# Supplementary material for: Population FBA predicts metabolic phenotypes in yeast
Source: PLoS Comput Biol. 2017 Sep 8;13(9):e1005728. doi: 10.1371/journal.pcbi.1005728 (PMC5626512; doi:10.1371/journal.pcbi.1005728)
Supplement: S1 File — Model files contain all modifications to reflect gene deletions and media conditions. Parameter files with all shape and scale parameters for fluorescence distributions of proteins used in our simulations, along with their original kcat values, final kcat values after doubling procedure in both SD and 13C media as well as scaling ratios to convert sampled SD protein count to 13C count. There is also listing of final kcat values obtained after 10 independent GA optimizations in SD media. Correlation matrix imposed while sampling distributions as well as its Cholesky decomposed factor is also provided. (ZIP) [file pcbi.1005728.s002.zip › FluorescenceData/AFgammaScale.csv]

3.942	3.7966	2.3063	3.4011	4.255	3.2442	3.9606	2.7018	4.862	5.6816	3.49	3.3592	4.2406	3.5452	3.4969	3.5071	3.3211	3.9886	6.6442	6.084	5.4831	8.2669	8.9094	9.6006	12.98	11.515	11.559	13.74	14.978	15.383	15.206	14.181	15.472	13.104	15.356	10.276	16.214	14.037	14.699	15.338
3.782	1.0769	2.1186	0.00078862	2.0837	1.631	2.189	1.4777	2.547	0.00046009	0.00051431	1.946	2.6857	1.6418	1.6516	3.1816	1.8056	2.0818	2.5706	4.071	2.5316	1.9213	3.8322	3.0944	3.5561	4.6747	5.9273	4.589	4.7194	4.7854	5.3507	4.1017	4.6494	5.5231	6.8371	4.1178	7.042	2.883	6.3388	5.6196
928.77	1591	646.58	1033	1153.7	2332.4	835.5	1772.9	1448.6	1271.1	1750.8	381.39	464.48	361.97	703.96	550.36	739.86	585.46	587.48	722.55	642.7	716.11	455.77	755.62	681.95	1534.5	1269.1	748.41	908.32	1624.3	1002.8	2262.4	2400.8	2196	1584.7	1018.1	1447.1	1941.9	1035	189.02
13.452	15.768	13.223	17.286	14.786	13.245	12.911	12.556	14.195	12.953	12.634	12.758	13.697	12.482	13.372	13.977	8.7524	9.9116	10.73	10.351	11.084	8.6724	9.2989	9.6605	11.335	9.7352	8.8023	8.2806	8.4651	9.5503	9.6689	9.015	10.701	13.095	10.463	12.578	12.207	12.959	12.781	11.304
6.4766	7.0005	4.6585	13.706	6.2677	6.0228	3.8549	4.606	3.2182	7.8103	7.2312	3.0137	3.5177	4.3201	6.43	10.392	7.102	1.8367	4.7376	6.5588	7.258	6.0795	6.3617	8.9607	7.2058	7.0805	7.1564	7.6934	5.8844	6.6792	7.4175	6.2633	6.98	9.1848	7.1828	7.1783	7.4517	7.6125	8.0204	7.2386
1.194	2.7773	2.1888	7.9249e-05	0.92445	0.00011701	2.8545	0.00088582	0.97068	1.8997	2.2867	0.00072439	0.92222	0.77966	0.92436	1.822	1.6936	1.3123	1.4652	1.5853	2.5351	2.0514	1.2866	2.9389	2.7533	3.216	4.4044	4.578	2.6478	3.7182	2.9095	2.5441	3.3272	2.7644	2.0551	2.4536	2.3197	1.6568	1.2068	1.0622
5.9943	9.147	5.9661	5.0013	6.0003	7.6486	6.1479	5.7085	8.1103	6.4374	5.6715	5.8122	4.6312	7.0335	5.3072	7.9204	8.6046	9.0672	8.6418	8.8076	6.147	7.4081	7.9316	5.8637	7.5253	7.8298	7.1806	7.2655	9.4529	9.0248	8.4447	11.534	9.3398	10.741	12.363	10.64	11.308	9.7173	11.33	10.103
1.8444	2.3497	0.83244	3.1853	2.4006	3.3381	2.626	3.9901	4.5544	4.4887	6.0414	3.8891	5.5454	5.0144	5.5464	5.8699	5.7466	7.7667	7.8118	7.4631	8.6634	8.2179	9.3391	11.339	12.246	13.733	12.175	13.661	17.055	17.398	18.878	18.612	17.278	18.103	15.692	16.289	15.78	18.952	14.313	17.583
12.584	11.893	9.5733	10.96	10.335	15.111	11.466	16.826	15.5	10.699	11.759	15.225	11.997	13.229	14.074	14.059	14.751	11.374	12.922	14.205	16.172	10.042	15.396	14.677	17.561	21.93	22.557	23.327	25.094	26.728	31.147	37.655	35.31	39.735	37.842	43.082	49.137	55.063	48.811	51.444
4.8341	5.4158	5.009	3.5809	3.1157	4.3032	4.5443	4.6573	1.965	3.2532	1.7202	2.4592	3.5621	3.2968	3.4882	4.5728	3.5384	4.8884	3.0581	2.9468	2.5982	4.3028	4.1014	5.8903	2.8663	3.0265	4.4494	2.5466	2.235	3.1502	3.7205	2.4603	3.9772	3.2884	4.6437	3.1823	3.3046	2.2727	4.7215	3.462
2.6417	2.3898	2.5393	1.9763	2.9369	2.2667	0.00036389	0.00053118	2.2898	1.642	0.0028232	1.4532	2.4658	0.0010507	3.4861	0.0006913	1.028	2.9444	2.0034	3.0112	2.9294	2.9774	4.0836	3.6312	3.404	4.482	3.6213	2.9066	2.7399	1.9496	2.2117	2.5405	2.5498	1.9345	1.5883	1.7724	0.074898	3.109	1.5173	0.0005444
7.042	8.7832	11.259	8.4058	6.0979	9.365	8.107	6.5962	5.601	6.4805	5.8284	8.1254	7.9225	5.1196	8.509	8.8134	3.8788	6.749	5.6474	6.5174	5.6464	7.8754	7.9042	7.0765	7.7819	8.4118	8.6895	10.125	10.646	6.5318	7.1906	9.0775	7.3038	9.2432	8.5494	14.086	10.624	8.4691	10.393	11.136
3.0582	4.366	4.1167	4.3462	5.8378	6.622	6.4391	7.9408	8.1625	10.765	9.0855	8.9007	9.0793	5.9782	4.6266	5.2197	2.5388	1.6936	4.1064	5.644	4.7442	3.2933	2.9742	5.5948	5.0759	3.8633	3.5205	5.4784	3.8786	4.6182	3.9641	3.3105	5.063	4.8212	5.0465	4.8844	5.1499	4.8731	5.5586	2.8019
6.1259	7.1742	7.2318	9.3545	10.32	7.8587	7.1896	6.0978	8.3788	8.9823	9.1796	7.8204	8.8738	9.6346	9.6559	10.063	7.7023	10.275	8.3771	11.328	6.7961	8.9553	9.9003	10.562	10.434	9.4337	8.834	10.269	10.297	11.107	10.085	8.3666	9.5944	6.572	4.1847	5.1058	5.4001	4.6235	4.183	3.8673
4.8284	4.0438	4.0971	4.8838	4.9414	4.9774	4.7316	4.7396	4.4061	4.2389	5.9082	6.1587	5.234	4.8008	5.7234	4.7844	5.2291	5.5623	5.9549	5.6084	6.6571	6.0557	6.1559	7.2923	6.782	8.8263	7.7807	8.0753	6.3358	8.1795	7.3943	8.0411	9.0975	9.3513	8.8347	8.0187	9.359	9.1033	8.6256	8.9018
4.0269	3.3678	5.8312	5.1792	6.0847	5.6501	4.6432	7.9443	1.9295	3.6669	0.14426	2.0028	0.29711	2.8178	7.5347	5.1945	9.2154	4.5333	5.5922	5.0468	5.6736	6.6049	7.6139	6.3055	6.7743	5.0736	5.3095	10.571	4.8849	9.5508	5.9137	5.8318	3.2886	7.8973	7.5074	7.8947	8.4035	7.131	11.085	8.7802
1.4146	0.0018568	0.00049465	1.2396	0.42238	0.00019095	0.046031	1.1764	0.00017691	0.00020186	0.0010494	0.018495	0.88658	0.030932	1.0922	0.00035886	0.92038	0.056215	0.92984	1.1141	1.0704	2.1376	2.0172	1.2881	1.0774	0.96597	0.00052108	0.93193	0.00051863	0.028304	2.2335	0.7782	1.0694	0.00061487	0.00045636	1.9576	0.025971	0.25348	0.044116	2.173
3.6549	4.6977	5.7521	5.4684	4.1548	5.3622	5.57	5.4635	5.3829	5.468	6.4599	5.4497	6.2534	2.8646	4.1396	3.6253	5.5254	4.0365	5.2569	6.0555	4.1384	3.852	4.8888	4.866	5.9643	3.974	4.316	5.115	4.3089	5.6481	7.5861	6.7029	6.016	7.2486	5.3836	4.3225	4.7473	5.2669	5.6794	5.5274
0.99071	2.8232	3.8636	4.3607	2.0175	2.4552	3.6776	5.761	2.6013	2.7146	1.5286	0.74604	0.68612	2.3761	3.1123	2.002	1.0369	1.0057	1.0132	1.9435	1.1953	4.0287	2.4318	2.6309	0.98785	0.00045419	2.1498	1.5289	1.2273	2.1271	2.0532	0.68626	0.67591	2.0653	0.92226	1.114	0.00077371	1.8247	1.8312	4.6329e-05
1.4463	3.2886	2.5372	2.4837	4.8288	3.6264	3.9993	1.8488	3.4927	1.2269	3.9298	4.9226	3.1786	5.4391	2.133	4.7522	3.2843	2.8793	3.4018	4.4879	2.4691	3.2052	3.4184	5.6326	5.1602	5.9082	7.0814	5.8074	8.7139	7.8925	9.7989	7.6542	5.9232	7.37	6.534	6.9978	7.2659	6.9163	6.9399	5.9866
7.601	5.1371	5.1716	6.2714	4.8694	5.3597	7.0762	4.2988	5.2261	5.0644	3.6943	5.8773	5.1348	3.7845	7.2525	7.455	4.756	9.4264	7.7441	7.1201	8.407	10.133	5.3159	5.4289	9.0004	8.6889	5.8461	3.3317	5.3537	6.7348	5.6774	7.0329	7.6835	5.5621	8.6182	10.622	10.291	12.079	12.256	11.677
1.9599	2.2169	2.6405	2.4303	1.5	2.7136	3.6659	3.1646	2.8364	1.6166	6.0001	4.4377	3.5336	1.2435	2.1606	1.6055	0.0006887	4.1651	1.5924	1.0383	1.0702	1.322	3.4362	4.1248	5.7732	5.5264	6.3591	7.8101	5.7742	4.1213	5.0762	6.7539	5.9015	4.5059	4.1282	4.1386	4.8216	4.5436	4.1218	5.9845
3.7325	3.9401	4.048	3.3098	3.3804	4.2147	4.01	3.8612	3.7167	4.3136	3.9944	4.3501	4.5993	4.4516	4.8351	3.2875	3.7601	3.4054	4.062	3.6589	4.7901	8.9116	11.977	14.198	13.234	12.814	11.459	9.8613	11.592	11.591	11.033	8.4316	11.157	12.086	8.7656	7.9147	7.784	7.5489	8.264	9.3433
3.6783	3.8292	4.8986	5.368	5.3574	3.104	2.6617	3.6875	5.582	5.8749	5.4059	4.657	4.8557	4.6118	6.1853	7.8138	6.5226	5.8749	4.3989	5.3005	4.1834	2.8751	4.081	6	2.4302	2.7814	4.2096	5.9058	2.9987	5.2933	3.4666	2.3867	2.9269	2.4799	1.4619	1.6003	2.8037	3.1076	3.919	3.4228
12.595	11.354	12.207	15.737	14.085	12.007	13.213	12.745	17.089	15.34	13.734	14.801	13.49	11.814	16.898	11.779	13.294	12.219	13.402	13.448	12.192	12.31	13.052	13.833	14.559	13.671	17.82	15.844	18.237	17.366	16.789	19.449	20.782	19.079	18.474	21.029	24.279	20.9	21.473	21.836
5.7441	6.4499	5.6943	6.7982	7.0123	7.778	5.823	7.3482	7.709	6.1189	5.7401	7.3122	6.77	5.3391	5.2149	5.9448	7.5818	6.3171	7.6415	4.6882	4.7514	6.0195	8.8344	8.0349	9.0953	9.7512	11.739	11.488	12.341	11.782	10.871	10.018	10.314	13.525	10.894	13.449	11.683	10.022	9.0366	11.617
51.023	25.715	53.193	33.988	40.397	35.555	38.28	48.206	46.502	48.87	49.391	43.549	39.221	40.944	36.68	33.686	38.395	42.456	42.873	43.25	56.754	56.375	51.187	68.332	58.771	57.438	61.832	74.401	76.224	82.93	87.816	73.861	79.01	88.725	88.834	96.091	110.05	107.55	111	120.82
1.8444	0.034607	3.2993	2.8296	2.7139	2.8026	2.4222	0.35099	0.76445	1.6138	1.2996	1.0406	1.5331	2.8125	2.5379	4.0645	2.4714	2.1238	3.1847	2.596	3.5792	3.0849	5.0889	3.25	3.8045	4.5268	4.215	4.7233	5.681	3.8658	5.2955	5.5907	4.2698	5.2565	5.223	3.4105	4.1664	4.1399	3.7702	2.7323
2.9842	4.0315	3.463	3.0248	2.0736	3.6345	3.7675	3.8736	3.532	5.0342	4.0286	6.3401	5.7984	6.8004	5.6925	5.3691	5.896	6.111	6.051	6.7185	6.9852	6.6947	9.3642	8.1442	9.0747	8.2076	10.92	10.251	9.5489	8.9328	10.454	9.5947	10.139	10.287	11.409	12.977	10.296	11.31	8.9065	11.114
20.659	13.084	15.045	10.205	13.435	15.137	10.916	9.0889	15.807	9.9724	12.688	17.648	15.958	18.561	12.952	12.866	15.026	9.6885	16.146	10.896	16.765	13.412	17.851	17.035	15.574	11.565	14.069	13.595	13.566	17.351	15.349	12.8	12.905	13.447	16.048	15.432	13.064	8.1917	9.2296	10.756
21.327	22.166	20.136	22.786	24.661	21.942	18.42	19.295	18.953	19.062	13.856	15.219	16.933	15.623	14.036	13.156	12.564	12.382	13.826	12.941	14.118	13.885	15.13	12.763	13.573	15.182	12.207	16.905	16.385	17.339	17.469	16.897	16.097	14.803	17.751	16.838	17.56	18.494	21.02	19.587
5.6462	6.7876	8.434	8.2973	8.3601	8.6167	7.383	5.0496	3.7993	8.4187	5.9112	7.4996	8.9809	5.9177	7.3271	11.499	8.879	8.5374	11.295	12.608	5.5391	11.971	6.8436	9.0126	9.5944	10.095	9.2159	8.2366	10.05	8.2276	8.1456	12.252	10.844	6.4527	8.1832	6.583	7.7625	9.0474	5.4065	11.162
3.9067	4.1479	3.6769	2.4713	3.5087	2.0105	3.5067	2.1775	6.2889	4.309	6.0988	3.4798	5.2354	4.4255	3.8697	4.3728	1.6663	3.1211	5.7861	1.5077	1.4892	2.7462	2.2461	4.7116	2.6527	3.4991	3.7971	2.9921	2.8622	3.5515	2.3374	3.2044	2.9096	3.5852	4.661	2.7267	3.033	1.5041	2.012	2.1389
0.93996	0.75667	0.78649	1.6926	0.0048753	1.3993	1.1119	0.48691	0.00048188	1.1172	0.74333	3.4512	0.94184	0.76746	0.00039137	0.73865	0.57698	0.0017476	0.045811	0.56215	0.74898	1.3588	1.427	2.2842	2.1506	1.5999	1.5655	1.0319	0.83422	0.00027894	0.89223	0.010207	0.00019707	1.0653	0.44244	0.041976	0.031029	0.8186	0.73105	0.45552
0.00066463	3.0237	2.9731	1.8041	0.23348	9.3735e-05	1.5892	1.2358	2.3913	1.0682	0.0083577	3.2466	2.195	1.4043	3.4046	0.19947	2.2047	4.2015	5.1787	4.4594	3.5625	5.7378	5.3483	3.1698	4.0694	6.8591	6.1375	7.8681	4.3546	7.1942	6.7119	4.3281	4.7629	4.2024	5.5916	0.00049596	0.0012853	5.0343	7.8503	5.5689
0.0002572	0.94621	0.0046472	0.00031663	0.56568	0.92817	0.7537	2.0468	2.0742	0.89153	1.2521	0.28869	1.8842	1.2883	0.0016003	1.1139	1.5412	5.5122e-05	0.097673	2.3134	2.8638	1.9038	3.1752	2.8472	3.5748	4.2428	4.2838	5.6567	4.506	5.305	5.0841	5.0635	3.1118	1.7309	2.3942	3.3692	2.3375	2.7316	2.5302	1.0583
4.8876	4.0719	3.6198	4.2007	3.508	3.4236	4.0177	1.9693	3.9012	3.7035	2.0376	3.658	2.441	4.122	4.0855	3.3048	4.4468	4.892	4.348	3.6472	4.6574	3.2576	2.8654	1.9524	4.0506	4.7247	4.6208	4.982	5.1789	5.0166	4.7015	5.0246	5.6634	5.2537	5.7031	3.723	4.3205	4.8769	4.5489	4.941
0.83602	0.88338	0.00049961	3.2946	1.3149	0.00025899	0.51943	0.77322	0.0015538	0.00016756	0.0051083	0.00044433	0.00094144	0.0050232	0.00047483	0.00027339	0.00097253	0.00024057	0.98555	1.0112	0.28759	0.00029275	0.90784	0.80318	1.0955	1.1004	0.078188	0.028603	0.42982	1.2399	1.5999	0.001088	0.77384	2.2796	4.4109	2.7896	0.79096	0.97925	0.59867	0.43718
4.8848	5.1588	4.5953	4.9219	5.1478	5.0587	4.9075	4.1366	3.4749	2.5214	2.8522	2.8136	1.849	2.7217	2.4385	2.7643	3.2843	1.6776	2.638	2.804	3.3577	4.4167	5.8559	7.1345	7.4457	7.3047	6.2904	7.0734	7.8372	6.3018	6.7803	5.701	5.3121	5.3784	5.2313	3.8833	5.4609	4.2341	4.6369	5.9023
12.458	14.282	12.869	8.1812	7.252	10.017	8.881	9.1871	8.2643	7.7649	7.9552	9.8667	8.724	9.5957	11.54	8.9465	6.0409	6.4095	7.0861	6.3919	6.9124	5.8319	6.3603	7.8572	9.8591	9.3141	12.11	13.051	15.433	17.377	15.551	17.519	17.182	16.043	18.349	16.976	19.1	20.026	13.587	17.552
7.2284	8.8699	9.5677	10.452	10.629	11.636	14.436	13.111	11.111	9.8948	13.355	13.448	13.867	11.191	12.675	15.226	11.878	15.403	11.998	10.04	11.966	14.197	15.815	17.744	21.309	21.042	25.128	21.959	21.213	24.338	20.445	22.492	23.069	20.069	24.884	24.537	23.242	21.116	20.778	22.262
6.0566	5.9097	5.5763	6.1291	5.4464	7.032	6.9229	7.777	5.937	6.8388	6.1832	6.0745	7.6649	7.6836	5.1787	6.014	9.6722	7.43	6.9861	7.374	7.4788	7.223	6.8051	7.8309	7.3132	7.676	7.7422	11.895	8.2761	9.691	9.4818	11.095	13.858	14.297	10.955	13.594	11.984	11.162	13.512	13.006
4.5275	4.8653	4.6203	4.4603	3.5049	5.369	3.4307	3.7896	4.824	5.5233	3.7996	3.7813	2.9954	2.201	4.3946	6.4015	4.0091	3.6037	4.0733	2.8401	5.7269	5.3216	7.41	9.6196	9.6305	12.199	12.054	12.96	12.661	12.132	11.674	11.425	10.383	8.8983	8.1203	10.266	9.7733	11.063	8.2707	9.8504
2.529	3.2608	2.9953	3.3953	3.8233	3.3154	1.9208	4.3119	5.1992	1.4417	2.4961	2.4629	1.5117	3.1908	2.5489	2.4984	3.162	2.9079	0.00052285	3.4633	5.6637	5.1442	5.0326	4.853	7.3632	6.7716	6.1468	6.5368	6.362	5.5491	4.2484	5.0973	3.535	5.151	6.0751	5.6105	4.8752	4.9609	5.0489	6.0065
6.9742	7.4262	7.8566	6.696	7.4257	9.9937	8.221	6.7259	7.7727	7.6536	5.7224	6.9543	8.1709	7.1482	9.8549	7.3196	6.0954	5.5182	6.8908	3.9492	7.624	8.4512	11.385	19.22	14.469	15.478	20.052	18.115	22.85	32.455	26.201	25.016	27.435	47.385	53.268	34.048	55.633	60.046	73.811	77.146
6.1566	5.4009	5.4255	5.4901	6.4404	5.4902	4.8155	6.9185	6.8632	7.0826	5.7872	7.6799	4.445	3.2911	5.0479	5.0445	4.8013	6.5587	5.0441	4.1586	2.6408	4.9796	4.7054	5.6119	6.2371	5.7582	5.8256	6.2134	6.2965	6.5491	5.4511	5.9872	6.4733	7.4547	8.4013	7.3626	8.1346	8.2675	7.2033	8.1995
3.653	4.7629	7.6998	5.8376	6.1246	7.9777	7.9274	4.6872	6.56	8.396	6.5167	9.0244	7.069	7.7	6.2327	4.8249	5.8091	5.1331	6.299	8.9494	7.6327	6.6267	6.7057	6.6784	9.4904	5.9566	6.4022	5.5307	10.281	8.1906	7.1773	6.9364	8.4378	8.0918	10.501	7.8175	5.1547	7.022	4.9518	6.6465
27.257	21.485	35.675	26.736	34.334	28.448	21.373	30.198	27.132	30.918	32.726	29.691	38.29	34.372	40.211	31.571	33.853	37.342	40.213	34.42	41.703	34.523	39.015	31.658	30.385	31.17	39.677	51.698	47.259	43.852	48.938	38.742	24.732	22.106	21.323	14.867	15.848	14.355	20.339	18.026
1.0532	2.5258	1.2081	2.8452	2.4018	1.5374	1.3289	0.00066469	2.3243	2.0456	1.1262	2.7474	3.2213	1.5786	0.65637	3.2523	1.4851	3.403	3.3297	3.3436	4.3237	3.1282	4.2124	4.4999	5.8037	4.5094	4.1263	5.0305	8.1874	5.8239	4.6993	7.0479	5.3911	5.8596	4.6549	6.4721	3.9948	5.2793	4.315	4.7658
4.4059	5.5066	4.2696	3.4047	7.4796	6.8354	4.9175	7.2488	4.6346	8.3147	4.8684	5.7042	5.2562	6.0673	4.5477	6.1867	6.6802	7.51	7.0532	5.7677	5.6966	4.9671	4.0362	5.4064	6.4736	7.8667	6.2759	7.8668	7.5974	8.7725	7.015	7.1503	7.7065	6.8388	6.0631	7.1317	7.0474	9.1845	7.5104	7.1393
2.872	3.477	1.7375	3.5105	3.8432	3.8852	2.8259	2.4834	4.9247	2.5789	4.2764	4.3686	5.3386	3.1497	4.1207	3.0062	3.2737	4.2503	2.7086	2.4182	2.8296	2.9848	2.8466	4.5325	4.4331	3.779	6.492	5.9448	5.8782	5.3873	6.2692	5.0388	4.4435	4.9746	4.6074	6.8134	5.6196	8.4134	8.3439	6.2482
6.591	4.4116	4.466	5.9831	5.5406	6.3154	7.3236	7.7756	7.563	12.992	11.92	7.1319	6.2461	6.9442	10.153	8.8119	10.07	10.469	8.4333	9.6932	9.7305	5.9533	6.3596	10.108	10.9	7.2229	9.2247	9.1358	9.5538	8.6925	8.8768	7.5439	9.6662	7.9394	7.8962	11.13	9.5469	8.9978	7.5127	9.0869
2.3375	2.1099	1.3705	2.9081	3.6207	1.5008	1.0259	2.8771	1.9435	2.7063	3.0123	3.2125	3.752	3.2234	4.1487	3.8785	4.4747	3.0037	3.4057	2.1271	2.7672	2.5097	3.749	3.2986	6.6208	4.0428	3.4455	4.7716	5.302	6.0187	5.3295	2.3654	3.3602	2.2499	2.7509	1.5127	3.4572	5.1613	2.3512	2.3899
1.5319	1.2332	1.3012	3.3824	0.00041007	0.00046281	3.2411	1.2479	3.7757	2.6313	2.3158	1.7825	5.8626	4.5573	7.7934	2.0599	3.8775	3.7304	7.5996	3.6001	3.391	7.6925	5.1282	5.8308	3.3979	4.5511	5.6069	5.991	5.487	4.9374	4.5212	6.1265	4.7715	4.9096	2.8912	3.3604	2.7814	3.7726	3.8397	5.4324
138.89	120.4	104.51	130.5	155.33	144.32	124.96	141.83	126.31	131.59	153.91	124.28	118.99	134.25	138.95	163.77	135.02	173.85	134.5	192.32	165.64	207.14	277.46	300.93	340.96	439.97	318.01	416.89	368.03	477.29	408.17	339.46	278.74	324.23	272.52	275.35	364.04	237.83	367.04	262.69
220.61	239.72	198.43	161.2	158.48	125.94	104.45	128.31	153.46	135.62	141.09	127.83	99.294	135.19	154.33	150.68	97.72	169.33	149.14	113.16	158.28	173.35	241.7	282.26	369.31	335.32	337.79	401.27	377.79	364.38	345.08	332.25	293.48	326.61	304.81	287.2	292.35	262.43	292.12	306.98
3.2369	3.8975	3.2111	2.2641	2.697	2.3317	2.127	2.9219	2.0098	1.3407	2.9016	2.0175	2.8064	1.1103	1.6807	2.7863	2.2657	2.3503	1.8833	2.2568	2.7921	2.7884	4.2129	4.0705	3.2874	3.9538	3.2886	4.132	4.0959	3.5328	3.1397	3.449	3.6237	3.1333	3.2296	4.1703	3.5573	3.4352	3.8252	3.6513
1.8557	1.9673	2.4896	3.4252	4.4941	4.4014	4.0007	3.5861	3.5746	2.3665	4.321	3.8271	4.9098	2.5767	4.6376	4.6513	3.762	7.2095	6.6855	6.1355	4.3761	6.3081	8.0262	9.6787	10.542	11.321	11.053	10.309	10.537	11.105	14.383	12.499	12.113	8.7214	14.204	11.46	16.934	14.49	12.747	13.153
6.4394	7.4643	10.277	8.0269	9.4166	7.4349	11.333	6.6151	8.4064	7.4486	7.9713	8.0938	9.8538	7.9249	7.1753	7.03	7.2294	8.1483	8.7036	7.4816	6.4731	7.4795	10.102	11.189	10.452	9.5755	9.9641	9.3882	10.186	9.3312	9.3161	12.079	11.023	10.612	10.349	9.4932	9.8176	10.686	12.095	9.9228
0.83027	0.012707	0.00080896	0.0003493	1.4183	1.1939	0.8177	0.084416	1.3606	2.3259	2.823	3.9312	2.8859	2.019	2.2012	3.3466	3.7766	2.6609	2.5128	2.7602	2.8305	3.5211	3.856	2.099	5.223	3.7328	3.24	3.5012	3.7568	6.2311	5.0615	4.3077	5.0625	4.173	6.2976	5.903	9.2484	10.14	7.39	11.875
2.3619	3.0356	2.0785	2.5141	2.2742	2.7079	1.2675	2.3387	1.8217	1.9046	2.2348	3.0782	2.5306	2.9966	2.6141	3.1144	3.386	3.0802	1.7531	4.0083	3.3505	1.62	3.4785	3.9418	3.7836	2.9949	4.0011	3.2572	3.9135	2.6375	2.5713	2.1605	2.6743	2.6426	2.5535	3.4371	1.6461	1.9796	2.376	2.3252
2.0332	1.4619	2.2904	2.2305	3.417	1.7941	3.1725	2.9036	3.1208	1.6286	1.4739	2.8512	2.4643	2.4591	2.6753	2.7837	2.712	2.1664	2.8614	2.9892	2.5139	2.6783	3.0872	3.9951	4.2407	4.1553	4.147	3.3591	2.9557	4.356	4.5068	4.699	4.4706	4.0881	3.6853	4.306	3.8721	6.7132	5.5993	6.3437
4.5108	6.089	11.898	2.8785	3.1363	5.8109	12.048	9.4913	4.2693	1.2605	2.3008	8.1119	5.7843	4.8945	2.6961	6.6145	4.735	5.4782	10.989	4.5929	4.5293	4.1862	9.6515	9.6422	10.553	1.7203	2.0379	1.7641	2.0954	2.2179	3.1699	2.6268	1.9655	1.7775	2.1256	1.5609	1.7024	1.7546	1.2284	0.99596
3.0899	5.3393	3.1122	4.0341	5.1266	8.1772	11.073	7.8551	10.585	9.9875	12.355	13.305	12.587	14.465	12.795	13.671	5.7954	6.9912	2.9557	5.5369	2.1259	3.02	1.4807	2.4243	3.3165	1.5957	2.1573	3.5409	1.3144	0.00024622	1.8787	3.0635	3.5057	2.2614	1.7934	1.1052	2.9626	1.2384	4.2998	2.929
3.7686	7.8849	8.2073	8.9026	13.636	7.5627	14.499	9.6676	7.202	5.5819	4.8292	2.8263	4.975	6.2228	6.9139	1.3338	5.7387	6.8603	5.3681	6.4394	4.2941	4.086	8.7003	8.2648	5.9394	7.1978	9.6688	6.9687	6.3017	11.816	4.1903	4.9591	13.232	11.212	14.597	17.31	14.874	12.373	23.742	21.868
4.6986	6.2048	5.0094	4.9375	4.0871	5.9228	6.3948	5.7459	6.153	5.6766	5.7461	4.9511	5.4056	6.5175	5.0515	8.1067	7.5543	7.9307	7.0486	7.2811	6.6315	6.391	6.7942	7.6194	7.8958	8.6132	8.3585	8.3404	7.2179	7.5481	5.2341	6.352	7.4926	4.742	4.7169	4.2966	8.5326	7.2896	5.2934	5.6036
5.7735	4.6828	3.5442	3.2024	2.4654	2.3587	2.6051	2.8622	3.705	2.9314	3.1573	2.7921	2.6767	2.842	4.2875	3.2374	2.9507	2.6692	3.0128	2.431	2.6051	2.4764	2.7759	3.2698	4.1926	4.0849	4.9648	3.9826	5.7507	5.3114	7.0061	5.2915	6.3171	6.4155	6.0838	5.7143	7.0386	7.0782	6.838	6.7362
2.8758	6.6043	4.4411	4.4925	2.756	6.8078	8.904	3.7814	4.7428	6.2463	7.2347	4.5829	4.3419	2.9994	6.0019	3.4723	1.4193	4.0654	7.1099	6.4925	6.0149	4.0488	2.5914	3.9661	5.2546	7.5614	10.58	14.085	12.206	4.9252	7.9201	4.9696	7.6176	11.429	7.879	13.861	8.5138	11.404	14.92	16.643
4.6446	4.1761	2.7169	2.6681	2.2645	0.9209	2.5021	2.7259	4.4016	1.9521	2.8468	1.8775	4.0512	5.7861	3.4058	3.7868	3.0949	4.9004	1.3391	1.5159	4.1168	3.8396	2.0845	3.4316	4.0959	4.6517	4.7329	4.2888	7.3302	1.5622	2.7179	3.9825	3.7648	3.1519	4.4922	1.8384	3.1411	1.5393	3.0056	3.3868
7.9053	5.9943	6.074	4.0135	5.0594	2.9115	5.8859	6.2173	4.0852	4.1715	4.1781	1.1992	2.1723	3.943	2.4297	4.1465	3.3542	3.1067	5.8863	6.1901	4.1595	5.4128	3.7753	4.2419	4.4067	4.9035	3.696	2.3066	3.4496	3.1856	3.9129	4.6348	4.7048	5.9388	3.4606	6.0778	4.4351	6.7448	5.9681	6.8985
2.9907	3.1617	2.8771	2.8131	3.5883	2.0078	2.3577	0.00050061	4.2148	3.2089	1.8409	3.1853	3.116	3.6945	1.1322	2.3654	3.7623	1.6395	1.838	1.9568	2.6157	3.1685	2.3889	3.4803	2.6757	4.0684	3.1298	4.5708	4.2578	3.5005	3.3864	2.0947	3.7854	2.0508	3.9795	3.5151	4.4117	3.112	4.4191	4.9811
4.0537	3.9679	7.16	5.8583	5.6959	6.8402	4.5592	6.204	5.0844	9.776	6.6609	7.1666	8.5294	8.0188	6.0408	7.7901	9.2335	5.9013	6.9135	5.499	7.7577	8.0285	10.709	8.571	5.201	6.5705	6.4911	8.6111	5.3788	9.1959	6.7738	6.8215	8.2788	8.2816	8.3413	7.6722	4.8211	9.1536	7.5969	8.1915
18.468	17.384	13.414	13.466	17.546	11.105	10.543	14.495	11.702	11.654	11.252	12.048	14.698	10.656	11.388	8.3056	8.6452	16.075	11.57	13.837	18.191	18.697	42.875	54.314	56.223	51.989	54.398	63.07	49.544	38.591	52.629	47.346	50.75	40.795	42.787	35.143	42.378	39.876	38.189	36.127
1.7934	0.00037286	0.00049804	0.37542	1.8045	0.00064646	0.00044388	0.66961	0.00052989	0.95877	0.00049649	0.17467	1.3132	0.0033276	0.99123	0.00028264	0.00062451	1.5109	0.94054	0.28249	0.0004863	1.6303	1.7406	1.801	2.9285	2.7766	2.8535	2.9166	2.0676	2.1696	1.957	0.00061926	1.4175	0.030856	1.4032	0.0012713	0.42865	0.00046671	6.1427e-05	1.1267
5.2383	4.9509	5.1247	4.5945	6.2096	5.127	3.9154	5.1488	4.6228	4.1109	5.5047	3.9233	5.1703	5.5457	3.3314	3.2525	4.6997	5.4586	2.841	4.4038	2.8887	3.8556	2.6854	2.735	3.1251	5.3758	3.7448	3.9439	3.2262	0.00065133	0.00061833	0.00058429	0.0003202	1.2833	9.4632e-05	0.00079461	0.0038229	1.1965	0.0002828	1.304
27.274	24.345	24.495	26.794	18.643	23.575	21.104	24.402	25.978	25.647	25.441	22.28	25.84	25.407	26.011	26.941	24.833	23.352	25.587	23.265	22.671	29.657	30.131	30.828	36.735	47.498	49.198	59.607	73.744	80.471	86.467	97.334	90.11	89.114	104.24	66.845	71.595	78.109	79.924	81.249
6.1773	5.7915	6.2384	6.6962	4.8627	3.9423	5.4921	6.4777	7.9126	7.4001	7.0048	7.6625	7.7378	7.6854	7.7975	7.6977	7.6614	5.5282	7.2438	5.0957	6.9485	7.3467	8.4921	10.996	13.297	14.473	9.515	10.112	9.6171	8.4749	11.314	14.646	13.035	12.163	10.679	12.545	13.648	14.68	14.094	13.804
5.3787	5.3292	5.6562	4.1928	4.1745	3.8771	3.2433	3.6414	4.0615	2.8171	3.4074	4.0782	5.2608	1.53	5.7502	4.2484	3.3466	2.966	0.023825	1.0543	3.2638	3.5171	4.6384	4.949	4.1327	3.8012	6.6293	7.3888	7.8146	3.8316	5.544	7.8389	5.1117	3.6095	5.4194	2.047	6.6278	5.9683	5.2645	3.6584
5.7822	6.3956	5.292	5.7521	5.8652	5.7044	5.5469	4.8807	7.4106	6.3093	7.2028	8.4699	7.6374	8.1806	7.207	7.3447	5.3475	6.4408	6.4178	6.1978	4.9583	5.625	6.0919	7.6404	5.2017	7.0771	6.6705	6.5552	8.7912	7.0792	7.3061	9.3993	8.0401	10.203	10.214	9.5442	11.307	10.611	11.79	10.186
6.0284	9.3705	6.5744	6.2829	9.6387	8.5154	7.629	8.2573	8.0142	6.3146	6.5157	9.5872	10.073	9.147	11.034	10.496	9.0601	9.9323	6.2284	6.4668	7.4235	5.7862	7.7771	7.7289	8.8788	8.7318	9.7347	12.174	8.9485	10.246	10.569	10.587	10.306	12.533	12.676	13.994	15.933	12.185	13.449	15.851
6.2025	7.5849	9.0904	8.945	8.2596	6.6905	8.1995	7.1055	9.1069	8.9647	7.9079	7.7627	5.8316	5.7159	7.1363	8.573	7.1347	6.0856	3.7457	4.5136	4.6048	8.2217	6.668	7.5086	6.9349	11.617	7.4395	10.704	10.114	10.164	8.2073	9.6625	8.5952	12.669	8.5891	11.643	9.4338	9.6015	8.6511	13.058
7.047	8.2592	9.7917	7.243	6.306	6.4626	5.9588	7.1355	6.3516	5.4741	7.3609	5.6448	5.4012	5.6603	4.3394	4.3003	3.8797	5.3984	3.1552	2.9548	4.3261	5.1962	4.1179	2.6209	3.8694	3.5276	4.2388	2.9966	5.2447	3.7914	2.6301	3.0161	3.4956	4.2641	4.7665	7.0201	7.2212	5.5163	7.1697	7.468
NaN	NaN	NaN	NaN	NaN	NaN	NaN	NaN	NaN	NaN	NaN	NaN	NaN	NaN	NaN	NaN	NaN	NaN	NaN	NaN	NaN	NaN	NaN	NaN	NaN	NaN	NaN	NaN	NaN	NaN	NaN	NaN	NaN	NaN	NaN	NaN	NaN	NaN	NaN	NaN
NaN	NaN	NaN	NaN	NaN	NaN	NaN	NaN	NaN	NaN	NaN	NaN	NaN	NaN	NaN	NaN	NaN	NaN	NaN	NaN	NaN	NaN	NaN	NaN	NaN	NaN	NaN	NaN	NaN	NaN	NaN	NaN	NaN	NaN	NaN	NaN	NaN	NaN	NaN	NaN
6.4062	5.3518	5.023	5.5179	5.5528	4.4341	4.6584	6.3641	4.9174	6.106	5.6033	5.523	5.5844	4.6964	4.9251	5.0981	5.4675	5.2409	4.4063	5.7475	4.55	6.3625	6.6896	7.1067	5.4155	7.91	3.8808	4.6153	7.2788	6.111	6.2199	5.7581	5.7202	6.4456	6.1573	6.6692	5.6706	5.5331	5.3627	6.7626
4.3357	5.1077	7.174	5.1936	6.0361	3.9126	4.8678	7.9521	5.6825	7.0063	3.9585	4.7894	3.1551	3.9686	3.0121	5.2999	4.62	2.7484	2.9854	3.0572	5.0125	2.4221	3.6646	3.7195	4.3299	4.7565	6.5769	4.2328	4.1846	2.6527	2.9512	4.7104	5.9266	5.758	5.1465	5.3918	5.4337	5.8839	2.7113	4.4921
7.7532	6.1187	6.1135	6.7371	7.4886	5.5045	5.6277	4.2286	6.1886	6.7918	5.8302	5.7435	6.4564	6.7145	6.6369	5.2424	3.4784	4.4497	3.7833	4.9544	3.8684	5.3878	6.1254	6.6771	5.465	5.9703	5.3357	4.111	7.4085	7.2927	6.678	7.891	5.7337	4.7354	5.5219	7.8672	4.1264	7.6321	6.3946	7.0089
7.1729	9.059	7.8252	7.2962	5.7554	8.6545	7.8372	10.593	9.0235	9.9583	11.438	9.3829	10.265	11.939	13.682	11.102	12.67	10.323	11.257	8.1209	10.255	9.3324	12.81	11.31	11.867	9.3343	13.853	9.2705	7.4593	10.387	12.188	10.713	10.584	9.606	7.1967	10.617	9.0616	10.791	8.5631	10.091
10.493	8.8867	7.8964	5.7014	6.3031	6.532	7.2875	5.2988	6.1119	6.6911	6.7073	7.2476	5.9663	6.0537	6.2772	7.0175	7.1043	8.3822	7.9204	7.5147	6.8669	9.365	9.1714	10.181	10.294	12.752	9.2862	11.849	12.549	12.325	12.477	11.633	13.668	12.139	11.588	13.921	14.306	13.981	12.406	14.705
4.279	2.4858	3.6057	3.06	3.3944	3.8458	3.975	3.9233	4.9692	4.0445	6.0341	4.7133	4.7289	5.2492	5.2986	4.029	4.5998	3.8479	4.309	4.1092	6.5623	3.5169	3.1265	5.2241	4.7585	4.3091	6.4166	4.7144	4.3048	5.3991	4.9748	4.4314	2.4066	3.8822	3.1083	3.0139	2.409	4.2388	2.8462	4.4483
3.1336	3.4053	2.702	3.4561	2.0039	1.8153	3.7148	2.1259	2.7116	2.6408	2.8538	3.204	3.7532	3.9503	4.0124	3.2806	3.4237	5.2085	2.8909	4.5768	2.6778	2.173	3.8593	3.3473	3.169	3.7288	4.0693	3.047	2.3842	7.1067	6.2821	5.7057	7.6853	7.5191	8.5594	9.0163	11.721	12.31	12.528	11.23
5.5996	6.7863	4.5961	4.5484	5.498	6.6641	6.7585	8.4275	6.8799	7.4962	9.4159	7.425	8.565	7.3978	9.0425	8.0281	6.5781	9.4956	9.8186	8.0303	6.5502	9.0475	6.9196	9.7682	9.077	9.0105	12.254	15.772	11.078	12.612	19.102	17.182	14.089	15.674	15.913	19.348	20.708	24.816	20.874	22.631
22.093	19.751	13.069	10.399	8.5933	11.74	13.426	9.5248	10.171	11.954	11.733	12.544	8.7257	10.004	12.596	13.883	10.527	12.8	14.206	11.739	11.382	12.016	11.985	8.89	10.744	18.637	15.738	15.636	14.48	16.245	12.429	14.971	16.202	16.815	16.587	19.967	18.847	15.818	20.044	17.694
15.453	10.785	12.763	12.64	12.939	12.408	8.0004	10.112	8.4522	8.7124	13.022	13.004	6.1846	4.7881	4.7767	6.5312	8.8632	7.555	6.8803	7.0224	9.1754	7.9699	7.8858	10.175	7.0038	7.869	8.1555	7.9303	7.4692	7.5952	8.3887	8.0366	7.0268	10.387	9.7477	8.5891	9.1589	7.1187	5.6361	8.2443
8.8542	3.3761	0.00042739	4.7111	0.00051595	1.9901	3.4632	2.8832	1.9477	2.3634	0.00057262	0.024452	2.9475	2.2386	0.6419	0.81269	0.75561	1.1066	0.75379	0.42881	1.5923	0.83839	0.0034504	0.00033881	5.3783	0.00066461	0.00066441	3.5725	3.2991	2.3407	0.084179	0.099012	0.02698	0.0085089	1.78	1.8754	0.020759	0.0234	0.00056029	4.6076
4.2479	3.5297	5.2236	5.4108	7.6311	4.1374	7.9701	11.886	7.8178	6.1037	7.8422	5.8566	8.0909	4.6506	6.5558	6.8745	7.1924	5.1289	10.381	8.393	9.2566	7.647	10.321	12.703	13.412	8.9387	10.129	15.613	9.1201	8.2755	8.2089	8.7446	8.4368	5.552	8.9711	10.589	13.901	9.4995	11.623	11.264
22.69	9.5331	16.761	5.1568	11.086	13.44	9.9438	10.17	9.7099	3.3554	7.0201	4.6279	4.5559	5.6618	4.9257	5.4652	8.7733	10.758	9.0974	7.7268	5.4212	6.3608	4.2702	5.6261	4.9	4.7793	3.2298	5.7074	6.8692	5.7628	5.3607	6.0838	4.8352	3.9235	7.5556	5.4624	5.8148	6.86	5.8912	7.3457
10.356	9.5438	11.089	9.6073	9.8767	9.6398	10.203	7.9753	8.3989	11.388	7.6003	6.2285	5.9628	7.251	7.6337	7.4925	6.6176	7.6677	6.0082	5.5279	4.4854	5.7208	6.4142	7.6998	6.8655	8.1662	9.414	10.313	10.604	8.529	11.053	10.879	14.575	11.455	13.017	11.775	11.198	9.5076	11.322	11.484
3.6563	4.5055	1.7948	2.8515	3.698	2.957	3.7868	1.1239	1.9583	2.471	1.0072	2.8782	1.8915	1.4412	3.1194	2.1004	2.6177	2.1025	3.2973	1.9243	2.5322	3.0449	2.8541	3.0565	3.3912	3.0954	2.1318	1.7172	2.8501	2.5821	3.6315	2.1155	2.6938	1.6526	2.2522	1.9323	2.1702	1.1995	1.7167	1.5801
4.6789	5.0818	7.1892	7.412	6.3391	8.072	6.0736	5.8655	5.5459	6.3963	5.1325	6.3932	2.706	6.8836	4.0897	6.3129	3.1905	6.0825	4.9935	3.1685	3.9409	5.6881	2.2389	8.9022	7.2327	7.5254	4.2797	4.8822	5.5577	5.1919	6.1566	5.3873	6.2458	6.8837	8.3427	5.2945	11.745	13.598	7.711	8.2926
0.00059081	2.5476	0.18193	0.00051271	2.1933	1.3801	0.00048829	1.9366	0.00052499	1.5459	0.048191	0.14901	0.00052084	1.5751	0.00014445	0.0051229	0.0008463	0.00037576	1.5669	0.00061299	1.6516	0.00030366	1.1949	2.6691	0.00081613	1.2997	1.9405	2.2138	1.0845	0.00028876	5.7095e-05	2.2925	0.00069476	0.02995	0.00041601	0.71266	0.0039063	1.4058	0.00054331	3.2379
3.5339	3.7644	3.9311	4.2683	4.4184	5.8344	3.7596	4.805	4.14	6.663	4.7725	4.6411	5.6596	5.6037	4.9071	6.6656	5.7315	8.0215	8.0447	9.739	10.715	10.575	12.696	11.801	12.523	13.94	16.152	15.268	15.481	14.244	17.201	13.859	15.076	16.502	16.147	15.763	20.271	17.473	17.439	13.603
9.0536	4.1979	6.3131	6.2547	3.876	4.5612	5.4482	4.5314	5.082	3.2247	5.2723	5.3711	3.1633	3.1631	8.2604	5.1247	6.4216	6.214	6.5709	7.1984	5.2542	6.1636	5.131	6.5018	6.1623	6.2377	8.3018	7.183	8.5202	9.511	7.9036	4.9458	5.5982	8.0807	5.2143	3.1737	6.9637	6.4326	6.8696	5.3323
4.2436	3.3339	5.5331	4.5582	4.5457	6.5008	4.5502	4.3657	3.641	4.2934	5.1466	6.4216	4.0291	3.2488	4.6754	3.589	5.0148	4.4251	3.1446	3.3975	2.798	4.2315	4.8243	3.8227	3.8908	5.7381	3.9255	4.4221	3.2419	2.9428	4.6962	5.2368	3.6104	3.4185	1.8645	3.5747	4.7981	4.1427	4.2255	3.3342
11.14	10.64	11.131	13.478	14.235	14.78	16.669	15.047	16.78	16.093	15.027	12.814	9.867	14.121	14.575	11.964	16	12.411	13.359	16.622	13.545	12.572	14.607	15.199	19.498	21.187	17.536	19.339	20.972	20.552	21.26	16.602	18.442	18.463	16.513	16.94	18.506	18.318	16.919	16.571
6.2413	5.8776	3.9466	4.7777	3.6835	4.602	3.3111	2.4965	3.5324	4.2854	3.2932	2.8496	3.3216	4.0508	3.6777	3.32	3.8125	3.8352	3.6147	4.2089	4.3983	3.1877	3.7869	3.9064	3.7112	4.9743	5.8308	7.5492	9.5609	11.691	11.908	14.376	14.628	17.678	22.008	28.373	30.975	37.877	41.85	44.865
7.3191	5.7737	9.9404	7.5269	10.668	9.6855	7.8871	3.3209	1.9623	4.9193	5.0789	4.1465	9.0683	7.1313	7.4951	6.6149	6.9147	7.8057	8.1471	11.158	9.7835	8.5879	9.6306	10.914	9.2382	10.24	11.366	10.577	10.146	9.8132	11.182	14.207	11.252	11.333	8.6657	10.947	11.231	10.455	12.214	15.941
3.6246	4.6777	3.6848	4.9983	4.2872	5.2524	5.1189	5.5859	5.1947	3.6723	5.6532	2.517	3.9364	3.0313	4.4753	4.3877	4.6492	1.7961	3.7145	3.661	3.3857	4.2615	4.3917	5.7235	4.3135	4.3554	4.5957	6.1763	4.1575	5.7541	4.9139	4.5973	5.0243	10.281	5.1095	5.6495	5.6425	7.6899	3.1316	4.0091
3.5098	3.108	2.5561	2.2763	1.6219	1.823	2.6079	3.3034	2.1042	2.8459	2.2904	1.6102	3.0385	0.00035116	2.9473	2.6366	2.6988	3.194	3.1835	3.4794	3.7443	4.9101	5.1334	4.2967	4.5267	4.462	4.9772	4.7308	3.5698	2.2238	3.4264	1.4929	1.3455	1.2293	1.2783	0.95092	0.68607	0.94635	1.172	0.9924
5.3874	4.9102	4.8255	4.1787	4.051	5.9914	5.5803	5.1442	5.5866	4.5924	4.0167	4.497	4.5414	4.8216	5.6745	4.7901	5.0165	5.236	4.1738	4.6621	5.2257	6.1609	4.3228	7.6461	8.6471	8.0726	10.103	9.6025	6.7061	8.3855	7.7645	8.558	7.6622	8.126	9.0345	8.1921	9.9177	8.6261	10.478	9.9898
27.542	30.784	31.448	20.6	28.021	27.867	30.236	23.587	23.412	27.603	23.287	29.614	31.37	32.187	32.168	30.632	28.868	34.579	43.125	40.745	50.086	44.161	43.628	41.609	41.55	55.443	62.462	51.392	41.749	43.107	36.05	39.876	49.282	45.675	40.313	38.81	44.258	39.486	39.803	55.854
2.5884	2.6408	2.9421	3.3794	2.6273	3.563	3.3418	4.1538	3.745	5.3266	3.3994	3.6956	3.2931	2.7943	2.9908	4.2714	4.5411	4.4607	5.1434	3.9954	4.2394	3.458	3.2299	4.2178	5.3641	5.105	6.196	4.6263	5.3965	4.0425	3.0211	3.3097	5.016	4.8494	3.3818	2.9528	3.7109	3.7764	3.5903	4.0411
3.3246	3.0101	3.6322	5.1332	2.0396	2.3682	1.2469	0.6127	4.1476	2.5878	5.7724	1.588	0.0048412	1.2624	1.1539	1.7071	10.977	5.1365	7.2136	13.945	16.586	4.3647	13.414	1.5172	12.218	12.607	13.955	4.2129	4.7758	3.7287	6.5316	5.9757	6.4854	4.2111	5.1915	7.5919	9.0007	3.3767	9.9064	7.6898
15.352	19.727	14.551	25.842	18.179	19.336	23.256	20.52	25.444	18.934	35.494	20.899	34.383	23.335	22.309	17.29	23.437	24.887	21.122	24.145	21.404	20.712	19.72	16.012	19.518	24.425	26.581	23.36	24.373	24.094	33.313	29.617	32.421	40.369	36.333	27.651	32.349	37.307	33.988	26.228
3.3046	3.5452	3.9164	3.2066	4.7375	3.6011	2.6816	2.9063	2.9376	3.1059	4.3267	2.3146	3.0172	2.0854	4.0191	2.9982	4.0011	3.2086	2.3706	3.2708	4.857	4.7466	7.5752	6.9125	7.8288	7.362	9.3645	8.0658	7.633	7.1052	7.411	9.1078	6.3292	7.2737	5.6686	7.7612	6.1327	5.5441	6.7018	6.9214
3.1379	3.5842	3.2817	4.0093	5.2456	3.9058	5.4156	4.28	3.9014	2.6202	4.1809	6.4802	7.2445	6.3824	5.0262	4.667	3.6854	5.7551	4.8329	5.0267	4.7544	3.5819	6.6558	6.7976	6.5466	10.132	9.883	9.4042	9.378	9.853	11.631	10.508	13.647	9.7969	13.147	12.653	15.728	15.386	13.459	12.031
6.5958	10.789	7.6809	8.1062	4.6003	10.927	6.0722	7.9786	8.7509	5.4324	3.9404	5.6323	6.4511	8.5013	5.866	5.1271	3.8082	4.1712	4.1455	6.1123	7.6537	5.8402	7.8713	4.5686	6.8962	3.3336	3.9185	7.1298	4.7364	3.78	6.7998	3.3719	2.5821	7.8225	7.051	4.918	4.1666	9.7785	5.12	13.001
7.0322	6.9397	5.5699	4.6828	7.9478	6.2433	7.3027	4.6169	7.1884	7.7404	7.223	6.895	6.7777	6.4352	6.428	4.057	3.0478	3.2724	5.1733	4.3185	4.408	5.7111	4.5941	3.8869	7.8	4.2266	4.0401	4.5347	4.9753	5.0504	3.2976	4.2209	3.2502	6.3432	3.7059	5.1801	4.9294	3.4477	4.6208	3.0162
4.3324	4.3984	3.4726	3.7824	4.6385	4.4698	4.2786	3.5743	3.4144	3.122	3.3522	3.5014	1.7352	3.2259	5.9903	6.4985	5.3783	5.1827	3.9059	1.4381	4.9803	6.6847	3.8046	2.4047	4.8264	4.5764	1.1762	4.681	5.3946	5.012	5.9294	2.9905	3.5261	1.1981	3.5599	6.1126	7.4347	6.3631	4.744	5.7603
16.673	19.353	4.3909	9.0735	4.1387	4.4989	4.0309	8.5912	9.6013	3.2543	4.5389	5.8416	7.2701	12.446	13.284	11.3	9.664	7.9435	6.1785	9.3882	3.0676	12.618	16.053	11.395	8.016	9.1503	8.0107	8.4506	8.4241	5.2797	4.4509	6.515	4.323	7.8555	5.5582	8.5379	4.4691	2.83	5.3691	7.0594
7.5585	6.8223	6.6401	7.339	10.962	10.66	8.4504	7.7628	10.014	7.6931	8.5172	9.2993	10.662	8.2647	9.4419	8.2932	8.2351	8.0838	6.6509	7.9383	8.7056	10.497	16.681	17.989	15.648	16.345	13.667	15.475	16.463	16.528	16.812	21.54	19.462	20.23	18.996	21.313	18.521	16.489	17.533	15.779
6.7267	7.0896	9.013	6.7451	4.7942e-05	5.9122	4.733	1.3743	0.58078	3.3602	4.0154	1.6394	2.4595	1.0197	2.7162	1.8743	2.279	3.4127	1.7692	3.1827	2.5047	3.866	1.0574	0.93149	3.8433	0.016925	5.6885	4.1835	5.0686	6.1188	9.636	10.345	11.746	13.417	12.31	13.209	16.387	14.453	15.444	16.908
5.2254	2.5001	3.2093	3.6414	5.6167	3.9994	6.005	5.762	4.8053	6.7598	6.9019	6.9241	6.5651	5.8115	3.1314	7.9705	7.2919	8.3787	2.6112	5.5263	6.3059	4.8375	8.5662	6.329	7.6425	5.7216	6.5395	7.7775	7.8687	5.8559	3.9962	5.6419	4.7152	3.8043	5.1873	5.3186	6.0832	3.5396	3.9872	4.8387
4.1823	3.4242	4.0136	4.4097	3.2213	4.3852	2.9163	2.7121	3.7039	2.0871	4.7223	1.9768	3.3404	2.8057	4.3502	2.4826	4.309	3.336	2.8407	2.2867	2.9896	2.9677	4.0734	4.3917	3.8365	4.3809	5.3751	6.5389	5.5823	5.2741	7.0268	6.0819	7.294	6.2869	7.2922	5.4722	3.5808	5.6688	5.8032	8.3816
0.38423	0.028059	0.00046603	0.00038913	1.4095	0.0051267	1.281	0.59776	0.27204	1.1309	0.00036827	1.0476	1.1131	1.4395	0.0011572	2.8297	1.1035	0.94528	1.925	3.2221	2.3382	1.5198	1.628	1.8029	1.4897	1.6446	0.00015028	1.2119	1.2529	0.0027337	0.00045183	0.0001296	0.00066433	0.96955	0.93904	0.00050535	0.00060191	0.00036361	1.2929	1.2044
7.9353	5.7816	10.296	7.1363	5.2741	9.4733	8.3583	7.4183	6.883	10.936	7.9594	9.1198	12.119	8.3456	11.019	6.9176	8.4402	9.7298	8.6115	8.0995	9.7943	11.406	10.96	6.7029	8.0043	8.3344	8.978	8.7453	10.581	6.1245	10.11	4.7659	7.5374	8.737	8.8398	7.471	6.9361	6.3336	7.1178	6.9584
2.9601	3.6173	2.6651	3.2122	2.6699	4.7909	3.9126	3.8083	4.3772	3.377	3.6467	4.0923	3.6963	3.1119	4.8715	4.9888	5.2404	6.0856	2.1836	3.3042	4.0729	5.6607	6.5198	8.3934	8.9058	12.604	10.789	14.336	12.777	13.179	12.513	14.968	16.377	11.829	11.708	11.309	16.257	15.797	11.042	14.486
21.803	24.172	26.202	30.114	23.202	17.14	16.844	19.798	19.468	19.75	21.758	23.486	18.419	24.004	23.374	23.742	26.675	28.975	28.206	33.155	32.622	40.483	50.703	60.191	53.62	67.852	71.155	83.756	94.675	95.836	108.51	117.37	126.73	147.92	132.97	172.95	149.24	155.85	153.55	178.01
9.7087	14.54	11.952	13.296	13.857	14.448	16.826	14.633	16.535	15.252	14.936	13.96	11.871	9.6404	11.901	8.5617	6.9453	8.9952	9.4155	9.3751	10.336	12.782	14.905	16.856	17.099	16.68	18.658	21.386	25.526	29.995	28.911	28.598	25.128	31.003	22.972	30.678	30.664	38.671	37.927	33.07
1.0516	2.4082	3.8554	4.0947	4.6367	3.6905	5.3115	5.7975	3.7348	3.0163	3.7912	4.43	2.7231	2.6923	2.8516	2.2719	4.3542	4.9977	4.8466	5.2918	4.0714	5.5977	4.9683	4.3131	3.7702	3.6383	2.6973	3.6237	5.2776	5.5096	4.9823	4.9434	5.8843	3.8127	3.4026	4.3753	4.3042	4.6966	2.5224	2.8383
5.6477	3.4119	2.0347	1.5012	2.6991	3.8192	3.6237	3.0659	3.0482	2.2783	1.0152	3.2556	2.6705	3.2823	1.3048	0.00064791	2.0379	3.8382	0.00069227	1.7853	2.4145	2.4972	1.5388	2.5161	1.6279	2.6505	3.1843	2.7074	3.1113	2.6033	3.573	2.9783	4.5305	4.8933	2.6638	4.4546	3.1479	2.6153	4.6366	1.7654
1.1461	2.7667	0.00041543	1.9491	0.00063292	2.1792	1.1207	1.3661	3.1623	1.8933	3.1146	2.5649	2.073	2.6729	2.539	2.3164	1.8601	3.7567	2.4379	2.2982	4.0155	4.5639	3.1689	2.2235	2.9978	4.3024	6.1081	4.6882	5.1661	3.6589	4.7274	5.8679	5.5502	5.8475	4.4455	6.4871	7.4343	5.591	4.5981	7.3559
6.6083	9.4174	5.3388	7.0197	6.1667	9.1373	8.7432	4.7791	8.0362	5.0196	9.5009	6.4867	7.65	9.1352	7.0882	8.8975	11.147	8.3116	8.7294	5.4489	3.0937	5.3472	9.5427	10.819	7.6869	9.2962	5.361	7.7312	7.2082	8.1067	8.1478	5.5735	7.2264	8.0376	10.212	6.8903	5.1576	10.637	6.16	6.4066
2.7294	1.7224	3.3621	3.8969	2.451	2.0762	2.325	2.7157	2.106	1.6746	3.3961	2.2689	2.2773	3.1235	2.8967	2.3657	3.1783	3.5172	3.5125	2.7285	3.4815	3.055	3.4185	3.7921	4.0559	3.6054	3.4222	2.8936	3.6881	3.8594	4.7828	5.5317	4.5433	5.0973	4.5826	5.8161	4.4079	4.336	4.0323	4.6748
4.2199	3.9632	4.8316	5.8328	4.0583	5.41	6.0725	6.8372	6.0369	7.3546	6.3223	7.332	8.2123	7.4815	4.9885	7.322	8.7706	4.5697	5.0025	5.5755	6.9615	4.9177	5.5377	6.2689	6.8644	5.0521	4.2523	6.6551	5.1225	4.0723	6.2785	4.7425	6.1208	2.9105	5.4826	8.6505	4.616	3.3088	5.2256	4.5279
2.8347	2.2642	3.5939	3.543	2.1139	2.9004	4.5774	2.0906	2.8212	3.0637	3.1386	2.4453	3.5701	3.1628	2.1488	2.1529	4.2856	2.0732	2.5144	2.7602	1.0493	3.2075	2.5004	4.1274	4.4759	4.5061	4.2308	5.0102	3.7622	3.8175	4.9079	5.317	3.5496	4.8868	6.8389	6.1268	3.528	4.977	6.4993	4.8358
3.3027	2.7088	4.634	1.7104	2.7923	3.82	3.9574	3.3713	5.3369	4.0981	3.7301	4.3809	4.6483	2.8443	2.8314	3.1834	3.8355	2.8122	3.7985	2.8618	2.3529	2.6451	3.2349	4.7139	4.6872	5.4005	3.551	3.7146	4.5777	6.1775	5.3166	5.8796	5.9643	4.5988	5.9381	4.0654	2.5878	3.3328	3.5939	5.0879
2.7389	2.2752	1.4298	0.00037409	2.1619	0.00056922	1.3397	1.7482	2.4756	0.00064533	2.4483	1.9065	2.0417	0.00034381	2.3038	2.3293	2.3237	2.9188	2.166	1.5882	1.7679	2.5168	2.3132	3.4598	3.4789	2.7237	2.3424	2.51	2.0607	2.0361	1.9509	2.3388	1.122	2.6265	1.7132	3.2766	1.8566	2.6395	3.0062	3.3717
3.7189	3.7288	3.0488	3.0716	2.5153	3.0804	3.6278	2.2587	3.2529	3.803	4.0604	4.4128	3.3194	3.7364	3.9087	1.7268	2.8517	2.61	2.1098	3.89	2.7562	3.0972	2.725	2.5742	2.873	2.4256	2.8702	2.161	2.819	2.8567	3.0552	2.9746	2.4321	2.0299	2.9527	3.3323	3.0512	4.5644	3.1461	4.1603
5.0353	5.9076	5.0832	7.2346	6.8768	7.2359	6.4631	5.8943	9.5146	8.2263	6.9478	9.618	8.8089	7.7235	8.7987	9.8899	9.5183	8.1279	9.161	10.946	9.1542	8.0288	13.047	12.926	10.966	11.636	11.965	9.5385	14.857	17.741	13.706	15.33	16.499	18.006	22.089	18.153	17.29	20.624	20.681	19.883
3.9915	3.9435	3.7438	3.0976	2.1972	2.6702	3.0143	0.00027002	2.8814	4.5428	1.7981	1.5623	0.031621	2.8789	2.3407	2.117	4.0521	4.7626	5.7184	6.4956	6.0597	5.9059	6.3936	8.2619	7.1309	10.751	9.1245	8.5268	7.1271	8.4302	7.9976	8.0398	9.0564	6.3375	8.1731	6.6261	3.6852	3.1265	5.2717	4.5572
0.089128	0.00033575	0.37207	0.003005	9.0355e-05	0.00030146	0.00013011	0.0030153	0.047851	4.9776e-05	0.001804	0.03548	0.00019207	0.0042848	0.00093215	0.0022258	0.00076168	0.00098542	0.008652	0.00053855	0.469	0.00043664	1.7507	3.1685	4.3143	0.4846	2.5963	5.7099	7.9386	9.7914	7.2869	9.6268	13.366	16.877	17.429	14.739	15.73	14.791	11.434	13.546
31.764	30.091	26.533	29.192	27.413	28.374	27.524	24.114	23.264	25.151	23.954	32.192	34.956	31.171	30.264	40.271	39.174	38.565	32.259	25.944	31.678	57.816	73.419	89.161	93.562	102.81	105.4	107.48	96.117	92.576	93.332	91.396	100.98	104.25	108.33	103.79	98.481	103.14	103	100.88
0.00049701	1.0241	5.8907e-08	0.00030191	0.00091351	0.00037088	0.80869	0.78673	0.00036846	0.81002	0.88665	1.1543	1.8734	0.98545	0.00030426	0.035667	0.00038209	0.78963	0.42399	0.69159	1.1167	1.2276	1.8597	2.3992	2.8646	1.785	2.1766	1.4526	0.92803	1.4	1.4148	1.2167	0.75978	1.2511	0.56639	0.075507	0.93714	1.1738	0.65661	0.0018683
12.116	8.3252	8.538	8.2288	9.8113	8.4021	7.9578	8.1653	9.0635	10.524	8.9737	8.7255	9.3813	7.3529	9.7286	10.619	10.36	10.638	7.9965	7.6323	8.8057	7.2669	9.0761	9.8136	7.0332	9.7437	8.3154	9.5375	11.288	11.357	9.922	10.238	12.504	12.715	15.684	14.074	16.421	12.117	13.313	18.278
12.964	3.9662	7.2755	1.0311	6.5458	0.49537	7.7893	2.5066	0.85278	0.06848	0.5375	0.43278	0.23429	3.6149	0.76451	3.7013	0.23385	0.58144	1.0873	2.8265	0.00032747	0.93142	0.015627	0.55015	0.27581	0.26495	0.032468	0.8035	3.5306	0.70725	0.81504	0.24654	0.00015919	0.0015767	0.28158	0.439	0.086389	0.0001317	0.010657	0.40117
2.8712	1.6375	0.00084093	1.8701	3.1856	2.305	0.00066492	2.0318	0.00052423	1.9862	1.7354	0.00047869	0.0006372	1.821	0.00080397	1.9055	1.7388	2.0158	0.00061429	3.0933	0.00070248	1.1546	0.00073931	2.7061	2.387	2.6224	2.6605	1.9246	2.3056	0.00062387	0.00057574	0.00072819	0.00060295	2.69	2.6957	1.6802	2.9069	2.2609	0.00042758	2.6498
0.32551	0.0001848	0.0045397	0.80557	0.0042801	5.7695e-05	0.00034291	0.36556	0.010009	0.094532	0.34384	0.026282	0.0039539	0.000301	0.029109	0.29348	0.59042	0.0014444	0.03661	0.001702	0.00020693	0.00013441	0.013307	1.0903	1.4597	0.0004008	1.0228	0.035525	0.51085	0.00028521	0.0016054	0.0047234	0.00048062	0.010264	0.70376	0.03205	0.00035007	0.77093	0.015722	0.00098927
5.8818	6.3786	7.0907	9.1182	7.7264	6.791	8.0205	6.9256	8.3089	7.6403	5.5381	6.4362	6.9371	8.3154	9.4741	6.8628	10.022	7.8009	10.351	9.3742	11.902	9.4772	13.668	12.47	12.274	12.978	12.626	15.858	12.336	16.089	18.469	14.804	14.064	13.065	13.494	9.851	19.403	15.65	14.899	14.428
5.3018	7.3226	6.0637	5.8349	7.0044	4.1474	4.5438	3.6805	4.8264	3.8898	5.7888	5.736	5.306	7.4845	4.6569	6.2272	6.1573	4.1894	6.0831	4.2645	6.8686	5.7818	4.6282	6.7745	7.436	7.7175	5.3787	6.2556	5.1545	7.3557	6.6075	5.3576	7.4609	4.2968	4.4843	4.4982	4.1631	4.4352	3.2461	3.4785
33.25	31.361	25.065	23.087	30.072	17.015	14.634	14.759	18.274	17.696	21.414	19.897	24.167	25.808	27.574	25.259	19.605	22.263	18.082	21.292	27.355	21.072	28.363	25.028	28.448	32.864	36.928	35.991	42.462	37.377	46.802	41.042	47.287	41.011	41.978	49.809	53.944	46.69	41.216	46.911
0.00059931	1.4494	0.00020174	0.00058291	0.28149	6.9978e-05	0.00092066	0.0042187	0.00016497	0.00026914	0.00052165	1.166	0.78581	3.2692	5.8245	1.9024	0.00056673	2.8032	2.9442	3.9981	1.7899	4.3797	2.2014	4.2885	4.2412	4.2737	7.028	8.1742	7.4807	7.2667	8.5088	7.9606	8.2465	6.114	9.7133	9.5886	11.004	8.4636	12.343	11.207
5.0045	4.5053	4.0135	5.9301	5.0788	6.4661	6.4351	6.435	7.4837	6.1724	6.6833	8.1717	5.659	7.3848	7.5024	8.6475	8.2131	1.0952	5.0275	3.8203	3.6298	4.7609	6.1491	4.5568	5.5084	4.0389	5.7652	4.6997	9.2567	6.0482	5.9241	4.1356	6.1545	3.2611	5.0501	4.2882	3.1047	3.3503	2.611	5.0745
7.298	7.5739	7.5325	10.292	9.1858	6.5006	5.4471	6.9208	9.2272	7.4693	7.6911	7.0482	7.8101	9.0639	7.2834	8.1357	10.104	9.9518	10.189	6.6683	12.007	13.27	12.9	12.49	11.408	14.926	16.195	18.589	19.619	20.958	19.548	19.629	20.439	25.455	25.103	26.299	29.47	25.419	22.319	24.864
16.331	15.211	15.794	14.93	16.925	24.449	15.229	16.788	13.231	16.992	15.087	16.084	14.414	15.399	22.167	17.325	17.66	23.482	16.709	18.637	18.898	22.293	17.938	23.574	28.751	36.107	39.018	36.63	41.847	35.012	37.686	42.354	32.067	26.636	37.627	29.491	41.475	31.195	31.844	31.548
2.4523	2.6946	2.6823	2.7359	3.9301	3.5614	4.0615	3.1125	2.9354	3.0901	3.3583	2.9861	2.119	1.7462	3.1583	3.3326	2.6867	2.966	4.0569	2.7751	3.3693	3.3526	3.9175	3.4403	4.0699	3.5646	5.2041	6.0618	6.607	5.3939	5.9437	5.1996	6.0419	6.549	3.6865	5.8505	4.4995	6.6519	5.7705	6.2208
NaN	NaN	NaN	NaN	NaN	NaN	NaN	NaN	NaN	NaN	NaN	NaN	NaN	NaN	NaN	NaN	NaN	NaN	NaN	NaN	NaN	NaN	NaN	NaN	NaN	NaN	NaN	NaN	NaN	NaN	NaN	NaN	NaN	NaN	NaN	NaN	NaN	NaN	NaN	NaN
0.041606	0.044798	0.16016	0.64948	0.00013325	0.22831	0.0004112	0.017395	0.0010168	0.00044264	0.15774	1.0338	0.00034764	0.00093835	0.49307	0.0022764	0.5819	1.6458	0.00025121	1.5988	0.49702	1.5739	2.3137	2.5916	4.2721	2.8607	2.9807	1.8896	1.8409	2.4853	2.834	2.0539	0.00065174	2.1655	1.9976	0.054278	3.0709	1.9906	2.3329	3.1037
45.69	42.144	40.016	40.642	38.085	46.827	41.389	43.12	37.9	38.86	39.539	33.01	32.583	38.172	38.079	37.2	35.28	34.559	32.119	32.775	37.602	39.286	41.596	35.808	37.665	35.38	43.256	37.679	49.411	47.747	55.708	54.342	66.756	64.191	69.182	70.074	81.537	75.614	79.683	84.129
1.6289	0.00024208	2.0724	1.679	1.7895	2.434	2.2344	2.7713	1.8364	1.6471	1.9152	1.669	0.000766	2.1393	1.7599	1.929	3.2894	2.8956	1.5349	1.9982	2.2873	2.2808	3.7468	5.1327	2.6372	3.4401	2.8262	3.784	2.3014	2.0076	1.2973	3.0206	2.3223	1.4597	2.3354	2.7294	0.00046647	1.1066	2.1057	1.5249
8.2208	5.5341	6.8523	7.3442	5.9305	6.7526	8.6009	6.5074	6.6999	11.344	11.27	7.6301	11.656	12.19	10.237	11.212	11.711	10.033	8.2148	9.9347	11.308	11.513	8.1148	7.638	8.8835	10.14	10.87	10.522	9.3562	13.738	10.548	9.2931	9.3595	12.702	13.103	10.904	11.842	13.754	12.922	11.725
2.6358	2.9177	5.355	4.0637	3.6725	4.0252	4.2149	2.9603	3.5624	3.2976	3.0479	1.6115	0.86816	1.1949	1.1725	2.0721	2.139	4.257	3.2608	2.4565	3.368	5.3376	3.9504	4.5148	4.3058	5.617	5.1448	2.3499	3.883	3.9738	1.8116	2.7746	3.1505	2.8203	4.0219	2.885	1.2178	1.6799	2.3845	4.1975
3.4681	3.6224	2.0959	3.4089	2.235	3.0241	3.3175	2.285	1.4112	2.4603	2.8587	3.8865	1.3444	2.2461	2.2735	2.5877	1.0526	1.429	1.6941	2.0046	2.9177	2.2968	2.6698	3.086	5.0442	3.2538	3.8012	4.742	3.9888	5.0858	3.4745	4.6633	4.5627	5.5984	6.4824	5.4947	5.6774	5.1551	6.0326	4.9508
12.058	11.882	11.406	9.8582	8.0784	10.702	12.305	10.688	9.8528	9.6394	11.014	10.15	9.8061	11.275	10.275	11.538	11.908	12.657	13.408	14.995	14.687	14.456	15.443	14.139	17.096	18.145	14.631	15.013	16.323	16.371	15.486	13.901	11.139	10.92	10.063	9.5892	8.4811	6.8536	6.3862	9.4406
NaN	NaN	NaN	NaN	NaN	NaN	NaN	NaN	NaN	NaN	NaN	NaN	NaN	NaN	NaN	NaN	NaN	NaN	NaN	NaN	NaN	NaN	NaN	NaN	NaN	NaN	NaN	NaN	NaN	NaN	NaN	NaN	NaN	NaN	NaN	NaN	NaN	NaN	NaN	NaN
8.0509	7.2547	8.4791	6.3064	7.6165	6.2889	8.0316	10.126	5.8629	7.9505	7.2781	7.3534	7.6392	7.8456	9.9847	8.8526	10.127	7.4055	7.9403	10.71	8.0857	13.535	19.882	25.821	33.843	38.546	38.342	33.696	34.457	37.625	38.535	39.949	30.348	44.743	49.178	40.76	43.256	38.555	40.662	40.099
6.2604	7.2027	11.132	5.2762	8.259	11.753	10.984	11.322	10.292	8.7951	9.068	7.7809	8.7152	11.811	9.5602	10.137	11.946	10.96	9.7788	8.9057	10.945	9.1092	9.1347	8.3793	8.3369	10.438	10.095	9.2078	7.4181	7.4646	7.2147	9.1462	5.8606	8.0091	6.2854	4.8238	6.0023	5.4189	6.157	5.9794
18.779	18.303	19.238	17.468	16.838	15.728	14.334	16.534	17.385	13.241	16.541	16.47	16.228	20.471	20.75	18.775	13.681	15.884	14.94	13.783	19.254	19.445	16.567	14.017	19.921	15.186	18.526	15.76	20.152	23.716	19.938	16.796	15.768	21.301	20.15	24.295	18.518	20.725	20.005	21.342
8.0649	5.0712	4.0311	3.4923	5.2975	4.2378	5.296	5.3846	4.2699	3.5976	2.8918	4.4593	1.3243	1.9722	1.7481	1.4895	2.6124	3.5358	2.4066	2.8211	4.0529	2.9088	2.7995	4.3953	3.2995	3.616	4.7182	2.6128	4.3192	2.6089	3.5622	4.3658	2.417	3.5977	2.7566	0.00051087	2.3315	2.9952	3.2848	1.4815
5.372	4.21	3.4462	3.8499	10.657	4.0377	3.2327	4.1789	3.8374	5.0246	4.8308	3.5984	2.7011	3.3153	2.7665	3.5395	7.4828	2.8726	7.3126	5.1482	6.2673	6.0732	5.6695	4.3456	3.613	2.0555	2.898	2.5507	3.1483	2.4	2.1648	3.1758	5.4727	3.1508	4.3428	3.1088	4.2793	3.052	2.4806	3.3396
3.472	2.9721	2.1953	2.2087	2.9136	2.1913	2.4131	3.1911	3.159	4.5779	4.4124	6.0059	3.3912	2.3265	2.7945	1.1863	3.0321	4.6462	3.5055	4.3715	3.3609	4.197	3.1808	3.4587	3.5869	3.9468	4.1335	5.0192	4.2252	3.7052	5.855	3.9699	5.713	5.772	4.864	7.2188	7.8686	7.0199	7.6301	7.2079
3.9494	2.9328	4.9963	4.7581	4.6899	4.4107	2.9489	3.052	0.00034709	2.5991	1.8194	3.9871	2.7599	3.4512	4.5599	4.0512	4.7014	3.4776	6.7368	3.7751	2.9352	4.6393	6.9618	4.8069	7.2446	8.0154	10.404	9.8193	10.671	11.157	8.525	10.946	10.617	12.653	11.307	11.655	12.931	10.722	13.07	13.274
6.2046	3.6989	6.7453	4.6269	4.8123	2.428	3.8127	2.5071	3.5036	3.1162	2.8363	3.4801	3.1376	4.8166	4.1065	6.0285	3.9551	4.9674	3.3882	2.4892	4.1386	4.6667	3.768	4.5874	6.5367	5.4692	5.2464	5.3521	4.675	5.784	6.2742	4.2451	7.5723	7.4166	5.7137	8.3039	8.9798	8.9297	9.1295	9.3553
7.5421	8.5676	6.2761	8.5485	9.6584	9.3003	8.3887	11.894	8.53	11.65	8.5428	9.5941	9.1746	9.5438	12.187	12.132	13.127	13.638	14.185	10.735	11.458	12.624	13.927	14.853	14.744	12.964	16.527	12.23	17.07	12.91	15.719	16.087	12.703	13.347	13.407	11.947	12.346	9.113	12.24	9.732
2.9561	2.7573	4.0888	2.3175	4.8412	3.2601	2.1255	1.3195	2.4827	4.0782	2.9077	2.1688	2.1199	2.4863	4.2975	3.7178	3.5545	4.3417	1.3439	3.4983	5.2582	2.9126	5.5301	4.1482	4.8455	2.7251	4.7175	3.1223	6.623	5.494	4.3314	4.7636	6.0887	3.6262	5.3003	6.8334	6.7171	5.8894	5.1367	6.8962
9.3097	6.4914	7.1837	7.1059	6.7419	6.7818	9.3663	8.8687	9.0981	7.0657	9.8049	8.2276	7.238	9.1869	8.7036	6.9241	8.284	9.2482	7.8135	10.222	10.929	11.251	10.896	9.9694	12.577	12.747	13.278	15.637	13.699	16.566	19.024	17.421	16.193	16.826	20.842	17.433	14.584	26.494	22.361	22.596
2.3102	2.4848	3.5768	4.6961	3.5781	4.476	5.2023	2.3962	6.5189	5.4452	7.2647	3.4809	4.1444	4.6127	3.9431	4.4222	5.134	4.5155	2.1405	0.97371	3.2764	2.7728	4.3832	3.1216	5.623	6.7689	4.2722	5.0615	6.7638	6.4856	2.614	10.63	2.8464	2.6715	4.08	3.0414	3.0946	5.0938	3.354	3.0564
0.91466	0.00047903	0.77051	0.56444	1.1752	1.577	1.0918	1.4574	0.95472	0.00058567	0.70398	0.025635	0.37	0.0010689	0.019781	0.23025	0.8758	0.79027	0.00020352	0.001043	0.36593	0.47352	0.48357	1.2177	1.0718	1.9175	0.78493	3.5661	1.3391	2.6678	3.8759	0.70215	0.66731	1.1128	3.1974	1.3228	1.2314	3.0922	0.00043974	1.3214
7.2377	8.1738	6.3319	8.2289	6.7995	4.9534	7.1746	8.0025	5.9152	6.0075	7.3441	5.7123	5.7157	4.7517	5.0006	5.4242	4.6217	5.5833	5.1899	5.2004	4.6936	5.4189	6.6603	8.2841	8.5864	9.0779	8.8353	9.9766	11.844	11.117	12.851	17.285	18.993	19.058	20.761	24.106	21.877	24.691	29.785	27.54
6.6702	8.1286	6.6262	8.6991	6.7636	6.6252	7.7854	6.7885	6.5845	5.5572	8.8186	6.631	6.8015	7.487	7.2917	7.8492	6.9209	7.6536	7.7884	7.4011	7.3001	8	9.1176	9.4844	12.619	11.591	14.535	16.256	16.67	17.246	18.258	18.618	21.092	23.389	22.977	20.658	21.301	24.498	20.947	22.513
5.2792	5.6085	4.7639	6.0128	4.8319	3.651	5.1823	5.2635	6.2279	3.4722	3.5163	3.9618	5.3438	3.6233	4.8171	5.8981	7.8649	5.8209	5.481	5.8664	4.8448	3.8707	6.2212	6.6971	6.2239	4.8288	6.3191	6.2295	5.8327	5.1683	5.916	6.455	8.7368	6.5222	8.4459	8.0305	8.1837	8.0603	8.3316	10.14
9.6177	8.0671	8.0455	7.5563	10.718	9.6015	11.59	13.701	4.3636	10.544	12.884	4.9935	3.7635	11.616	9.3384	7.727	2.196	5.5292	8.4751	2.3407	5.9981	5.3182	5.7137	3.7334	1.7653	3.9208	3.5969	2.8004	4.6697	3.5572	2.6959	6.2513	5.6959	5.5871	6.0777	3.7139	3.7224	4.9846	6.8811	5.2296
3.3188	2.9533	6.4386	2.4838	3.863	3.0163	2.711	5.2491	3.6051	2.6172	4.6262	3.6651	4.067	3.2809	4.6542	4.7802	0.87088	2.1966	3.4186	2.1649	2.679	4.9716	2.1879	5.4373	2.9854	3.654	3.7641	3.604	3.0759	4.1374	3.7129	3.7157	3.9819	2.3869	2.3414	2.9633	3.5145	2.6456	2.9871	1.8221
42.451	38.353	48.338	45.038	46.741	45.544	42.153	36.74	34.815	36.16	35.791	32.656	33.931	39.932	36.767	40.446	43.005	37.892	36.715	36.295	39.906	36.564	35.842	33.233	32.842	22.029	24.73	26.039	26.883	28.487	44.28	52.723	57.349	72.528	63.009	58.863	77.457	69.595	97.811	92.016
2.6027	4.0678	5.5987	6.2056	4.0212	8.6808	4.6024	3.9343	2.4917	3.9397	4.8539	4.1099	3.4971	3.7765	2.6595	5.2952	4.2482	4.6248	5.2246	4.141	2.4666	5.1927	6.3134	6.5011	7.8815	8.305	6.7089	6.3742	6.9474	6.7271	6.0212	6.3307	6.0416	8.5834	6.0022	6.7304	8.677	6.8392	6.692	5.2707
8.1948	6.0569	6.9817	7.2852	6.8485	8.6714	9.2998	8.3048	8.4395	8.6664	10.733	11.237	11.217	12.507	14.614	12.35	10.389	9.2205	8.9121	9.1783	7.4914	8.6603	9.5057	7.9239	5.759	6.6306	6.037	6.0786	5.5506	5.797	6.4856	5.5496	6.7223	7.9572	8.0884	7.012	8.5163	5.5849	5.9851	4.6718
16.029	27.881	17.016	17.837	15.056	16.397	18.547	19.449	12.331	22.863	25.626	18.855	21.667	21.536	26.74	16.791	21.43	16.914	15.961	14.131	16.718	19.697	15.828	16.267	18.331	17.783	22.96	17.549	21.434	22.301	24.168	24.974	23.942	23.274	23.838	26.421	24.67	25.908	24.517	27.196
6.1666	5.938	7.1678	7.3999	5.1304	7.3069	5.7198	5.4796	6.0762	8.392	5.0536	4.9216	7.5506	5.6546	5.7054	4.9986	5.9367	5.4803	7.7252	6.6387	7.0296	5.7193	6.0496	8.3709	8.066	7.7539	9.2957	6.9899	8.8589	10.777	12.161	13.291	11.736	12.473	13.006	13.275	14.154	15.35	16.059	14.236
3.0893	3.9911	3.0992	3.906	4.3984	2.2641	1.9732	4.3506	2.7508	2.8837	2.7755	1.9789	1.9053	2.8629	2.2373	4.0154	4.1156	4.3152	3.0413	2.7804	1.6563	3.3711	3.1329	5.8638	5.996	5.8696	5.5987	7.114	5.3117	5.833	5.4368	6.7985	6.8608	7.0849	7.0282	6.05	6.8927	7.657	7.0205	6.9362
11.106	9.8262	9.6936	9.5898	9.6484	8.2336	9.162	8.4776	7.7562	8.9295	8.9475	9.8171	8.3124	8.7705	9.9128	9.5033	9.7251	9.3381	9.2742	8.4759	11.378	13.762	13.122	13.924	14.4	12.428	11.864	13.856	15.098	13.419	14.546	13.73	14.53	17.612	15.336	20.852	17.814	17.677	15.904	18.996
4.8152	4.4505	5.8906	5.7533	6.3672	5.1161	6.6702	9.1155	8.1118	7.1441	8.9962	9.9689	11.43	11.418	9.6319	10.492	8.1865	10.136	7.3199	9.736	10.378	7.4339	9.6812	12.583	12.438	15.311	13.825	12.709	16.953	15.051	15.183	15.141	16.188	15.638	12.939	12.183	11.264	12.348	9.5549	13.049
24.925	19.277	26.552	24.584	25.702	26.875	24.215	24.121	26.555	22.648	21.359	17.808	13.603	17.367	21.087	15.499	19.437	20.901	24.119	18.356	24.301	20.599	23.494	25.157	26.826	24.317	29.364	28.921	24.05	29.834	27.309	25.85	27.706	27.342	23.055	24.82	24.946	28.942	28.946	25.403
6.7026	7.9274	8.5394	7.781	7.237	6.2588	6.6822	8.612	9.3331	8.6695	8.2239	8.9456	8.7252	7.6305	5.7364	6.9305	6.2358	6.8235	6.4825	7.4622	8.1526	7.7006	8.7368	6.6454	5.9567	5.6121	3.0932	3.0382	1.883	2.2871	0.00072783	0.00059956	0.001412	0.0026613	0.00032918	1.3757	0.00021699	0.77365	0.00037399	1.662
15.717	15.452	15.119	11.437	15.071	14.404	13.873	14.673	16.959	17.984	18.766	17.027	17.866	16.514	21.479	19.297	17.618	18.344	18.175	19.07	22.082	26.561	38.454	47.91	52.679	59.381	67.029	70.017	78.284	96.369	98.312	101.27	99.178	107.44	93.546	104.53	104.64	98.241	96.576	106.77
0.00030123	0.00061985	1.3967	1.4091	0.00037015	0.00024973	1.4808	0.0006357	5.4519e-05	0.94859	1.0091	0.0002661	1.3212	0.00032392	0.00061518	0.00071105	2.7006	2.0243	1.9818	2.5134	1.5966	1.3208	2.2722	1.8231	2.2127	3.145	2.2639	3.6954	3.0374	3.9098	3.345	3.8742	4.9831	4.2901	5.5344	3.5818	5.5041	3.3414	4.1547	3.6327
4.2269	3.1072	2.999	3.0176	2.7938	3.4147	2.7071	2.995	3.757	3.9972	4.5158	4.1422	2.4618	3.7476	3.3394	5.9392	2.977	4.6425	4.5812	3.0384	3.5554	4.5621	4.0072	4.7936	4.5879	3.4627	3.8609	3.6082	4.5186	4.9198	4.295	3.2005	3.7131	4.2248	4.7079	4.3073	4.3624	0.00070707	4.4759	3.4801
4.8642	4.7569	5.4445	4.56	4.1621	4.3555	6.2853	5.6504	7.3169	5.5316	7.2001	5.4861	5.9028	5.4626	6.9275	8.9987	6.7323	5.1577	7.1904	6.7181	7.963	4.989	7.2541	5.1121	5.5526	7.096	4.6889	8.0493	7.781	6.3011	6.0656	8.298	7.9298	8.3069	6.3183	6.3649	6.9549	6.4998	6.2652	7.7801
3.5219	3.3322	4.0333	2.0906	2.8599	3.3514	1.9963	4.825	3.3709	4.3942	4.6407	8.3194	6.3148	5.7677	8.1271	6.1853	9.8346	11.913	8.7623	10.095	5.6936	9.0505	8.049	8.1142	6.9616	5.4901	7.4322	3.9428	6.5782	5.766	4.1868	5.7594	11.682	5.1093	6.6958	3.3594	4.2507	4.4569	5.5235	2.6692
6.0991	10.705	9.36	7.2263	8.5172	7.4125	10.289	7.8577	7.9841	7.6387	7.6834	7.7858	6.2615	7.902	7.7141	9.049	8.3127	7.6919	7.4941	9.7477	11.742	15.611	18.241	21.136	27.309	30.339	30.374	27.457	30.624	30.585	34.479	32.494	32.421	33.922	40.391	35.551	41.163	37.411	44.911	51.348
7.3702	7.3101	8.5251	9.3594	8.3635	10.189	9.7675	7.9942	11.063	10.12	12.169	9.8166	12.257	13.042	11.645	15.454	14.423	15.564	14.754	15.153	16.25	14.213	15.706	15.881	19.361	18.018	17.593	21.652	17.441	20.683	22.205	21.083	24.257	27.661	28.174	25.969	26.304	26.988	25.969	27.346
4.3913	2.585	3.9722	1.1232	2.2659	4.3343	3.3169	3.3758	2.0182	0.008309	1.6791	1.5139	0.00046382	6.7161e-06	0.12305	1.5267	0.00067806	0.0004648	0.92917	2.5642	2.3656	2.7931	4.2572	5.2501	3.2766	2.7365	2.1485	1.2948	1.527	0.00047578	1.2059	1.7078	0.00028784	0.00022264	0.73174	0.88991	1.4452	2.7752	3.7224	2.1928
10.816	17.564	7.1698	14.893	6.1017	9.0118e-06	0.00033975	1.1627	2.2208	0.00019219	5.1678	6.7355	0.00027011	4.4794	4.0913	4.2988	5.655	0.57035	1.8839	2.7793	1.4264	1.2284	4.1328	1.6362	1.9394	2.0852	1.907	1.4545	0.59447	1.7207	1.3684	1.1331	1.3853	0.90328	1.8949	2.1078	2.6406	1.3796	1.7753	1.7619
3.9052	3.3954	3.9534	5.8648	4.0943	4.9597	4.7687	4.0298	9.5349	1.5193	4.4288	10.204	4.3596	4.0289	3.4608	4.0879	4.2863	4.1088	5.4026	3.9006	3.1232	3.9264	3.0555	5.9655	7.9226	5.2928	7.5854	7.1592	5.3592	7.6785	5.9927	5.8832	5.301	8.0065	6.9585	5.6548	6.9302	6.1267	8.3555	9.8164
3.6627	3.018	3.5155	3.2386	2.7389	3.6441	3.4075	3.8967	4.5935	2.0337	3.2646	4.9966	5.7428	3.5805	5.5583	3.702	6.5404	3.9568	0.00076122	3.7876	6.1068	3.1599	3.5601	4.6695	6.4292	8.5352	8.4728	9.1036	10.056	10.51	10.775	13.32	11.084	14.58	14.086	14.345	15.997	15.619	14.835	15.171
0.90377	2.6414	2.5552	2.2588	1.6949	1.1399	1.362	1.9496	1.0798	2.0372	0.58336	1.9379	1.2481	1.5334	1.1451	0.00068887	0.78558	1.0289	1.7393	1.4151	1.5369	1.6791	1.0163	3.0939	3.1662	1.7586	0.80632	3.3338	1.9196	1.6329	2.1732	1.6132	1.6373	1.9808	1.9041	2.6108	1.843	2.183	1.5549	1.7454
2.6726	1.5087	4.6095e-05	2.0463	0.30498	1.9978	0.80713	4.6473	5.9224	8.0456	7.9494	5.7523	7.7544	0.93993	9.587	6.8159	6.5963	7.327	3.6708	4.7197	10.258	6.2941	5.1809	6.6195	5.1987	6.1192	9.232	7.7984	8.0064	10.139	6.8233	8.0627	8.9928	7.5504	7.1816	13.181	9.5164	7.4879	11.215	6.9747
0.036228	1.7134	1.5255	1.0554	0.00058042	1.0176	0.00025809	1.9615	0.0006801	1.4971	0.00062015	2.7852	2.6024	1.8039	0.00051725	1.3005	0.0003791	3.1819e-05	0.00069026	0.00030347	0.00055858	1.3229	2.5198	3.3883	2.4397	2.2166	2.9767	4.5489	3.8204	3.554	3.5793	2.2312	2.8415	1.0345	3.6175	4.1273	4.6261	3.6335	3.6885	1.6101
7.6611	6.1699	6.9017	7.1562	7.2073	7.8836	6.1312	5.8323	6.0349	4.6281	5.7833	4.2046	6.0821	4.5853	5.2473	5.8351	5.8377	6.153	6.4595	6.4891	6.3805	8.3256	6.9665	8.0941	10.252	8.4542	8.167	12.672	11.415	12.914	14.885	17.494	19.17	21.377	17.387	20.614	21.262	21.397	21.801	25.619
4.4654	6.6453	6.7827	6.2788	6.5417	6.0184	6.7263	5.9154	5.8888	6.1256	7.0624	5.2643	7.8404	7.7283	8.2239	5.0165	6.8365	3.0805	5.8535	3.7429	5.6647	6.618	5.7118	8.1311	8.2333	10.819	10.168	11.12	12.627	10.157	16.228	16.189	16.381	12.911	15.886	15.591	15.204	14.679	16.088	13.166
3.205	3.7966	3.1508	0.00063164	2.4812	1.7953	4.9942	2.9127	3.4316	2.1749	1.2176	3.5717	3.2178	3.038	1.6137	1.1218	2.4693	2.3545	1.6744	2.7665	4.0023	3.1778	3.8793	4.4052	5.7803	6.278	6.0939	6.9101	5.5041	5.0614	4.8522	6.8953	5.237	5.7807	7.1414	4.2488	4.7777	4.0235	4.743	4.7041
0.00042105	0.0009354	0.00041381	1.7632	1.1858	1.3798	1.3104	1.5667	3.1004	0.00022865	1.1766	0.00052475	0.00052123	0.0010887	0.1636	0.0011353	0.00056574	0.062889	0.00070968	0.001072	0.025023	0.52449	0.00011075	0.0017252	0.43493	0.00016508	0.014264	0.36385	0.0043703	0.0005894	0.00042244	0.0064947	4.6597e-05	0.00013856	5.703e-05	0.00012637	0.00018532	6.9015e-05	7.0084e-05	0.0050439
4.8152	4.6047	5.0625	4.4715	5.4575	4.8264	4.0188	4.2237	4.0989	4.0378	3.9098	3.3277	3.8207	2.4353	2.7088	3.3444	2.2226	4.0611	4.4919	4.0419	5.1579	3.9431	5.3725	4.2582	6.3461	5.1885	4.7516	5.2571	5.6899	7.5135	6.7461	6.1938	7.4246	7.8879	8.3158	9.0539	9.1596	8.9598	8.4352	9.4748
10.381	11.481	9.7432	8.7647	8.8328	9.7634	9.1029	8.8224	8.7569	9.6551	8.9931	8.2732	8.6924	13.013	7.4881	9.2317	8.6526	6.9394	9.1813	11.206	8.3263	9.3417	14.245	18.428	14.837	16.371	13.89	18.223	16.506	19.076	19.021	14.857	18.101	18.475	16.764	24.34	26.287	20.522	28.899	33.095
4.3097	5.2284	5.453	3.5285	6.4659	5.4383	5.1269	4.2265	5.158	3.1884	2.71	3.1959	3.7875	4.3074	4.324	6.6888	4.1221	4.91	3.6904	3.3685	2.5517	2.9663	3.5022	3.9258	4.5085	3.8003	4.2334	4.4848	4.9333	6.6022	4.6795	5.0016	5.5168	5.5076	5.6679	4.084	5.277	3.4074	4.7201	6.8454
2.443	2.5475	1.7689	3.9303	6.7394	1.6167	2.4746	5.7837	6.1853	3.425	3.1575	2.7138	1.7536	2.3544	3.3165	3.0739	1.9891	3.2796	2.3499	1.8377	2.7771	4.3732	2.9359	2.4239	3.4594	2.8077	3.504	3.3566	4.8804	3.5979	3.3813	2.1448	2.4395	1.2185	1.8845	3.7334	3.4789	2.8122	1.5547	3.1119
3.7309	3.3587	3.5825	3.0968	3.6371	3.454	1.4209	1.6897	2.8121	2.6099	3.1837	2.7299	2.6311	2.5758	2.7633	3.9614	2.8599	3.4929	2.3363	2.9376	2.593	4.3916	4.4897	3.7759	3.3115	3.8626	3.7467	4.2779	5.2018	4.3642	6.48	4.148	4.4357	4.2888	7.2923	5.0332	6.6564	5.48	5.9558	6.2413
7.7302	6.6132	6.0918	9.3551	8.5602	10.03	6.9781	7.3807	8.8053	11.343	10.903	11.397	12.09	9.8615	10.795	12.276	11.976	10.617	11.273	7.5331	11.95	13.34	10.037	14.082	15.104	13.45	14.827	12.109	16.145	14.156	14.462	12.545	9.7198	11.946	11.303	10.912	11.572	10.508	13.957	10.895
7.6657	7.3995	8.8538	8.2354	9.1503	6.2984	6.1537	6.2037	6.9819	6.9545	7.4039	7.9813	5.5628	7.5006	6.142	5.6979	7.2933	5.329	6.7122	8.223	11.128	8.0294	10.268	10.37	12.773	16.007	16.894	14.733	17.987	16.767	18.978	22.282	20.953	20.674	15.94	17.263	18.947	18.045	13.017	17.74
3.6115	3.5919	2.5137	3.4949	4.4327	3.0796	1.6618	2.5406	1.6085	1.8486	3.6335	3.4495	2.5043	2.7528	2.6437	2.3896	3.5475	2.599	3.6126	3.1048	3.4068	3.8338	4.0496	3.54	3.4655	2.4575	2.9546	3.6407	3.833	2.5488	3.0412	2.8026	2.0751	4.6891	4.6304	3.5886	3.8179	3.1938	5.3356	1.9283
6.5133	7.3562	8.5546	8.4956	10.081	7.5453	9.5118	9.2278	9.0117	11.506	7.0626	9.5227	7.4504	7.2592	5.9327	7.8367	5.9069	6.1473	6.1378	5.8301	6.3982	6.6287	7.9237	10.244	9.1215	9.7025	7.3793	8.9378	10.857	10.984	9.5561	11.132	8.9138	9.1268	9.3904	10.5	10.507	11.795	9.6252	13.573
2.2281	6.6813	1.3134	1.1007	4.9679	4.1529	7.4106	3.9265	1.572	1.7197	5.4511	4.6692	6.2421	3.0855	4.3725	5.0886	4.4609	4.2967	2.5118	2.5591	4.465	4.6178	5.1588	5.4806	8.863	7.2117	5.5495	9.2566	5.949	9.4745	7.6588	9.6561	8.8194	8.0787	7.5694	10.308	11.748	8.4871	10.026	7.7074
133.93	147.85	171.94	151.8	160.52	158.98	196.45	187.35	179.08	185.21	164.4	153.89	147.71	155.05	167.9	138.09	168.75	136.32	165.27	169.49	167.56	137.55	187.05	174.33	215.97	233.91	307.08	341.53	421.49	447.12	486.48	401.33	388.54	311.8	244.24	387.48	455.88	534.82	569.52	482.94
4.5955	3.4137	3.7005	4.2341	5.1268	8.0229	7.8144	7.0727	8.0795	8.9288	9.2673	8.2738	7.9912	8.5986	6.4322	7.8023	6.2331	8.2533	8.5772	9.1118	9.3362	7.2387	5.7986	5.5109	4.3125	3.5795	3.1932	2.0409	2.5905	1.8579	1.9952	2.935	1.6	2.0768	1.8551	1.0455	1.8956	2.7311	2.3607	0.00069837
3.0198	3.8474	3.3273	4.3014	2.7052	4.1896	2.8789	3.8778	3.5394	3.7757	3.1989	4.0783	2.9656	2.2596	2.6978	2.9455	2.5064	2.8435	4.3758	3.7537	4.8461	4.1461	3.9558	3.011	3.9011	4.8479	6.1173	6.2748	4.7013	4.2162	4.2778	4.7612	3.4206	4.6654	3.8086	5.8612	3.8149	3.258	5.1027	4.9605
11.479	14.128	15.437	17.826	18.711	17.754	17.795	13.355	11.13	14.361	14.365	12.366	12.864	14.525	11.842	10.656	12.796	12.838	12.711	12.508	13.094	15.363	16.433	14.372	16.182	17.528	21.096	22.036	19.555	24.255	22.898	23.711	24.112	30.865	29.016	28.923	27.477	30.96	29.181	27.007
5.8132	5.5197	4.708	6.2475	6.8162	6.3434	8.0377	8.644	8.2493	7.2945	5.4848	8.2137	6.2067	8.5402	6.2588	7.9417	6.7762	8.3043	8.4627	9.3008	7.4187	9.4774	7.403	7.3064	5.9761	7.258	7.2075	7.6066	6.9772	6.8836	7.6394	7.3366	7.2287	10.29	6.9839	6.3044	7.2928	8.145	8.8576	9.7605
0.00014771	2.5994	2.3318	2.5119	1.8062	2.69	2.6744	2.3892	4.1522	3.8816	3.753	5.5464	4.6921	5.9521	3.1092	3.1112	3.037	4.3298	4.363	5.0867	6.0437	7.4058	6.7516	7.299	8.0732	8.9227	7.0585	7.3304	6.3827	7.5951	7.4945	7.0412	6.0959	4.1273	6.5336	5.7872	8.2883	12.113	5.5727	6.3472
3.7935	5.1899	9.3767	7.6281	3.8977	3.7005	7.6966	5.5811	4.3925	5.809	3.8588	4.326	4.1844	4.3475	3.9119	3.4034	6.068	3.982	2.3171	3.3453	4.5657	3.7511	4.0296	5.0705	3.839	5.0149	4.7601	4.7422	1.988	5.423	4.1651	0.00062068	0.82568	1.8503	1.8504	2.9206	3.8655	1.1235	2.1211	1.0146
23.671	28.889	28.822	30.887	31.73	32.521	29.68	33.807	32.404	34.938	26.602	39.553	49.714	47.627	43.006	46.652	39.76	43.442	36.826	36.275	37.405	40.8	51.725	46.266	47.459	57.956	54.536	77.207	67.382	72.136	87.221	88.332	79.675	95.733	95.098	123.46	122.97	130.42	149.99	132.14
12.948	12.245	11.989	12.276	9.7383	12.895	10.871	13.517	12.26	14.745	15.287	12.43	12.864	11.232	11.543	14.335	12.978	34.865	13.343	11.483	15.476	18.671	17.332	20.953	20.413	21.676	23.601	20.959	26.126	24.27	27.575	32.688	41.546	25.412	34.283	36.265	35.824	34.959	32.004	33.185
7.1322	8.657	8.6599	9.1124	10.679	10.647	9.9486	7.7298	8.7863	10.415	11.378	11.641	11.154	11.611	12.206	13.342	13.029	14.007	13.282	14.743	12.74	12.682	16.483	15.923	14.264	10.047	7.5696	10.452	10.672	14.67	14.408	12.954	13.813	13.117	11.704	13.139	13.593	11.122	8.7533	10.287
3.7901	3.2032	1.2151	5.1617	2.4895	2.612	3.8415	4.1862	4.8991	3.7446	4.3954	2.7104	4.0668	4.2581	3.2864	2.1538	4.3636	4.7626	4.2964	5.4021	3.9648	9.3681	7.405	7.7938	7.6173	5.4005	7.2839	5.8282	7.3827	6.8177	7.9617	5.9111	5.9832	6.1643	6.3646	5.9268	5.2602	5.4971	6.1066	3.4698
0.00019999	1.1206	1.4548	2.1125	1.297	1.1892	1.2641	1.7148	1.9724	1.6334	1.2444	1.616	2.7596	0.00048149	1.2449	1.5889	1.9744	3.9041	4.264	2.3128	6.6474	4.1259	5.1291	8.077	6.3086	8.3181	7.9916	7.6936	7.0305	3.8234	6.4958	8.3439	9.8049	4.9425	9.2196	9.2776	6.3271	6.8883	3.8357	7.7987
3.9197	5.8471	6.5497	6.0963	8.0311	7.5412	7.0116	6.9211	6.7162	8.1329	6.294	5.6801	6.0378	7.5993	7.1517	8.5226	7.6499	4.793	8.9006	9.2807	9.7645	9.1179	10.047	8.8335	12.739	11.068	10.345	13.191	10.98	14.237	10.413	15.906	16.476	15.475	15.48	15.275	15.686	17.69	16.719	13.792
4.4622	2.2587	2.8195	3.5653	4.2402	5.6967	3.7281	5.0421	3.5487	4.7576	5.6544	4.3563	4.8077	6.94	4.7091	6.9823	4.92	5.6671	3.5959	3.432	5.2387	5.2738	6.2826	6.1884	4.4151	2.9181	4.384	4.8495	4.0169	4.3107	4.4051	3.372	2.8408	3.0493	3.5418	2.3946	5.0041	3.4143	4.407	4.2875
7.1565	7.944	5.185	7.7185	4.9055	6.0893	3.7217	4.2268	9.5182	3.9327	7.6519	8.3226	6.674	6.7146	5.9499	5.4372	5.6279	4.5534	4.3295	4.6865	6.7071	6.9091	7.3219	9.1289	10.323	9.69	7.6202	7.4334	9.9785	8.8769	10.811	7.8776	7.7497	11.091	10.447	12.16	9.4099	10.928	10.711	9.7093
8.6727	7.1446	5.6223	4.1747	5.1242	6.7664	5.8277	5.8431	5.6353	3.5107	4.3477	5.5893	4.7393	4.1023	4.8482	3.0018	3.6165	4.1867	4.4473	3.0949	2.8714	2.9066	2.9137	4.0209	2.9235	4.6171	3.3233	4.1987	3.736	4.7428	4.5793	3.2441	3.6448	3.9595	4.5587	4.2767	2.8144	3.9733	3.7033	2.8559
2.2908	2.4882	1.3713	3.0534	3.485	1.402	2.3606	3.0656	2.4287	3.5803	3.2568	3.7904	1.9714	3.812	2.6425	2.7594	2.3078	3.6017	3.7819	4.6444	4.5114	3.893	4.8409	5.5503	3.3779	5.1812	4.8435	4.5493	4.2238	4.9216	3.994	4.3072	2.9402	4.2285	4.4858	4.69	4.3263	2.9777	4.783	4.6747
10.249	12.011	8.7638	12.191	8.9965	15.278	14.702	11.162	10.631	7.0455	7.807	5.6031	8.7157	14.123	11.438	13.824	8.7494	13.46	21.006	17.985	16.854	13.35	12.753	12.141	15.078	18.194	15.516	12.548	13.664	9.8874	13.033	10.14	11.999	12.117	12.054	9.3423	7.8534	8.1662	11.169	16.366
3.393	1.8228	2.2587	2.7439	2.7782	0.00034113	1.8471	2.9548	0.00049754	1.7623	2.021	3.9467	2.879	1.1115	1.3741	1.8303	3.3996	3.609	2.7957	3.3402	7.1107	7.1849	7.0251	7.0074	5.4788	7.6326	8.9846	8.4574	6.0719	9.2299	8.6545	7.2146	7.6784	7.6362	10.047	5.5485	5.6241	6.3553	7.6693	7.2169
0.00055817	1.9091	0.97924	1.3211	1.0508	1.5287	0.00041059	1.7031	0.89355	2.0589	2.0797	1.7914	2.7925	2.2076	2.481	1.7933	2.2357	1.7893	0.94792	2.5122	1.0073	2.3344	3.5417	1.6096	2.1744	1.4612	2.7365	3.4653	3.3551	1.5929	2.0242	0.00064355	1.5556	1.2283	3.4483	1.3205	1.9153	3.2704	0.00069454	2.472
6.8777	9.3407	5.0983	4.7868	5.256	3.6902	8.3192	5.2161	6.8049	5.2343	5.2885	5.6304	6.8735	7.4242	7.5482	6.3306	6.5898	6.6278	6.4773	4.6468	7.1108	7.1997	9.7746	6.4787	7.6792	8.6771	9.3643	8.5143	11	9.7625	9.4399	7.1357	6.4341	9.4099	7.3742	7.2418	8.03	9.3059	8.8762	9.4263
14.142	14.845	16.596	14.311	15.701	12.761	12.255	12.938	13.356	12.403	14.967	13.628	11.335	10.547	12.886	12.67	16.51	14.3	15.693	12.479	13.155	10.776	17.592	18.389	21.327	19.768	28.741	23.408	15.802	20.283	18.032	19.657	20.971	22.109	18.681	21.792	18.567	17.082	20.77	18.489
6.4298	3.5537	2.6173	3.9621	4.5428	1.7925	5.7106	2.9933	3.2772	5.4952	2.3394	5.099	3.4512	7.2018	7.1205	4.7816	3.145	4.3407	5.5974	5.0497	6.0072	8.195	5.6729	3.1834	3.3137	5.3375	4.9403	4.3289	6.4471	5.6233	4.5098	6.0585	8.001	6.7968	7.7919	13.63	14.801	11.913	8.0434	8.2474
12.918	10.975	12.822	11.334	14.955	12.248	16.306	8.2601	21.842	14.03	23.375	11.884	16.213	20.639	19.146	12.348	27.769	24.088	21.883	19.718	20.033	24.173	30.682	32.58	29.84	32.503	31.136	31.76	33.764	39.22	42.981	39.232	51.27	55.418	49.476	47.913	42.841	48.022	49.589	61.429
4.9429	3.4409	3.1261	5.3027	3.8989	5.3846	3.9298	5.9476	4.1595	4.8638	5.8839	6.6645	3.6742	3.0442	5.5611	6.0368	6.6953	7.2088	7.9596	4.6358	5.1382	7.2832	7.5341	9.5386	9.7323	10.141	8.4031	6.3922	5.0353	5.9082	6.1472	7.3674	6.835	5.3423	6.0665	5.9862	6.9746	4.9011	4.8592	5.7472
14.994	12.948	14.362	16.597	13.718	15.027	15.431	20.163	17.626	16.624	16.655	15.392	17.346	12.856	15.063	15.099	17.177	13.801	19.124	17.664	17.635	16.703	13.44	9.6054	9.347	9.656	6.9207	7.2198	8.4576	7.6684	6.38	5.9491	5.8826	4.7606	5.501	5.7664	13.752	6.2103	8.0622	6.8129
3.6146	2.2967	2.9841	4.098	3.6263	3.5398	3.5769	2.4482	3.0006	4.8818	2.5541	1.9774	4.0376	3.0351	3.8424	3.2144	3.1701	3.2162	3.2581	2.9801	3.9627	4.0117	6.7805	6.2915	6.0688	6.0119	4.9923	6.0388	6.3021	5.1932	5.9146	6.2792	6.3249	7.3786	6.3586	5.847	5.9528	6.0774	6.0244	5.5602
2.7246	5.48	7.4244	5.6201	8.4093	7.3879	3.475	2.147	4.3554	6.6602	3.69	4.3876	5.0778	5.0076	2.6134	3.3413	2.9797	2.2514	3.2625	2.9735	2.6702	5.1121	4.123	3.2726	3.8813	4.5517	3.5965	3.902	5.4145	4.6642	2.5676	2.752	3.0584	3.0539	3.6077	4.7354	4.1926	5.0231	5.1489	4.4437
4.2886	3.8054	2.0059	2.7377	0.00041376	2.8115	0.87996	1.8569	3.0587	0.032843	1.7776	1.7338	1.9454	3.3277	1.0696	1.8644	1.4758	0.9679	1.5581	1.2868	1.968	2.8221	4.1962	5.5093	2.5796	4.9361	5.1843	4.8577	4.5177	4.9335	5.0342	3.4988	2.9167	5.2516	6.5966	6.6198	4.882	5.4622	4.8362	4.0976
3.4554	1.7527	2.4183	3.4576	2.5536	1.9705	2.8476	2.5163	4.1468	1.9981	0.89486	0.00036644	0.00065595	2.0896	1.1009	1.0514	0.00059773	0.00034259	2.4692	2.3124	2.3409	3.4787	4.896	4.5817	4.2042	4.8573	4.6894	2.9042	3.65	5.1375	5.6233	5.6918	2.0879	4.4847	6.0716	3.5006	5.8824	5.0739	5.3148	2.8212
3.5357	5.1306	5.3757	3.1	4.4842	5.3106	4.9233	4.5003	4.3506	5.4853	4.8889	4.857	5.1367	5.2127	6.3943	4.1532	5.803	3.4177	5.0207	4.4984	5.3887	3.9863	4.6174	5.9542	5.7797	5.0329	6.2695	6.2855	5.1716	5.1699	8.069	6.3534	6.3293	4.9218	6.7823	6.5494	5.1557	5.9642	5.9775	6.4791
6.0132	4.6187	3.7189	5.0274	4.2791	4.7772	4.3256	5.2022	4.7988	3.9743	4.2372	4.227	5.0496	4.5659	5.2566	4.9108	5.2747	5.453	5.2423	5.4496	5.6937	7.2892	8.8529	10.451	11.178	16.554	14.172	11.612	15.137	15.415	13.48	15.812	13.821	17.843	14.138	16.808	18.242	14.59	16.457	14.796
1.8036	4.0395	4.998	2.9409	5.4879	3.5674	2.3781	1.5733	3.5227	2.7581	3.2899	2.1139	4.4873	2.4265	3.6509	3.4113	2.7396	3.208	4.1449	5.1685	3.213	3.5799	5.4479	4.6612	4.0626	4.8052	4.3389	5.0646	4.685	4.2827	5.0243	4.5252	4.6026	7.0001	4.778	7.3048	7.4091	7.4163	8.9468	7.7295
4.6457	5.7921	4.2116	3.0068	6.5192	3.1895	4.4453	4.2916	2.1038	4.2309	3.8747	4.6036	4.1248	3.9081	2.6085	2.3683	6.8481	6.6823	5.2918	7.7729	6.0931	7.4103	12.384	11.781	14.364	17.522	16.386	18.058	18.766	17.918	21.022	18.966	24.083	26.142	27.998	29.392	27.8	28.624	25.235	25.536
3.0828	2.9662	3.5803	2.8536	3.2626	2.9817	3.9647	2.6477	2.1106	2.658	1.95	1.9241	1.1759	1.7532	3.3537	1.7803	1.0688	2.0002	2.1188	2.8105	1.3616	2.489	3.0841	3.2126	3.4253	3.1529	5.085	5.8427	0.00040704	2.533	3.3309	0.95312	3.6798	3.9451	4.9704	4.5043	3.8098	4.5387	7.7479	4.7682
1.2129	1.5839	0.72501	0.1332	0.0012358	3.9967	0.96809	0.0035357	0.0015958	1.7254	3.0549	4.6009	2.3981	2.2453	3.9029	3.7707	4.1078	4.6471	2.8232	3.4466	5.7917	6.8951	5.9891	8.5025	9.0779	6.4827	5.7631	7.2326	6.1105	7.6767	7.6913	10.993	9.565	9.0133	9.8031	10.886	9.9776	9.8279	7.7989	11.02
3.7859	4.0976	3.0693	4.218	4.3255	3.9509	3.7403	4.1406	5.1967	5.6418	7.4678	5.7938	4.922	6.6031	7.6914	6.0742	7.6409	6.7633	7.3854	8.0725	8.7544	7.7488	6.3266	8.8571	7.8228	7.654	7.605	8.6401	8.7709	9.1328	11.08	9.6476	11.256	12.672	12.66	10.227	11.868	12.599	9.7462	12.571
6.0245	5.8666	5.1928	5.5799	6.0946	7.1111	6.9376	7.3312	7.5925	6.2308	6.2685	7.4431	10.494	8.0191	7.4101	11.532	9.2903	9.4627	6.2227	5.4964	5.6311	8.1405	6.7797	7.9287	6.2877	8.1445	8.2034	8.5206	9.5256	7.431	9.3146	9.4995	9.8993	6.9798	5.6313	8.2333	9.5691	4.4429	7.0568	7.6936
4.359	5.3089	3.8777	5.4114	4.0218	4.2627	7.4091	0.036948	2.6881	3.1591	2.7359	2.4576	1.0074	5.786	6.4317	11.535	9.9137	3.7426	5.0451	3.2505	5.8179	1.5859	2.9263	5.1647	6.748	0.3118	9.7721	2.2227	2.7976	6.7059	8.5403	9.8075	3.4116	7.246	4.3238	4.6731	4.2288	4.4273	5.2312	3.5076
2.9404	2.0871	2.9007	2.3413	2.6963	3.9449	3.3484	4.0785	5.5011	5.4128	4.1629	4.1595	5.9256	5.9772	5.4296	3.5938	3.3798	4.0866	5.4877	6.6404	4.231	5.9618	3.8342	6.6901	5.7848	7.3235	5.6073	5.1334	6.7443	8.1759	10.123	7.2189	6.3902	5.1741	5.5062	6.1443	5.5384	6.1908	6.7239	5.3067
10.322	10.348	9.3007	9.7773	11.751	11.67	9.247	10.614	10.659	11.76	12.03	11.305	12.888	16.294	12.872	11.352	12.349	13.976	13.572	11.249	9.8479	12.511	11.449	10.69	11.642	12.699	13.186	14.137	15.591	13.521	13.921	18.48	15.958	14.784	17.79	20.946	21.875	21.36	23.02	24.974
NaN	NaN	NaN	NaN	NaN	NaN	NaN	NaN	NaN	NaN	NaN	NaN	NaN	NaN	NaN	NaN	NaN	NaN	NaN	NaN	NaN	NaN	NaN	NaN	NaN	NaN	NaN	NaN	NaN	NaN	NaN	NaN	NaN	NaN	NaN	NaN	NaN	NaN	NaN	NaN
5.2525	3.2243	5.0946	4.6949	5.3046	5.4453	5.8645	6.7099	6.0953	7.7658	10.989	8.8916	7.0643	8.8921	8.9521	6.9569	10.298	8.357	8.0297	7.4433	5.4193	4.7209	6.1601	7.8797	7.1629	6.3316	5.6489	7.8874	7.905	8.2214	6.2668	9.6296	6.3031	8.3211	7.3324	5.6356	6.586	7.536	6.4954	7.8109
3.6178	4.5899	3.9735	3.8207	3.324	4.363	4.5047	4.0568	4.5455	3.7078	4.1053	5.1686	5.3218	6.5852	4.9869	3.5576	4.0576	4.5089	3.4611	3.9325	2.7713	2.6441	4.3997	4.0018	5.1973	3.6366	4.2091	3.7926	3.4243	4.7456	4.6657	5.7229	4.5436	4.3387	3.8878	4.9016	3.8774	3.6432	2.7805	3.7261
6.8619e-05	6.0425e-05	5.4539e-05	5.1729e-05	4.257e-05	0.00012688	4.724e-05	5.2365e-05	7.4863e-05	0.00010835	5.792e-05	0.00029058	0.00014912	6.5617e-05	7.5201e-05	5.3907e-05	5.938e-05	7.0592e-05	0.013667	0.00052754	0.00031427	8.2283e-05	0.00059255	0.0068251	0.00015022	6.1103e-05	0.0024883	4.613e-05	0.21457	0.10593	5.8479e-05	8.1055e-05	2.1923e-05	0.067141	5.9884e-05	4.3775e-05	2.5005e-05	0.00015602	5.8305e-05	4.7749e-05
1.518	2.1005	1.8113	2.7149	1.5144	1.3044	1.9564	0.97959	2.2179	2.2009	3.9694	2.9297	0.83687	1.5358	1.2797	0.82675	1.3284	2.2514	2.3812	1.8578	1.8315	1.8946	4.978	4.2381	4.0245	5.1181	4.7131	4.6937	4.3875	4.2724	5.3253	5.16	3.4601	4.04	5.4731	3.8104	4.9044	6.4098	4.5095	2.4975
3.9718	3.2466	5.24	3.1944	2.6542	1.6627	2.5971	2.605	3.3943	2.1827	1.3594	1.6375	2.4887	2.0491	2.1279	2.6248	4.1746	5.4024	5.1038	3.7689	3.9034	4.3212	4.8187	3.2499	2.547	3.804	3.17	3.6315	3.9447	3.2694	6.7948	4.9947	3.0697	3.4169	6.0818	3.2755	1.861	3.7236	5.5669	1.7616
3.8608	4.3828	5.9821	5.7181	5.6225	4.4917	4.2748	6.1628	4.337	6.7239	7.1803	7.0774	6.121	4.4865	6.8352	5.3082	6.0038	6.2778	5.7923	5.4599	7.4527	8.0777	8.293	10.021	9.5622	11.209	15.218	15.903	13.252	15.211	14.125	18	20.005	20.124	21.852	20.299	20.122	21.423	24.55	21.532
1.4306	0.00058943	1.7188	0.39444	0.00083512	0.00052789	0.00068113	2.0458	1.4725	1.9851	2.0813	0.98116	0.00078069	1.4911	0.00045279	1.8519	1.8043	2.4266	3.5517	1.476	3.5179	2.2533	2.4716	3.0178	4.121	3.9646	4.0348	3.9975	2.895	3.893	1.5528	3.2879	3.4593	2.2647	2.5541	2.7041	2.4063	3.3526	2.0755	2.0556
12.914	4.9035	7.083	8.2399	5.8098	7.2593	6.5447	4.7795	4.408	5.2342	4.2195	4.3971	7.3067	5.0797	6.5023	5.1035	4.9269	9.0452	4.2332	4.2764	5.1263	5.1161	2.6514	6.625	6.5582	3.2379	2.7091	4.8092	6.3532	3.9675	3.7102	3.8236	4.3846	4.24	4.6397	3.9441	3.2599	3.8199	4.5139	4.4418
2.4381	4.089	2.5905	2.7174	3.4239	3.3688	2.998	3.1389	3.2731	2.2883	2.6742	3.3857	2.963	4.3143	3.7777	4.7441	2.5444	3.1891	2.829	3.8408	1.9835	3.9429	4.6041	5.8571	5.3998	4.2506	3.7913	5.0438	4.897	4.8467	4.2541	3.4905	4.3026	4.3819	5.1675	5.1071	5.2343	5.0294	4.3951	5.288
1.1616	1.1562	1.2398	0.00025653	1.6231	1.7123	1.598	1.1615	1.7202	1.7255	1.9379	1.943	2.1893	1.7733	1.8922	1.8551	1.4635	1.8824	3.64	4.0396	3.4432	3.1646	2.5185	4.9026	4.5034	3.3901	4.2228	6.4111	6.5589	6.8369	7.4853	6.3602	7.0118	9.1957	7.6614	7.0817	8.826	8.238	8.8788	8.2662
NaN	NaN	NaN	NaN	NaN	NaN	NaN	NaN	NaN	NaN	NaN	NaN	NaN	NaN	NaN	NaN	NaN	NaN	NaN	NaN	NaN	NaN	NaN	NaN	NaN	NaN	NaN	NaN	NaN	NaN	NaN	NaN	NaN	NaN	NaN	NaN	NaN	NaN	NaN	NaN
65.371	46.297	38.514	36.573	40.499	47.025	42.165	36.992	48.946	42.282	40.276	41.116	32.995	33.716	33.986	44.397	34.51	39.324	33.005	29.935	44.096	42.486	46.409	52.402	58.422	77.15	85.762	101.05	114.18	126.32	134.65	160.24	158.17	142.84	138.45	151.01	131.98	121.53	134.48	133.2
26.772	25.508	32.975	27.827	25.399	24.245	26.815	26.224	30.459	19.355	24.228	23.522	26.563	20.775	20.48	30.541	29.601	22.714	21.794	23.496	25.64	23.003	25.555	31.157	39.173	47.513	65.406	62.22	80.356	76.856	93.424	106.28	116.44	113.39	91.146	86.852	99.272	99.591	82.107	85.657
4.5691	6.9447	5.3664	5.2219	2.6436	5.087	2.9251	4.1186	5.0155	5.5646	6.4527	5.331	4.0001	3.594	4.8366	6.8557	5.2434	6.8143	4.3348	4.2571	4.8541	4.0276	5.5207	6.677	6.5657	6.5815	7.1415	7.3751	4.2215	7.1039	6.1085	7.3638	6.8873	5.8264	6.7534	4.4133	6.3478	8.5365	8.5329	7.7076
8.3189	6.8542	10.003	7.8024	8.3299	10.072	9.4884	9.3582	7.5158	9.1957	10.885	10.258	9.8633	8.9711	13.185	10.333	14.897	12.324	12.731	11.471	8.0215	9.8363	13.687	9.2578	10.671	11.77	15.77	6.0175	7.758	7.5082	11.017	10.445	10.802	15.23	11.491	10.204	14.529	15.748	13.634	11.055
43.591	42.701	29.594	45.167	30.345	30.598	21.766	29.467	36.869	19.503	22.44	22.619	15.165	18.838	24.334	22.084	20.658	15.27	9.9405	6.4896	11.479	11.024	11.257	8.8622	6.7468	6.4983	7.4637	14.82	6.6639	7.1501	8.7231	9.9327	7.3083	6.7636	9.3167	11.454	8.5964	11.284	11.974	12.459
40.34	46.143	52.681	38.119	53.044	29.304	37.363	36.045	46.508	64.022	63.661	33.137	46.819	38.714	7.8077	62.635	48.705	47.009	40.146	53.518	39.17	51.07	33.143	39.18	35.825	38.984	41.358	45.402	58.843	67.313	48.679	73.142	63.058	67.923	44.669	65.773	77.394	78.959	60.329	71.349
5.631	5.0523	5.6285	4.5222	4.724	3.4114	6.9335	5.4221	3.2806	5.3629	5.4556	4.0667	5.2072	5.8879	5.7264	4.3899	5.7474	3.9255	5.0412	5.7096	3.2863	5.7647	3.4585	5.9151	5.2575	5.1166	4.2273	4.143	4.6426	4.9406	4.9114	3.5197	4.8673	3.1929	3.6174	5.4466	4.8828	5.083	5.5006	3.9318
4.0014	3.5333	4.1473	4.4714	4.1509	3.1572	3.0515	3.3946	2.7021	3.6016	4.2816	3.6951	5.249	3.0927	4.9776	5.0004	3.5445	3.886	4.9616	5.065	4.6376	5.4304	5.0146	3.3127	4.7472	4.2009	5.5433	3.4342	3.628	4.0944	3.2848	2.1773	3.2335	4.1215	2.7239	5.0882	2.1602	1.9688	6.2439	6.3242
0.03626	0.089944	0.028145	0.00050779	1.0095	0.91552	0.00055796	0.00067181	0.98242	1.2626	1.2741	0.20445	0.0022497	0.00015164	0.2094	0.0024565	0.00062859	0.0029071	1.1934	1.4488	0.00060974	2.1429	1.5669	2.6608	1.7319	2.1143	0.25511	1.8832	2.6935	2.3612	2.0068	2.8527	2.2916	1.8945	1.8937	2.635	1.884	2.6166	2.7498	2.3688
7.3722	6.5599	7.3576	8.2887	7.2734	6.4646	6.6313	8.0468	7.6588	8.7406	8.6261	10.953	8.5279	10.021	8.973	9.8759	9.4245	11.892	10.772	8.1843	9.3557	9.227	10.185	10.108	11.208	11.915	13.174	13.254	13.237	14.463	13.915	14.991	16.724	15.176	12.723	11.411	10.499	13.18	14.294	16.117
6.6237	10.002	7.4548	5	6.0551	6.8233	4.9857	6.0726	4.325	5.7555	6.2062	9.0267	7.1137	8.1298	6.278	5.6823	6.5381	2.9368	4.7469	4.0504	4.1694	6.6025	8.6698	9.0287	7.1949	6.1782	6.9608	6.1596	6.8608	5.1743	7.0147	5.8762	7.3299	6.545	8.4159	5.3666	7.9576	6.0789	6.8123	6.8102
5.1136e-05	7.1772e-05	5.6844e-05	7.2373e-05	4.3237e-05	4.1611e-05	4.3204e-05	7.1092e-05	5.6277e-05	5.8812e-05	6.3262e-05	5.7714e-05	4.785e-05	5.3224e-05	4.9685e-05	5.1235e-05	5.8795e-05	6.3104e-05	5.6938e-05	5.2945e-05	6.8773e-05	5.5704e-05	5.3592e-05	0.024366	0.00016963	0.00015943	0.00021806	0.41119	1.0869	1.181	2.2884	2.2901	5.288	4.3388	3.8745	3.5953	5.4318	3.1566	5.0202	3.1665
5.2347	5.3974	5.7815	3.7943	5.0479	3.5937	4.5095	5.8374	8.1279	7.0122	4.7663	6.4271	4.6498	4.5358	6.3544	4.1703	5.9473	6.0763	5.1893	5.037	4.6364	3.6592	6.7188	4.839	6.1494	8.1703	6.1381	6.4671	5.639	9.4395	6.7287	6.4911	5.5107	5.2349	6.3837	7.1354	3.9414	6.4217	8.0938	7.9866
4.3192	5.4998	6.0502	4.1609	3.7592	5.3721	3.7362	4.3604	3.806	5.1767	2.3967	3.6785	3.6788	2.9651	6.5214	5.8709	5.7194	5.5366	10.549	10.363	6.945	9.6752	9.9764	9.0416	5.6224	5.4546	5.1092	3.204	4.5653	2.6264	4.4149	2.9883	4.4374	4.4328	5.8533	3.8361	3.4456	4.1682	4.4355	5.8828
2.7148	2.128	2.5642	2.2666	2.2564	1.4283	1.7882	1.7389	1.6433	3.3873	1.6753	1.6138	2.6358	3.0912	2.2493	1.4152	1.6861	1.9786	2.3045	1.713	2.2595	1.6347	2.3901	2.6362	2.2222	2.7343	4.3665	4.3029	2.8906	2.8886	2.8903	2.5986	3.5287	3.0067	2.376	1.3657	2.2405	2.5852	1.8517	2.9245
3.9019	3.5797	3.2038	4.0284	1.8276	3.8281	3.386	3.2314	2.3983	3.6217	4.6782	2.5157	1.7644	2.0966	3.132	2.9729	2.599	3.3339	3.0749	3.1183	3.8456	2.7018	3.1165	3.5766	5.2349	4.7321	3.4415	3.9663	2.6727	3.3843	2.4859	4.2452	2.6832	2.0053	2.4802	2.621	1.6668	3.3585	2.3121	2.5323
10.175	14.413	12.57	10.67	13.526	17.18	16.337	18.058	16.993	19.189	18.16	18.479	16.568	19.814	18.236	20.478	19.583	13.419	10.639	10.769	12.8	13.172	14.307	13.438	9.9192	11.521	13.767	13.572	16.3	12.635	11.352	18.07	23.669	15.92	23.137	18.209	20.09	22.262	24.3	18.142
0.00085232	3.7786	7.04	4.4417	4.0295	0.032071	1.6768	3.1062	3.32	5.2313	3.1105	2.4829	3.5602	3.0108	4.7219	3.1787	3.4313	5.3796	5.7039	2.6029	3.5055	3.6023	4.8999	4.3514	6.0663	5.5783	7.1541	5.551	5.8473	6.0372	7.9561	6.4697	8.5652	5.261	4.9553	6.0519	9.6504	7.0369	5.8641	3.983
3.2186	4.8945	4.1456	3.0024	2.7596	3.0664	3.0409	3.4865	3.3158	3.7429	2.3038	2.4674	2.2946	3.1615	3.645	3.8187	2.383	1.9026	1.0435	4.0638	1.1845	2.7858	4.0766	1.6583	3.6939	5.289	5.0327	3.7645	5.8864	5.1905	2.6314	3.8341	5.7365	5.7065	3.9382	4.3361	5.3434	5.5608	3.5598	5.0326
9.0041	6.9993	7.5094	6.8196	5.115	6.6869	6.3411	6.7302	6.4536	7.4448	7.3411	8.7066	6.4246	8.4296	6.3687	8.3912	6.3705	5.6319	5.2821	8.3365	7.7298	6.8916	7.2928	7.4795	7.3783	8.5797	6.096	6.2762	5.9519	7.9511	7.4755	5.9774	6.3577	6.3141	6.741	4.1274	6.5594	7.8322	7.9502	6.2076
7.3238	6.3575	5.6478	7.9383	5.4628	5.9605	6.1729	6.3823	5.3235	6.1671	5.0619	5.6174	6.1465	5.1714	4.8801	5.1027	5.7353	5.0088	3.7382	5.7622	4.6335	3.4191	4.2674	4.045	6.3562	3.8564	5.6254	5.4972	6.9045	7.6398	6.2573	6.9113	8.4107	8.9883	9.1503	11.205	11.254	9.5641	11.511	11.654
4.6627	5.2908	5.5072	5.9858	4.3111	4.27	6.103	5.9255	7.099	5.4945	6.1122	3.4025	5.7908	4.6372	5.3437	3.9249	4.0014	5.3538	5.6021	7.2836	6.8861	6.6825	5.5584	6.1682	7.2598	7.8793	7.7141	8.218	8.1165	10.163	9.5468	8.9031	10.255	10.62	9.8132	12.613	12.617	12.018	12.524	13.418
0.8544	3.1093	3.131	0.00061161	3.4991	0.00038536	2.6496	0.8505	3.3036	2.23	0.80344	2.8497	0.74266	2.0908	1.6825	2.93	0.93118	0.58703	0.90369	1.0786	0.00067737	3.0823	1.8958	4.0614	4.5435	7.2506	7.9586	8.9689	8.7173	9.4091	10.197	11.694	12.639	10.602	14.459	13.266	16.628	14.72	13.811	15.939
9.8578	9.0234	8.6097	10.025	5.6728	9.3625	7.8209	7.0015	9.7199	7.1232	6.8537	6.7301	8.2709	7.7722	7.3306	9.527	6.9584	6.6046	6.28	8.4633	6.8296	5.8283	9.0025	9.4506	9.3272	7.6709	8.1208	6.6561	8.7093	8.0304	7.6593	7.1539	7.7175	9.8523	9.9573	8.1914	8.19	9.9829	8.7192	9.8451
6.5546	4.1752	5.7746	4.9505	6.9501	6.2557	4.6513	11.585	6.7116	8.7708	5.9239	7.9061	8.1333	4.3975	4.0877	5.1972	5.6144	8.3599	9.3427	9.15	13.11	11.195	9.8649	10.258	10.804	10.701	9.0061	7.166	10.879	12.975	8.9843	12.29	6.6053	10.921	10.629	11.387	8.2118	13.52	11.049	10.99
1.5615	0.94943	1.8928	1.4154	1.4784	2.6323	4.4781	3.9019	2.6364	3.6982	4.6279	3.7136	3.513	3.0557	1.6365	3.2412	2.0312	0.9491	2.7691	1.5633	4.291	3.2761	3.5629	2.3286	2.3595	3.0438	2.4219	3.0787	2.269	3.9102	3.8882	2.6685	1.9462	1.8697	2.2085	2.7952	3.621	2.2686	2.9149	2.0577
4.2998	3.9529	4.8683	5.3336	5.3982	4.7683	6.6227	7.8233	7.8549	8.2888	9.1642	9.9281	11.249	8.3422	9.9124	9.3282	6.3506	8.1378	8.0652	8.6501	7.2723	8.0967	8.5035	8.5345	9.3045	9.2096	10.843	14.026	15.641	10.225	13.862	13.801	11.007	9.0999	10.577	10.455	8.7186	10.831	9.8599	9.7891
4.2534	3.8965	4.5086	6.2044	7.267	7.62	7.4141	4.9486	2.7501	5.9833	6.2223	7.5045	6.3311	6.3919	5.791	4.8503	3.489	7.0864	2.543	6.3342	5.7862	5.3909	9.104	6.1027	8.231	9.6689	6.853	6.8049	8.0835	9.0727	11.031	8.3368	9.4349	8.6424	11.546	8.9541	8.4105	9.7427	7.9239	5.9698
3.1512	2.6246	2.0065	3.469	5.7161	5.685	7.3226	8.3283	4.9139	5.5475	5.2916	6.6241	3.4972	7.7095	7.4185	5.0813	3.7591	5.706	4.499	4.7543	3.5807	4.9747	6.9931	6.4287	9.2637	9.6555	8.4632	9.7679	10.879	10.089	12.104	10.874	10.49	13.409	9.8194	10.235	10.955	13.232	11.724	14.361
18.212	14.642	15.631	17.315	15.38	13.231	17.707	14.481	15.066	16.917	14.245	14.441	13.597	17.285	14.961	19.942	14.467	19.957	18.812	26.058	16.549	21.459	22.602	20.506	18.787	19.526	21.027	16.754	16.134	16.598	14.437	15.843	14.767	17.825	26.196	25.226	23.598	19.605	24.429	23.33
7.6979e-06	0.00014532	0.8637	0.00046816	0.00028766	4.2518	4.4895	1.2008	0.0023209	0.71019	1.8877	1.1892	1.1539	1.5643	2.6308	3.3807	2.6493	0.00058901	3.0094	0.64483	0.88309	2.7529	5.051	4.0604	4.3578	4.1009	5.9391	6.6273	6.218	3.9438	5.2985	4.5952	3.8258	3.9298	6.4649	5.3093	6.0885	5.7373	7.0921	5.1528
3.6531	2.9247	4.4443	5.8993	4.5406	4.4457	3.3495	4.0587	5.3807	5.3387	1.793	3.0702	4.975	5.0794	4.3009	3.7138	3.3675	4.8519	4.1634	3.5317	3.2872	4.1346	3.6901	4.036	8.9859	9.388	7.8433	7.9628	9.3059	8.7467	9.6846	8.8356	11.543	12.868	10.485	11.286	11.174	11.335	11.997	11.273
2.9612	2.8115	3.4439	0.00066929	3.8185	2.7988	3.5981	1.1888	1.6575	1.8975	1.4139	0.00052479	2.2319	3.0771	1.9002	0.16175	0.0005483	1.0688	0.00018156	2.0166	2.0766	1.3746	3.8508	3.7936	5.2691	5.4941	4.2783	4.0083	3.9022	2.9563	2.9366	2.4926	2.8407	4.8546	4.1732	4.0551	4.7678	4.1385	4.526	3.9268
3.0651	2.9155	1.4882	3.6933	0.86576	3.4623	2.1514	2.8481	4.2028	4.119	3.3762	3.5648	4.4727	3.2951	3.6812	3.5615	3.324	4.4607	5.3096	5.9357	4.9012	5.6867	7.5187	6.6965	9.8073	7.4893	10.343	13.162	15.372	16.634	16.68	20.417	14.66	18.44	15.744	15.623	16.282	15.604	16.166	17.111
17.24	19.557	19.055	14.297	18.444	15.053	26.876	21.471	19.708	17.702	17.353	23.298	18.815	19.337	9.5931	15.206	20.199	10.009	6.6508	6.7562	4.3454	10.893	8.6915	8.3155	8.7579	11.824	5.3485	10.074	8.1259	6.2877	6.5155	4.9368	5.3183	8.6204	5.2401	11.957	6.8293	7.1386	9.0565	6.9991
8.5319	7.6122	8.5421	8.658	6.4964	8.8386	6.941	6.757	6.3893	7.3098	8.4919	8.7873	9.9005	8.7081	8.3722	9.5986	9.7999	8.7326	7.0924	3.955	5.7552	8.2471	6.5016	5.0352	6.0946	9.7983	9.0998	9.3423	9.4206	11.378	8.6918	10.37	12.233	9.3083	8.0098	8.0541	8.6472	9.3419	9.1576	8.759
3.5958	3.548	4.8909	4.0236	2.3727	4.104	4.6173	4.5339	3.2929	4.4245	3.7887	4.5834	4.5499	5.5867	5.0953	6.3065	3.453	5.6658	4.9099	2.8198	3.2149	1.5738	6.323	4.5205	0.0027668	3.701	3.5895	5.5191	4.2641	6.2869	3.8296	6.1605	5.7554	0.47247	0.30679	0.00027445	0.13874	0.00022015	0.00062399	2.483e-05
8.6427	9.3151	6.4578	5.0329	5.6165	5.4203	5.4408	6.2575	4.8856	5.0601	5.0014	6.2973	4.8538	7.0626	7.4222	5.3767	4.4104	5.7475	6.2567	5.7332	9.338	17.374	19.721	20.965	26.077	30.25	36.322	49.382	57.2	61.353	59.419	55.866	66.307	72.188	72.717	87.566	78.127	67.418	86.826	72.13
5.5695	5.0987	6.8463	6.1644	4.6105	4.4723	4.3313	4.9295	5.341	6.2054	6.9288	5.447	5.2189	6.9969	5.7267	6.8051	6.8606	6.2507	5.8072	4.8907	3.9255	5.3365	7.9995	14.308	12.767	16.736	21.487	23.226	18.717	20.758	19.524	24.68	21.581	21.335	18.385	13.963	20.5	21.482	18.659	24.57
7.3695	5.5643	6.5806	5.4142	4.663	5.2509	6.0621	6.2501	4.734	5.8464	4.9552	5.4956	6.8452	6.854	6.8023	5.6023	5.8876	6.062	4.234	7.6312	8.1845	9.3296	8.4843	14.529	11.028	18.069	21.947	23.26	28.664	27.871	30.082	29.265	24.033	24.807	26.03	25.561	26.784	25.497	27.796	19.907
10.339	8.4648	8.1058	12.605	8.3208	19.185	12.667	9.1471	13.935	9.8458	9.8268	17.41	13.45	15.701	13.141	9.0856	13.888	12.259	10.526	8.8959	12.43	10.534	9.2528	8.125	11.26	14.669	10.093	10.613	11.014	9.4856	13.435	13.418	11.992	7.7976	9.3891	10.537	9.8973	11.597	12.717	13.882
13.57	15.687	16.592	13.813	13.721	16.198	11.386	13.58	13.21	14.835	14.07	16.794	16.125	15.342	14.282	15.482	11.965	15.688	16.965	10.476	13.311	18.187	20.332	25.18	21.77	19.642	26.328	38.385	37.481	46.018	29.879	31.533	33.19	40.054	39.844	37.58	33.274	31.273	26.556	26.755
6.9889	5.4967	4.1284	6.4637	5.5205	4.4961	2.6223	4.4533	3.4718	3.8679	5.1091	3.987	3.8699	2.9155	5.3253	2.6855	3.9381	4.878	4.0254	4.2643	3.2135	4.1449	5.4747	6.605	6.6781	5.5972	7.1406	6.9548	8.7264	8.9555	9.4864	7.4242	8.457	7.2159	9.9247	9.2541	10.151	11.419	8.5374	9.6867
4.0213	2.9775	4.1992	3.7537	2.37	2.4159	2.5038	2.8718	3.1509	2.9235	2.8938	3.5223	3.6242	3.4293	3.7835	3.7878	3.7937	3.0053	4.8818	4.1709	4.442	3.3017	4.0267	5.2344	4.8742	4.0991	4.8913	6.3536	5.6829	6.2925	7.2843	6.1796	7.2153	3.9841	6.0197	6.0863	5.3445	5.4893	6.4109	6.0482
7.0157	6.3511	5.7189	6.1317	6.8563	7.079	9.0983	9.5826	8.072	7.337	6.3656	8.9602	9.2123	10.397	9.1883	11.475	10.413	8.5994	8.8458	10.581	8.9033	9.6931	11.16	10.587	14.029	15.426	13.201	15.138	11.374	11.601	11.315	10.966	12.274	12.441	9.8195	10.565	12.393	10.545	10.907	10.534
3.1228	1.8028	2.3089	0.97592	0.00047707	1.3331	0.00036126	0.00026255	1.6807	0.00041947	2.2659	1.9049	1.521	1.3857	1.8947	2.5749	2.4162	2.9611	2.8387	1.2227	2.9444	4.0486	2.8861	3.0351	4.6004	3.7901	4.1911	2.8683	4.3716	2.909	3.6057	3.4939	3.4803	3.3955	0.00053505	1.674	4.142	3.8972	4.0429	5.0501
2.6359	3.3365	2.7382	4.0542	1.2211	4.0343	3.993	4.5047	5.0068	5.3697	6.4114	6.6208	7.2583	8.3096	10.237	10.86	9.8787	7.9615	5.9209	4.7177	6.2446	5.2461	4.6342	4.9427	5.0002	5.0135	8.0018	5.1711	2.9185	1.7241	1.4875	1.6845	0.00090719	2.9737	0.042809	2.9098	3.5189	2.9256	0.32102	1.9423
0.19919	0.61613	0.71382	1.598	2.6304	0.0015883	0.0012481	0.0013279	2.1742	4.939	0.0012667	0.0023861	0.0018485	0.0026427	2.9203	0.43875	0.63365	4.8795e-05	3.2967	0.0014602	5.2105	5.6096	3.9827	0.055296	0.0030073	2.9129	5.2118	5.1439	7.9338	8.0767	7.5167	5.538	3.3491	0.71206	7.1098	0.54292	7.6105	0.6639	5.188	3.5794
4.9333	6.4693	5.8213	5.2311	6.3799	7.7923	8.0328	8.0748	7.5379	8.2319	8.5753	8.1287	10.131	9.7421	10.821	10.519	8.5552	10.204	10.119	8.8937	9.5489	8.3621	9.6424	11.611	10.951	9.5278	9.2028	7.3769	8.6499	6.0409	6.614	5.806	4.5874	5.7907	5.8682	1.5384	2.5386	2.152	3.275	2.8728
3.3189	3.0555	2.3265	4.1473	2.8426	4.1787	4.246	4.4974	3.7116	2.2445	3.3032	3.7709	5.0965	8.2781	5.474	6.3751	6.5944	5.4018	4.211	3.3312	2.3276	3.2278	4.4796	5.3417	6.1874	5.8996	4.7259	5.0281	5.7676	5.1568	7.6752	5.1378	5.8976	6.8949	7.625	6.0151	7.2253	6.675	8.5947	8.5375
3.0107	3.0475	2.7415	3.5261	4.0427	4.8946	3.6026	4.5125	5.642	6.7368	5.8979	6.8811	6.4555	5.647	5.7945	5.9242	5.4972	6.3905	5.9607	5.0636	6.2679	5.9161	5.8867	8.0456	7.7667	8.2491	8.4397	7.9674	6.9615	6.5271	8.5364	8.298	8.2731	7.7989	6.523	5.4787	4.5702	7.0187	5.334	6.5474
9.4988	11.087	10.862	9.0794	9.2613	12.558	11.976	16.488	12.787	12.662	10.1	14.019	14.807	10.606	8.4527	10.808	9.9711	11.863	8.69	6.9574	5.4165	7.3709	7.4531	6.9257	7.5352	8.8092	6.549	9.6789	8.2114	7.784	9.1791	7.5201	7.4594	8.665	6.1059	9.3554	10.463	8.3038	8.3892	9.8321
6.2022	5.3072	5.7905	7.0155	5.9006	6.7476	5.4776	6.0701	6.1252	5.4591	6.5701	7.8967	7.1103	7.4537	8.0565	6.8133	7.5975	6.8115	5.4524	6.6726	5.3561	5.5802	5.0172	5.4981	7.814	5.9565	4.6267	4.995	3.6135	4.3474	5.029	5.4568	5.8619	7.2727	7.0528	5.1357	5.6498	6.3144	6.0574	7.6521
2.3687	4.9147	4.4081	5.0411	4.6531	4.1405	2.9658	3.9971	4.7699	5.2805	5.4436	6.8142	4.7362	6.3881	5.6953	5.5235	6.3732	8.9906	8.1448	6.305	5.8446	9.1887	11.16	13.025	15.055	13.496	17.213	20.188	19.322	21.965	21.339	23.549	23.49	26.531	24.285	27.467	21.928	24.44	26.431	25.225
0.00031324	0.044235	0.00029214	0.00030475	0.81716	1.3892	0.87147	1.1337	6.5887e-07	0.74788	1.1095	0.00056297	0.00042509	0.69052	1.0151	0.73512	0.68023	0.67067	1.5819	1.3631	2.5019	3.8143	2.2535	1.9113	2.3147	0.91352	1.3028	1.9646	0.85799	0.00094314	0.4277	0.086926	8.8865e-05	0.064988	0.076523	2.0339	1.3007	1.606	1.2236	3.5013
15.345	15.305	12.629	13.307	12.2	13.112	9.6862	11.986	14.233	12.019	12.299	15.328	14.466	10.69	13.84	18.4	13.517	16.087	15.427	15.454	11.362	10.917	14.484	12.76	14.65	18.393	17.884	14.704	15.258	15.863	16.221	18.625	15.927	20.191	16.667	19.542	17.605	16.745	15.714	18.069
5.5548	5.3927	5.1986	5.812	6.2534	4.4852	5.1737	6.1413	5.713	5.2581	5.3477	5.8155	5.0479	6.2767	5.8183	5.0178	7.533	6.9765	6.1431	7.0856	7.1178	6.9452	8.7967	11.482	10.718	10.719	12.529	9.9369	10.824	11.37	13.942	14.13	11.765	9.9862	12.26	10.26	11.374	9.7866	11.051	9.4163
3.3438	2.7013	2.807	2.9201	3.3788	2.6007	3.8045	3.0121	4.6227	3.7301	3.9366	2.9948	3.8378	3.2852	4.0695	3.8934	3.3015	2.7116	3.6447	3.5078	3.3935	3.769	4.7363	4.3336	4.9132	6.1503	5.6848	5.9094	5.5652	4.6148	6.2094	5.5299	6.0524	7.9039	5.8923	7.1559	7.9636	8.9043	8.673	8.4906
7.3203	6.7882	8.3631	5.9648	7.7391	8.0191	9.9825	9.6982	9.1833	11.065	10.101	10.351	11.926	12.275	11.893	11.545	11.438	10.277	7.8366	7.6715	7.4586	10.907	8.3705	10.471	14.431	11.08	11.782	10.229	11.173	10.528	9.6968	7.7633	10.945	12.321	10.299	12.773	7.3717	9.8715	6.0302	9.5455
1.1528	1.3684	1.3322	3.0003	2.9217	2.3887	2.6786	3.7472	3.2054	3.4522	5.0932	3.2939	1.3414	1.4213	1.1955	2.5023	1.4983	1.8328	1.5	3.3914	4.7683	2.7481	2.8248	3.1914	4.8534	5.4907	6.1883	7.009	6.2889	8.1288	7.9841	7.5035	8.737	7.7233	10.927	8.2061	10.692	11.031	11.259	8.2627
2.7323	0.00012244	3.0981	0.97795	2.9933	2.1897	3.1659	3.3821	4.28	2.6747	4.2052	3.4848	3.2064	5.688	4.4223	5.9707	5.1556	5.3377	5.0976	5.2815	3.5628	6.1585	4.7573	2.9961	6.2216	5.351	7.8799	5.8825	6.313	6.0061	9.7209	7.5401	7.5996	7.8811	11.271	9.1426	8.7448	9.3935	8.684	9.7382
3.4364	6.0122	5.1192	4.5448	5.3432	5.7979	3.1002	3.1718	6.0928	5.5574	6.0636	5.7963	5.8052	6.3214	6.175	5.4841	4.2483	6.1412	5.5385	5.3105	4.4267	5.1832	6.5604	6.1749	7.1805	7.5748	6.5201	7.5911	9.5551	10.478	8.567	8.5603	9.3663	10.931	9.8436	11.076	11.329	12.331	11.452	11.999
1.7413	2.612	0.71467	1.6444	0.0033285	0.00040465	0.00069264	0.00016936	1.1624	0.00045237	0.3761	0.00035841	1.7108	0.02963	1.8577	0.53951	2.726	1.3384	1.9579	0.0035955	2.5864	2.2315e-06	1.226	1.0695	0.00077986	1.9997	2.5929	2.822	4.4898	3.9694	0.00054797	3.4772	0.00054073	1.8932	1.9503	2.6514	3.3313	7.1023	3.7266	1.9279
6.8013	6.441	6.0378	7.6399	8.4307	6.6063	8.8867	6.8019	7.0915	6.5646	7.841	7.74	7.2573	6.9204	6.9678	10.234	7.8987	6.343	5.5839	5.1917	5.0606	3.7402	3.2829	6.5751	5.7587	5.3376	9.2934	10.634	6.733	8.7784	8.2905	9.349	8.4544	7.9442	10.809	8.9772	11.201	7.0469	6.5937	4.5223
3.1784	2.2771	1.7487	2.011	2.6401	2.9323	4.3475	5.367	6.3556	3.4289	5.9505	3.271	4.0401	5.4269	3.5542	2.4769	4.8363	3.5793	5.4081	4.3799	6.2936	4.4189	4.9535	5.7275	6.0124	5.7129	4.1408	5.1095	3.6733	5.943	5.3691	3.8126	8.0468	6.8434	4.7029	4.1652	5.8488	4.7033	4.2079	4.6055
5.6417	5.3389	6.9001	5.6725	5.3508	6.5024	5.1797	4.7802	5.7315	5.8489	5.1129	4.8747	3.9676	5.5189	5.0342	4.5592	5.1594	5.4487	4.1664	4.8066	6.3621	6.0188	6.5408	9.4549	9.3455	11.467	17.405	23.384	19.155	20.409	20.511	17.785	16.281	17.833	23.047	18.613	19.444	22.296	21.859	2.1452
9.5985	7.7499	13.385	10.493	12.76	10.866	10.369	15.204	9.9533	12.078	18.232	13.524	7.7846	6.3364	11.33	7.6697	7.4592	6.1941	8.1127	3.9457	7.0162	7.2877	6.328	9.6387	8.8686	8.6328	8.0057	9.149	8.4733	6.0594	8.8661	9.1186	8.0374	7.9671	6.7704	7.0382	6.7441	8.1826	9.4667	5.131
4.7607	3.3311	5.3021	2.2396	3.7176	3.3094	3.5837	2.8248	4.2883	4.3015	3.3964	4.3133	2.8752	5.6754	7.0658	5.0099	4.6442	5.7273	3.6189	6.8334	5.5024	5.634	8.1063	6.7115	7.8947	7.9001	10.13	12.369	12.211	9.5227	9.8355	8.2476	11.078	7.5155	10.94	10.947	14.017	9.215	8.4145	10.554
7.1807	6.0388	6.1762	6.921	6.8136	6.3663	5.9363	7.0841	6.2675	8.7088	6.1535	7.0424	7.8345	6.3654	7.9172	6.967	7.1091	6.8103	7.4067	5.9712	6.6103	6.6282	8.3584	9.061	11.383	8.7217	9.115	12.758	13.946	14.331	13.409	11.302	13.652	11.82	9.9769	12.532	12.164	12.184	13.449	16.125
0.0004901	0.029483	0.037016	0.00042006	1.7114	1.6547	1.6523	0.61209	2.4434	2.6254	4.1621	3.6527	4.4262	4.7141	0.028102	3.6293	1.5357	7.8508	0.004675	5.7135	3.1093	3.5442	4.7635	3.084	2.9334	6.2091	7.3998	5.5925	2.7097	1.4018	3.3347	3.4004	5.0725	2.458	9.484	3.1285	6.0865	3.4702	3.9541	3.4906
4.6203	4.3537	3.9703	4.5019	5.072	4.6072	5.979	6.1008	5.3735	6.8415	7.829	7.8615	7.6156	5.0415	7.036	9.2012	7.0145	8.7977	8.4195	10.941	7.8978	11.382	12.23	14.313	10.877	10.394	10.453	12.372	12.407	13.448	12.528	12.826	15.609	16.977	12.76	14.6	12.627	13.328	11.804	13.094
4.6267	2.8685	3.6121	5.328	3.3374	4.0205	3.4041	3.9988	4.8655	3.7847	4.6951	6.4864	4.0385	6.0351	8.2014	4.9424	6.0207	8.9113	4.3295	3.7501	5.8189	7.3516	8.1314	4.6483	7.0802	6.9808	7.3181	7.2262	5.6731	6.9498	9.8852	7.5378	6.6871	3.8185	4.5097	5.5753	5.0572	2.2883	5.0357	4.5061
10.578	10.786	10.536	11.137	10.46	9.145	11.232	10.589	10.948	13.328	10.424	13.312	14.701	14.177	11.88	15.599	12.819	16.73	15.503	15.054	9.9127	11.651	9.8318	16.12	10.898	11.611	9.3104	10.042	7.5448	11.421	8.7438	7.7943	9.9077	8.2324	6.6658	7.7256	5.8752	6.2085	6.523	5.3774
2.8717	2.9203	1.1936	0.00071687	9.1954e-05	0.00056838	0.00049658	0.00048642	1.472	0.00050338	0.00056685	0.00042669	1.6528	0.00028333	1.999	0.078526	0.00071759	2.1088	2.3681	0.0005348	0.00061217	1.9527	0.0007222	3.9852	2.607	3.2053	3.4208	3.2686	4.192	5.1831	2.5106	3.8289	4.007	3.6187	4.469	5.5936	4.5787	4.7593	2.5954	4.3622
0.25605	0.011065	0.24808	0.0061587	0.00062012	0.00031478	0.00019362	0.00025574	0.0081358	0.00089867	0.00015524	0.00016292	0.0034864	0.0001756	0.0001911	0.00023719	0.014221	0.00023788	0.011942	0.31241	0.3673	0.43976	0.41927	0.00021983	0.55598	0.14819	0.10937	0.00015663	5.6477e-05	0.00022199	5.1848e-05	7.6164e-05	0.00013512	0.012115	0.061601	2.213e-05	9.0041e-05	8.0875e-05	5.644e-05	0.00018073
1.9364	3.2982	3.2598	3.975	5.1042	3.7312	2.8759	3.7975	4.6652	4.632	6.0963	5.3602	3.657	5.0103	6.3841	6.1155	4.6906	7.527	7.0626	7.9989	7.2378	5.9866	10.318	7.8791	9.2209	10.617	7.6123	11.306	10.147	7.7705	9.8058	7.6921	8.828	9.7694	9.9523	12.476	11.271	7.8548	10.216	11.922
0.00038806	0.92506	1.6154	0.60747	0.74403	0.92397	0.000215	0.0035473	0.99023	0.0011603	0.00082919	0.73584	0.003799	0.0062266	0.0011254	0.00026249	0.00045756	0.00074651	0.00031932	0.0017184	0.00059335	2.0888	2.7801	1.7716	1.9008	1.6239	3.0942	3.8476	2.7566	3.5663	2.8057	3.6601	1.8929	1.3733	0.44538	0.46135	0.0032894	0.00039182	0.41425	0.00038513
12.224	6.9298	3.8568	5.4883	3.9227	3.551	3.5442	1.9963	2.922	3.0518	3.1036	0.00084483	3.5997	5.8156	3.7571	3.1274	4.7495	4.7257	2.4679	3.1014	4.3064	2.7917	3.4137	3.4079	2.7725	3.7787	5.1577	4.3733	2.8434	2.7395	6.8883	5.5793	4.0813	4.2854	4.6708	2.5487	6.1038	4.2344	6.0409	6.5593
4.4965	2.4129	3.0833	5.1237	1.6581	1.5849	0.96167	1.4631	0.40643	0.93495	1.6239	1.0886	1.5189	1.4226	0.053498	3.6143	1.3724	1.9493	3.0061	1.2692	2.5334	2.4846	3.5606	4.0702	3.1963	5.663	6.9192	6.7305	5.6233	6.1289	7.2142	6.83	7.5391	8.9711	7.7999	5.2916	7.2618	6.0598	6.7387	6.8355
15.92	15.013	9.2901	19.627	16.841	15.132	18.433	20.689	20.204	18.587	17.704	17.286	17.289	17.776	18.441	20.916	18.24	19.685	16.103	16.665	17.201	18.903	22.343	19.471	20.532	16.02	20.888	19.088	15.384	16.965	22.607	19.497	18.572	17.126	24.385	23.713	21.694	24.093	25.177	18.411
3.4321	4.356	4.8091	3.8857	2.1695	3.5247	4.1632	4.5637	3.7931	4.5063	3.2791	2.92	2.842	3.5872	2.7901	3.2052	3.7079	2.911	4.4051	3.7042	4.1872	3.516	4.9369	6.5032	7.0283	7.1829	6.4257	4.9834	7.6715	8.0068	5.7449	5.2497	6.1893	7.2898	8.2409	5.5366	7.4364	7.385	6.3686	5.4709
3.6403	2.6359	3.6806	3.1623	2.9831	1.5769	3.4843	3.1985	2.5176	1.7606	3.2924	2.499	3.0819	3.1441	3.6409	4.5572	2.925	3.0533	1.0324	2.1031	2.3324	2.9764	4.3833	3.5665	5.2919	7.6712	4.9185	11.969	10.499	9.8283	10.037	8.918	7.3978	8.2912	7.8707	10.182	9.7117	9.3161	8.19	8.2753
2.7228	4.5849	0.00018694	1.2925	2.0176	2.5406	2.0683	0.95306	0.00058241	2.803	2.7423	2.2949	1.3417	1.9769	3.3855	3.237	4.2589	2.1221	1.8881	1.9569	4.4677	3.3692	2.1633	4.1782	2.8879	4.0027	2.5572	2.0894	4.8435	4.2074	4.0343	4.2831	4.5631	3.5918	4.2954	4.8597	2.9079	4.7509	5.1392	6.9533
6.5881	5.424	5.6332	5.9401	4.6486	4.7533	5.6738	4.8006	4.7393	5.0972	4.4821	5.0558	5.2236	4.9352	5.017	4.9989	5.826	5.1913	6.2295	5.0515	5.7916	5.3071	6.4752	7.4821	7.2105	7.1693	8.0079	6.3974	6.6677	8.7779	11.543	10.47	11.469	11.459	10.758	12.352	12.375	12.904	12.449	10.453
NaN	NaN	NaN	NaN	NaN	NaN	NaN	NaN	NaN	NaN	NaN	NaN	NaN	NaN	NaN	NaN	NaN	NaN	NaN	NaN	NaN	NaN	NaN	NaN	NaN	NaN	NaN	NaN	NaN	NaN	NaN	NaN	NaN	NaN	NaN	NaN	NaN	NaN	NaN	NaN
15.687	20.553	12.424	7.7651	18.059	12.61	9.1525	6.0186	9.9244	18.591	15.59	9.5051	2.4606	4.2197	5.6884	12.653	10.941	10.128	17.564	15.08	14.953	16.669	13.075	13.833	10.12	12.609	13.098	13.984	11.878	10.233	9.1419	12.204	9.8626	11.887	11.147	13.421	13.032	11.202	18.754	8.7997
12.269	15.496	14.445	10.3	12.972	13.906	13.187	14.738	18.232	15.573	15.47	15.415	13.181	13.283	11.782	13.655	12.678	14.025	16.025	14.99	15.991	17.135	18.861	15.94	16.105	19.232	13.676	10.921	10.964	15.523	15.294	18.569	16.793	16.508	16.816	23.988	23.259	23.311	23.728	26.493
0.81026	0.44915	0.59519	0.41345	0.61097	0.00026089	0.00047886	0.70588	0.00031245	0.73843	0.00048274	0.52447	0.58916	0.785	0.76709	0.83127	0.73932	0.53185	0.00096344	0.57698	1.1284	0.91801	0.81254	0.70847	0.478	0.02388	1.0503	0.00031859	0.0317	0.0012997	0.0035301	0.00034865	0.04229	0.00085307	0.0077245	0.008485	7.5497e-05	0.38922	0.00040969	0.57916
5.303	2.0189	2.7096	4.3374	6.0742	2.9722	4.5679	4.5234	3.3491	3.5854	6.255	4.2487	3.2387	6.3401	4.3732	3.8281	4.2364	4.5425	6.9629	3.6895	7.4215	6.1678	6.1666	6.1095	7.7337	5.4182	4.9208	6.5232	9.0871	8.4148	8.4919	10.489	10.752	11.194	9.4259	12.137	10.974	11.258	12.433	11.646
0.63475	0.00015698	0.82234	1.0141	0.00022808	0.78704	0.00032374	0.0012718	1.6156e-05	1.1367	0.41658	0.0027998	0.00082896	0.056907	0.48496	0.00098826	0.00099565	6.104e-05	0.34767	0.53608	0.12452	0.0003846	2.306	0.0037635	2.1964	1.0453	1.3034	0.39175	0.00038316	0.00035354	0.00084458	0.0002879	0.00055779	0.00014133	0.044036	0.032385	0.0042211	0.0003912	0.00048451	0.00099405
6.0365	6.6143	6.26	6.0161	4.5853	4.9147	5.3641	3.8085	4.9411	5.4107	3.9239	3.799	4.3587	3.5661	4.8504	2.9118	4.1792	4.8119	5.3604	4.4134	5.7887	5.5471	7.2632	7.8147	8.6548	9.2497	8.5074	9.6004	10.128	10.549	12.839	13.829	12.524	12.299	14.097	15.209	14.955	14.469	15.619	16.611
9.396	10.364	9.7143	8.9981	7.4138	11.78	11.458	10.091	12.437	8.6707	10.155	7.1953	9.3932	8.8229	4.8751	8.6796	8.5415	6.7471	7.6239	8.2644	6.2219	6.4484	6.7387	6.7585	8.1446	8.5175	9.2781	9.2548	9.0166	11.202	11.341	13.941	11.62	10.75	9.2024	13.61	13.66	13.135	14.338	11.335
75.298	77.962	73.815	70.131	78.606	76.174	57.634	86.359	74.386	111.89	87.24	91.438	78.247	122.81	106.43	107.08	107.12	114.84	89.826	130.24	119.29	137.49	113.78	119.52	150.31	118.2	108.67	96.801	120.77	100.39	118.43	105.82	101.99	109.41	88.388	77.876	87.236	87.65	94.438	90.261
4.3478	3.7117	4.2998	5.4574	3.6871	5.065	3.8561	5.0163	5.0264	5.6858	3.5334	5.2829	4.1958	6.6027	3.8109	3.4079	4.6375	5.2745	5.05	3.6375	5.0372	4.8636	8.0925	9.4244	9.5511	14.01	12.938	9.502	13.413	14.296	17.333	15.213	15.007	18.589	15.698	17.018	20.178	19.57	22.063	25.109
0.0079273	0.006362	0.0081884	3.364	1.6532	3.7508	4.0485	1.4171	2.6105	1.4025	1.897	4.2588	0.018125	1.5953	2.0808	2.6994	2.2082	2.0155	3.013	1.8813	1.8403	2.1855	4.5086	2.9567	6.9206	4.8086	4.7641	6.9801	4.6938	5.4774	4.7283	5.1649	4.3807	6.5056	4.8444	4.5453	4.2355	7.1872	6.9425	7.276
4.1931	3.9801	3.5769	4.0251	4.2874	5.5845	4.0354	4.0955	4.6752	7.1328	6.1351	4.5298	6.2541	6.1918	5.6205	6.9715	7.5764	7.8589	6.1782	5.0933	5.0915	6.5609	8.6731	7.4453	7.6833	12.003	10.134	11.185	9.8487	10.137	9.8997	9.3381	10.582	7.5125	8.494	7.148	8.6811	7.4829	7.876	8.6496
10.936	9.7682	10.843	10.863	11.425	13.769	12.605	13.132	14.869	17.825	14.498	15.8	13.017	13.65	12.33	15.074	13.03	15.601	15.065	14.548	16.864	19.476	17.283	19.362	22.223	22.423	23.937	29.92	33.723	38.486	43.322	50.016	51.699	57.672	68.475	72.122	58.459	65.524	85.83	97.618
20.756	17.18	14.458	18.763	20.662	17.558	17.907	16.601	16.91	14.831	14.63	17.515	19.718	15.19	17.116	19.242	13.227	16.994	20.469	20.853	21.932	19.912	23.226	25.099	27.084	29.773	28.422	32.435	39.046	38.457	36.968	40.12	35.047	38.525	35.128	35.445	38.645	34.994	38.74	40.642
7.7861	10.671	10.385	11.215	9.1711	10.276	9.6277	6.4992	5.9088	5.0705	7.2221	8.456	9.2438	8.0545	11.872	9.9432	10.234	12.519	13.652	12.025	7.0959	7.061	6.0302	12.815	9.2521	12.209	6.5108	12.303	8.5839	15.729	11.23	10.616	7.6507	8.2041	9.3846	7.4796	7.6119	10.187	7.6802	9.718
7.5055	13.784	16.43	15.421	17.645	15.838	15.951	17.22	23.385	21.789	28.764	29.842	27.502	17.132	25.949	25.215	23.563	24.325	20.724	21.001	16.765	18.292	22.149	20.025	18.821	22.488	24.556	19.313	22.063	22.809	24.516	28.803	23.666	33.659	36.888	34.704	36.834	39.405	44.755	43.648
6.5841	7.144	3.0083	3.0108	2.4757	3.9531	2.3608	4.627	3.9288	3.6528	4.3414	2.0752	3.0929	2.9951	3.0627	2.5334	1.3999	1.6357	2.242	2.3583	1.7136	2.9458	4.7905	5.9419	4.6881	4.0003	4.5442	1.9787	4.6582	4.3738	4.3176	3.7424	1.0165	3.9665	4.8945	5.9244	7.0752	8.4611	3.3637	8.1677
8.6616	2.1003	1.3462	0.72469	1.2693	1.8141	0.73683	0.0004891	1.7527	2.9002	3.7927	2.9249	4.1384	1.9725	2.6783	3.0152	2.92	0.76042	1.1965	1.9596	1.42	1.3716	2.5322	3.6133	2.2681	3.1284	4.016	3.0334	5.4421	5.2812	4.8345	5.7346	5.3645	5.8728	7.4108	7.4103	8.6745	7.7951	4.5685	6.9313
4.4066	4.0808	4.879	4.8654	5.6781	4.6277	4.8773	5.4414	6.6708	5.9687	3.9542	5.0265	5.6187	5.1903	5.1214	5.2255	5.7258	5.3414	2.9318	4.6758	6.577	6.0156	5.1341	6.6386	5.0921	5.6274	6.1367	5.2183	5.135	6.2698	5.8124	4.5275	6.5136	4.4256	6.4724	6.0683	5.8568	5.6447	5.6989	5.8675
8.2422	11.666	8.6338	8.3292	7.911	5.9776	6.0448	6.5161	7.3983	7.1634	6.2026	6.1763	8.2742	7.099	7.0297	6.736	7.1788	5.6184	5.4352	8.3236	6.055	6.15	7.9781	7.2086	7.9394	8.3328	7.7298	9.3123	11.573	7.9022	8.0069	11.565	12.005	10.196	13.043	14.635	13.852	17.73	15.447	18.689
0.00026164	0.095515	0.00065626	0.0044683	0.00083289	0.00058992	0.00047019	9.1543e-05	1.394	0.00055475	0.018179	0.031413	0.43434	1.5186	1.5974	0.00039233	0.3541	0.65524	1.0261	4.2431	0.90774	1.6909	3.4322	3.3575	4.7788	3.8693	5.3713	4.4779	7.125	4.9946	6.704	7.7068	6.2083	6.6345	4.4845	6.502	5.3157	4.0915	4.9776	6.3777
5.3699	5.8993	7.0993	5.7063	9.8077	8.5155	6.7893	8.9984	6.5666	7.5639	6.5528	7.8458	8.1203	6.0666	6.9517	8.7027	6.6703	7.3053	6.5262	6.0607	5.3918	7.8251	8.0402	7.5672	9.9617	9.1632	6.3555	5.3155	4.7598	5.0648	4.8469	6.7638	8.039	6.673	4.5158	3.3565	3.0032	8.3974	5.4963	4.0861
6.9865	5.3428	6.4227	6.397	4.5677	6.5599	5.0433	6.4417	4.4094	0.91964	5.4541	2.8527	0.0024886	5.2103	7.2918	4.787	6.2067	3.8717	7.5028	10.033	5.7678	7.476	9.903	12.856	15.14	13.617	15.515	19.422	11.872	11.719	14.853	19.758	16.273	11.454	14.423	9.926	11.097	10.175	11.092	11.668
5.6777	7.0938	6.1783	7.0209	6.0454	6.0012	5.0528	4.8951	4.2886	5.2551	6.7879	6.483	5.0241	6.1131	5.431	5.79	5.5919	7.6606	8.0476	6.6373	6.7077	4.6581	6.9202	6.29	9.2927	7.4733	7.4524	7.5849	9.2712	9.4137	9.7872	10.854	10.276	12.421	12.146	11.314	11.663	12.648	14.879	13.144
4.4378	4.0883	3.3697	4.3725	5.4176	3.9018	4.5082	4.9811	4.6029	6.1557	4.3992	5.5203	4.1682	4.8579	5.7278	5.9449	4.6089	4.422	4.2461	4.4218	5.9885	4.2939	6.6682	7.0916	8.2756	7.0984	7.2176	10.716	9.3955	10.689	8.3964	9.8153	10.86	10.767	12.167	11.013	9.8591	16.431	14.823	14.07
2.5237	1.9361	1.5382	1.4391	2.0659	1.3472	2.2591	2.2347	1.6244	1.836	2.8316	1.7484	2.1132	2.7862	1.9108	1.3577	2.5122	2.1012	2.6595	2.7302	2.0179	2.5443	2.8673	3.6336	4.2205	4.2302	3.4792	3.7422	2.7531	2.2115	3.6686	3.1744	2.0582	2.6862	2.5481	2.7287	2.8429	4.8125	4.1259	4.7277
7.1673	6.7135	6.0408	5.8748	7.2343	6.5838	5.9994	5.5833	5.6635	4.6669	5.9652	5.748	4.4519	4.0156	4.7736	4.4043	5.2178	4.6389	5.2285	5.221	4.5618	4.9937	6.3296	4.2911	5.79	6.024	6.0826	8.572	6.148	6.5711	7.6565	8.0289	8.9141	6.8331	8.8111	9.9032	12.01	11.536	10.786	11.895
2.6744	3.6371	3.4534	2.8722	3.3846	2.9947	2.8443	2.9315	3.766	3.0614	2.7742	3.4732	3.2602	2.9064	3.2655	3.3785	2.7043	3.4472	3.6053	3.7153	3.4462	4.1316	4.9494	5.6435	6.303	6.8381	9.6972	9.1196	9.4945	11.557	12.179	11.738	11.287	11.799	12.256	11.365	11.226	12.119	11.989	13.507
3.7699	3.4604	3.7032	4.5921	5.0235	3.9966	3.7046	3.6655	4.4263	4.7509	3.6853	4.2764	3.9557	2.9915	4.1818	4.1675	4.9807	3.1957	3.9019	3.6815	3.3523	4.1192	5.0273	4.0614	3.6522	3.3558	3.9452	4.4187	3.4744	4.6808	3.9002	4.2591	3.7965	5.3203	4.8372	5.2501	5.5306	5.7823	5.7379	5.9781
20.599	21.74	19.604	14.695	20.726	17.489	18.974	15.955	18.886	16.947	16.306	16.982	23.173	18.698	15.553	14.069	12.63	13.42	24.051	17.804	16.02	17.664	11.204	10.799	9.1935	10.047	9.5872	8.2882	9.2283	11.131	11.177	14.904	12.964	11.071	12.644	14.93	14.773	15.125	14.485	20.907
7.6418	4.6967	9.4843	7.6298	8.2477	8.4737	5.5912	2.0399	4.1903	3.4466	3.7775	2.7807	4.1744	6.6514	5.5733	4.6761	6.696	4.7021	5.9897	2.1454	5.7487	6.0226	4.4948	4.7804	3.4242	4.4021	4.8014	3.8095	7.7185	7.8427	6.8986	4.1463	4.3531	3.5374	3.6252	4.1719	4.0187	1.7971	3.9054	5.0227
6.5344	6.5854	6.2732	5.6993	6.4986	8.0412	6.0468	7.6386	6.5139	5.4566	6.6312	6.293	6.4244	5.6943	5.8703	6.5793	6.0432	6.3422	6.1546	5.8261	7.0219	6.6472	7.5402	6.9856	9.9372	7.0369	8.8035	9.874	9.2393	10.746	9.8953	9.1988	9.0452	7.403	10.079	11.085	11.187	11.599	11.345	10.04
4.2995	2.547	2.8535	3.0874	2.647	2.7991	1.5133	2.9844	3.5442	4.1285	4.9467	4.6784	5.2267	2.696	6.7042	5.2575	7.5555	6.7911	6.0625	6.3172	6.4315	3.0545	5.201	5.2588	5.4058	5.6333	7.93	7.0916	6.883	7.3355	5.0609	6.0838	3.7026	6.8634	6.4901	7.4922	6.7434	7.1298	6.0744	8.1237
170.99	224.35	183.63	199.58	262.93	240.69	222.51	186.84	232.29	240.58	202.7	307.83	287.26	274.65	256.89	282.06	192.93	274.02	238.92	262.14	256.66	207.03	285.27	287.79	384.8	429.43	488.56	1807.4	1747.4	2449	1878.5	2553.7	3142.6	3383.7	3502.3	3028	2489	2533.6	1112	2175.1
3.6794	4.4473	5.4469	3.9296	2.8115	3.556	4.1734	2.6159	4.0113	2.3632	2.2325	4.1507	2.8115	4.1341	2.5909	3.5833	3.4043	3.2361	1.8579	3.0644	4.3051	5.7826	6.4352	9.1509	10.583	11.223	11.33	13.901	13.481	11.555	12.629	10.945	14.089	14.733	12.602	11.82	12.352	14.679	13.819	12.011
3.4517	2.8409	2.9136	2.1458	4.0651	3.105	3.7714	4.4897	4.0151	1.9886	2.5773	3.2413	3.5516	1.6308	3.6084	0.003834	0.00060725	1.0385	1.6641	3.3014	3.6449	3.8725	2.9562	3.407	3.5669	2.6404	2.6758	3.5222	4.4093	3.9484	4.5628	4.0146	5.4734	3.4717	4.5726	5.1124	4.7917	5.452	6.368	5.7437
2.8632	2.8446	1.5128	1.8883	1.8086	3.2006	1.3495	1.5503	2.977	2.7283	2.2325	3.1745	3.1122	2.0146	1.5041	3.4355	2.6476	2.9443	2.5872	4.911	3.3802	4.2331	6.3973	7.3761	7.6768	7.5744	10.813	8.1122	8.9634	9.8875	10.484	7.496	7.059	5.0338	5.4973	2.8209	5.3709	4.1779	6.5928	7.0578
9.6809	10.35	11.147	12.068	9.9214	12.451	10.957	12.148	13.305	12.342	11.638	12.785	13.523	11.66	11.38	11.543	13.531	12.814	14.087	12.79	12.243	12.291	12.818	13.912	15.428	14.731	18.094	16.483	16.204	16.274	15.135	16.11	16.475	18.228	19.136	20.38	21.184	28.484	22.494	26.922
22.975	17.032	20.625	15.265	17.257	12.424	15.672	16.303	14.488	14.607	15.372	14.103	12.287	12.967	14.765	13.709	13.66	13.542	11.459	12.263	14.438	11.954	17.081	16.792	16.206	15.124	11.551	15.824	15.576	14.463	14.783	14.608	14.341	18.442	14.09	12.643	12.923	14.35	13.324	15.758
5.0128	5.2729	5.1074	4.5382	4.1297	5.6138	4.9138	4.8941	4.7412	4.5149	5.2724	3.8234	3.657	4.9491	3.7296	4.4299	3.4496	5.6109	4.9445	5.1497	7.3826	10.64	13.293	18.007	26.358	29.334	31.425	33.913	33.162	32.322	31.89	32.923	31.429	30.712	31.961	28.951	29.426	28.306	26.892	26.383
1.5161	2.5327	1.4381	2.6598	2.6448	2.1827	0.56891	0.81524	0.00041538	0.027773	0.0072588	0.63472	0.9007	0.13605	0.0016962	0.00019662	0.00024446	9.7473e-05	0.00091185	1.1881	0.00044299	1.6132	0.7503	0.00067131	1.3999	1.9773	3.218	1.2587	2.4733	1.1654	2.4571	3.2936	4.0354	4.6116	6.1909	5.2366	7.2445	7.9546	11.163	10.724
0.00031063	0.089073	0.0067114	0.00010858	0.00068996	0.31714	0.32602	0.0001874	0.00018428	0.00016847	0.00025973	0.020962	0.32905	0.72046	0.6828	0.0003197	0.00030178	0.0008068	0.027732	0.28468	0.00058689	1.7933	0.58615	0.00053558	0.97601	0.91118	0.89275	0.66327	0.00026099	0.00040185	0.0013459	0.0021626	0.0058385	0.012092	0.00083714	0.0012546	0.0020547	0.00092269	0.00083892	0.0038597
1.3379	2.1902	1.197	0.00056638	2.4034	2.1532	2.0911	0.00019185	0.00045907	1.6	2.4087	1.8641	1.4901	2.6283	1.4882	1.5044	2.5376	1.2833	3.4132	0.00027901	3.3743	2.573	3.843	2.0001	2.5634	2.303	2.4118	3.5889	3.3936	4.949	2.3596	2.7823	2.5231	2.6666	1.4613	2.527	2.0279	2.0196	2.1878	0.1146
32.579	33.881	27.403	25.927	31.381	30.847	32.958	27.46	29.313	25.297	29.475	30.437	29.07	27.485	25.621	28.627	28.395	29.061	28.064	26.456	27.48	32.062	31.188	33.957	36.94	38.087	45.896	45.828	48.003	54.273	50.891	60.89	56.057	53.435	65.068	60.031	60.711	66.018	58.897	63.505
6.0504	8.3312	5.8408	8.4343	6.9895	9.4259	6.1513	9.9665	11.556	9.9693	15.129	8.7068	8.7669	6.6844	8.4523	7.1753	4.6588	7.0379	8.8491	6.1975	14.907	11.758	9.615	14.276	13.468	12.168	11.448	9.6786	10.605	9.1336	8.9015	9.4318	0.047424	8.848	9.0162	8.8095	7.4605	9.5093	10.817	9.1191
0.0026422	0.00011119	0.81341	0.00026443	0.00036184	0.00080523	0.00058534	0.00096308	0.00067501	0.010347	0.26985	0.00025203	0.0006449	0.02853	0.00077434	0.031016	0.03451	0.0018195	0.00063479	0.0011236	0.001584	0.00081657	0.12293	0.00085762	0.030727	0.012007	0.79877	0.0068251	0.97696	1.2782	1.4009	0.54928	0.55068	0.55877	2.6892	3.4976	3.7002	3.6521	4.4056	3.8785
5.7665	5.4455	4.6121	4.2609	4.2216	4.4542	4.6548	2.677	4.0626	3.024	4.1803	4.0406	4.6754	5.9069	4.8884	4.3871	2.9921	5.0734	4.3325	4.0881	3.835	3.9981	5.179	3.9096	3.8275	5.301	6.8288	3.7758	4.5178	4.8066	3.8003	3.8054	5.4803	4.4192	5.8867	4.65	5.7609	8.5966	4.7654	5.4619
3.8579	5.3032	4.2843	3.6117	6.0377	3.3718	6.5822	4.7736	2.9735	4.9821	4.4767	7.1491	7.551	5.2577	4.4206	5.7906	4.8654	5.2106	4.9245	5.2304	4.7447	4.6529	4.4007	5.1434	5.8145	5.5134	5.7365	6.4361	6.1269	6.5843	6.5656	5.794	5.3419	6.4511	6.0525	6.4095	5.3117	5.647	6.7562	7.3452
5.5114	1.8601	4.634	4.8372	4.5908	3.2311	3.3776	4.9737	7.0509	6.9615	5.2959	5.4963	5.8666	7.3514	4.3353	5.8331	2.2692	2.7603	2.5397	2.884	4.4733	5.3696	5.7551	1.86	3.6125	4.2097	3.3991	3.9616	3.9445	3.8909	7.88	4.8193	1.2095	5.5432	2.3581	5.0103	6.5757	6.7045	3.639	1.104
9.0055	9.5951	8.1734	7.1299	8.5837	7.699	6.7583	6.3696	8.3264	4.9902	7.8101	8.8767	7.2046	8.321	6.5998	8.1436	8.8933	7.1225	7.6185	8.0464	6.536	9.3135	10.064	12.831	12.558	9.4517	13.415	12.913	11.73	10.818	12.963	12.235	12.451	12.258	12.798	10.858	11.458	10.761	9.0628	11.264
2.9769	2.9359	3.338	3.4675	3.3889	4.4744	8.0405	6.5059	4.8822	7.2435	6.1038	6.4826	7.0272	9.5005	6.2306	7.468	6.2741	7.3518	2.8045	8.7615	2.215	7.0436	4.4694	3.8635	5.7105	6.5147	9.6092	8.8262	13.01	8.8911	9.9282	8.5772	10.461	13.992	12.572	14.596	12.583	13.494	14.54	15.972
6.4545	5.8408	6.6196	3.3271	6.8517	6.2672	8.1409	7.6704	6.2649	7.4346	10.011	8.7917	8.0397	7.0001	9.9548	11.746	12.57	5.5894	8.9753	11.821	10.451	11.094	16.368	14.636	12.996	16.54	11.989	13.986	15.638	15.304	14.36	12.243	15.351	10.623	13.802	9.546	9.5522	11.578	10.951	10.809
1.7672	2.9002	0.0008073	2.1171	2.7768	2.9435	0.00084148	3.1885	2.2874	1.3344	1.947	2.6874	2.6554	3.2489	2.694	3.4161	3.1628	3.2175	2.7468	3.8229	4.6624	3.9036	4.9858	5.0403	5.6841	5.0154	6.912	6.1216	6.9729	5.7588	5.9156	6.6471	5.1828	7.6151	5.3707	3.6281	5.1677	4.2098	6.0701	9.0376
6.5951	5.027	7.3294	10.769	13.078	7.0201	7.784	7.8847	6.8722	6.1792	9.9168	7.0137	8.0059	6.6582	10.805	9.5261	8.4633	5.9654	5.8694	8.0628	8.5752	5.5444	8.1642	5.4588	6.199	5.3095	4.5778	6.5819	6.6899	7.4538	6.4241	7.9615	5.7553	7.8202	7.4774	6.4956	8.8363	9.2514	5.4329	7.6943
3.4681	2.6258	2.2409	2.8924	3.0635	4.3283	4.2855	1.2284	0.87721	0.95408	2.6998	3.6397	0.00021401	0.14987	0.00027393	0.37825	0.96377	0.52512	0.00027338	1.4155	3.0146	3.3547	1.8859	4.0306	2.1372	3.536	2.4665	1.2914	2.2667	3.1931	1.6531	1.6032	2.862	2.3911	2.0242	1.1506	1.0769	0.98511	1.135	1.092
2.4676	3.5618	3.8777	5.3417	4.5083	3.0226	2.6802	3.1448	2.9974	3.2628	4.3041	5.232	3.7114	3.4392	3.3696	3.8782	3.6483	3.5368	3.0362	2.7404	2.7575	3.0878	4.2128	3.4041	4.8781	4.6379	5.2121	5.2538	5.4962	6.1386	6.6121	5.6564	5.842	5.8948	6.6388	9.4442	8.4975	6.4672	6.4827	6.6429
4.0377	4.2684	2.1284	4.6172	3.8806	1.7251	2.1869	5.5028	1.284	2.1636	11.374	6.3723	6.4791	5.4356	8.7342	5.3861	4.6561	1.1767	1.4394	0.023823	1.9458	3.132	1.0931	3.3711	2.4836	1.9196	3.0285	2.5773	0.53978	6.5799	3.7313	NaN	NaN	1.8283	2.3422	2.2213	NaN	4.3206	2.4932	0.57877
4.183	5.124	4.9976	3.696	4.778	7.8217	5.3413	5.7145	6.7403	3.1471	4.1241	2.6324	4.2429	3.1635	4.7617	4.4602	5.6618	3.7224	3.7363	6.0446	6.2406	6.2502	5.4396	4.4428	4.1163	4.5491	7.3628	6.0135	5.8251	4.0299	4.5449	3.5338	7.1663	9.5819	10.227	11.929	9.8543	14.806	14.253	11.113
7.3005	3.9249	4.2411	5.1385	3.3618	2.8299	4.0999	4.3206	3.5905	4.1443	2.8876	4.5075	5.8752	4.4229	3.9523	4.4482	6.2081	5.5183	3.3079	5.8079	5.3706	3.7112	5.1288	6.7769	7.6286	8.5829	7.226	7.3031	8.475	9.0338	9.7429	9.9525	11.194	9.5696	8.8796	9.841	8.2119	6.9713	10.406	8.4112
0.00042821	1.7603	2.7819	0.53421	2.2879	0.00053001	1.8795	2.2194	2.5179	0.00052679	2.106	2.4609	2.3433	1.9189	2.531	2.679	3.569	3.2722	1.6374	3.1614	3.6867	3.6754	3.0962	4.3394	4.756	5.2979	3.6881	3.1105	4.2511	4.8309	4.6228	4.1526	4.6593	6.1865	5.1727	5.1629	5.7058	5.3994	5.6863	4.9059
4.275	4.2867	4.2218	5.9434	3.9407	5.1835	6.0431	7.6653	7.2001	7.7752	8.7311	6.7525	7.035	6.4435	7.4715	6.6685	9.5451	9.6628	11.296	7.188	10.94	8.291	14.761	13.204	15.118	19.508	19.31	13.69	16.697	18.032	15.61	19.737	18.244	16.174	14.05	13.404	12.715	12.045	9.3372	6.9262
14.809	20.847	14.779	14.426	17.57	15.76	16.874	19.521	18.041	15.696	18.894	18.029	19.059	19.881	16.939	19.725	17.745	15.366	15.235	20.439	20.35	20.378	22.961	21.55	21.911	22.954	20.688	19.497	23.345	26.554	26.277	20.014	22.805	22.399	20.985	28.357	23.565	24.447	28.152	27.933
12.333	11.621	17.799	18.249	15.602	14.426	17.395	14.274	14.061	19.638	16.144	17.82	22.69	20.966	17.77	21.124	11.676	16.885	14.63	16.955	11.855	11.73	8.2782	6.3817	9.3854	12.173	15.032	20.789	14.361	15.784	20.231	25.263	15.913	22.337	17.484	24.221	8.3716	11.98	12.703	12.133
8.9644	13.037	9.4902	10.236	10.729	7.285	10.858	10.317	10.109	9.0646	8.5297	8.9691	6.9832	9.1374	6.7505	6.7396	8.3694	8.9008	7.2233	7.2046	7.732	10.689	16.546	17.66	29.991	34.939	38.237	40.125	38.606	38.793	35.131	41.901	38.676	43.662	44.317	34.506	37.325	33.096	34.21	33.91
6.1379	5.2776	6.1891	5.9785	6.2081	6.9032	7.1656	9.0195	8.1821	9.5653	8.4851	8.2601	6.8334	9.3801	8.6543	7.9049	8.2355	9.1162	9.3345	9.8068	8.789	11.565	12.134	9.4519	14.548	15.753	16.363	16.279	17.259	17.116	15.629	13.019	16.591	16.012	15.797	18.147	18.272	16.58	14.207	11.591
3.8118	2.4985	2.4572	2.9643	3.4866	2.6635	1.8592	3.4188	1.8961	2.2388	2.3995	3.6471	2.5715	2.649	2.0732	2.1167	2.2936	2.2846	0.00068267	3.6259	3.3473	3.7361	2.4389	3.1062	3.2141	4.1286	3.5903	4.9273	4.881	4.4007	5.4407	3.6061	5.1893	3.5536	4.4223	2.8443	5.0426	4.4601	4.4287	5.2193
6.3644	5.6054	10.59	7.2798	7.6068	5.4261	7.6481	6.7586	6.4761	7.0912	6.2477	8.2938	6.8552	8.2276	5.4451	6.3446	7.2594	6.9574	6.9375	5.2906	3.7485	2.0649	1.4089	1.5907	4.4209	4.8421	7.1157	1.1332	2.6081	0.059544	0.866	0.0022127	2.1847	2.3559	4.4315	2.3654	4.7389	2.6366	0.94679	2.7662
3.8205	5.3925	4.0703	4.3737	3.1483	3.7991	3.3506	3.8125	3.4643	3.142	3.481	2.9595	3.3781	2.831	2.7763	4.1179	3.6825	2.86	2.8532	3.3479	2.8719	4.3372	5.6109	7.4272	6.0835	7.3224	6.3692	4.5403	6.2431	4.8896	3.9642	5.0036	5.3375	4.4056	3.9985	3.6924	4.8059	2.9686	4.3898	2.5083
5.7011	7.7809	5.4775	6.6869	6.6506	8.6639	2.735	5.172	6.1334	4.3368	5.2305	4.2622	4.6732	4.7544	4.9948	6.965	4.3301	7.2249	3.6544	7.0693	7.3601	6.7275	7.8887	6.1479	9.9016	8.5547	6.3427	8.2057	9.361	7.6958	6.2549	7.2484	3.9802	8.3517	6.3843	7.6866	7.3789	7.8947	9.4282	9.3145
0.29271	0.00026209	0.35765	0.00053883	0.00033014	0.015037	5.6751e-05	0.0026147	0.32185	0.14679	0.11055	0.058184	0.25635	0.38213	0.27426	6.3309	0.0073573	0.37176	0.10217	0.15024	0.18977	0.15607	0.00049697	0.49367	1.3532	1.5696	0.00022513	0.44871	3.5824	4.5065	5.8696	6.2881	5.8239	4.2953	6.6732	2.1086	1.9008	5.1445	6.5348	4.7186
4.7526	6.5549	6.1288	6.6183	4.3778	5.2618	1.5359	5.7974	2.6492	2.0679	2.5172	2.989	2.2421	2.0312	2.6414	4.1977	1.8563	3.884	2.7083	3.0113	4.228	5.8275	3.9133	5.1665	6.0089	6.3496	5.8423	6.8409	5.5815	6.6263	7.3605	5.5615	7.6812	6.9589	5.1809	5.6315	6.1111	6.4277	5.6749	5.2898
6.3221	2.4957	3.3672	4.7006	2.5689	2.1008	2.1781	2.5342	3.5406	3.4109	2.692	2.1316	2.7994	1.5277	2.9015	2.4468	3.7661	3.725	3.5614	3.6224	2.6887	3.094	3.5717	4.0073	4.7307	3.9398	3.3567	4.3905	5.5458	4.2918	2.5257	4.5446	4.5869	6.4638	5.5109	4.3656	4.6199	3.9168	4.1136	2.7665
8.213	7.034	7.5118	11.622	7.5242	12.794	7.6044	9.1102	7.2719	6.4893	8.5501	10.279	8.6183	8.4761	7.0748	9.2107	10.506	10.096	10.748	8.1205	7.7707	9.803	10.696	11.001	9.4904	13.202	13.013	12.791	12.871	14.907	7.129	9.3939	8.8717	8.8243	7.7431	7.9277	8.7351	9.6928	6.7424	5.8962
5.283	6.2803	4.3133	5.0146	3.655	4.4096	2.7408	5.1895	4.7194	6.4072	3.7114	3.8123	4.0016	4.9855	5.137	5.3979	5.4818	4.5885	5.0908	4.7632	3.4565	4.8909	5.4993	6.3317	5.9904	5.1602	6.9715	6.3536	7.0037	7.3306	8.8153	8.2315	8.0993	8.3119	10.452	10.09	8.7276	10.07	8.8974	9.0639
2.8016	3.3808	3.5893	2.6933	0.9517	2.1173	3.3131	3.5894	4.7272	2.9127	2.4448	0.044132	2.878	3.06	3.7933	2.7582	2.7415	2.2785	2.5707	0.00065783	2.9211	3.7715	3.1167	4.0178	2.4737	4.4278	3.9071	3.7097	2.5398	2.2913	3.7503	1.3169	1.4199	2.0632	0.00068805	0.00029671	2.7924	2.5132	1.9	2.5493
150.93	14.846	8.1478	16.34	9.703	15.018	22.292	12.503	25.538	25.835	16.364	12.468	8.0925	10.865	8.1173	12.396	12.49	11.743	11.695	14.328	17.203	30.207	28.746	19.221	21.306	30.627	23.982	20.754	22.051	20.391	26.863	30.311	31.486	29.391	21.976	23.168	30.621	26.923	29.641	26.593
0.1906	0.043477	0.24458	0.0004901	1.6122	1.4418	0.00047698	2.1912	1.9215	1.5485	2.1214	2.2832	0.00035457	2.193	1.6889	1.9916	1.8863	0.00046875	1.4821	2.2693	4.6	3.4592	2.7204	4.4069	5.1919	5.548	4.5144	5.2632	4.7288	4.5648	5.1464	3.889	2.9576	3.0569	3.065	3.2945	4.471	3.0086	3.2221	3.5066
8.9015	7.0854	4.8077	3.5778	3.7247	8.2056	9.1511	8.614	4.1326	5.9853	8.5254	4.044	7.2523	5.8997	3.1155	4.0018	4.7314	4.6264	3.9459	4.6591	3.7061	2.6938	3.9989	5.0652	5.3124	3.5535	5.9028	4.1969	6.4728	3.9767	9.1955	5.9675	5.9994	7.9707	6.0271	7.2717	7.3452	8.9829	8.5036	7.844
18.729	10.727	8.5263	4.6881	10.574	8.2501	8.388	5.4295	5.2695	6.6709	4.9615	7.7819	4.7817	4.9306	7.8822	4.0678	5.1328	2.9993	3.4357	7.412	4.6806	5.7715	7.7119	13.819	12.873	11.573	9.3347	10.241	6.9114	12.505	12.988	14.408	12.579	11.579	11.605	8.8138	10.557	16.416	24.752	12.08
2.6837	4.2368	2.5928	2.7381	3.1235	2.4264	2.2778	2.9363	1.8165	2.8104	2.5674	1.4189	2.9046	2.6897	2.7188	3.2686	2.4702	2.3696	2.8848	2.5385	1.8767	3.2755	1.8127	2.0777	3.088	2.3784	2.8805	2.1497	2.5889	2.5908	2.3268	2.9998	3.4997	3.1167	3.1009	3.4756	3.0403	3.3683	3.7362	3.3978
2.0887	3.1475	2.6244	3.5733	3.5391	3.6417	2.0498	2.6712	2.0264	2.4697	1.9806	2.3095	2.1813	2.9934	3.4645	3.4823	2.4321	2.3213	2.5161	2.9616	4.1292	5.0527	5.7886	5.3145	4.4732	4.4158	4.638	4.3402	3.651	5.9505	3.3845	4.7834	5.6072	3.5713	5.9722	2.76	4.2514	4.695	2.9306	4.2972
18.299	17.72	23.509	20.55	20.588	18.684	26.985	21.475	19.024	23.645	17.133	19.535	17.636	23.991	20.251	18.41	23.545	23.888	20.087	23.995	23.571	32.035	33.14	28.982	32.88	40.675	32.72	39.088	39.329	36.572	41.925	37.951	41.449	36.742	41.738	35.46	31.138	37.777	40.56	37.739
4.0185	3.6484	2.9841	4.1185	3.5358	2.3864	2.6189	3.3194	3.4684	3.2261	2.573	4.067	3.8657	3.1307	3.1838	3.1902	2.5579	3.1996	3.8089	3.2576	3.4119	2.7609	4.5186	4.2863	4.6006	4.2445	4.6323	3.9272	4.9365	5.6065	4.4168	3.9433	4.3047	3.7177	3.3446	4.3374	4.0573	3.2175	3.0101	3.0666
10.066	7.9249	8.2062	11.322	12.301	12.145	12.458	12.152	9.8595	10.556	7.1843	7.1158	9.1216	7.9018	7.1914	6.8341	7.9919	8.0698	10.472	7.3201	6.6669	7.004	7.225	5.6615	7.4694	6.8944	6.843	7.384	7.2389	5.0338	5.2474	9.8564	6.9478	7.9507	7.844	4.9307	4.8925	6.5511	5.7125	4.4665
3.264	4.5361	5.5904	5.7716	4.7083	8.8595	4.2131	4.6941	4.4482	4.5019	6.0706	5.5399	5.1439	5.0333	3.576	6.8485	5.5646	5.7965	4.6977	6.3317	4.4807	6.8903	7.4539	4.1661	5.8307	5.4409	5.643	6.7231	5.201	6.3702	6.0838	5.7877	5.3709	5.8703	7.725	5.6733	7.6683	7.2686	6.9196	7.0023
4.9151	3.1095	3.1736	3.9492	2.9723	1.5864	4.3997	3.0195	1.3782	1.0653	0.00042945	0.00047185	0.00027054	1.5881	1.6279	1.4253	3.3563	1.8617	2.2448	1.2699	2.9859	3.0689	5.7427	3.9258	2.7354	1.1088	2.7008	2.2905	3.45	2.9699	2.308	2.7803	2.9857	4.3839	1.8025	2.0367	1.6935	1.0366	3.0923	3.024
3.8567	4.9455	5.8655	10.676	4.6472	3.6532	0.63119	10.061	0.00026308	0.33529	0.51554	1.0846	0.94932	3.7543	3.8098	0.0006095	3.836	4.7627	3.988	6.0278	5.7463	5.5344	3.9814	4.1389	2.082	5.838	7.744	8.3256	4.5602	6.7481	4.3721	1.2163	3.1531	3.9479	4.5274	3.2726	0.95504	1.4898	3.7777	3.7981
2.8788	2.9908	3.3257	0.00061877	3.5274	2.3802	1.5537	3.0734	3.244	1.8659	1.5869	0.91229	0.00017853	1.276	2.2577	4.6235	3.3526	2.9763	0.00047042	0.00059109	0.00079658	2.1018	2.989	2.7073	2.1769	2.8086	1.9437	2.7384	3.3459	1.3384	0.0037458	0.22393	3.7494	0.031203	1.7936	1.0539	1.3055	2.1068	0.00033651	1.4762
2.5518	4.2972	4.771	3.9245	2.6664	3.8942	3.1887	5.6382	2.2721	2.0941	1.4292	5.8382	2.1624	2.9021	2.8199	2.194	1.9605	4.3856	5.4335	4.2066	2.5269	4.2267	5.8773	6.0325	8.2772	8.1605	7.7255	9.417	7.9976	8.699	9.0309	10.529	6.766	10.087	12.119	9.4949	11.645	10.74	8.9456	12.414
10.017	5.7451	4.8096	7.1699	4.3881	7.3503	7.2866	9.2124	4.2703	3.0196	5.639	3.4578	5.7399	7.4215	7.6657	5.8439	4.8763	9.4233	9.0265	5.5074	8.9138	9.2631	7.022	8.8666	9.7154	8.4527	6.8929	12.179	14.103	12.919	7.8036	14.332	13.99	13.44	13.982	12.912	18.865	13.083	12.159	11.496
3.3585	3.0388	1.9553	2.5373	1.3828	2.8272	1.5238	3.2972	3.3463	2.1455	4.8686	4.2944	0.89939	4.2753	3.9272	3.42	3.6114	3.5111	1.2286	4.8595	4.2442	4.7337	6.8043	7.6242	8.1701	9.1949	11.089	10.404	9.0316	9.3823	13.243	15.143	20.674	17.165	20.195	22.523	19.135	20.521	21.248	17.239
4.8691	4.5746	3.3787	3.0947	3.5535	3.5885	2.7204	5.0313	3.9528	3.7698	2.5454	3.2399	3.3593	2.7967	4.1175	5.9563	4.3841	4.5345	3.7931	4.0391	3.4458	4.5722	4.3298	4.2909	4.3883	4.0744	4.5975	3.6977	4.2124	3.6769	4.2084	3.727	4.1768	4.828	4.3602	4.3915	5.0678	4.947	4.5401	4.7115
1.7615	2.3488	1.5551	2.1705	2.7823	2.1835	2.4011	1.0327	0.76876	0.69621	2.645	2.2796	2.7081	1.6282	2.8767	1.8532	3.8463	1.4804	3.2707	3.0777	2.0414	3.2678	3.348	2.2754	1.8973	2.3959	2.7702	2.5804	2.9796	3.6961	2.4285	3.4222	2.3068	1.2511	2.7355	2.9669	1.415	2.0014	1.2664	2.1386
0.0012827	0.042185	0.035227	5.7773e-05	0.28712	0.53466	0.0051035	0.76912	0.00037552	0.0011322	0.00035588	0.00026044	0.027259	0.00083318	0.037075	0.0045343	0.0011312	0.00020834	0.00021102	0.071277	0.79971	0.93593	1.6495	0.00049619	0.82821	1.6369	0.88317	0.90189	1.9363	3.9812	4.482	5.6497	6.3645	5.5558	6.9984	5.6929	6.397	5.3304	5.7909	4.9313
3.0339	5.749	6.3027	4.8348	5.396	7.8586	6.2347	5.7908	5.939	4.8462	8.3017	5.2859	5.3522	3.3379	3.5218	4.4272	4.5305	3.8523	5.6251	5.2598	4.3658	5.1167	6.7652	7.7136	8.6962	9.6549	11.633	10.95	11.982	12.66	12.675	12.814	14.454	12.243	11.827	12.863	10.914	11.646	9.8573	11.531
4.6855	2.7126	1.3951	3.3672	2.9903	2.2375	0.00057137	9.3431e-07	2.2527	1.6818	1.9378	2.8127	0.00082343	0.00061252	1.2513	1.8297	2.2725	0.85741	0.00067608	1.9987	1.6764	3.9276	5.2175	5.5009	5.9069	5.6595	6.6799	5.6399	4.1209	4.5211	5.0904	4.8857	3.1374	3.6668	5.3139	4.3389	3.7966	7.393	5.5473	5.106
1.4452	5.5427	4.0541	3.949	6.2517	5.6967	4.6282	5.8364	5.1518	6.3602	5.316	4.5151	10.009	6.3327	2.6363	2.3904	4.4436	3.8862	9.2449	3.9886	11.046	10.871	11.173	9.4755	7.6417	5.5685	6.4457	4.7205	5.559	7.316	5.4777	7.6234	5.0091	5.3884	6.0655	6.1457	6.7123	5.0307	6.5881	5.734
5.6149	5.296	6.3055	5.4714	5.3857	5.4379	5.8875	7.1748	6.8447	2.4486	2.5465	3.2338	4.2024	3.0248	2.6448	2.6982	5.2325	3.3287	2.3515	2.2696	4.3638	4.8792	4.608	4.1242	5.8771	3.1002	3.4361	4.2082	2.7828	4.5203	4.8996	4.1967	5.6418	4.6169	8.8837	4.5886	5.8823	6.8141	4.7079	4.0067
2.9636	4.0422	4.3503	4.6145	4.3846	6.2378	6.6177	3.8598	3.1775	3.718	1.9798	5.14	4.2896	3.111	3.2197	4.0603	3.5787	3.8489	2.9618	3.8004	2.7893	3.6856	2.874	2.9372	1.7808	2.697	3.674	2.9896	3.8704	3.0332	2.0665	2.5452	1.7794	2.3195	2.8067	1.6963	3.109	1.5983	2.085	2.7753
8.0717	7.2998	9.9125	7.8261	8.7736	9.0902	8.7146	8.9505	9.8178	7.5556	8.2174	9.3169	8.0299	9.2936	6.0448	5.2848	3.9171	5.1169	4.1513	6.1739	4.1645	4.5392	6.6348	6.3897	7.8081	6.8363	8.1478	8.2375	7.277	7.782	8.4714	8.5833	8.3444	8.5999	6.8448	8.9365	9.3335	11.989	8.6212	7.7857
43.782	50.879	47.159	48.258	46.485	42.513	47.257	47.911	50.192	54.136	53.344	51.685	53.526	61.496	56.615	62.289	55.987	61.597	69.514	81.149	64.764	70.562	77.18	91.446	89.549	79.302	114.1	146.29	147.44	186.45	206.32	252.29	214.11	267.25	192.05	235.06	250.43	221.09	243.7	227.43
8.9935	15.858	9.5802	8.7954	7.372	6.0614	8.985	7.5793	4.2393	6.3082	8.0533	6.6063	8.5119	6.9797	10.125	8.2583	4.8005	6.5197	4.6695	4.6394	8.1478	4.8715	8.1224	4.6932	4.6207	7.2239	7.4668	5.5661	4.7586	6.1074	8.9791	7.0485	5.6305	6.4014	7.9949	6.2374	7.9425	4.6779	7.5567	6.9142
3.4516	2.9476	3.297	2.3637	4.1369	3.5299	1.9105	2.3751	2.1107	2.9088	2.6762	4.3005	3.8703	3.495	5.5534	5.6179	4.5741	7.6677	4.1282	8.4093	5.7143	5.2343	11.479	8.316	10.673	9.4002	12.221	10.111	7.8339	8.6216	11.219	8.125	12.939	14.625	10.115	14.362	12.309	11.921	12.478	15.942
2.7334	2.6603	1.8284	1.4547	1.2631	2.2474	2.3345	0.016906	2.4323	3.7687	4.8336	2.6675	1.9151	4.3599	1.7452	1.7726	3.3199	1.7977	3.4081	4.0206	2.9477	1.499	2.4158	5.1406	4.9699	4.9933	0.77369	2.9934	4.4664	3.4612	3.8813	5.0467	4.4206	3.4073	4.3407	4.7979	4.768	4.862	3.7588	4.0166
NaN	NaN	NaN	NaN	NaN	NaN	NaN	NaN	NaN	NaN	NaN	NaN	NaN	NaN	NaN	NaN	NaN	NaN	NaN	NaN	NaN	NaN	NaN	NaN	NaN	NaN	NaN	NaN	NaN	NaN	NaN	NaN	NaN	NaN	NaN	NaN	NaN	NaN	NaN	NaN
3.8108	3.9557	6.8313	6.1653	6.2077	4.6784	6.8726	6.2739	5.3347	3.6761	3.5868	7.7332	6.3734	6.2748	5.7156	4.9269	4.6265	5.7903	4.3091	6.1009	7.1175	7.0165	7.3963	8.9197	5.1395	6.5867	6.4318	7.4747	8.4889	7.1101	8.8061	9.6028	10.851	11.461	10.974	10.23	12.509	8.423	10.398	11.021
1.7412	5.5779	5.5816	2.2622	4.4887	4.8769	4.5147	4.9031	3.9098	1.2747	3.1388	0.19986	0.00054892	1.1122	0.00053903	6.6705	2.9286	5.0737	3.56	6.5976	7.728	3.0309	8.3169	2.8018	4.6567	2.6761	4.9435	4.7132	6.4871	4.1526	6.1172	4.2117	4.5974	6.5479	4.0442	6.6811	6.9243	6.9318	6.4436	6.1792
2.2923	3.1956	1.6402	3.195	2.561	3.0053	1.1501	2.0663	1.745	1.2241	0.0080288	0.034391	0.00051189	0.79912	1.5755	1.7538	0.031717	0.028753	0.00073948	2.0611	1.8714	0.00077611	3.6742	2.4035	3.368	2.2738	1.7334	0.029919	0.00029291	0.00029971	0.0030852	0.0098097	0.91408	0.021626	0.00081231	0.00025422	0.22478	0.020831	3.7714e-05	0.00084198
6.6669	6.1807	7.8496	7.3541	8.502	8.9255	8.6355	6.6247	7.9135	9.4798	8.8458	8.6194	6.607	6.9132	9.1757	9.5964	8.5117	6.1028	6.5945	5.3891	5.2767	6.5315	6.779	8.2239	8.0418	7.843	11.231	12.894	12.505	14.009	14.459	13.383	16.062	15.241	13.457	13.104	13.778	13.186	14.101	15.092
NaN	NaN	NaN	NaN	NaN	NaN	NaN	NaN	NaN	NaN	NaN	NaN	NaN	NaN	NaN	NaN	NaN	NaN	NaN	NaN	NaN	NaN	NaN	NaN	NaN	NaN	NaN	NaN	NaN	NaN	NaN	NaN	NaN	NaN	NaN	NaN	NaN	NaN	NaN	NaN
5.1525	5.3003	3.9023	6.863	8.1684	7.4515	6.8352	8.7642	7.4813	8.5961	8.4382	7.9205	9.4209	8.0241	8.1648	5.2428	5.56	7.2009	8.3532	11.873	11.633	14.565	12.518	15.385	14.912	15.607	15.431	12.344	11.035	11.737	12.152	11.401	16.942	14.811	11.949	8.8405	12.947	11.112	6.2633	10.442
5.6658	3.7146	3.3241	5.658	3.9568	1.8855	6.214	4.3688	3.6704	14.843	12.462	13.628	9.348	14.837	13.444	11.433	16.348	8.8479	10.385	11.303	8.2797	11.271	11.696	8.4958	10.164	11.768	8.7441	5.6306	8.7984	12.396	15.14	12.671	7.72	8.9925	12.607	9.9118	8.9427	5.436	7.6788	7.724
3.8035	1.3794	1.5665	3.3089	2.1289	3.0887	2.7886	2.14	2.3521	0.00080489	1.1646	1.7247	1.8374	0.00039991	1.6819	0.52049	0.62001	2.5289	2.0426	1.7978	3.1568	2.2149	2.0868	4.4165	3.2105	2.5177	2.9331	2.2211	2.9389	5.3757	2.3884	2.0499	1.4539	3.931	0.00093135	1.2446	1.7021	2.4269	2.3342	3.4683
5.3134	13.664	11.933	9.2381	7.5343	10.741	10.584	9.27	4.8679	7.643	7.1799	8.7179	3.9744	3.3068	4.5074	4.6816	7.4181	5.4892	7.6395	6.1403	1.1047	0.52671	1.2395	0.55677	5.5984	4.3139	4.2844	0.12684	0.0020799	4.8625	5.1631	0.0018877	5.5644	4.6773	4.5388	7.1468	6.3149	5.446	5.6233	8.5092
2.6776	3.7913	2.4285	1.8613	2.2074	4.3648	3.6328	2.872	3.6274	2.7548	1.6068	1.3429	3.2117	1.8862	3.1003	3.8394	1.2923	2.8695	2.3066	1.9099	2.3634	4.4614	3.0189	3.9663	2.8388	3.2047	3.1643	4.1091	4.1902	4.4723	3.5087	3.4446	3.2979	2.7965	2.5802	3.782	2.835	4.3377	4.0876	2.2914
7.6507	4.9645	5.9827	4.4211	5.4771	7.8246	7.7808	6.9385	4.1334	8.0462	6.9364	4.2641	3.5251	4.1523	4.9546	7.2521	7.2577	5.7839	5.6188	7.6179	4.9343	6.3668	6.578	4.8671	7.5235	7.4584	7.5834	4.2769	6.0537	6.8699	9.6458	9.1934	9.0376	8.5722	12.911	11.047	13.979	12.637	13.242	13.179
1.3326e-05	0.043743	0.014224	0.00046923	0.00036031	0.0039844	0.73915	0.0014831	0.3109	1.6458	1.8919	3.9755	3.9431	0.00052863	2.8207	2.8909	0.95801	3.1755	3.9346	2.7676	2.5786	4.5696	4.8292	4.6381	4.9747	3.275	2.4299	4.1952	3.9786	5.0845	2.6709	5.4536	3.7373	4.0242	2.6851	2.1703	3.5162	4.4285	1.6447	2.728
7.0049	8.0623	6.5717	4.8879	4.9964	4.9069	5.1526	6.5523	6.3983	5.3562	5.8453	5.6247	5.1728	5.3252	6.414	6.2911	7.3022	8.0947	5.4646	6.1142	5.085	10.948	15.747	16.153	18.597	16.891	18.094	20.703	20.837	18.389	20.893	16.973	18.096	21.798	19.567	20.248	18.515	17.629	17.59	20.472
7.1329	6.7729	5.9075	4.9909	6.1982	6.2843	8.1544	5.7144	7.3086	7.8582	5.7807	6.8856	6.1338	4.8967	5.5967	5.9334	6.5184	5.2954	8.1483	5.8073	7.4692	7.5167	7.3402	8.9832	10.49	10.993	9.3747	10.539	10.767	10.673	11.839	11.401	9.6601	9.5981	9.1416	12.992	14.117	14.569	16.615	15.195
5.4789	3.6777	4.2903	3.457	3.8828	3.5043	2.831	3.7118	3.3048	2.9984	3.8278	3.3882	3.3539	3.7308	4.3416	4.0177	4.2805	4.3231	4.1548	3.8172	4.962	4.2508	5.679	5.9514	5.8876	4.7568	5.6644	5.687	5.9464	6.6997	7.2058	6.0117	5.0309	6.0927	5.7489	4.4652	5.0653	5.5143	4.9812	5.2836
1.5103	3.1774	2.613	2.7814	3.4068	4.0691	2.8817	1.954	2.9521	4.3511	2.8701	4.6099	1.8192	1.7257	7.0643e-05	0.0069216	3.7662	4.1031	5.3481	6.0518	3.1658	5.7897	3.7404	5.1244	6.1516	4.9803	5.3351	4.899	4.6327	8.0101	8.0697	5.929	6.965	7.5625	8.0267	8.7906	8.5458	8.4212	10.909	10.014
40.661	35.747	43.394	43.628	33.768	57.152	55.927	41.734	41	52.267	43.404	29.521	48.624	54.708	41.569	67.233	51.537	56.208	53.809	52.332	49.09	46.907	40.958	56.194	46.278	47.086	43.326	47.633	35.154	43.439	37.341	52.753	50.193	41.554	42.132	49.217	41.346	45.054	38.733	51.148
4.1756	3.6014	1.9038	2.5636	2.4234	4.7749	3.0629	1.9619	2.4357	3.228	2.6785	2.3307	1.8766	4.146	3.3767	3.5044	2.9338	4.1143	4.8775	4.0348	4.3604	5.4167	7.081	5.8771	8.1819	9.6606	9.8223	13.079	13.456	14.414	16.949	15.529	15.402	15.487	20.516	18.318	19.778	17.96	20.376	18.357
2.9195	3.3636	2.6261	2.6309	2.2548	2.1162	3.683	3.0152	2.0287	2.2545	2.8072	2.4269	2.8759	3.4643	1.6454	2.9274	2.9324	3.1094	2.8506	2.9852	2.9042	3.4099	3.2388	3.0463	3.2725	3.3015	4.6988	4.0049	5.6662	5.1299	4.3196	5.2391	5.9184	4.7768	4.8699	5.357	4.2061	4.0023	3.6689	4.4081
3.1447	3.6285	5.5278	6.5157	6.8215	4.7942	5.9709	6.9037	6.9985	6.6064	7.0177	8.0786	8.8362	10.116	12.201	12.884	13.38	14.541	14.155	13.77	12.102	14.517	15.84	15.471	14.392	12.751	14.944	13.383	11.785	10.465	10.055	11.692	7.0395	8.1684	6.4135	8.5799	6.5537	5.5176	7.298	4.8522
8.2435	6.5509	5.0663	4.8841	6.1226	6.2778	4.1659	4.5152	3.5273	7.2226	4.9605	4.9875	6.5862	7.0097	6.7599	5.2836	6.2606	6.2129	6.3785	7.4989	6.6919	7.9637	11.105	13.801	11.451	11.189	11.606	12.578	12.684	10.57	10.393	9.7268	10.332	10.029	7.8697	12.257	10.806	10.511	10.107	9.5834
NaN	NaN	NaN	NaN	NaN	NaN	NaN	NaN	NaN	NaN	NaN	NaN	NaN	NaN	NaN	NaN	NaN	NaN	NaN	NaN	NaN	NaN	NaN	NaN	NaN	NaN	NaN	NaN	NaN	NaN	NaN	NaN	NaN	NaN	NaN	NaN	NaN	NaN	NaN	NaN
5.4462	5.4025	5.487	7.9637	6.178	8.3577	7.6749	7.338	6.7259	6.5314	8.2074	7.3349	4.7955	5.5678	5.4177	5.4617	4.9515	5.1453	4.7315	5.5511	3.2283	4.3733	5.8394	6.4348	6.7378	6.7759	6.4545	5.281	6.6972	3.4435	4.2843	3.3079	1.7087	4.3988	3.048	2.3768	1.1077	2.1057	3.6614	4.0351
1.1225	2.9865	2.8683	1.436	0.00061431	2.0042	2.0697	1.2607	1.9735	4.528	1.7474	3.699	4.4385	2.2714	2.2236	2.569	2.2075	2.505	1.3817	3.0526	2.7424	2.3379	1.4609	3.2865	2.533	2.5384	2.3897	1.6055	2.2584	2.3114	2.137	1.4023	2.5308	2.9131	2.3921	2.9294	1.9422	3.3762	2.1595	2.1453
3.9252	4.8817	2.4648	3.1672	4.1379	1.4227	3.8289	3.3828	4.46	4.5781	2.9747	3.2839	3.5376	3.3547	3.8905	3.0706	3.8333	2.7236	3.9397	3.808	2.7212	3.4205	3.3355	3.72	3.3137	2.5459	4.515	4.1965	5.2103	3.4236	2.9734	3.5506	3.0342	2.5097	4.0237	4.5432	4.2742	4.1468	2.5858	4.0773
6.7414	8.1174	8.2569	7.816	7.0685	9.8218	8.5441	10.222	8.7399	7.6393	12.429	13.854	11.067	14.67	14.195	10.965	13.046	16.23	13.586	10.562	10.738	10.103	10.806	11.198	9.5367	10.628	11.099	11.44	11.838	12.434	14.991	12.635	13.769	14.873	15.031	14.882	16.138	14.782	18.619	16.958
5.1045	1.9433	2.1444	4.5698	2.9635	4.251	3.6199	5.1864	7.8044	6.4673	6.3807	8.1726	8.5568	7.7268	8.7272	9.2979	11.478	8.567	10.422	9.301	10.66	11.457	12.057	10.671	9.7995	11.496	11.591	13.449	11.095	10.518	14.988	15.467	18.093	13.952	13.773	14.023	12.062	17.581	12.754	14.537
5.8628	6.5292	6.5521	6.9847	6.2377	6.9367	6.9726	4.4083	5.783	8.0967	7.5148	4.7703	13.209	8.6217	13.893	9.5456	7.1598	8.9073	11.97	5.2827	5.9036	4.2434	9.3913	14.069	13.167	14.449	19.58	17.284	17.168	19.042	14.23	18.68	14.834	9.1172	12.35	10.321	8.6778	12.348	6.9512	9.005
8.4794	8.1995	7.9844	6.8415	7.5851	9.2077	5.8574	5.6564	9.2296	7.1437	6.4126	5.2957	7.2514	5.6137	6.8528	8.434	8.5184	7.4748	7.584	7.1853	6.7545	8.4244	10.894	9.3517	9.6494	11.126	11.389	13.272	13.444	15.14	13.723	14.383	16.5	18.879	15.762	16.671	21.842	19.346	22.861	21.88
0.65127	0.97194	7.024e-05	0.00027751	0.24005	0.0017451	0.062698	4.997e-05	0.012126	0.0042371	0.00067472	0.029531	0.00089952	0.00010487	5.2742e-05	6.3512e-05	6.1674e-05	0.017418	6.1156e-05	6.192e-05	0.00023481	0.027523	0.00089622	0.00017242	0.0001984	0.0001963	0.14933	0.00015576	0.17737	6.7219e-05	0.00089544	0.20589	0.027715	0.023887	0.2531	0.38897	0.0010003	0.46543	0.69632	0.00020544
6.2183	6.4619	4.9118	8.1539	6.6282	8.3914	6.6646	6.3163	5.8819	6.146	6.2217	4.5808	6.9887	6.4881	7.71	6.8714	8.7708	7.7696	8.6336	7.6275	7.2231	7.201	8.3865	7.686	6.8219	8.164	7.5196	10.633	11.541	12.136	13.207	12.674	12.518	10.679	11.142	9.8456	10.542	10.561	10.936	10.056
7.6157	7.6421	5.1009	6.4698	5.9988	5.7345	4.198	4.992	5.5738	7.7858	5.5055	6.106	6.0913	5.5442	4.3947	4.8003	5.4038	3.5355	4.2787	6.2607	3.015	5.4472	5.4745	3.3437	3.2903	6.2153	6.4032	7.1649	5.0785	4.3815	4.535	4.2331	3.1227	4.656	3.6915	3.2953	6.6689	5.87	5.4307	5.8992
3.5281	4.9834	3.9197	3.3641	4.1156	3.2347	1.7402	4.6715	4.8241	4.7005	5.1933	4.8528	5.0002	4.3227	5.7052	2.9923	2.1512	3.4023	3.3521	5.463	4.3666	5.0054	5.3638	3.7098	4.9141	6.4758	7.2941	6.5339	6.239	5.7238	6.6221	9.0092	9.4098	6.9604	8.0014	6.1354	4.9117	6.9954	4.56	5.8362
17.945	22.32	9.8976	15.109	18.867	10.192	10.643	8.1072	11.824	18.5	6.6473	3.5738	5.1866	5.188	15.718	7.4235	5.5555	9.0611	10.305	10.476	9.307	6.4466	7.4062	3.992	7.6999	12.732	15.163	8.8131	14.781	12.352	9.8235	11.893	12.727	6.5577	15.736	10.771	10.505	14.464	15.543	10.89
56.668	54.334	51.046	51.021	50.236	47.358	44.559	60.776	51.27	67.155	49.487	42.065	43.132	40.37	44.5	36.608	42.476	55.335	46.686	56.949	50.001	47.109	52.132	48.461	60.666	59.12	61.119	65.442	89.568	85.19	75.75	90.874	82.707	89.291	95.831	99.892	99.852	88.769	105.47	114.01
19.569	17.123	22.364	25.733	25.981	22.659	27.149	27.224	28.077	33.861	31.554	35.942	34.661	32.517	38.147	34.582	38.46	41.608	37.278	31.733	35.952	37.442	42.067	43.389	42.28	40.077	39.568	45.005	45.968	51.204	44.597	53.44	44.397	49.36	42.799	47.546	48.001	54.333	55.45	56.088
6.3805	9.7547	8.5498	10.664	7.356	4.8179	8.9294	3.7735	4.5637	10.706	8.956	8.4539	7.5909	5.0454	5.087	5.9653	8.6583	5.1461	5.3658	8.6043	7.6743	7.7426	7.0444	5.1329	8.3123	8.369	7.493	6.65	11.746	10.023	8.4367	9.4793	11.187	9.6938	9.7352	8.3238	7.8465	9.213	7.7002	8.0174
NaN	NaN	NaN	NaN	NaN	NaN	NaN	NaN	NaN	NaN	NaN	NaN	NaN	NaN	NaN	NaN	NaN	NaN	NaN	NaN	NaN	NaN	NaN	NaN	NaN	NaN	NaN	NaN	NaN	NaN	NaN	NaN	NaN	NaN	NaN	NaN	NaN	NaN	NaN	NaN
3.9859	3.5262	2.8956	3.0222	3.8797	3.593	4.6043	2.9597	3.5262	3.03	3.4566	3.752	4.6478	3.353	4.8306	4.0259	4.7574	3.8805	4.1674	4.7394	3.7203	3.4608	4.9973	5.2432	7.0532	8.4	8.2175	9.3266	10.004	9.7543	12.747	11.046	12.038	12.041	14.09	14.286	16.232	16.2	15.525	18.259
10.946	4.2645	4.4898	3.012	4.3788	4.2781	4.9944	6.7259	3.2126	6.159	2.9897	5.3632	4.538	3.0488	5.0029	4.6659	4.3227	2.77	2.9662	3.7733	4.6899	3.2565	4.1208	5.2442	4.8203	5.9987	4.6424	5.9078	3.4362	4.8071	7.1698	5.3952	5.1492	4.4365	3.938	3.73	4.6616	6.8456	6.3812	4.1616
27.398	28.112	28.834	29.645	28.861	25.125	20.236	13.988	8.1878	5.4694	5.564	3.7192	4.206	3.6477	3.9703	4.6523	5.0581	4.7751	3.6831	5.0633	6.2356	6.7774	7.7045	8.8966	9.3755	9.9493	9.8405	8.8053	8.6523	9.1464	8.1755	7.4963	8.1495	6.9104	7.7991	9.4487	7.5942	7.9879	7.9464	7.5911
4.0896	5.8067	4.602	2.7288	2.6145	5.4726	3.6525	2.4539	3.9212	3.8476	4.7275	4.0556	2.1076	4.2312	3.2659	5.8343	2.2636	3.3001	4.0829	2.4512	2.4967	3.3142	3.5455	3.0669	2.4862	1.8404	1.8497	2.3041	1.6746	3.5417	2.1173	4.2643	2.7781	2.4351	2.8606	3.3384	2.927	3.9594	4.0323	3.8135
1.8301	2.366	1.2804	2.1982	0.00015606	2.948	1.8256	1.5621	1.9326	3.0926	1.9309	2.962	2.6617	0.00049887	2.1849e-09	0.94416	1.5677	1.9093	0.00055886	2.7089	2.903	2.5802	3.1623	2.7246	2.7255	4.1742	4.3248	2.2897	3.9191	3.8665	2.916	3.4299	2.7592	1.7581	2.3079	3.1633	3.3798	1.9897	1.4049	2.3389
4.2914	7.9546	2.7051	2.1198	5.7496	8.2025	5.3877	4.1749	3.9408	5.4319	3.2922	3.8044	4.0552	9.3537	5.4208	2.3519	4.0284	7.0766	5.2042	5.8694	8.4689	5.9032	5.4632	4.6077	7.2815	7.1566	9.9462	7.4928	7.7223	7.2931	7.7933	6.8489	5.7735	6.0673	8.3296	11.858	10.145	8.9691	9.307	11.056
4.8233	3.2923	4.5926	4.1298	2.2475	3.4149	3.0356	2.0962	3.4078	2.5439	2.2252	3.4133	2.3065	3.024	3.7233	3.0351	3.9683	3.1851	2.235	2.6189	2.6782	2.8274	3.7767	3.912	3.9653	3.6051	4.3379	4.4698	4.985	4.3618	4.7857	4.7919	5.59	3.5366	5.6371	5.6924	6.0982	5.1256	5.0107	6.3156
3.17	3.1572	1.8247	3.8925	3.5241	3.7391	4.2233	3.0589	2.8575	2.7039	2.8935	3.4526	4.7006	2.8013	3.8917	4.9981	3.3834	3.6902	3.9938	5.0307	3.5862	4.8914	4.4003	5.1463	4.3817	4.2931	3.6658	5.4753	5.2212	6.8061	6.6285	5.6022	7.4417	7.7679	5.5095	6.6399	7.0189	6.2411	6.2065	7.9013
8.3584	9.4388	9.2401	6.9053	7.6997	8.9371	13.41	16.387	11.414	9.2517	7.7965	4.8273	4.8606	6.1961	7.2062	8.6279	11.383	11.534	6.0314	8.3875	7.0113	9.0601	11.824	10.216	13.085	13.1	15.036	12.99	13.348	10.286	7.8816	12.316	13.794	14.132	12.363	7.3035	11.808	11.295	13.666	11.594
8.9459	9.4445	7.2881	6.8926	6.3694	8.4944	9.0259	10.135	9.4428	8.889	9.7414	9.4274	10.687	9.9337	10.476	10.671	12.874	11.74	9.1704	9.9834	8.9542	8.4108	7.2423	7.3954	8.8708	9.0693	8.6669	11.637	10.186	11.999	13.859	12.142	12.155	12.522	9.8195	10.854	8.9584	8.6421	9.5465	17.282
2.246	3.6162	5.8965	4.0795	4.2723	4.2179	6.5206	4.6178	2.8157	4.312	4.077	4.7016	7.0499	5.5199	6.2858	5.1831	6.1673	5.4861	6.2103	7.9979	6.2919	6.2856	8.5456	8.0918	7.7088	8.1614	9.2637	6.2725	8.9011	5.3231	8.253	8.1162	9.6145	9.6447	8.5276	6.1289	7.3456	6.6553	6.8043	9.238
5.0641	4.3549	5.0288	5.0568	3.547	5.8695	4.4176	5.3061	3.736	5.234	5.8569	4.2697	5.2029	4.5495	6.0732	4.4321	4.999	5.1628	4.5145	4.7543	4.7449	5.3161	5.966	7.0822	4.6781	4.1962	3.719	5.7747	6.1704	5.81	6.6647	6.4685	7.1429	8.7391	8.7675	8.1406	7.8772	7.9115	7.6053	7.5446
6.9728	3.5369	3.2297	1.0253	1.5681	2.7153	3.3386	2.1565	3.7284	4.7832	3.6689	5.2936	2.8335	2.2681	4.5959	2.423	2.9045	6.6305	3.8258	2.9597	5.4715	5.735	4.5851	6.729	6.3799	4.468	2.5503	3.1643	3.5494	5.5673	6.8115	3.2197	3.2879	3.6144	3.1697	4.4544	4.0301	3.0021	2.5567	3.0887
6.1464	8.4255	8.457	7.6361	8.2018	8.9753	10.058	8.4194	8.3004	8.475	8.9837	7.7932	9.1251	12.658	9.7846	9.3829	11.801	12.515	13.176	17.78	12.053	14.052	15.975	17.736	16.011	18.342	16.247	23.899	18.067	19.228	17.179	20.901	19.931	17.608	18.645	17.334	22.827	21.164	19.351	23.057
2.7793	4.3947	4.4644	4.4389	4.3642	2.9811	5.1981	6.0475	2.9827	4.4773	1.9449	4.1926	4.695	5.3742	4.9262	4.7634	4.7254	4.8702	4.717	4.4902	4.8101	4.0108	5.1915	4.3259	5.7192	7.7966	10.938	6.5918	5.4358	6.2902	10.442	11.585	9.9457	10.426	9.9757	10.293	10.624	10.649	11.863	12.609
2.821	2.5721	2.4226	1.6324	1.7422	1.558	2.0373	0.32673	1.8657	1.4122	1.9878	1.7003	1.8712	1.9734	2.0545	2.4872	1.6899	2.4688	1.9648	3.1999	4.2253	3.0095	5.1445	5.0294	5.9608	7.3199	8.0011	6.3557	8.3256	5.192	4.7412	5.7251	6.1729	5.7937	5.2436	6.4463	6.3035	5.6006	6.4485	8.151
4.7194	5.1029	4.0265	3.5126	2.5634	2.7458	2.1418	0.00089126	1.9441	3.681	2.7588	3.8853	1.4294	3.3604	3.6053	3.0123	4.271	4.4879	4.0387	5.2732	9.5351	4.7785	6.3393	5.4122	8.3565	6.3432	8.3356	7.3985	7.4158	5.3042	9.7725	7.2144	7.206	12.326	13.048	12.147	13.734	12.476	10.574	14.82
1.3645	0.00074315	2.9086	1.8735	0.00054232	1.7785	0.00068951	2.0154	0.00069938	1.8825	1.5874	0.00066005	2.499	2.0134	1.6917	1.8581	1.5838	1.5359	2.0458	0.00085659	2.1701	3.278	3.9632	5.3371	4.7712	4.6644	4.6174	3.8062	4.0307	4.7538	3.519	3.2016	3.0567	3.7554	4.713	3.8716	5.1663	5.896	4.7733	4.8024
4.3986	4.1446	4.2939	4.2538	4.0647	6.6241	7.9668	6.9786	6.6981	10.848	8.8913	10.375	6.9116	4.7471	6.378	4.5899	5.315	5.0466	4.8849	4.1294	6.299	6.6855	7.644	9.5808	11.198	14.023	14.14	16.08	16.416	19.554	19.453	20.125	21.256	22.313	23.366	23.209	23.501	23.599	22.024	22.892
2.3768	1.9086	3.4934	2.1618	1.7577	1.5859	1.9601	1.4136	2.004	2.2058	2.087	1.722	1.7637	3.984	2.7875	2.574	2.2724	3.6025	2.0361	1.9002	2.8827	3.5442	4.6171	5.3325	6.5776	5.1295	5.9854	6.2663	5.6493	3.7387	7.0615	7.0379	6.3578	5.5692	5.0122	5.2782	6.2331	4.5755	5.9982	6.4252
11.283	7.6342	10.153	7.7162	5.8156	5.756	7.8744	7.469	4.9066	6.6111	8.6384	7.3096	5.6695	7.8894	8.5867	10.96	7.0312	9.2543	7.7725	7.5798	9.9605	11.08	10.33	9.4599	7.6873	9.4208	10.566	11.684	12.16	15.587	15.789	18.209	15.845	17.421	16.516	16.327	15.744	17.782	17.768	18.346
3.5736	4.1747	3.067	2.5314	2.5227	3.4126	3.705	2.5438	3.2904	2.6745	2.552	2.9239	3.2078	3.4849	3.0014	2.7697	2.5452	3.2262	2.9222	3.788	2.4502	4.3365	6.3251	8.3177	8.4352	8.8564	7.2592	6.9626	6.6173	8.4428	6.9337	6.2697	9.5874	8.5504	8.8672	8.4531	6.8685	6.3387	6.0215	7.2444
3.4467	6.0846	5.9583	5.467	7.902	5.6499	4.5038	8.5782	3.9525	9.188	6.4971	5.9721	4.9595	6.2545	5.2116	7.8829	7.9045	9.5184	10.509	9.3553	7.2573	9.5151	4.6011	6.8067	9.7194	9.0197	9.2722	5.6289	7.7531	4.172	6.0476	8.1471	6.6418	8.2995	7.8663	6.786	5.8424	4.2202	6.8047	4.5925
5.8164	5.0284	7.1798	5.6121	7.0341	6.2078	7.7144	6.8973	6.0973	5.9387	5.2869	4.4774	5.8849	7.2492	7.9925	6.6089	7.7383	6.4258	4.5617	5.3394	7.9504	6.9066	10.586	9.6172	12.067	13.719	14.676	12.951	14.632	12.929	13.941	15.132	16.42	15.897	14.749	16.498	15.53	13.69	11.075	11.165
3.8701	3.5656	3.3155	4.1941	4.2125	1.898	2.9962	5.0875	4.3812	4.1847	3.6014	3.8887	3.3097	3.8084	3.2145	4.7915	4.8356	4.4637	2.8347	3.3083	3.5538	4.1937	2.9801	3.4838	3.0618	3.1362	2.4131	3.8052	3.0967	2.7962	3.4381	2.8679	3.2683	2.9276	3.4138	4.2575	3.9047	3.0419	2.8799	3.7145
6.206	6.6431	5.1161	5.5701	5.1266	6.3583	6.2451	6.9173	6.5533	6.15	6.4376	5.7641	6.9328	4.7134	5.4967	4.3679	5.6873	6.0236	4.7099	4.8105	5.7345	9.2504	11.849	12.972	12.487	11.745	9.2218	8.1577	9.0169	9.9603	8.3133	8.8469	9.4029	6.1507	5.8767	6.5397	8.1616	4.4964	6.4241	4.9526
3.5849	5.4664	6.9135	5.5592	3.6627	5.0613	6.4312	4.5676	4.9953	3.7883	6.7516	4.9279	5.9164	5.6259	5.8915	6.6667	4.9148	6.2642	7.0411	6.7103	4.9844	5.9749	7.7677	8.3106	9.8231	9.1279	9.5606	8.7396	9.7027	8.6647	10.124	10.955	13.081	13.561	11.398	12.327	10.975	8.0699	9.2907	10.234
2.0227	2.7201	1.825	1.2561	0.95731	0.00040525	2.2473	0.084107	1.976	0.94792	1.0751	1.1426	1.996	2.4086	0.00050298	1.9968	1.6667	0.028655	0.73722	0.00047839	3.1027	1.99	1.9534	2.0014	3.467	2.335	2.2939	4.0234	3.0174	2.6338	2.1622	1.8762	1.1978	1.7441	1.0219	0.43055	0.73251	0.78439	0.94827	0.67659
4.2359	3.4061	4.2931	5.5052	4.3251	3.8978	4.2849	3.1924	0.0059898	3.3784	3.7615	4.5881	7.912	5.4188	5.5925	5.5922	0.0010162	8.5149	7.8314	7.8187	6.5349	6.9063	6.3103	7.8326	9.5117	10.326	11.316	13.133	12.335	13.238	11.609	11.912	11.224	10.016	14.806	11.974	13.547	17.735	18.684	15.622
3.9796	4.8553	4.242	6.3497	3.8571	4.5181	4.9234	2.9507	3.8443	3.0153	2.5716	2.9623	2.7319	2.9353	4.2817	4.087	4.1255	3.0508	4.0936	4.9536	3.6857	3.5015	4.3086	5.0045	5.2778	5.0683	6.7459	5.8338	4.5599	5.6582	4.9773	5.2093	5.9356	7.5274	6.3228	5.7443	6.529	7.0324	4.7815	6.0147
7.2909	4.0709	6.4854	8.2331	6.8948	7.3157	10.313	11.701	11.667	12.854	12.079	11.772	12.265	11.532	10.471	8.9874	7.3356	7.3433	5.7758	7.1263	6.608	5.8236	6.8568	5.9982	6.3261	8.9427	7.8323	7.4533	8.1397	8.2807	8.1426	7.0511	8.1179	9.8617	8.0403	6.6105	7.4081	8.7361	8.5754	8.0518
7.0929	5.2925	6.6709	9.594	5.4138	8.9021	6.2504	6.3378	4.9452	5.4203	8.075	8.3726	5.0991	4.3861	4.6425	6.1334	5.2976	4.8638	4.1898	5.2796	5.4592	5.1871	5.4501	5.4163	5.1917	6.0087	4.9236	6.5774	7.2763	8.8058	10.084	10.265	9.9998	9.6778	12.195	16.658	10.496	11.667	10.899	12.564
17.743	20.472	20.731	22.721	22.539	18.471	17.545	20.648	17.997	22.72	26.318	36.013	38.262	39.873	37.204	34.318	30.003	24.214	33.348	27.512	30.456	26.673	27.404	24.561	25.821	22.946	28.137	25.585	28.531	29.985	35.782	35.272	40.527	43.65	45.103	45.512	43.881	46.366	58.723	47.6
3.5976	5.4315	4.5196	3.6792	3.2958	4.2776	4.4285	4.7185	4.951	4.247	4.3341	4.0098	4.336	2.8782	3.3557	3.7439	4.4858	2.5381	3.4419	3.331	3.3039	4.0329	4.7074	4.8678	4.9089	4.9392	5.6813	5.3093	5.8457	5.8722	6.7349	6.4904	8.3196	8.7531	9.7018	9.0861	9.1677	8.286	9.7602	11.008
23.548	21.65	18.153	15.875	18.007	15.302	21.657	18.51	21.463	22.234	18.782	21.124	19.529	19.649	15.743	18.244	17.432	16.502	14.942	14.331	17.254	14.729	14.784	12.716	17.874	19.596	21.375	29.123	26.826	22.108	22.684	25.718	23.05	31.384	25.6	24.186	33.744	29.441	25.272	32.414
3.45	2.7683	2.4223	2.0153	2.1223	3.1181	2.8116	2.3094	2.4622	2.4183	3.0076	0.00061586	2.3707	2.239	1.705	2.2146	2.3529	1.6859	2.4037	3.0906	1.9121	1.9244	2.382	5.217	5.7802	5.7296	4.764	5.0506	6.1633	3.4714	4.7957	4.3832	3.5383	5.1633	4.3454	4.5988	3.2889	4.2688	3.1832	2.4625
3.3563	3.078	4.6714	2.9911	2.9401	3.7694	4.3165	4.4145	4.2821	3.5596	5.3029	3.7271	2.9146	4.3822	4.9004	5.2564	4.5655	4.2499	2.8467	2.6485	3.0094	4.6899	5.9182	6.5256	4.7596	3.3132	5.4947	5.5852	5.6414	4.0767	3.206	4.5894	4.6581	3.7704	3.5309	2.9405	2.7418	4.3092	4.0244	4.8187
60.114	69.108	66.74	57.143	63.385	58.471	54.423	45.779	46.492	38.226	35.44	47.199	51.22	59.926	48.743	45.935	47.103	47.066	52.515	62.95	55.305	83.906	59.026	64.685	86.243	94.373	95.753	81.767	107.72	142.6	137.43	115.27	135.1	141.57	158.86	130.24	122.41	141.24	146.43	150.44
6.8154	10.466	4.4727	4.9181	6.3099	7.2307	9.0678	7.197	12.107	7.8845	10.408	9.9111	13.827	9.3865	13.725	16.339	15.006	16.233	15.69	19.289	16.481	14.053	13.248	12.577	12.187	10.401	16.14	13.161	10.948	16.322	18.372	15.776	14.231	22.311	18.15	22.627	21.477	24.575	36.178	27.805
15.741	23.101	25.535	21.952	21.642	20.589	22.346	23.469	19.184	14.059	17.083	20.785	13.783	17.494	14.475	18.822	17.546	16.116	13.586	11.808	11.954	11.271	9.0004	7.6759	13.234	12.407	15.324	19.26	31.386	23.668	18.157	26.001	32.521	24.462	34.394	40.295	37.211	33.174	36.836	40.714
5.4311	4.2103	5.3009	5.6409	4.8808	5.6548	2.9143	4.6216	5.1884	4.6028	5.129	5.142	3.7788	6.6137	4.7935	4.4674	4.3604	4.3445	5.1223	5.7015	3.1163	5.8992	3.7905	4.4434	4.5148	4.8787	4.42	6.4586	3.8034	7.7157	7.5492	7.1151	6.2464	5.8358	4.5676	8.1327	7.8005	6.6248	5.7005	10.526
26.34	22.977	24.612	29.846	29.162	24.109	27.914	23.666	24.037	29.316	24.512	22.921	31.407	24.31	25.21	25.703	22.581	22.693	20.644	27.64	25.012	31.806	23.755	29.575	33.614	35.998	40.359	38.463	48.072	44.353	46.6	43.952	34.175	48.67	43.992	42.641	32.499	53.325	45.04	44.335
1.3421	1.2913	1.9028	1.2597	1.951	0.00065148	1.232	1.7914	3.107	2.6551	3.5274	4.4477	6.4271	2.6147	2.7282	3.78	2.366	1.6553	3.0725	2.4087	2.6992	2.6082	2.2511	2.8875	2.2349	3.1032	3.0869	3.2943	4.0556	3.7764	4.5762	4.3466	3.5434	2.7239	4.203	2.8867	4.2574	3.5949	3.0414	4.3972
4.2335	5.6185	5.1479	3.7894	3.9565	4.8382	3.8489	5.8638	7.4029	3.0712	4.3063	4.1705	3.3545	4.1774	3.0193	4.0806	3.5206	4.937	4.0911	3.2404	4.8066	5.7135	5.5106	4.5055	4.4548	5.93	6.8588	5.9407	7.1446	7.8074	6.3258	8.2408	7.1738	7.577	9.3078	9.7542	8.9273	8.4941	6.3051	8.3585
21.769	21.292	20.211	17.866	17.777	12.684	16.3	18.22	16.551	16.484	14.825	20.207	20.755	17.358	16.817	16.513	19.602	21.124	20.489	21.412	34.103	27.071	27.565	27.581	34.069	39.447	40.835	44.077	47.949	52.028	48.945	52.302	46.074	47.519	47.256	50.545	49.698	39.3	41.208	44.249
1.8717	1.7095	0.83987	0.00060027	0.00031673	1.3401	0.00027684	0.00024378	0.00023698	1.0387	0.00050968	0.74881	0.00044574	0.00073328	1.6371	2.0368	1.1265	0.00054349	1.8242	1.402	1.2201	0.00058437	2.3952	1.7677	2.821	3.4877	3.7328	3.0544	3.6668	1.3123	2.2963	3.712	3.4909	3.2356	3.1086	2.7612	2.1544	2.1229	3.3974	2.794
1.6995	1.7905	2.6317	2.8938	2.058	2.1069	2.7586	1.5025	2.5856	2.1911	2.4093	2.4866	2.5457	3.1393	2.3737	2.6945	1.271	2.573	1.9977	2.1367	1.5623	2.2691	4.0693	2.2939	1.8364	2.841	2.5764	3.1193	1.5767	1.4305	3.1123	2.881	0.83802	4.0899	1.905	3.1396	1.9809	4.542	2.328	0.83053
17.642	17.303	14.614	16.637	13.203	12.039	12.457	14.902	15.057	12.842	12.452	12.854	11.931	15.516	13.985	12.955	14.55	13.427	19.22	14.4	13.946	19.899	34.767	40.657	50.482	51.801	47.42	47.157	41.925	38.035	37.041	35.084	36.17	33.539	38.653	38.791	38.985	40.723	46.303	40.093
5.0567	6.1502	6.7722	5.4802	8.3363	7.8297	9.0537	8.7054	7.6657	8.88	8.3705	7.572	7.4632	8.263	9.6894	10.111	12.737	11.7	12.431	15.399	15.228	14.027	17.008	15.01	13.751	16.706	14.78	15.454	18.06	17.481	19.603	15.147	14.433	17.476	16	16.08	14.492	13.423	14.848	15.982
1.3998	0.29826	0.00043009	0.22015	0.000764	1.3221	1.8651	0.00051277	0.00018844	2.1466	0.96964	1.8584	0.0005531	1.1992	0.00056496	1.4331	2.9116	2.3405	1.8581	1.9677	1.9551	1.7406	2.2701	1.7409	2.9469	2.5426	4.1146	4.561	4.8392	4.2692	3.2351	2.2105	2.3519	2.6371	2.5714	1.7585	6.0271	2.972	4.1189	1.3729
3.0056	3.3378	3.5535	2.0622	2.5856	2.0675	1.9434	3.049	2.2195	4.0708	1.1073	1.533	3.4438	1.7481	3.8147	3.2533	0.00077995	2.3565	2.7883	1.7124	3.4667	2.8806	2.4721	3.5068	3.6644	1.6312	6.3561	6.7472	6.2989	4.5833	5.6153	5.1575	4.041	5.7727	5.1863	4.161	5.0903	5.2823	3.8119	3.691
10.197	9.6326	8.0386	9.0117	9.7107	9.9157	10.657	9.3595	8.4924	10.164	8.1859	9.6293	8.8642	8.7098	8.1619	8.4908	9.3018	10.055	9.9009	10.263	9.0167	9.2019	10.959	11.971	10.082	8.5774	9.6292	13.517	15.053	16.065	14.365	15.02	13.934	14.26	13.514	17.696	14.735	15.55	15.584	18.375
3.0817	3.3326	3.2338	3.0287	4.488	3.5051	1.5379	2.4562	4.9473	2.4163	1.8471	2.9454	2.2369	2.1702	2.261	0.029501	1.6661	1.9412	0.00076832	1.0101	3.9099	2.5978	3.8172	3.5068	3.437	4.6295	4.2836	3.697	3.4013	4.7091	3.4264	3.8575	4.6687	4.2019	5.4962	3.8098	5.4741	3.7347	3.8431	3.3393
13.345	16.468	11.22	8.6959	11.229	8.3049	7.0702	7.3392	12.179	8.3698	9.5436	12.188	9.1577	8.7151	9.9588	9.1013	7.6575	8.2527	6.8697	9.3288	7.8637	7.2856	10.544	13.588	13.27	18.531	19.976	18.118	17.28	23.918	18.025	14.944	18.48	22.928	15.061	22.693	18.727	21.755	19.478	23.294
5.2173	4.6103	6.8443	4.8015	7.9074	6.6073	6.7174	7.1434	5.335	4.9404	4.7656	5.3676	5.6342	4.4265	8.9886	7.4203	6.0096	3.1174	5.3722	5.928	4.2588	5.7444	6.4622	8.9737	7.8738	9.3766	10.147	7.59	7.6606	7.7875	8.0835	8.8196	8.779	8.5131	4.8907	8.0709	8.0494	9.4677	8.1327	9.5319
2.0939	1.6969	3.2297	1.0544	0.0005497	0.59048	0.74656	0.0002837	0.41518	0.52221	0.56405	0.17197	7.9429e-05	0.26621	0.61181	0.00029366	4.6323e-05	0.18409	5.0407e-05	0.025126	5.2257e-05	2.284e-05	0.34006	0.055973	0.15907	0.030111	0.04223	3.9423	0.71069	0.56484	4.7817e-05	0.0002134	0.026492	0.30518	0.016055	0.2841	0.18177	0.57087	4.3432e-05	4.6214e-05
2.1427	1.651	1.1908	0.00012522	1.2154	1.6951	2.8751	1.895	3.7343	2.4971	2.7044	3.0448	5.1762	4.064	4.5573	4.4795	5.0332	4.4985	4.1784	3.873	3.6103	3.5599	4.1199	4.3938	3.8922	4.7983	4.168	4.7036	4.6896	3.2681	3.4369	3.6736	4.0751	5.5618	5.278	6.1569	5.0167	4.7333	4.3343	5.8461
5.7695	4.7633	5.8181	5.2601	4.827	5.5149	8.3517	6.3504	7.7513	8.1525	8.1686	8.902	10.594	8.7957	9.1439	11.37	10.662	9.751	11.12	8.7459	9.2189	8.419	12.231	12.753	14.425	16.786	17.372	18.773	21.487	22.066	22.659	20.832	21.911	20.219	22.012	24.116	24.223	23.608	28.766	25.785
0.00071697	2.3662	2.7512	1.0982	0.00037002	0.26718	0.00035706	0.00046264	0.70694	0.93592	0.83366	0.62352	1.8403	2.1843	1.5388	2.2838	1.5991	1.8866	2.5507	3.6457	4.2545	4.5446	5.3452	5.3213	5.2118	4.7591	1.5131	0.98984	0.72598	0.20348	0.35809	0.50533	0.58767	0.66186	0.00045951	1.0792	0.7466	0.30677	1.2073	0.95506
3.7102	3.8553	3.3841	3.1632	4.164	2.9291	3.8606	3.8346	4.6573	3.9597	3.8495	7.7829	5.9949	3.7899	5.5068	4.16	6.2672	3.7976	4.1105	1.7201	3.2042	2.2342	5.0216	3.3714	4.0334	4.5191	7.397	3.5596	4.2345	5.8055	5.0364	2.7717	3.8079	4.0721	3.7743	2.8077	4.7063	7.7819	3.3776	4.2545
4.0945	7.0957	4.8835	6.4353	6.1157	6.2551	8.3363	9.4076	6.7842	8.7601	9.5661	10.488	7.7397	8.7833	11.147	10.544	10.378	12.23	11.842	10.763	11.166	10.372	8.6102	8.7134	8.7745	8.1748	11.181	7.9906	8.9644	11.488	9.4608	11.059	11.78	10.089	11.917	11.042	9.7912	9.9042	8.7813	11.74
18.132	11.496	10.048	29.615	23.963	16.094	16.292	13.742	11.084	7.9565	22.415	13.687	9.969	11.14	15.118	9.3858	15.705	14.651	9.5577	19.067	10.046	14.431	9.4039	9.8842	8.3849	6.5306	6.4823	7.7479	7.9858	6.1247	7.2102	6.8754	5.4138	5.1512	5.7124	5.789	4.4896	5.2929	6.6131	8.3102
7.4596	5.2024	4.6886	5.0254	4.5742	4.7792	4.3969	4.1987	5.2169	4.8741	6.0098	4.786	4.1388	5.3102	4.4978	4.9195	5.1269	3.0597	5.5003	4.5024	4.2303	6.1192	4.9964	6.3309	6.8025	7.4371	6.1849	6.7359	6.9113	6.7942	6.8191	7.1138	6.907	7.196	7.7232	7.7807	8.6939	9.1454	7.305	9.0355
18.142	2.7874	11.968	15.159	6.7209	13.548	10.946	15.046	14.349	6.1709	6.9444	15.063	8.7034	9.0231	10.574	13.159	10.084	2.8757	7.2136	5.5917	10.598	4.7576	12.583	4.8035	3.8104	5.8179	7.8366	6.7572	1.6154	7.2348	2.47	6.4783	5.2039	7.3481	8.6268	4.4596	7.8148	8.5319	4.0937	6.9616
2.6398	2.7541	2.3978	2.4135	2.8081	2.0365	3.132	2.6388	2.559	3.0158	2.6827	2.7609	3.3778	2.5203	2.9129	2.6722	2.0491	3.0607	2.8329	4.1176	3.923	5.2754	6.5019	5.9566	6.4544	5.4881	5.2639	6.1766	7.1332	5.9305	6.8679	6.2232	7.7379	5.3688	6.3337	8.1233	5.632	8.1625	6.5378	5.8725
3.1727	6.8715	6.3942	3.3329	3.7745	3.0835	3.0231	3.2517	3.5968	3.1142	2.8387	4.2061	4.1538	3.1009	4.2336	5.3764	6.03	3.9988	4.7416	3.689	4.0956	5.6648	5.6866	5.8046	6.3505	6.1736	6.1531	6.1632	6.2149	4.7167	4.7752	5.1762	5.56	5.7938	7.6497	5.4477	7.8983	6.9092	5.4065	6.2024
6.7422	5.3204	8.8049	8.143	7.7693	9.1042	7.9163	6.1113	5.1054	9.0373	6.6015	6.3042	6.6751	5.6873	4.9437	4.9898	4.8979	5.1989	5.5469	5.0502	6.5301	7.0421	8.5597	9.3856	11.829	11.667	8.6869	10.955	12.028	11.853	11.154	14.178	14.205	13.645	13.977	15.662	19.589	18.909	19.098	22.777
5.2752	7.2742	7.6016	8.6705	7.6834	7.5147	7.8486	6.5355	6.8697	5.5286	5.0444	5.3583	2.6012	2.5659	2.4808	1.6246	2.3661	1.8847	2.4235	1.5013	2.5991	3.3001	3.958	4.0064	1.8628	6.0625	7.6208	8.8259	5.6275	6.4691	7.5347	7.0997	0.00041265	3.149	2.8394	1.844	3.0099	3.9761	3.0063	3.2267
10.803	8.5917	9.6316	8.7552	8.7177	10.921	9.3962	8.6641	9.5682	8.9356	7.3349	9.2584	9.3528	7.3951	8.5617	11.6	8.0231	9.3278	9.3798	6.8483	8.1675	8.1314	9.1159	8.4012	10.543	9.4215	9.4099	8.5988	7.8895	7.4747	10.046	7.909	8.9627	8.6359	7.0605	10.088	8.2849	7.5644	10.288	8.437
15.344	13.245	13.964	15.287	15.021	14.37	15.945	17.118	16.328	17.427	14.967	16.767	15.902	18.142	18.496	18.594	16.925	20.416	18.713	18.553	18.298	17.934	17.417	21.292	16.269	16.569	18.813	15.813	18.811	20.813	15.942	18.153	17.544	19.201	19.837	12.333	12.323	15.486	15.728	13.48
3.9785	2.1249	1.9206	2.8768	2.7856	2.3693	3.1655	2.5041	1.4521	3.1215	2.7497	5.0978	3.0667	3.9981	3.9863	3.2968	6.0035	4.2904	5.9649	6.1475	4.765	4.3779	5.6994	5.6485	4.9942	2.5592	7.4267	3.261	2.6686	2.7637	4.8862	1.7506	2.6912	2.6414	4.4034	3.2138	2.1291	1.5489	3.0927	1.878
7.1154	5.5311	5.3954	7.5354	9.6547	7.0891	7.5604	10.521	6.6199	8.6953	9.0943	8.3132	7.3325	4.95	7.9313	1.3888	9.4025	8.7936	9.7793	11.593	12.641	12.158	11.656	11.04	10.79	9.2135	9.7878	9.2805	7.9436	10.167	8.3755	8.6104	10.573	13.646	12.417	12.13	8.6513	11.275	11.395	9.6425
NaN	NaN	NaN	NaN	NaN	NaN	NaN	NaN	NaN	NaN	NaN	NaN	NaN	NaN	NaN	NaN	NaN	NaN	NaN	NaN	NaN	NaN	NaN	NaN	NaN	NaN	NaN	NaN	NaN	NaN	NaN	NaN	NaN	NaN	NaN	NaN	NaN	NaN	NaN	NaN
7.5564	9.6812	9.8659	7.8726	6.5929	10.842	9.4922	11.212	8.5108	8.6148	7.6908	8.4063	5.0407	7.7177	7.1834	5.1676	10.241	10.916	12.398	11.783	11.644	11.642	13.251	12.553	13.487	13.188	11.471	13.361	8.2979	10.037	12.327	11.227	10.598	11.296	9.5123	11.421	11.748	13.03	14.038	16.591
0.00077664	1.3927e-06	0.0013897	0.00093068	0.00036843	0.2047	0.32063	0.0010689	0.00021443	9.486e-05	0.0019444	0.22101	0.03042	0.0014408	0.00019353	0.71244	0.026936	0.00023369	0.0019307	0.45238	0.00055716	1.3132	1.436	1.5211	1.6883	1.4517	1.1526	0.00010268	0.043203	0.67349	0.00017801	0.00134	0.0019998	0.022205	3.4293e-05	0.433	0.0040116	0.00014126	0.012528	0.70433
12.296	11.37	9.8973	9.2781	11.818	11.855	10.298	10.32	11.973	10.778	11.525	11.682	10.584	10.471	12.092	11.49	15.104	13.146	15.208	14.613	17.321	17.052	18.436	20.08	21.228	19.769	21.45	21.918	18.787	23.911	25.346	29.24	33.295	32.484	37.262	38.732	38.74	44.187	47.636	49.025
12.066	23.64	13.137	7.7583	15.721	7.39	8.8711	8.9477	6.7669	6.6248	5.9834	6.2008	8.3412	5.4973	4.9112	7.5571	7.0193	5.9489	6.0313	7.4425	7.0249	10.031	14.393	18.015	40.329	43.003	53.15	46.265	51.516	58.248	55.919	60.896	66.922	57.427	58.453	72.791	64.011	86.517	87.456	80.567
13.817	20.114	20.132	16.247	15.886	19.907	15.761	18.715	20.68	18.519	15.394	18.465	19.309	26.235	28.326	38.22	42.626	52.267	56.011	55.992	63.057	56.538	63.302	61.991	60.786	71.268	74.387	77.969	78.574	86.403	78.689	82.477	88.351	95.644	90.501	88.379	86.846	74.949	93.005	88.897
46.669	45.422	38.439	38.412	46.471	35.259	45.788	37.43	44.409	41.568	41.2	44.488	46.427	47.016	47.98	38.074	46.294	52.704	41.237	40.371	47.284	40.302	45.399	50.389	54.372	63.7	59.31	75.296	66.798	66.57	74.082	60.672	70.562	70.914	83.675	86.178	75.718	72.311	70.568	77.084
1.9854	2.1799	1.4774	2.6447	1.99	3.0649	3.2838	4.8389	2.8848	6.4283	7.1041	4.3753	3.8946	2.6962	4.2942	5.9995	3.1393	3.1267	4.8813	2.9851	4.549	0.71224	3.1057	3.3374	2.4943	2.9551	3.1508	2.073	2.7147	4.1842	2.1546	4.3773	3.6939	4.778	4.3564	2.0675	3.8657	4.8079	3.7421	4.1048
18.23	9.8269	6.4984	5.1293	5.8881	6.2134	5.9185	3.825	3.1601	7.0584	4.5856	5.7595	3.9254	6.9316	3.7112	3.6074	4.8022	6.475	4.4534	6.0002	7.3825	5.4572	4.0331	4.9685	3.5053	3.6583	5.0823	4.3385	5.4765	6.1606	4.2585	2.7498	3.8983	4.9254	4.8126	4.7155	5.3134	3.5053	1.6901	2.7875
6.4925	7.2816	6.6688	4.4368	4.8644	2.785	3.9384	5.9351	4.0515	4.1509	3.602	4.7257	3.6234	4.0121	2.0327	4.7439	4.1374	2.9238	4.1864	3.4761	3.1294	3.4719	4.0534	4.1653	5.3911	3.7183	3.6535	3.2589	3.9896	4.1477	3.5762	3.1336	3.9878	4.7673	3.607	3.8945	3.9136	2.6843	2.37	5.3687
20.034	25.252	18.315	25.236	19.919	28.555	26.62	21.395	20.12	28.152	23.354	26.717	23.763	24.281	23.642	20.904	18.805	21.592	15.727	19.099	20.414	24.361	24.522	25.456	28.281	32.578	42.999	46.71	55.08	59.7	63.575	79.098	76.794	84.418	88.719	94.307	97.868	90.168	117.84	90.352
23.978	26.376	26.932	23.717	27.755	28.018	28.708	28.174	27.626	35.417	27.723	35.965	30.116	34.519	30.999	27.257	26.856	31.207	27.308	29.363	21.991	30.443	36.024	37.873	37.455	29.496	29.825	28.042	31.506	32.953	25.463	25.259	34.1	26.919	31.332	31.103	35.908	29.02	38.032	31.499
2.7152	4.1703	3.3617	2.6091	4.8361	5.8385	2.0127	3.2522	4.817	5.6117	5.4071	8.1069	6.2234	4.6596	9.0722	7.2681	7.4516	8.4557	9.2002	10.794	8.9894	6.451	10.1	11.268	13.214	10.968	10.759	10.372	11.347	11.722	10.3	12.076	12.446	10.627	10.702	10.138	11.603	14.826	10.055	13.317
8.4915	8.3942	7.6782	7.7176	7.6498	6.7999	6.6006	7.109	7.5865	7.5989	7.569	7.9957	7.6672	7.5243	9.1191	7.0247	6.4293	7.1901	6.9073	6.802	6.0303	6.811	6.6639	7.9992	9.2725	9.6485	10.456	8.3918	10.699	9.1655	12.425	11.348	13.608	14.227	12.944	17.753	12.646	14.327	17.656	16.32
5.7239	5.0507	6.098	7.7335	8.8363	9.6018	9.8337	10.221	9.4476	7.7666	9.5787	7.262	5.7098	3.2693	4.4515	3.9903	1.6009	4.84	0.66753	1.3385	0.99941	3.6523	0.39202	0.56995	4.4229	0.00017944	0.073568	0.030543	0.53819	0.40446	0.39376	0.92724	0.0010216	0.4267	0.019182	0.023079	0.23219	0.38768	6.9871	0.47558
8.4015	7.8014	6.9427	6.4546	6.226	6.5569	5.9169	6.442	7.4144	6.8341	5.7295	6.0304	5.4832	6.4178	6.5766	7.8419	9.0928	7.6554	8.2116	11.241	11.475	8.2768	11.847	12.188	10.629	13.192	13.002	12.562	14.125	13.917	11.488	14.409	15.114	13.914	16.991	14.095	16.162	18.001	16.939	16.868
5.6026	5.7134	4.7017	4.1293	4.5984	5.3093	3.58	5.5744	3.6942	5.2613	3.927	3.1948	3.8867	3.9928	2.788	3.6495	2.7766	3.5838	4.1557	2.9299	3.4396	3.77	3.6767	4.57	3.6944	3.4506	3.3048	3.7449	3.1905	4.8709	4.0692	3.3139	3.2611	3.918	4.1667	5.6383	5.4458	5.6445	6.444	6.4402
2.5827	3.234	2.3388	3.1639	2.5648	1.595	2.8584	1.9029	1.4528	1.119	3.0253	1.0135	2.2586	3.2549	1.6042	1.9932	2.8819	4.8609	3.5553	2.6911	3.8004	4.1195	5.0856	6.0919	6.7828	5.7295	4.5934	4.9421	5.6957	5.6024	7.106	7.5644	5.9025	5.8101	5.6725	2.8833	2.091	3.9395	2.8708	3.9485
7.2123	8.6421	10.091	7.9789	5.6442	6.4068	5.0281	5.9771	5.5736	6.4323	7.3855	6.1402	6.7521	7.6471	7.9849	8.7322	10.562	5.73	7.9358	6.2453	6.3536	7.7234	9.1028	7.1635	6.0269	7.9374	11.269	11.448	9.7898	8.6399	9.451	12.462	11.381	11.586	11.044	15.434	18.147	17.105	19.57	13.607
5.4633	3.4917	2.8503	3.6371	2.7488	4.0561	3.0368	2.7742	3.336	3.1918	4.177	3.4321	3.2965	3.3547	3.4191	2.8079	3.6213	2.9289	4.3652	3.3655	3.8823	4.493	4.7721	3.0432	4.2776	4.1878	4.1263	4.5752	3.0141	4.912	2.8849	1.823	2.343	2.1173	4.4888	1.9621	2.6798	1.4383	2.4135	2.1775
3.0757	2.3435	1.7466	2.6718	3.0837	2.4363	2.0336	2.5698	2.4069	1.4013	1.4702	1.7072	0.00062058	2.2377	2.0064	0.00036235	1.5409	0.00039149	1.4401	2.491	2.0701	2.9873	3.8566	4.7701	4.1128	4.6371	3.9013	3.4427	3.6626	4.3056	4.4199	4.8899	4.1322	4.1456	4.4832	4.1367	3.6491	2.4679	3.4966	3.3899
10.48	13.147	12.286	13.067	17.55	13.331	16.475	16.493	12.904	16.465	14.69	16.428	16.091	14.815	16.751	16.866	16.236	22.493	16.851	20.212	15.467	25.477	35.387	61.993	59.821	63.219	74.057	73.076	78.145	79.215	71.766	83.386	79.478	72.19	79.583	88.334	85.427	76.257	78.794	79.03
8.4514	6.3436	9.0336	8.433	7.0603	8.7907	10.167	9.6494	11.694	9.9683	9.1869	7.8104	6.5947	6.6702	5.0281	4.405	8.7817	7.903	7.0654	4.611	7.1154	11.035	8.2	13.036	11.116	12.578	13.783	16.065	12.487	15.014	22.847	18.387	16.081	20.135	21.091	21.887	22.484	24.452	17.988	25.611
1.5306	6.7867	1.9147	3.2785	3.0138	3.2624	5.1671	2.1025	2.407	1.7122	0.024205	2.4326	3.8407	2.4401	3.7141	3.9973	5.8869	3.6507	3.4915	3.972	3.8523	4.2453	5.01	3.8449	2.98	4.9099	3.4432	3.1246	3.9006	5.3876	1.2296	1.7633	1.2573	5.0287	3.7889	7.9321	5.0971	4.5269	4.7696	0.86558
4.7797	4.5527	5.9249	6.393	5.7632	6.2585	6.0974	5.3385	5.353	6.256	5.6761	6.506	4.7354	5.5452	5.7751	6.0327	5.888	6.1508	6.545	5.7315	6.8466	7.901	7.3479	8.1228	7.5743	8.8371	8.5886	9.0927	7.8968	7.676	6.2984	5.2999	7.4418	7.812	6.7777	8.321	6.3601	6.4101	10.051	7.5262
8.2745	6.8788	7.1538	7.3195	5.9563	9.4895	8.0745	6.6155	6.0286	8.8463	5.0224	7.5343	7.3066	6.1134	7.7241	7.4724	6.7924	5.3228	5.1061	6.5201	5.3046	7.2443	13.418	18.333	18.729	25.587	24.58	26.082	25.213	25.468	29.357	21.813	20.635	27.463	25.896	26.571	23.836	28.929	22.846	26.578
6.5908	6.2938	8.5262	8.3553	7.8463	8.748	8.6872	7.7268	7.9767	7.6141	7.0189	8.9971	10.665	12.117	13.47	12.507	12.979	10.474	13.475	11.012	10.779	11.59	11.372	9.4454	10.497	8.1097	6.4215	4.5806	5.0154	3.6394	4.1897	4.0213	4.4549	4.3309	3.6846	4.5611	5.882	6.2405	6.7578	5.9031
6.1004	7.4025	6.0075	7.5089	8.9654	9.8974	8.4678	8.1412	8.6519	8.6319	11.385	9.2989	13.269	11.472	11.106	12.339	11.401	12.451	11.426	13.328	12.193	11.812	12.783	15.287	15.379	17.212	19.352	20.598	21.567	22.169	24.422	23.825	24.071	26.068	25.297	25.268	28.309	29.203	27.402	27.514
2.3594	2.9616	3.1764	3.4188	2.4097	2.4123	1.5012	2.3619	2.6076	2.8838	2.8404	2.7629	2.5249	2.1758	1.9238	1.9125	3.9787	3.0733	3.239	2.9552	2.7949	3.1656	1.6742	3.3295	2.7552	3.8871	4.0011	3.5444	2.4907	4.4529	5.7588	3.7861	4.4419	3.6585	4.6933	3.7418	4.0858	3.7993	3.014	2.4254
3.3625	4.8422	4.6745	4.1607	3.3094	3.8815	1.404	2.4822	4.4984	6.202	6.8147	5.8268	8.7378	10.106	11.599	12.52	12.057	13.207	12.17	9.2363	12.915	12.664	16.234	16.643	17.698	21.295	20.979	16.902	16.458	22.217	20.512	7.24	8.0523	5.5705	6.227	5.216	8.4302	4.2397	5.1597	3.7403
4.2453	4.5706	8.0755	7.5467	11.028	7.8546	10.689	8.2826	5.6481	4.9	5.0111	8.7713	7.0817	8.2118	7.7783	5.2451	3.7214	2.9244	3.8401	4.2915	5.2529	4.3269	3.3763	4.845	5.6301	7.1942	10.503	10.468	9.4895	7.8632	8.1921	6.8653	6.2697	7.6848	8.4415	8.9289	4.0536	8.8286	3.2669	8.4566
2.2518	2.7682	0.00010876	2.6152	2.3973	2.3502	3.2073	0.05165	1.3772	1.893	1.535	2.084	2.81	4.7392	4.8328	6.444	7.7309	7.9252	6.3191	5.6161	7.4177	7.3797	5.0512	5.3443	6.6829	6.1764	4.624	7.148	6.9313	6.6375	6.073	6.2726	6.7704	6.2218	9.1614	9.3768	5.6326	5.8346	5.5462	5.8155
5.906	7.6186	5.1683	5.4032	6.4761	5.8115	9.5106	6.856	6.9292	9.8733	7.434	8.5943	6.102	6.5197	5.3753	4.7068	7.3329	7.3725	9.1868	3.9221	4.2381	6.1031	6.8265	7.0759	4.7147	6.3263	9.3475	4.4168	6.5947	7.4917	6.1714	5.3946	8.5464	6.643	5.297	6.7926	6.5946	5.8798	4.9388	5.5528
4.359	4.3451	5.0607	5.3894	5.5306	6.5412	5.1285	5.5537	6.0224	5.1046	6.1371	6.9901	6.2295	5.4308	4.8445	5.4107	5.9663	6.1295	4.6598	4.4578	4.7101	6.1498	7.2137	6.6626	8.9285	7.7573	6.6809	8.0348	7.8662	8.9966	6.9019	9.6469	8.5692	7.8595	7.6197	10.537	8.2853	7.7977	10.03	8.9671
2.5358	3.5996	5.0997	5.1647	3.9783	4.5229	4.6783	4.6557	5.2763	4.8958	4.3462	5.0179	3.7505	3.1999	4.1521	4.4307	3.3627	4.5496	4.3136	4.0683	4.5756	4.2643	4.2695	3.7776	3.9103	4.2994	4.1847	6.7388	6.7747	6.9485	6.8624	7.6684	8.2163	7.8328	8.6353	9.0445	7.0741	6.7895	6.243	6.2249
2.2474	4.1107	3.7243	1.1162	3.6143	5.2408	2.0763	3.4051	5.2717	3.4314	4.4002	5.2846	5.1688	6.9908	2.8147	3.364	2.7009	1.9713	3.1016	6.3488	4.6268	2.5998	2.038	4.4017	4.6072	3.5075	3.6346	5.5948	6.4242	4.3857	6.0954	7.6146	4.7454	6.2457	6.4827	8.2773	7.1144	9.1196	8.1762	7.8686
12.663	13.09	13.358	13.999	10.933	9.2392	4.9232	8.3768	5.3484	5.9232	9.6232	7.9644	12.166	8.81	9.3528	7.3544	6.6487	7.664	7.0856	9.4328	7.5259	9.1669	12.589	8.3828	12.237	12.194	10.791	10.598	9.5838	10.838	13.968	10.673	11.58	11.216	13.178	12.322	16.205	10.717	12.811	13.327
2.4187	1.7553	2.0703	1.9033	1.3385	0.66355	1.2719	1.2286	2.845	1.1375	1.2354	0.4755	1.0415	1.716	2.1486	2.1913	2.4396	3.4215	0.94684	2.0543	1.9221	1.3117	2.0286	1.1489	3.2033	2.3008	3.4234	1.3989	2.775	2.6318	2.1935	2.7159	3.1374	2.3492	2.0279	4.0589	4.3985	3.8529	4.6059	2.6903
8.0146	8.5243	8.3692	10.124	7.9626	9.7463	8.9718	7.8705	9.1806	5.1539	8.6229	6.7852	6.703	5.6317	5.3178	8.6622	9.0727	7.05	4.8428	7.2796	8.4238	7.5305	7.5258	6.4238	10.01	12.144	9.7577	7.3147	10.166	9.6724	7.127	10.402	11.555	9.0791	8.5727	8.3857	11.994	11.107	14.777	9.9446
2.5348	2.0151	2.3473	1.7758	2.8721	3.5472	3.0371	3.1231	4.1308	4.0133	4.6622	4.4649	3.2802	2.0516	2.4125	1.3996	2.4726	4.0324	2.9483	1.8292	2.6271	2.7926	3.7695	4.7112	5.2329	5.0547	6.6912	6.4692	4.0552	6.9801	3.7524	3.9453	1.7907	1.4304	1.4766	1.074	1.8151	2.4992	2.141	0.00065836
2.1681	2.3883	2.0746	3.2408	2.8204	3.785	0.79808	2.9849	2.4257	5.1577	2.7134	3.8179	4.4938	3.8797	4.3627	3.7233	3.1536	2.8686	3.0452	2.9139	3.5161	3.6076	4.6262	4.9688	5.8098	6.3002	5.6647	5.2718	6.7829	6.7451	5.2626	5.9686	6.1945	7.1722	6.3616	7.8299	7.9722	5.8903	5.8391	9.825
7.385	4.689	5.8871	6.2534	6.2664	6.6163	6.224	5.7914	3.6845	4.7402	5.3872	4.5809	5.3003	5.4563	5.3135	5.1798	7.4562	7.3385	7.6493	9.0612	8.3963	10.35	10.278	11.93	9.0435	5.5837	4.8167	6.547	6.0576	6.2797	6.074	5.4505	5.7329	6.5395	7.0053	5.211	4.9175	5.3416	6.2205	5.3749
6.3508	7.3217	6.7573	8.9001	7.8528	8.2309	8.5383	7.7198	7.0466	8.4612	9.2303	7.595	7.5642	8.6168	8.0879	7.4702	7.6908	7.3999	6.8916	6.6053	8.0718	7.6486	9.1336	9.2403	7.9109	6.8288	7.4346	6.6277	6.3997	6.5755	7.5008	5.0651	6.0535	6.7625	5.3471	6.6515	7.2059	7.1993	7.5828	6.6004
1.733	2.1689	1.6469	0.00062517	0.00022695	1.9239	2.0835	0.00026719	1.541	2.9026	1.9826	1.2243	1.67	2.9354	1.639	2.2003	2.9213	3.3606	1.6044	4.786	2.7465	3.43	3.5654	3.5004	5.1837	5.7421	4.966	5.2788	4.3799	6.3203	5.8763	6.4684	4.8563	5.7137	3.9859	5.2361	4.961	5.0599	4.5727	2.8804
0.97979	0.95915	0.0049313	0.8458	0.86037	0.0010701	5.6007	0.02912	0.82633	0.69223	1.9462	0.43014	0.46941	0.00021307	0.61722	0.000576	0.025592	0.12879	0.055885	0.017367	0.00065627	1.5641	3.2958	0.504	0.0005823	0.00023867	1.9444	0.96978	0.00077452	0.0011399	3.5622	1.0164	6.6857e-05	0.042347	0.0024078	0.25168	4.2374	0.00097872	0.0020153	0.00048203
1.849	1.6569	1.5094	1.3476	1.8953	2.4839	1.6778	2.1902	2.3714	1.9393	2.5289	2.9962	3.3841	6.0756	3.7203	1.8703	2.8637	1.6105	1.2819	3.8353	0.00047248	1.6099	2.1047	4.4059	4.3062	4.9819	5.9486	5.701	5.3395	5.6545	6.926	6.609	5.762	7.6961	7.9956	5.8585	9.2909	7.164	7.4622	7.5176
6.6894	5.6487	4.6932	7.7552	5.4405	4.9184	6.8716	5.9923	5.2002	6.7822	5.607	6.4903	5.995	7.8039	6.2743	8.8276	10.692	7.6691	6.4436	9.3142	7.6843	9.0547	7.7632	10.754	11.39	13.265	15.359	17.531	17.654	20.792	18.88	22.96	19.626	17.815	16.933	18.176	18.093	19.32	16.97	22.788
9.6277	9.2295	10.171	8.0607	7.6097	6.408	6.3881	7.6402	5.9917	7.3035	8.8961	7.8292	8.6475	5.5804	7.3038	9.4479	9.7587	11.159	11.446	12.013	11.923	8.98	10.017	11.127	11.087	11.327	9.6048	9.457	8.5141	10.839	10.777	13.594	12.852	12.773	13.561	15.9	14.114	8.5704	14.187	13.045
15.871	12.858	8.6326	9.204	8.952	22.026	21.412	5.8029	7.0719	19.328	8.5313	7.6962	18.118	26.153	11.125	5.0222	7.1451	8.5894	9.3989	8.9955	13.148	16.768	7.9701	11.696	8.6333	3.7064	8.4827	6.703	11.346	14.185	11.043	14.271	5.0972	37.764	31.699	16.685	8.8387	7.1911	8.7012	6.5433
2.6092	2.8799	0.00044103	4.0231	2.4022	2.3659	2.8322	4.6166	2.9507	2.5358	1.6955	1.2896	2.7822	1.1026	2.9866	2.9069	2.6517	2.6297	2.1036	3.3689	2.7248	3.7966	4.6203	4.1863	5.576	4.4639	6.3813	6.6418	6.1907	5.7892	5.8074	6.1462	7.2189	5.4697	7.6671	8.8631	7.0749	6.7977	7.9404	7.9856
6.829	7.8041	6.6201	6.411	7.9941	9.5238	10.144	10.821	9.5565	7.8922	7.1471	7.9043	9.6481	9.094	7.7484	8.387	8.1965	8.0425	9.5436	9.335	9.4584	10.711	9.1807	9.5024	9.8893	8.9136	9.4122	6.5569	8.4328	9.0268	8.733	7.5454	8.1189	6.1873	7.8779	7.6392	6.3931	10.429	11.389	9.5002
8.0266	9.5806	6.6819	6.1397	4.7921	3.5802	3.035	2.2167	3.5682	2.0967	2.974	3.0606	3.2791	5.0501	0.9218	2.3445	4.2638	2.1616	0.00058695	1.5626	1.7647	1.9554	0.78471	0.79215	2.2188	0.00039788	1.1668	1.4426	0.00053204	0.18404	1.5843	0.00023229	0.80634	0.0096613	0.00087048	0.044321	1.4467	1.0157	3.6964	2.0189
3.8191	8.2805	4.8615	13.829	5.8537	4.5462	7.7751	6.9613	11.655	6.9291	2.4547	5.7463	7.0186	4.2935	6.7125	1.9932	2.4733	6.9516	8.5692	11.498	4.3587	4.2712	7.8838	2.4238	2.8719	4.0796	4.4415	6.8959	4.6703	6.9128	7.7891	4.1748	4.8122	5.9541	6.5371	4.5359	7.2655	4.9162	4.2798	13.566
6.8172	5.855	5.9772	7.9506	7.4889	7.5858	7.8122	7.2268	7.3859	7.0596	7.5252	10.276	6.3043	9.5196	7.6698	9.1817	7.2981	7.1124	10.627	10.124	9.5557	9.5129	10.099	9.776	9.3263	8.6437	13.713	11.349	13.704	12.751	10.282	10.87	13.046	9.3524	12.737	13.332	12.639	10.698	11.906	15.579
14.132	15.86	13.491	15.507	16.91	18.451	16.407	16.565	12.534	15.808	17.42	17.336	18.143	20.726	19.273	19.645	20.644	22.606	25.438	27.264	28.122	29.059	23.561	27.523	30.364	28.39	27.466	29.447	27.267	25.755	32.128	31.203	28.564	33.736	31.185	27.07	23.945	28.444	27.472	31.055
15.354	11.412	19.641	22.064	10.283	14.526	16.305	22.038	25.918	17.625	19.445	9.142	11.819	12.469	18.297	15.067	12.602	16.242	13.767	18.001	11.683	21.314	18.342	16.716	13.451	26.833	20.081	11.477	12.385	27.784	11.594	12.599	11.146	6.8481	13.506	14.779	8.6539	12.861	7.9807	13.964
3.5386	2.9403	2.7839	3.5433	3.4064	3.3923	3.2659	2.7661	3.778	4.3181	2.6896	5.0486	4.0847	4.9324	5.1408	4.8501	3.4106	3.6861	4.3734	5.7497	6.4125	4.7515	6.9876	7.0003	7.3698	9.0605	7.183	7.5246	8.8363	5.7243	7.5528	6.234	5.3717	7.1169	8.4645	6.2339	8.5481	9.2507	8.5674	9.7584
3.1379	2.5551	2.8304	4.937	3.6327	4.4159	3.3897	5.1026	4.195	4.0204	2.8884	5.1843	3.0382	4.0625	4.2512	3.9282	4.5308	5.0153	4.0768	3.5424	3.7377	4.1992	3.7328	4.5473	4.1335	4.6291	5.9642	5.0832	5.2437	4.6266	5.8327	3.1222	4.0071	3.1766	4.2557	3.0623	3.5045	6.0276	3.4001	3.8971
11.57	12.275	11.926	9.6739	8.2846	10.723	11.401	11.12	11.447	10.617	9.6734	8.3005	9.5502	9.7937	9.0655	11.251	12.498	12.27	10.875	11.747	9.5648	10.956	10.606	10.825	9.8891	8.6559	12.568	16.191	16.276	23.58	27.375	26.19	31.257	34.073	35.064	42.564	44.771	48.536	56.575	43.186
17.672	14.284	16.599	17.497	17.045	18.123	20.162	13.376	18.266	14.998	16.041	15.774	15.561	16.142	15.06	16.239	18.035	17.658	16.168	18.18	16.501	24.312	20.783	22.646	24.077	21.804	27.58	20.279	19.619	19.108	25.297	22.197	25.892	21.767	28.108	24.389	26.271	24.467	27.074	29.558
2.6702	1.8386	0.00062679	3.9684	3.5153	1.602	3.194	1.946	1.2018	2.7992	2.2968	2.9953	2.6616	3.925	3.6724	4.561	6.9819	3.2453	3.1928	2.7138	5.0203	3.0152	3.9078	4.2418	4.3632	4.3547	3.7322	5.8661	4.3936	3.9797	5.095	5.785	6.8294	7.126	6.4941	9.1057	8.0884	6.6277	7.9693	8.586
1.2236	0.9646	0.54552	1.0842	0.24979	0.40295	0.4399	0.34368	0.90345	0.92315	0.86449	0.67973	0.0012585	0.32453	0.37222	0.37472	0.62565	0.30774	0.39936	0.69159	0.80239	1.5163	0.71614	0.87373	2.0801	1.8643	2.9179	3.2732	2.4055	5.6838	1.4242	3.7995	1.4898	0.93798	0.00046742	0.86763	0.92765	1.0106	0.0095224	1.2468
18.129	12.989	20.532	28.986	18.917	15.249	23.144	17.755	13.545	11.03	15.625	15.896	13.137	13.101	15.874	12.486	14.56	11.563	11.344	8.5564	10.907	17.535	15.379	24.47	16.209	15.127	19.487	11.498	16.926	13.802	20.135	17.63	20.945	22.369	24.313	21.376	16.718	20.365	23.22	28.137
2.9347	2.955	2.8119	3.202	1.1415	3.201	3.0789	1.7249	2.399	2.6215	2.2606	1.0173	2.1688	1.9784	1.1799	1.6312	1.2382	1.803	2.7489	0.73878	3.1315	2.1961	2.5823	3.2946	1.3545	2.3311	1.3934	1.7115	1.7498	3.0623	2.3508	3.592	3.2311	2.2173	3.1503	3.9265	2.2813	2.3728	1.9609	1.9234
0.51941	3.2534e-05	3.5522e-05	0.00053883	1.7566	0.84518	1.4935	0.95297	1.9195	3.5232	1.1742	1.168	1.3552	0.00048645	2.5292	1.4804	3.3441	0.24066	4.9444	3.051	4.7543	3.9406	3.6154	3.2903	3.9771	2.1501	4.6026	3.4697	4.1748	3.0649	2.1736	3.1747	2.2402	2.8907	4.1904	2.6418	3.7967	2.4689	1.5057	1.9955
4.9344	2.5317	3.9053	3.425	1.8111	2.26	4.7323	3.21	4.6992	2.6751	4.619	8.061	5.5033	5.6258	5.7707	5.3544	6.4965	2.8107	5.3169	6.4022	4.413	1.5655	5.2986	5.5502	4.8623	6.2214	4.0702	4.679	12.036	8.8408	7.7882	7.1226	8.2452	7.1534	7.487	12.651	8.8408	7.5828	7.0943	6.5782
6.0006	2.873	2.94	4.3654	4.8146	5.3741	5.2379	5.3932	3.1529	5.1041	3.7072	4.785	4.0861	4.7559	4.9489	3.6892	3.6191	4.457	5.2171	4.5377	1.9386	2.846	4.4394	4.4775	2.4043	3.1596	4.0795	3.8798	3.7772	3.1679	4.4308	3.4866	3.2865	3.4949	3.6846	2.5668	2.0103	3.5471	3.4609	4.755
7.4418	5.0032	6.7723	6.0238	5.7019	6.374	7.2861	6.0975	5.6613	8.6207	8.9377	9.3928	6.0894	7.8006	9.0978	6.7378	12.548	6.7332	9.0401	7.2693	7.0706	8.0992	3.9091	6.2693	4.8934	3.7345	4.7035	6.6816	4.9046	3.6302	6.042	5.6236	4.7135	3.8435	5.1767	4.2644	5.4767	5.4592	5.0079	4.6143
2.725	1.6441	3.2616	2.7832	3.6698	2.9385	4.4758	2.995	3.61	3.8908	3.6243	3.3492	3.6009	3.1695	5.1345	2.0801	2.7923	1.7305	5.3095	4.6139	3.4756	4.3136	3.8191	3.8803	4.2409	3.859	4.4745	3.2025	4.2097	1.6539	3.2949	3.8584	1.8005	3.1212	5.368	2.8603	1.028	0.93007	1.1966	2.0384
8.7388	5.3967	6.7265	5.914	6.3849	5.7526	6.6968	5.2812	3.8154	5.7893	6.423	4.4639	5.2322	6.8512	6.8411	5.3043	4.8089	5.3658	6.0691	5.4887	6.6958	5.466	5.8067	4.854	6.4921	5.9683	4.7641	6.6285	3.1023	5.3628	3.23	3.5378	3.618	4.7253	4.3885	6.5578	3.9201	7.3404	5.3297	3.8456
17.918	13.664	11.455	11.875	14.673	14.861	21.812	15.083	15.622	11.731	17.335	17.472	17.687	16.981	11.706	15.946	14.71	14.456	15.453	14.554	15.819	13.94	13.813	17.646	14.051	20.304	20.669	23.133	21.106	28.186	20.338	29.8	29.095	31.338	27.603	30.871	35.742	28.153	27.287	23.555
4.6073	3.4575	4.3357	3.7621	2.8847	2.4639	4.1824	4.1823	3.4479	5.5517	3.4745	4.4366	2.7188	5.0179	5.8953	5.1409	4.1374	4.3471	4.5216	5.0644	4.6339	4.3078	4.5176	4.4969	4.4109	5.1372	5.3661	4.2762	7.6136	6.9918	7.2386	7.3907	5.8173	5.3148	7.8638	8.9994	7.6427	8.0328	7.5934	8.2709
4.755	4.2961	6.689	5.7549	5.1059	2.8095	6.7672	2.8594	6.9873	7.2407	10.7	5.046	6.9467	5.6264	4.1882	5.2522	6.9256	4.1787	7.1998	5.9509	7.12	4.1642	3.3992	3.2912	3.0263	5.4993	2.7332	3.2745	3.584	6.2679	4.3207	5.2938	3.6794	2.61	6.6063	5.3929	4.6529	6.1275	3.5106	6.2223
4.0899	4.0879	6.1393	7.9627	5.014	5.0493	5.5739	4.9164	5.1484	4.6592	2.7364	6.578	5.2998	5.7069	4.7679	3.8331	4.1269	4.558	6.7735	5.1154	5.9898	5.2564	6.1933	5.382	7.9912	6.3272	5.7027	6.971	4.4743	4.3997	3.142	4.8596	4.7479	4.139	6.1602	6.1512	3.9829	5.4377	4.6876	7.9083
4.0829	3.8601	4.1594	5.5612	3.8604	6.1374	3.6159	4.247	4.1491	4.7663	4.2624	5.2211	4.5442	7.3705	5.5575	6.4885	5.3564	7.913	4.0674	5.6559	5.8019	13.316	8.0046	8.8408	6.2441	5.9373	9.7761	10.455	8.7116	9.0167	11.591	9.5468	16.651	9.0056	10.758	10.219	12.748	14.575	8.625	17.364
1.0604	1.336	1.1261	0.95593	0.87369	0.65651	0.00023184	0.88047	0.00048788	0.0032838	0.00023081	1.007	0.0004429	0.00065854	0.004586	1.1459	1.432	0.00017785	0.00037129	4.3357	5.3302	4.2559	4.3209	5.2888	3.2965	3.6829	2.6746	3.9118	3.2892	8.4738	10.289	3.7665	4.9313	8.0981	6.2521	8.2335	6.2238	8.6821	7.4084	7.5695
0.00073788	0.00045641	0.00039387	0.00062961	0.00098998	0.00030477	5.9866e-05	0.0033945	0.0014912	0.00070227	0.82031	0.00011157	0.00013995	0.0002306	0.00035704	0.00035995	0.026461	0.00058349	0.0010884	0.70801	0.0026215	0.0014623	0.0030377	0.74537	0.00025167	0.00036073	0.0012723	0.029735	0.00056976	0.00019858	0.0089506	2.6724e-05	0.0084908	9.0366e-05	0.019542	0.033293	0.00083646	0.036108	0.00065241	0.0070858
1.366	2.8589	2.2504	2.3403	1.9323	2.6746	5.1505	3.0832	1.7922	2.544	2.1637	1.6031	1.6259	3.4926	0.00034834	1.4747	0.715	1.0621	0.00049077	0.0004937	1.9312	1.7335	1.7753	2.1246	1.373	2.1995	0.21198	1.5789	0.76622	0.46739	1.6731	2.0088	2.3121	2.4469	1.4387	4.2864	3.1507	2.7581	3.2376	2.14
6.4723	7.7097	7.7734	8.3002	11.251	11.423	11.398	10.43	9.4509	11.26	11.614	13.471	12.009	11.179	11.424	11.207	11.376	11.873	13.284	14.38	13.594	13.227	12.281	12.831	14.224	14.73	12.724	14.69	10.905	11.165	8.496	10.799	8.8453	10.08	11.9	8.8985	12.645	13.227	11.672	12.627
1.753	1.6461	1.4073	2.9594	3.0596	3.231	3.2212	1.6507	3.8858	3.944	3.0971	2.6611	2.6971	1.5058	2.7294	1.3776	3.6361	2.9245	1.9802	2.514	1.4423	3.3845	4.2815	2.7665	1.0059	2.0206	3.177	4.1812	5.4111	4.8974	1.6275	0.43868	0.58953	0.55368	0.62057	0.63012	1.0063	1.0316	0.00040495	1.3941
3.9953	3.4725	2.7699	2.4709	2.8197	2.3902	3.0651	3.2657	2.2861	1.857	2.9913	3.5677	5.2457	3.0259	2.9775	2.0048	3.6743	4.5042	3.8081	6.4834	4.1921	2.7535	1.9689	3.7004	3.3793	3.3014	5.22	3.9422	7.3704	6.0096	6.4285	6.7921	11.52	6.2474	14.224	17.274	15.876	16.148	20.961	15.949
9.2884	9.9189	9.3293	10.131	6.9505	11.643	8.6257	8.6686	9.5512	6.653	6.5608	8.8357	6.1373	8.7788	9.5675	7.8745	6.4705	7.696	9.4586	6.7664	10.037	10.818	11.48	10.899	10.138	14.17	11.089	11.807	13.187	11.733	14.136	15.168	13.849	16.81	19.291	16.973	16.369	17.396	16.016	15.569
4.1396	3.9969	3.1299	3.4455	3.019	3.9076	4.1163	4.4226	4.9638	4.0415	2.4423	4.0882	4.3928	4.0371	4.8479	3.9204	4.5526	4.2434	3.9435	3.1244	3.2705	3.7753	4.0633	5.2035	6.1847	5.9893	6.0683	5.1079	5.1724	6.8413	6.8367	7.0544	7.5445	6.1214	7.1078	8.9191	8.9915	8.3525	9.3267	10.32
9.4457	9.8859	11.072	9.7364	7.3872	10.478	5.4744	5.5207	9.9473	3.7671	9.2039	11.444	12.574	14.411	15.714	15.8	13.79	16.391	16.351	17.725	16.355	17.968	20.758	23.303	21.608	20.14	19.68	19.705	16.647	20.575	21.008	14.533	17.057	26.164	18.694	19.409	21.195	18.966	18.607	16.308
39.574	39.237	41.489	38.624	33.363	36.144	37.918	34.398	33.632	35.419	31.171	35.473	34.529	22.744	25.169	27.161	23.582	23.973	25.68	23.904	20.568	16.006	13.59	13.181	21.469	22.647	18.893	25.524	24.308	27.903	26.222	25.875	28.282	31.451	35.349	33.693	34.577	36.68	37.767	37.924
4.9176	5.3293	6.2192	7.4445	5.7745	5.5354	8.4648	7.5434	6.7716	6.2343	5.1707	4.5393	7.4595	7.1536	4.6595	1.0697	4.4401	2.5892	1.841	4.4459	2.5299	6.8088	4.041	1.4822	3.7888	3.5505	4.0144	3.5501	1.8997	3.1123	5.7409	4.5247	4.4664	4.1262	3.8478	3.742	3.6242	3.6602	6.5744	4.6358
2.5859	2.461	1.4923	1.1731	0.99447	0.87153	1.5665	1.6027	2.0496	4.8484	1.0584	1.6873	1.8878	0.00080037	2.636	1.3651	0.0005167	1.0273	2.1193	2.3581	1.7685	2.5034	1.8938	3.5433	1.228	1.9905	2.8705	5.1274	4.0271	3.4666	5.7211	5.7318	5.2592	4.4715	6.832	4.627	5.3648	5.3113	4.1509	4.9401
5.7501	4.7561	5.9218	4.7644	5.3282	4.7371	4.6178	4.132	5.6767	5.3104	6.6279	4.3931	4.4076	4.372	4.8206	4.059	4.3053	5.1718	3.9554	4.6788	6.6812	6.98	9.2918	10.799	9.3214	8.8418	8.1343	8.6552	11.273	9.367	8.0624	8.9915	9.5332	8.8979	7.0487	6.969	6.7286	6.4755	6.8705	6.2775
5.8073	4.4903	6.515	6.4117	5.1759	6.5861	7.3332	8.5712	5.9226	6.3082	6.237	6.5318	6.8119	5.5386	6.7561	6.6163	5.7951	5.7919	7.4433	6.6446	8.1857	7.9269	8.5668	9.4025	10.576	13.814	11.865	8.3161	11.3	8.5649	8.3697	7.6187	8.4055	5.9043	10.994	10.408	8.9045	4.7678	3.1434	4.4889
5.8897	5.1147	4.7111	5.6498	6.3621	4.9282	6.1834	8.6669	8.184	8.815	8.7649	10.716	9.8873	9.2188	8.4093	9.7385	10.387	10.616	8.2958	10.799	7.4457	10.651	13.194	12.209	14.039	14.684	15.174	15.258	17.31	16.909	17.095	13.364	13.028	15.015	13.009	10.642	12.124	11.415	11.994	13.23
4.1988	5.175	3.3368	2.5554	3.0469	1.8404	1.2257	3.0441	2.8055	2.5813	2.1398	3.9074	2.6992	3.648	0.89515	5.1402	2.2759	3.864	4.6124	4.8773	4.4468	5.6432	5.121	4.161	3.6504	4.5762	5.9542	6.1102	7.3566	8.5057	9.3975	10.794	8.6281	9.1694	12.821	11.478	12.89	11.941	14.951	15.499
3.2916	6.4567	8.6415	11.634	10.451	9.241	10.957	6.4094	9.3002	23.778	11.692	10.414	11.895	7.1594	5.1788	5.3284	8.215	13.844	13.994	8.036	10.741	9.098	6.1354	6.9636	7.6302	11.681	10.264	4.8984	10.453	14.937	24.238	18.762	16.239	16.933	17.638	13.912	13.02	14.683	14.606	14.431
3.1211	2.7551	2.1738	2.7528	3.4105	2.5709	2.4399	2.5646	2.8822	4.2481	3.8606	2.9443	3.4366	3.9114	4.433	4.061	5.1544	6.998	6.2433	5.7334	5.7568	5.1797	6.0723	7.6944	8.8373	9.493	11.039	12.047	12.763	13.686	13.619	15.441	14.824	17.101	16.769	15.306	15.195	14.242	17.148	14.464
4.8324	3.938	3.983	5.6892	1.5679	3.9435	3.2805	3.0239	2.8355	3.0863	4.3479	3.6081	3.1257	5.2267	3.7773	2.9933	3.8436	4.3929	1.8161	5.2499	1.393	2.8232	2.1894	4.2231	4.8193	4.1329	2.8052	2.1511	4.4402	3.7113	3.5054	5.1696	5.3843	6.5258	4.015	3.9776	5.6358	3.5815	3.8668	5.5231
6.1598	6.5879	7.3115	6.1178	11.964	9.0337	9.1001	8.3815	10.476	8.6832	10.086	11.534	9.7236	10.809	9.9363	12.346	13.251	13.966	11.635	14.246	13.222	13.011	12.809	13.991	12.105	12.608	11.125	11.698	8.5663	9.6643	10.816	10.643	10.377	8.8975	7.3772	9.0189	8.0225	9.2126	8.0757	6.8723
2.0756	4.4313	4.6452	2.2333	1.4875	4.3688	4.2852	2.971	3.4104	2.0275	1.6205	1.5308	3.3869	3.9384	3.844	1.7571	2.5734	3.3593	3.3579	2.0014	3.4549	3.4771	5.3118	3.2344	2.0405	2.1255	2.8412	3.3888	2.7048	1.7243	4.0184	3.7821	1.4163	1.6557	3.0167	3.0572	2.4797	1.4004	0.979	2.0891
3.9995	4.0563	5.8412	5.8712	6.2256	6.7918	8.5518	9.1972	3.9967	5.1933	6.7989	3.3315	3.7734	1.2627	4.0348	2.0051	2.0881	1.9928	2.0238	0.71196	3.132	3.0951	2.4854	3.18	3.4691	1.973	2.7049	2.6475	2.3996	3.0595	1.6569	0.62519	0.0012176	1.8498	1.6525	1.7994	0.90995	1.1946	1.3304	0.94836
1.6305	1.1262	0.0056205	0.91702	0.54832	0.12728	0.8955	1.2401	1.0853	0.74666	1.7933	1.1306	1.0086	1.1351	0.60299	0.90973	0.00022983	1.0863	0.0020614	0.36176	3.6587	5.2162	1.9715	4.1834	2.711	3.0868	4.3699	2.8508	2.6887	2.9549	0.74856	0.73859	0.0017981	1.0046	0.00057616	0.00072015	0.83978	0.94353	1.961	0.39835
4.5558	4.3506	3.8808	5.9564	6.7416	6.197	5.5443	5.9263	3.8444	5.6471	5.4524	6.2722	5.9995	6.0784	6.7338	5.0912	5.3376	7.4978	4.9445	7.5029	6.2742	5.1898	3.6369	5.6394	5.2132	4.6462	5.1188	6.8276	5.7514	5.4471	7.0655	4.5074	6.266	6.0333	6.0878	7.5052	6.5462	6.5784	6.6418	6.5921
9.7326	11.738	11.865	11.402	6.8731	10.921	11.625	10.805	11.313	7.6111	9.7152	12.353	11.93	12.818	12.492	13.093	13.123	12.269	10.825	6.44	8.7728	7.0372	5.0158	7.286	8.2996	7.9861	7.56	6.1468	6.6281	5.6547	6.2873	6.8251	6.6769	7.1995	7.3828	7.812	5.0709	7.5387	5.8842	5.7275
54.28	61.919	59.331	69.309	72.283	80.685	86.542	70.177	23.552	14.489	11.951	15.135	13.714	11.185	6.4049	5.8013	11.863	6.0666	9.8289	13.366	7.0425	8.1547	15.312	17.563	24.166	25.891	31.912	34.024	36.159	38.455	32.719	39.289	37.882	40.349	50.318	44.792	55.214	61.642	70.847	74.968
2.5932	3.4405	4.2086	2.4173	3.3824	5.0129	3.9751	3.84	2.5293	4.2964	4.9597	3.3905	4.5876	4.1584	1.3252	4.3396	3.3624	2.9412	3.1852	2.3874	6.1256	6.5616	1.9342	1.582	2.987	2.7177	1.9719	2.6588	2.491	3.7704	2.6765	3.2189	4.0668	3.0338	3.9597	3.4618	2.9222	2.9599	4.1306	4.1359
NaN	NaN	NaN	NaN	NaN	NaN	NaN	NaN	NaN	NaN	NaN	NaN	NaN	NaN	NaN	NaN	NaN	NaN	NaN	NaN	NaN	NaN	NaN	NaN	NaN	NaN	NaN	NaN	NaN	NaN	NaN	NaN	NaN	NaN	NaN	NaN	NaN	NaN	NaN	NaN
3.7106	1.8491	0.86004	5.2109e-05	8.2081e-05	8.7825e-05	4.0472e-05	6.6405e-05	0.00010315	5.4033e-05	0.00019284	0.00011574	6.0827e-05	5.1477e-05	0.0023059	0.096018	7.7102e-05	9.4178e-05	5.9289e-05	0.00048934	0.021731	0.0014717	0.18889	0.018337	0.00043324	0.022138	6.7138e-05	5.4292e-05	7.3072e-05	0.00059506	0.0006163	0.00068788	2.7194e-05	5.5678e-05	0.00063786	0.0006182	0.00079317	0.0011985	0.00025379	0.0039531
31.225	29.864	26.991	27.837	26.35	29.812	25.407	27.865	28.133	28.925	37.71	35.126	39.315	34.049	30.251	31.008	35.495	28.787	19.978	20.555	35.162	22.234	31.052	38.334	33.279	53.023	70.412	63.426	75.197	70.963	66.186	82.138	69.972	86.762	99.66	75.464	77.23	93.884	82.25	82.328
NaN	NaN	NaN	NaN	NaN	NaN	NaN	NaN	NaN	NaN	NaN	NaN	NaN	NaN	NaN	NaN	NaN	NaN	NaN	NaN	NaN	NaN	NaN	NaN	NaN	NaN	NaN	NaN	NaN	NaN	NaN	NaN	NaN	NaN	NaN	NaN	NaN	NaN	NaN	NaN
0.00017872	1.3718	0.00067881	0.00041485	1.1928	1.3017	0.85478	1.8929	0.00041436	1.5336	1.5506	2.0435	2.7585	2.6956	2.2478	2.6625	3.4303	0.98913	1.6135	1.351	2.843	4.4401	4.4107	5.4793	5.3629	5.2188	7.5699	6.6784	6.9404	7.4173	8.9956	8.4018	9.5289	7.2415	10.526	9.5496	13.946	9.435	9.3519	9.6004
11.943	12.026	9.4496	9.0755	12.184	12.478	15.28	11.364	9.9975	12.483	11.734	13.07	10.936	10.016	8.4965	9.2107	9.737	6.8865	6.4182	7.4411	7.7165	6.7966	8.3938	6.2913	7.4521	11.802	11.409	11.745	11.95	14.296	11.794	12.135	7.5784	12.074	15.214	19.726	20.642	11.698	16.991	20.266
2.5485	1.9939	2.179	0.0004288	3.3718	2.1072	3.7523	2.3748	2.0305	3.5545	3.7994	2.1872	3.727	2.9988	3.2631	3.1154	8.0997	3.8858	4.5369	5.3703	3.5858	5.046	4.2409	5.087	6.6866	5.8601	6.8619	6.6096	6.5909	4.2987	4.9781	5.9796	5.3849	4.9236	5.2095	5.3234	5.4114	4.4894	4.2975	3.9333
0.070286	0.00056797	1.6977	1.368	1.6826	2.2886	2.7595	2.3671	3.1469	3.0625	2.7879	3.4154	3.6677	3.1291	2.9792	3.272	3.1581	2.8417	2.9008	3.997	3.7457	4.3406	4.2286	3.4279	4.2602	5.1981	7	6.1535	6.1825	5.3251	6.977	6.265	5.6503	3.6158	5.2787	2.1887	2.0569	3.1896	3.7307	4.0534
5.9976	5.5337	4.6367	3.1965	3.4072	4.1979	3.416	3.6332	3.5271	2.779	1.8021	3.7964	4.5289	4.1298	3.6755	4.0469	2.8057	4.4102	2.8241	2.8756	3.5005	4.5788	4.4708	5.153	5.4466	5.976	6.6752	6.4396	5.5319	7.0707	4.3765	4.0497	4.2561	4.2392	4.5172	4.3956	4.3167	3.343	4.7111	3.4328
1.8827	1.5172	2.5091	0.0011626	0.59427	1.6384	2.4056	1.3666	0.6791	0.00050885	0.00052377	1.4012	2.2353	0.35015	1.9953	2.4067	0.00015516	4.3589	0.04811	2.3754	2.6226	2.9691	1.916	3.3477	7.2866	4.8536	6.9917	7.1591	2.676	4.1242	6.3591	4.3568	7.6324	4.3207	7.0286	4.9821	9.4358	8.9106	6.5715	6.1995
4.4534	5.9898	4.3142	3.4451	7.5067	5.3488	6.1449	4.6741	4.464	5.6524	6.9865	5.5665	5.0933	3.5323	6.2543	2.8	5.5125	5.1001	3.9481	5.324	5.2535	4.4913	6.1227	5.3774	10.518	6.7288	8.2744	6.3547	6.2461	6.6803	6.1022	5.5108	4.1819	6.9704	5.876	7.3746	7.1817	7.7105	6.8307	8.7004
6.855	7.9886	6.669	9.6133	6.4556	6.0123	10.726	9.2205	9.2617	7.8861	6.0091	8.7324	7.8808	5.0125	2.4296	9.5387	3.9147	2.5309	4.786	5.4784	5.5042	5.0085	7.0241	10.492	5.8819	4.4952	4.9868	5.3525	6.1332	7.5553	7.1189	5.9936	7.2069	7.4738	6.5417	6.2436	4.9699	6.4128	7.9431	5.3658
2.3729	2.2826	2.8645	2.6286	2.6136	3.9559	3.9744	2.1434	1.6236	2.9243	3.7829	2.1338	3.9295	3.0373	3.0598	3.176	1.4604	4.404	4.0331	4.125	3.6714	4.7754	7.2278	3.9106	4.5134	3.8873	3.3959	4.3195	2.9853	2.2101	2.6131	0.97417	4.0964	4.0179	2.8294	2.8024	2.9888	3.1515	6.9989	4.6525
6.4542	4.1118	5.7168	4.5846	5.4843	5.6039	4.4075	4.9776	4.7632	7.1705	5.5681	3.4123	4.2391	4.3946	4.1197	4.9672	4.5709	4.2757	4.639	5.2035	4.1272	8.0805	10.624	11.701	13.608	14.718	15.791	17.494	17.818	21.291	20.429	18.516	17.378	19.15	18.041	19.374	17.925	18.633	19.451	19.517
3.7874	4.2279	3.9149	3.0442	4.7526	4.1271	3.476	4.6707	4.5156	3.1987	4.9321	6.3906	5.4244	5.1622	5.2867	6.0384	7.3064	4.3664	4.8383	4.1792	6.1725	5.5116	6.0336	6.533	6.8587	5.6576	6.2522	7.8416	6.5686	8.1122	7.9025	8.5152	9.9616	10.681	10.257	9.8806	9.9524	12.514	11.306	12.257
2.0988	1.0854	1.9398	1.6591	2.8522	1.1336	1.187	1.6494	1.6738	1.4134	1.4213	2.6043	2.2778	3.2408	2.6563	1.9952	4.5535	3.0745	2.5759	4.6083	2.2616	4.3306	2.9947	2.9089	3.9558	4.1813	5.3856	4.0474	5.73	4.3727	4.364	6.5973	3.8819	4.0497	4.4175	3.5227	3.1019	3.9565	4.3489	2.5166
2.3019	3.1052	1.7979	2.5484	2.2213	2.0867	2.3069	2.5151	3.0982	3.7508	2.9397	3.6762	4.855	4.5055	4.2235	4.6434	4.9084	5.4705	5.995	5.8748	6.7403	7.2524	6.9235	8.5978	9.7403	9.3738	9.5786	8.1737	8.0827	9.6031	8.4822	9.2909	11.184	10.69	11.315	10.707	11.847	11.972	12.048	11.123
7.6122	6.5299	7.374	6.0208	6.4491	6.0089	7.3508	5.9995	7.336	8.7073	6.5192	7.4733	6.4969	7.7608	6.8285	6.8039	6.3253	6.714	7.7572	7.782	6.3147	6.626	6.8106	6.9778	9.2149	11.047	8.7095	11.353	10.794	11.257	12.978	11.739	11.217	10.828	10.849	12.241	13.37	11.574	12.284	14.476
6.0212	6.9418	6.0203	4.1433	8.1366	6.5314	6.1951	5.2112	6.3158	6.2946	6.2063	5.6152	5.8162	6.4507	5.8725	5.5643	7.7018	5.2181	6.221	6.3288	7.019	6.8408	5.9171	7.7051	5.347	7.8706	8.1506	5.4919	8.2674	11.088	6.5834	5.8324	7.9644	8.905	6.5293	11.285	9.0108	13.71	11.936	13.022
1.695	2.8953	0.00046258	4.3794	2.5946	1.4903	2.8693	1.8518	2.3445	2.7212	1.7577	3.5259	2.5884	2.6516	3.8064	2.0531	4.6338	1.6805	2.3655	4.2629	4.8836	2.1152	4.5425	3.5269	4.7934	4.9684	5.3127	7.8067	6.3416	5.7569	6.5402	7.6421	4.5841	7.2513	6.7308	5.0859	4.8916	4.243	3.5673	4.5867
5.7309	5.933	6.0532	4.6449	7.7921	6.6257	5.8261	5.2212	4.1419	5.3935	6.996	5.1103	8.6714	5.1917	7.074	6.541	6.5163	6.3311	4.6348	5.2602	5.7793	5.4855	5.2419	7.9519	9.3841	8.0645	6.7374	8.2961	8.0904	7.3729	6.7157	5.9079	12	8.8021	9.1775	9.208	11.137	9.0361	11.541	13.737
4.6641	2.7594	4.5033	2.82	1.4598	1.4896	3.1413	2.4012	2.2015	1.3855	3.9119	5.6976	4.0648	3.9406	2.9216	3.1226	3.4864	4.7376	3.9655	6.2468	6.5795	5.5806	7.637	5.0542	2.9917	4.4517	4.3597	3.0732	4.0566	3.2081	6.0263	7.4618	5.1948	7.0249	3.317	5.021	4.035	4.5711	6.049	5.2028
9.4805	5.111	9.3981	6.2778	5.7158	10.679	5.4	5.833	5.7356	7.0142	7.8282	4.6291	3.6315	6.2708	5.8485	6.1289	6.5082	5.2227	5.767	5.6402	3.9386	5.6413	7.1011	6.2903	4.6326	3.2263	3.7312	5.4446	2.7301	3.995	2.3859	4.1502	2.9178	3.829	2.4688	3.0494	1.2811	1.5461	1.8025	2.1967
12.368	12.98	13.563	13.323	12.499	12.049	11.784	13.071	12.948	16.297	13.8	11.811	13.68	10.359	12.359	11.04	11.428	13.1	12.455	13.546	14.794	14.587	15.771	18.146	19.849	23.477	23.547	26.471	32.055	34.453	33.502	36.071	44.298	44.22	46.456	41.826	46.142	53.298	55.998	56.344
0.68876	3.1913	2.2263	1.4523	2.1734	1.5256	0.00067554	2.0495	1.5554	1.7115	2.1437	1.3022	0.42257	2.9319	2.6998	1.2156	1.3026	1.6875	3.9074	0.00062918	1.1917	1.512	1.8919	2.5423	2.2591	2.5041	1.8938	2.3576	3.5717	2.5491	3.4412	4.3264	4.7436	5.2966	4.3817	3.9321	5.273	5.5762	5.7488	5.1127
7.1976	6.2495	5.0774	6.4024	7.5573	6.8045	7.0924	7.1281	5.7254	5.3172	5.6836	6.4529	6.4469	7.1914	7.1881	6.96	7.5039	6.2806	6.2445	6.88	6.0999	6.9282	10.26	14.354	16.535	21.389	21.472	20.629	18.585	16.668	18.843	15.732	14.753	11.482	12.469	14.282	13.669	13.183	12.416	11.19
8.1623	9.2314	8.5147	7.5064	6.1057	3.2437	6.3922	6.9692	5.8525	4.393	6.4139	5.5578	4.4437	5.8522	7.6469	4.0647	7.9309	9.9358	9.1642	8.2189	10.206	6.2877	6.6852	11.529	11.518	8.3268	12.733	9.6595	11.62	11.287	9.5971	10.318	11.426	6.4037	13.726	15.106	10.573	10.421	10.371	8.7284
4.7714	6.4354	6.4157	8.2289	5.0308	7.6827	9.8318	7.9448	4.3605	11.991	9.4721	10.666	7.5382	5.1509	8.4474	12.954	11.194	6.7734	6.864	3.8885	4.7057	2.3855	2.1877	4.8599	3.0922	2.7559	3.7524	4.0182	3.0383	6.2781	3.2971	1.9068	5.244	5.4476	4.8642	2.4462	3.8864	3.7362	2.0167	1.3363
3.605	2.0263	3.1507	4.7619	4.9695	3.86	4.6553	5.2378	3.7816	4.9067	3.3869	3.529	3.3745	4.3201	5.1896	3.6447	3.3704	4.8114	4.5335	5.4379	5.4824	6.0534	4.843	4.326	5.5586	4.4036	5.1325	4.2441	2.8568	4.6509	4.8004	3.597	6.7713	8.4997	8.9158	8.2532	6.8327	7.5512	6.4396	4.6127
0.00043197	0.00044319	2.3825	3.1944	2.9422	2.6844	2.2279	2.365	2.8174	1.5013	5.1773	4.4436	4.4205	2.8044	2.3069	4.6279	3.6189	3.0689	2.633	4.4084	3.4584	0.0030578	7.3258	5.774	6.8362	3.9443	7.6894	5.7444	5.9414	4.8334	5.7215	4.6824	5.4711	3.3214	4.2195	4.5036	8.9339	4.4599	3.4178	4.7529
4.2474	4.0729	6.2967	5.6652	5.309	4.6585	7.9043	6.9876	5.4857	4.1734	5.4245	3.5284	5.8787	6.8716	6.526	6.8944	6.7616	5.5863	5.5952	6.2454	5.4889	5.5483	6.9768	7.178	8.1633	9.2134	10.251	10.596	9.7239	9.8835	9.64	12.66	13.325	14.635	13.984	11.694	12.733	12.79	15.085	11.703
NaN	NaN	NaN	NaN	NaN	NaN	NaN	NaN	NaN	NaN	NaN	NaN	NaN	NaN	NaN	NaN	NaN	NaN	NaN	NaN	NaN	NaN	NaN	NaN	NaN	NaN	NaN	NaN	NaN	NaN	NaN	NaN	NaN	NaN	NaN	NaN	NaN	NaN	NaN	NaN
3.1695	1.872	3.0927	4.3464	3.8411	2.8918	3.6987	3.626	3.8361	3.8851	3.6393	3.1651	3.721	5.2003	3.5789	5.6078	3.4222	4.606	3.6973	3.5319	5.1421	3.4629	4.4605	5.3283	3.9487	4.9274	5.5592	4.3426	4.3385	5.7923	6.3676	5.3068	6.2369	5.6552	7.1145	5.0079	5.9378	5.0082	5.4636	5.722
3.5014	5.8149	5.3461	6.2061	4.862	5.5266	6.8324	4.8574	4.7987	5.0465	3.6849	5.0244	4.2108	5.3607	1.7917	5.2704	4.7953	5.9578	6.7935	4.3396	3.6393	5.3924	8.3008	7.3726	5.5717	6.943	6.8952	6.4586	6.2154	7.15	7.3761	5.802	3.062	5.437	6.4537	5.4508	5.3244	4.7926	6.7336	6.6659
5.541	5.7538	6.7803	5.1473	4.9951	5.5568	4.8093	4.339	4.4923	4.8218	5.6793	4.8624	6.4801	6.2571	5.9516	6.2756	6.4613	6.5724	5.6992	7.4467	5.5153	6.3642	5.8197	5.1843	6.6409	6.8906	5.1675	8.6942	7.3681	8.8076	9.9678	8.5695	9.4907	10.308	8.025	9.0835	10.597	10.964	9.2916	9.3123
3.3185	3.1497	4.5672	3.7787	3.0379	3.4607	3.4206	2.7157	3.7908	3.3702	3.0744	4.1389	4.0899	3.161	3.9071	1.9259	3.5487	3.1513	1.3658	2.9815	1.4656	4.8676	5.2823	5.7417	5.9352	8.9197	9.006	11.279	9.2749	12.402	10.604	13.471	14.935	13.993	14.751	14.051	12.895	13.351	14.934	13.946
4.046	1.8917	3.6897	5.4888	1.574	1.3981	2.6123	2.1792	2.3202	2.5692	0.76393	2.0429	1.4725	1.5952	1.6505	1.0609	1.7493	2.6234	2.4443	1.9525	1.8705	1.9815	1.3924	2.1241	1.7995	2.2172	2.3914	3.1818	4.2443	3.2867	2.0972	2.6583	3.4821	2.5904	1.8974	1.9013	2.7101	1.8528	2.0352	1.8231
2.1355	2.0909	1.9963	2.2743	1.8396	1.996	2.907	2.1519	2.8328	2.9733	2.4087	2.4947	3.9064	3.9918	4.2439	4.1138	4.7864	4.4717	2.8697	2.9353	3.5273	3.3573	4.7646	4.9395	3.7074	4.1747	2.4329	4.1882	3.5642	4.489	5.4346	4.363	5.1322	5.9684	5.7241	4.9856	5.3447	4.1683	5.1791	6.1947
6.2161	5.5745	5.342	4.4027	5.8355	5.2667	3.4926	4.4277	4.5296	4.6972	4.7344	6.401	6.891	6.8334	5.4104	6.9486	6.5025	5.5953	5.7604	8.3734	6.9442	5.3352	5.1172	4.2414	6.0796	6.2916	9.0106	4.7766	8.6235	7.5272	6.5057	6.5661	6.8947	6.0504	4.6493	5.9726	6.5522	9.2705	5.2164	7.9475
3.9087	5.1481	4.7628	4.3179	3.5246	6.4039	5.7725	7.4548	5.3973	5.2252	4.2493	3.0344	5.4498	6.6023	8.5198	6.5107	6.9932	7.1949	6.5492	7.3687	9.4428	8.7093	10.875	10.498	10.28	11.101	11.227	9.65	12.019	12.251	15.99	14.148	14.371	13.418	15.151	15.264	13.332	12.205	15.063	19.898
9.326	9.4147	8.0893	9.4166	10.642	7.4028	9.287	7.5473	10.652	8.615	7.971	8.2051	11.398	9.4625	8.5677	10.375	8.0337	9.9221	12.452	9.0976	10.825	9.7466	9.6069	11.162	11.311	11.856	13.154	12.253	13.095	12.732	13.452	15.578	11.332	14.086	11.585	12.329	11.119	11.721	11.233	11.195
18.048	12.725	17.396	13.998	17.653	9.5513	13.188	9.2938	7.6985	6.4305	8.34	5.1827	10.293	6.7756	9.1201	5.3129	5.0368	6.7633	5.0689	9.6531	7.1157	8.0316	5.3077	6.4148	6.0436	8.9466	5.5474	5.8197	7.5332	4.8733	4.82	4.2571	7.3128	6.1579	7.1775	5.0165	5.5385	5.185	6.3408	7.5372
16.562	20.381	16.717	18.889	20.76	23.473	18.629	22.376	21.049	20.781	19.684	17.796	18.221	15.302	20.525	20.337	19.717	19.573	27.218	18.123	18.533	22.666	26.83	23.443	23.959	27.874	26.917	25.296	32.099	28.021	25.92	32.245	30.536	29.158	37.239	36.822	35.354	29.741	32.871	54.828
2.7668	3.1729	2.5391	3.5707	3.6145	5.031	3.4117	3.0284	5.4346	4.368	3.7758	4.6446	4.9726	4.1429	6.4932	5.3983	5.5789	5.9711	5.203	5.3778	6.5957	5.4693	7.0582	4.602	6.7822	5.7701	4.6892	5.76	4.5397	3.0883	3.4278	2.9421	3.4022	2.8981	2.5564	1.5719	4.0324	2.3182	3.098	2.5264
NaN	NaN	NaN	NaN	NaN	NaN	NaN	NaN	NaN	NaN	NaN	NaN	NaN	NaN	NaN	NaN	NaN	NaN	NaN	NaN	NaN	NaN	NaN	NaN	NaN	NaN	NaN	NaN	NaN	NaN	NaN	NaN	NaN	NaN	NaN	NaN	NaN	NaN	NaN	NaN
4.8464	5.4631	5.815	4.6153	6.5124	6.0127	6.7555	6.0724	8.1199	7.7863	7.4688	8.8356	8.4675	7.6614	7.7156	6.9675	5.1522	3.8339	3.5396	3.8163	3.6912	1.704	4.5504	4.5781	4.9349	4.3557	6.2403	3.0722	3.938	4.24	3.4067	2.9101	3.1569	2.1796	2.4265	2.8723	2.5796	0.83867	0.00043032	1.2194
7.3835	6.2631	6.1247	7.4405	9.324	5.9019	8.0287	6.5291	7.7505	6.2642	6.0975	6.2394	7.9598	7.399	5.9408	6.6572	7.3781	6.9645	8.2921	8.4938	6.0287	6.5095	6.5511	5.5175	6.8239	5.5653	6.393	5.9072	7.6061	6.1797	7.2248	9.4761	7.6988	8.0115	6.6829	6.9684	9.0332	8.9636	8.475	8.9011
5.0329	3.7473	4.4055	2.4292	2.6551	2.6242	2.653	2.4035	3.1201	4.1635	3.9814	3.7468	3.2193	7.0106	6.3419	6.9954	5.6877	4.2448	5.2323	5.2973	4.521	3.175	4.934	5.8829	4.068	4.0671	2.9674	2.9226	3.0724	0.64573	3.6399	4.0897	2.6183	2.1894	3.4649	2.7298	4.0746	4.0488	2.3112	3.3853
5.0918	3.8829	3.7656	1.8676	5.0515	5.9378	4.6072	4.0191	4.7918	3.3572	3.6659	4.292	5.9896	4.3503	4.1596	5.3686	4.7248	5.9493	4.756	6.3204	3.466	5.3177	6.958	7.7092	8.4028	8.6966	8.1548	8.2978	10.877	10.474	9.3587	10.865	9.9257	11.314	11.097	13.264	14.224	9.4502	10.304	11.32
2.1673	0.00048858	0.00089552	0.77592	0.89119	0.0057596	0.00063856	0.00058168	0.00039741	0.00034449	0.74039	0.36932	0.86544	0.00021819	0.58673	1.6449	0.00032951	1.0179	1.1325	1.8888	2.0755	2.0048	2.1181	3.3406	4.2423	4.3392	4.3218	3.4427	4.2767	5.141	4.7147	4.3206	3.2492	3.5539	1.8357	3.4727	1.157	2.0617	3.7595	1.8568
2.8631	3.8207	3.3501	3.0931	1.6658	3.3308	4.0575	2.4775	3.9418	4.2594	3.5071	1.5433	1.8376	2.5164	2.3567	3.4028	2.4991	3.6846	3.6197	2.8195	4.6239	4.4392	3.2997	3.2037	2.2667	2.6534	3.4615	2.9949	2.3013	4.6095	3.4083	2.8296	2.7955	3.4378	4.4868	3.0885	4.0845	3.7697	1.8637	2.5948
4.7432	5.0658	5.256	5.3713	5.6779	4.5518	4.9507	6.2971	6.7679	7.4597	6.8563	4.0255	2.7581	3.9707	4.4724	4.8626	6.7233	5.5944	6.7695	6.7781	8.962	6.8347	8.8243	8.3057	5.8503	5.5325	5.3277	4.9609	7.391	7.2482	5.9182	6.254	5.6371	5.088	5.6243	6.2639	6.8326	8.0748	8.1778	8.6673
7.6585	6.1599	6.8684	5.9784	9.5185	9.4117	9.162	8.5352	8.3408	8.9802	7.8799	7.6298	9.4495	7.2508	7.3457	6.3914	8.6035	6.236	6.3047	7.1458	8.8151	12.398	11.465	7.3897	3.538	5.6207	0.36356	1.3593	0.6822	1.0596	4.4663	0.64467	0.64811	0.00035803	0.36113	0.41644	0.47806	1.0222	0.25755	0.15679
5.0067	7.3429	3.8534	4.6126	3.5537	3.9943	4.2693	4.3187	7.3317	3.6425	5.4662	4.4677	5.555	6.4138	5.2753	6.1302	5.9211	5.3374	5.2103	4.6796	5.5696	5.6435	6.3582	4.8899	5.5598	6.2155	8.5424	8.7721	11.569	9.2524	10.634	14.194	11.434	12.741	16.077	14.906	13.91	13.007	16.426	15.856
0.75359	0.00040511	0.78592	0.45568	0.57641	0.00019833	0.014099	0.6954	0.7831	0.82521	0.0016272	0.033341	1.2567	0.75488	0.6615	1.153	0.30023	0.00030927	1.0008	0.73577	0.0012498	1.1119	1.2412	0.0012323	0.64152	0.51155	0.00095275	0.00039702	0.00029745	8.0867e-05	0.00045988	1.5881	2.5221	0.00048313	0.00050492	1.8054	0.0045168	0.92265	0.00053481	1.4837
7.9512	8.7071	9.5291	8.4616	9.144	9.1945	8.6619	11.955	10.825	8.9269	10.901	11.642	10.665	9.5329	9.5599	10.284	9.271	9.0434	13.665	11.978	9.2279	8.2541	10.795	12.34	13.811	12.184	10.818	12.988	14.745	11.904	13.512	18.041	14.247	14.645	21.682	16.03	22.369	18.284	15.146	23.083
3.927	5.1646	5.692	4.4328	6.1516	5.722	7.6565	6.3627	7.1325	6.3907	8.2946	10.656	10.953	14.813	14.937	12.488	15.23	14.053	10.954	13.179	14.257	13.804	18.376	17.517	21.865	22.689	24.277	25.584	25.406	27.231	27.77	30.799	30.558	24.25	30.301	26.976	29.054	30.056	29.578	29.754
1.8715	2.9517	0.00083406	1.0233	0.14787	0.36651	0.044464	0.0075645	1.1583	1.0975	0.00023459	0.0030684	0.00033738	0.00068129	0.001596	1.135	0.98677	1.1074	0.0057338	0.056971	0.26185	0.00034166	0.41818	0.017031	0.0013675	0.4483	1.3096	1.7308	2.2364	1.154	2.2501	1.5227	0.40116	5.7492	2.6447	2.7753	1.1752	4.9735	0.00093252	4.4208
5.9515	5.2214	5.6013	5.3265	5.4345	5.0281	5.4075	6.256	5.7954	5.3002	6.1767	4.9836	5.0747	5.1039	5.4832	5.7086	4.7358	7.1055	6.3221	5.4822	4.6152	5.4309	5.6357	6.5483	6.4944	5.621	8.4053	6.8413	7.8711	7.5542	8.3297	8.9897	10.621	9.7206	10.047	9.1738	10.189	11.692	11.168	12.19
3.8523	4.0014	5.8316	4.236	5.4041	6.0305	3.9229	3.7127	5.2649	6.0052	5.9226	6.503	5.2244	7.082	8.2467	7.2837	6.1142	7.4152	8.62	6.8591	9.7118	7.274	8.457	8.2774	7.606	8.5655	10.287	9.7221	9.0158	9.8002	9.7729	11.42	9.6558	10.374	11.414	12.123	10.072	9.6168	11.337	8.7941
62.588	51.303	60.957	61.303	64.614	67.099	56.581	62.484	53.007	54.077	52.709	62.025	51.279	52.461	46.277	60.098	56.718	59.485	45.42	49.578	56.823	50.446	67.508	45.64	61.148	64.314	83.085	70.019	86.218	106.32	119.47	103.4	116.57	134.61	134.41	172.37	186.02	168.98	124.63	187.21
8.5977	6.2666	6.1161	9.0852	5.3326	3.8878	5.414	3.1556	3.2813	5.7912	3.3412	3.8107	5.4672	3.5203	1.5722	0.00032803	4.4771	4.0491	2.1544	0.00046404	2.4133	4.8641	4.1802	5.8768	6.6319	8.6265	6.4929	7.9183	8.6052	11.009	8.7699	10.764	11.393	12.748	11.527	12.394	11.818	11.706	13.668	12.476
6.2845	6.1234	5.4293	4.4101	6.0653	4.5729	5.3692	5.2929	5.9483	4.9616	4.8072	5.0272	5.4841	5.2883	6.6192	5.688	5.1584	5.9906	5.8368	4.7817	7.4368	6.7799	9.8001	8.795	11.858	10.632	8.8047	8.7885	9.76	10.099	8.5339	9.7482	8.7552	10.312	10.055	9.7557	9.9887	9.9675	9.8069	10.983
8.2921	8.0654	7.0877	8.1407	7.7275	6.0904	7.2738	7.6312	9.7044	7.0305	5.9953	6.1663	7.0501	6.2738	7.0799	7.8881	6.9179	8.463	9.1745	8.2531	8.0403	6.8256	8.2712	7.4617	8.8945	8.0725	11.587	12.008	12.914	9.8181	14.819	11	12.045	15.232	14.953	10.464	12.109	10.49	11.5	13.427
4.9474	4.0533	5.8359	4.2167	6.2891	5.0391	4.8137	3.7306	5.5465	4.026	5.7424	4.0725	4.8832	6.0978	5.0352	4.9278	5.7404	5.448	3.3789	3.5565	4.0381	3.1198	5.3651	7.042	10.894	8.9909	9.4645	10.714	9.3946	10.505	11.879	10.48	11.493	9.5894	9.464	11.245	12.182	11.762	11.781	9.9503
2.095	2.3076	2.8153	5.1406	4.0105	15.536	0.70378	1.3439	3.3102	3.9133	3.6788	3.0688	1.0452	0.001048	2.734	0.080641	2.2902	2.3283	3.4484	1.638	2.9356	4.3113	2.131	4.0522	5.1167	5.9304	4.8202	4.4593	5.3969	5.0798	4.8871	5.372	5.1299	8.876	8.0145	10.931	8.9302	7.8416	8.8488	9.5558
5.4412	4.3202	4.2661	4.9345	5.6644	3.3473	2.5928	2.3625	4.2547	3.6302	2.6465	3.2229	3.5144	3.7247	3.3153	2.0203	4.8633	3.4523	3.4818	5.0727	4.4103	4.9546	7.0741	8.2002	6.7678	7.1005	6.5163	8.9083	9.1117	8.3083	9.9807	12.104	11.438	7.1584	8.9689	9.9186	11.197	10.281	12.353	12.432
1.7343	1.3391	2.5335	1.1686	3.4622	2.0994	2.8189	3.0141	2.4461	3.163	1.4971	2.5358	2.4065	2.7431	1.7814	2.2239	0.00032581	2.2663	2.5067	0.22387	0.84655	2.9318	1.2599	2.1685	2.6907	3.8073	4.2591	2.3196	3.8708	3.8855	4.3267	3.591	2.9494	2.1853	2.5282	2.9495	2.9751	2.7406	4.3211	3.4795
2.5905	4.445	5.1767	5.1849	5.7096	5.8702	6.9398	6.8547	8.0664	6.7205	6.5945	8.1252	8.8384	5.8513	6.3039	6.4028	7.3865	8.3702	7.3995	8.9746	7.1807	7.8701	9.0075	7.8275	10.517	12.138	14.02	15.093	14.193	16.526	14.582	15.345	13.838	13.877	13.507	13.078	12.791	12.553	14.906	13.671
5.196	4.3937	5.1753	5.2877	5.1687	4.7423	4.2679	4.2	3.7291	4.3407	5.4789	5.2986	5.163	3.3904	4.0205	5.2416	4.3957	5.0757	4.448	4.2183	5.5574	5.2199	6.4016	5.8328	7.6281	8.0309	9.9044	9.265	8.8511	11.205	12.061	11.03	11.647	11.858	12.925	14.517	16.089	12.488	14.19	16.902
2.3918	5.0873	3.2492	3.4238	2.8972	4.5956	4.882	3.5019	3.0354	5.3467	5.8567	4.5171	4.2557	4.5803	4.947	3.3828	5.4283	5.2291	6.5464	5.2816	7.0206	4.4252	5.783	7.9974	9.3975	11.164	11.868	14.608	15.09	16.332	18.278	17.999	15.099	16.499	12.254	13.133	7.5617	13.708	10.785	11.648
2.6361	4.4603	3.5326	3.4506	3.6386	3.3645	2.8528	3.6385	2.4991	2.8236	3.2816	2.4336	3.1742	4.0544	3.8107	2.7989	3.4694	2.7254	3.7614	3.368	3.3359	2.6213	2.8447	2.6547	2.8946	2.8964	3.6238	4.2518	3.1902	4.4934	3.9649	4.3192	4.3948	4.066	4.6861	5.2095	4.7623	4.5535	4.7109	5.3155
15.62	12.578	15.157	13.768	12.64	9.5042	11.737	14.652	12.239	13.028	17.055	20.668	23.803	19.943	19.676	16.379	18.89	19.713	17.408	19.212	20.234	18.558	18.439	18.475	19.074	25.951	28.727	38.231	32.456	37.353	54.159	63.239	74.955	67.503	71.219	68.889	70.498	86.719	96.777	82.939
13.994	10.921	12.169	15.902	15.961	14.887	12.794	14.849	15.739	9.1252	9.2412	12.819	11.121	7.9611	9.3693	8.7253	10.427	10.054	12.081	9.2113	11.919	12.657	19.685	28.525	36.734	43.039	40.056	45.15	56.932	65.246	65.202	77.988	85.917	87.689	113.02	111.68	112.8	118.01	138.59	130.83
NaN	NaN	NaN	NaN	NaN	NaN	NaN	NaN	NaN	NaN	NaN	NaN	NaN	NaN	NaN	NaN	NaN	NaN	NaN	NaN	NaN	NaN	NaN	NaN	NaN	NaN	NaN	NaN	NaN	NaN	NaN	NaN	NaN	NaN	NaN	NaN	NaN	NaN	NaN	NaN
2.4007	5.948	9.7588	4.2357	2.0071	11.88	2.1705	0.90011	0.00046014	1.7434	2.0028	2.6805	3.1254	0.0004307	2.7412	2.0289	1.3388	2.8128	0.86297	1.2521	2.9548	3.8981	3.2498	3.8938	4.8505	4.8446	2.711	6.6217	7.9192	8.4333	5.9844	8.105	10.487	6.8289	7.152	6.4664	3.9568	3.4913	2.227	4.9592
7.9289	8.5384	7.6192	7.9485	8.7206	8.6812	9.7105	8.7846	10.66	9.2697	9.6016	10.592	12.038	9.811	9.9445	9.4056	8.9614	9.277	9.8916	11.086	12.343	14.657	24.421	21.082	18.524	23.452	30.601	34.453	53.7	66.189	64.573	68.989	77.817	62.983	76.011	82.704	80.198	80.415	76.555	73.967
5.437	3.8723	4.8083	4.6923	4.6811	3.3613	2.9701	4.2305	2.8369	4.0694	3.1505	3.3956	4.3339	2.906	3.2281	3.9543	4.8735	3.196	3.4213	3.9113	2.5012	3.1052	3.2253	3.9988	3.8186	3.0434	4.1759	2.4565	3.699	4.2332	3.6931	2.6926	2.7913	2.7795	2.497	3.372	2.6358	4.1258	5.7315	5.0826
4.3804	1.7613	2.0981	3.5716	4.1859	4.7681	2.2092	4.1547	4.1736	2.3756	4.5072	2.6728	2.3821	4.3688	3.7413	3.9269	3.212	6.0453	5.163	4.3197	3.4607	5.8595	5.298	8.1333	8.6815	9.6856	11.204	10.262	8.0819	9.8745	7.3404	7.5482	8.1603	7.3276	6.9306	7.5873	3.3465	8.3034	7.1022	6.192
6.0994	5.2016	4.9711	5.3747	5.8754	6.1357	7.8969	10.081	7.3275	7.5302	8.461	7.594	8.4704	8.0016	7.4537	7.1779	7.4631	5.2266	4.6095	5.4246	3.5289	4.0915	4.4416	5.5337	4.7737	4.015	4.5432	3.7972	4.5851	4.8725	5.4285	5.1932	5.113	4.725	6.1333	4.986	5.4884	8.3765	4.7899	4.3502
5.4296	5.2068	5.039	3.0124	5.8003	4.7506	3.4735	4.937	5.9351	5.1932	6.7844	6.1864	2.5531	5.1393	5.0203	8.1665	3.5334	5.2202	5.6755	3.4848	5.5765	6.6743	3.7901	8.0217	8.5603	8.5076	6.1283	3.8993	8.3762	7.0625	6.7242	5.8326	8.455	9.1036	8.5472	7.1488	6.9566	8.5003	8.5892	8.8522
2.5378	1.0528	4.2074	1.5868	1.1232	0.87818	1.697	2.8321	3.1698	1.4601	2.518	2.8943	2.0281	1.2238	0.58998	1.6189	1.154	2.286	2.4308	1.2921	2.8134	1.6173	3.0609	2.4131	2.3445	1.9049	1.6557	1.3221	1.4438	1.6513	2.7785	2.1463	1.8584	1.6799	2.2662	1.1385	0.91614	1.0861	1.6994	0.95792
5.4356	4.1344	3.8246	3.4334	3.5037	4.0592	2.6179	4.907	2.6006	4.7301	3.9291	3.8772	4.4347	5.1835	2.539	5.7572	6.0218	5.3913	7.2555	6.2479	4.9693	6.9723	4.8146	4.2391	5.744	6.0504	3.5921	5.0446	3.6819	6.9956	4.7074	5.2127	5.9624	5.0449	5.8265	7.4848	6.9539	7.7687	9.3033	6.1474
3.5302	4.7206	4.5534	4.3534	4.0446	5.4218	4.0541	5.7007	3.8246	3.8532	5.7322	3.3173	3.0784	3.8472	4.0829	5.5196	5.1063	3.2204	4.4507	2.4832	2.8469	5.5618	6.6577	4.9446	4.6255	15.083	5.5228	13.447	6.7734	4.6639	8.1468	4.4041	5.5003	4.4174	3.5449	8.5174	6.7455	3.1825	6.689	8.1549
4.5599	2.7139	3.6808	2.7339	2.512	3.127	2.8556	2.6242	3.3165	3.2636	5.3622	3.1902	4.7002	3.2517	5.2346	5.6706	4.5785	3.4029	5.6739	6.4376	5.2557	6.0214	3.7159	3.4357	4.2533	2.4233	2.8965	2.3588	3.7317	4.9603	3.4905	5.2953	4.5836	6.8783	6.6339	6.4763	6.2246	6.1109	6.4665	6.2033
2.1162	1.4571	2.0212	1.6727	0.00064659	2.9688	2.8209	2.8598	1.0914	3.3297	3.3389	3.2972	1.9668	1.3061	1.3126	2.9367	2.3508	2.3097	0.00037992	1.2226	1.2528	2.165	1.7065	1.7768	2.0985	1.5772	1.9461	2.9719	2.1293	2.7015	4.9318	3.5651	2.5814	3.307	1.5958	3.0238	2.621	2.6102	2.7991	2.8787
0.8502	1.6781	4.4308	2.3338	3.4173	3.0494	2.2667e-05	4.8406	7.2638	6.4226	7.7251	7.5207	5.3852	3.5079	5.9813	1.9227	4.2104	1.083	0.50341	0.43382	0.58539	1.3294	0.42929	0.89551	0.20633	0.3672	0.00038769	0.50433	0.48863	0.94931	0.00027051	0.011971	0.00019513	0.013444	0.00045409	0.00012894	0.015015	0.0016289	1.6656e-05	0.14666
1.1069	3.831	3.3552	2.7289	4.1015	3.9248	1.627	3.0748	2.8384	1.8276	2.8905	0.74105	1.2383	0.97907	1.1911	2.1952	1.1429	3.1345	2.7179	3.0216	3.1432	3.569	3.2674	1.4815	2.1213	2.7757	1.3523	2.7081	2.4984	2.2639	3.1837	2.6598	2.2359	1.6759	2.8499	2.4371	2.8712	1.089	2.8598	3.0527
4.6177	5.0182	3.4565	5.1818	5.6694	5.5419	5.5336	3.6158	4.3133	3.5153	4.9165	1.8418	2.2163	1.7695	1.4923	2.8395	2.9136	1.8078	0.00028913	3.3971	0.78165	2.0499	1.189	0.90076	0.81231	4.9233	6.0626	4.5243	4.9035	1.5595	3.4913	2.0105	3.9376	0.027208	0.0013426	10.499	3.0961	0.59145	4.6137	2.7298
2.7355	3.6249	3.8553	4.3031	4.1315	3.146	3.5344	4.2694	3.8767	2.61	3.8518	3.2969	3.7233	3.0235	4.27	4.5236	2.8777	4.8672	4.5323	4.1856	3.3055	3.4152	3.3613	5.6079	4.1362	4.8995	4.1542	4.4009	4.7681	4.6445	4.5579	6.2057	6.1236	4.2109	4.6038	5.4412	5.1936	4.3258	6.6386	6.3152
14.685	11.738	12.828	7.6284	14.179	12.847	37.74	22.306	19.662	36.301	10.045	13.387	10.811	26.977	10.893	31.026	10.701	16.418	11.203	16.077	27.874	21.251	7.64	16.102	9.7471	15.557	10.901	58.186	13.335	15.329	13.093	18.116	14.904	18.957	12.564	22.263	7.7805	16.961	8.6666	12.313
0.71416	0.00074637	0.73371	0.73115	8.3657	1.7375	0.89739	6.3175	1.0057	1.1531	2.737	4.0442	2.9618	2.866	4.5823	5.1954	6.189	4.9262	4.9487	4.18	4.8771	4.4928	4.8509	4.6463	5.239	9.8909	5.9905	6.2614	5.4547	10.38	5.6603	8.4701	8.841	8.7457	9.9881	8.9316	9.3735	12.18	11.558	15.223
5.4708e-05	5.8849e-05	5.3836e-05	5.1692e-05	5.7842e-05	5.605e-05	4.414e-05	3.8694e-05	5.1656e-05	4.366e-05	0.010402	9.819e-05	6.4739e-05	5.951e-05	0.00010833	8.3328e-05	0.00012675	4.7852e-05	5.4616e-05	5.7629e-05	6.7445e-05	0.028063	0.0097207	0.00014754	0.36414	0.013529	0.32686	0.019537	0.00032706	6.9117e-05	0.00013926	0.00014288	0.0006298	0.00022717	0.00010082	0.023826	0.006432	0.026537	0.00099634	0.0028986
7.7105	6.1417	7.731	8.4811	10.163	10.771	13.602	10.918	12.397	11.014	12.584	12.756	12.853	11.444	12.947	11.065	14.394	13.683	18.073	15.312	17.074	17.276	14.649	18.443	17.399	19.317	19.817	20.577	20.307	20.225	21.552	21.857	23.609	26.813	22.491	21.727	22.351	26.947	25.37	26.235
4.6461	3.5536	3.8279	3.0889	3.9049	4.7353	4.3052	4.2731	2.3932	3.0598	5.4541	2.616	4.2663	2.7895	2.6682	5.0053	3.9931	4.7017	2.5025	3.0351	2.7601	3.9158	2.9666	6.4343	6.4591	10.672	8.9629	9.1585	11.878	11.35	11.683	12.24	10.708	9.7637	11.709	13.916	11.838	10.638	10.115	11.035
2.0486	2.7826	2.4194	1.9607	1.9082	2.8445	3.1002	3.0957	3.0349	2.5724	1.9996	2.3088	3.9694	2.6066	3.7306	2.7285	4.1415	3.0395	2.7276	3.0275	4.7298	2.4836	3.3012	2.7607	3.4992	2.9432	4.2202	3.7997	3.3628	3.1822	3.6292	4.0028	3.5988	3.434	3.5375	4.3364	2.6315	3.6212	3.4281	4.139
4.5475	4.477	2.5227	3.5426	0.00062403	0.00069287	0.00065312	2.0861	2.6034	4.4686	4.5758	2.9404	3.2751	5.5374	3.0086	0.63035	3.8813	3.87	2.0808	0.51689	2.9937	6.8088	5.181	5.0463	8.008	9.5167	7.7293	7.0936	6.4872	7.1898	3.4671	6.5712	8.7515	10.091	8.2522	11.621	8.5355	11.661	6.8177	11.686
4.4712	4.8722	4.7912	5.8928	4.7129	5.9803	5.9324	6.0053	6.1444	7.0204	6.5624	5.4049	5.4707	6.4341	8.1951	7.0527	6.4824	7.7229	7.3763	9.0359	6.5923	6.9096	9.3837	10.128	9.2226	9.1502	7.6674	7.3746	7.3568	6.736	5.3104	4.3822	5.2904	5.0369	5.7259	3.3735	5.8263	4.9977	3.281	4.3526
3.6225	5.0795	4.4433	6.6228	7.7799	7.6427	8.0931	7.2594	6.2145	7.3547	7.0759	6.3875	7.6346	5.1719	7.5107	7.0098	7.1761	6.4308	7.6713	4.3361	1.891	4.191	3.9908	0.80674	3.7964	0.71028	1.5117	2.6182	1.6909	4.7405	4.9855	2.1536	3.3586	3.2629	2.9326	2.5239	4.9933	3.5057	0.0018887	2.6063
9.6936	1.2257	5.0893	4.6468	5.0563	4.2517	4.644	9.1052	3.8478	4.2526	6.0914	2.6823	3.7425	2.3653	2.6331	5.3409	2.6098	9.1872	10.225	7.2944	7.9721	1.6675	5.7192	5.7911	8.5464	6.6915	5.3211	6.8435	6.4946	7.4977	8.2975	5.8626	6.6575	7.2724	7.5365	5.7336	7.3952	8.3662	6.2524	8.698
5.307e-05	6.9172e-05	5.1712e-05	4.8638e-05	5.7985e-05	4.5714e-05	4.3323e-05	3.7503e-05	7.4563e-05	4.2464e-05	4.7052e-05	0.00040646	7.2883e-05	0.1455	0.034577	4.0169e-05	0.0014061	0.18993	5.2283e-05	0.0095007	7.9281e-05	0.00074093	3.6636e-05	0.00019333	5.4281e-05	0.00014411	0.0088311	0.00025405	0.0095456	0.00043761	0.55883	0.00042315	1.0285e-05	0.037318	5.4917	0.1007	2.2386	0.00069606	1.4391	1.7774
3.4777	1.0489	2.5452	1.2046	1.6824	3.9798	1.4644	4.1053	1.9577	2.0128	2.3792	2.6096	1.9478	4.8593	2.8105	2.2024	0.00080041	2.0673	1.7811	2.0517	1.2453	2.8434	3.4358	4.6582	0.00080643	3.8167	2.8615	2.5914	3.844	1.6068	4.9945	5.4162	5.6415	1.1429	3.5684	4.3917	3.3549	4.7227	1.4911	4.9416
6.9491	4.3099	7.5487	6.6202	4.7204	4.925	6.512	4.0952	4.7734	3.5761	4.0267	4.3243	3.9396	4.6376	3.1871	5.3717	5.8025	4.0614	0.00056173	3.7086	2.3777	1.289	2.0501	4.2092	4.4535	6.4751	3.9536	5.8039	6.6724	4.2917	5.6074	4.4833	4.8486	2.4051	2.7555	3.2004	1.0423	3.7031	5.3009	1.8225
0.51378	0.00028198	8.4205e-05	0.0035152	6.7058e-05	6.3394e-05	4.1478e-05	3.6992e-05	7.392e-05	5.1174e-05	4.3142e-05	6.6632e-05	1.0068	0.00027525	0.1857	0.0036948	0.75073	0.9814	0.47893	0.0006867	4.509e-05	4.9586e-05	4.7148e-05	4.802e-05	4.8028e-05	5.2379e-05	6.1529e-05	0.045516	6.8783e-05	6.8723e-05	4.6859e-05	4.1816e-05	4.6494e-05	6.9557e-05	4.9482e-05	4.6309e-05	6.5996e-05	6.8824e-05	5.794e-05	5.9553e-05
0.02657	0.22803	0.85922	0.00075982	0.0010989	0.39598	0.00071189	0.00017979	0.0029193	0.00048954	0.37064	0.43717	0.91137	0.00077477	1.3257	0.024302	6.5107	1.9712	7.1768	6.488	6.6449	5.7976	2.0993	2.7447	2.333	3.4916	3.545	2.4524	4.866	3.9464	3.8389	4.6233	4.0311	3.214	2.8016	4.2816	2.9309	5.532	3.975	4.2125
4.4022	4.1509	5.3013	5.055	4.9208	4.7874	4.4505	4.8448	4.0728	4.883	3.3687	4.7471	5.0031	4.9797	5.1117	5.0307	4.2173	4.6623	4.9663	3.7545	5.0327	4.0175	4.9559	5.4871	5.6287	6.4903	6.8419	5.4489	8.6072	7.0397	7.3293	6.1055	6.5802	5.3312	4.4756	7.8617	5.4204	5.5579	6.0035	7.3344
4.1305	3.5985	6.3371	3.7784	4.879	4.038	3.6709	7.614	3.9507	17.828	4.5015	10.144	4.3065	31.091	6.062	3.6347	4.6894	3.6398	5.6789	10.89	4.3635	9.8684	5.8667	9.0071	5.7522	9.7702	7.7914	7.7166	9.1682	6.6595	6.4232	3.7875	5.7798	7.0138	10.18	8.6418	7.5387	7.5271	6.8487	8.3499
7.6057	8.4319	7.8248	7.8497	8.0137	8.068	9.6446	8.3455	8.7925	6.9899	8.6614	8.6271	7.8852	6.8238	6.0356	8.1733	7.64	7.824	8.3528	8.308	10.176	11.087	14.42	16.075	20.355	17.998	21.298	33.652	36.183	36.727	44.84	58.555	63.693	63.125	73.023	77.708	82.931	80.374	82.013	97.973
2.7722	2.5084	4.3306	3.4786	4.2055	5.0452	3.958	5.8802	5.1806	3.7098	5.1194	4.3965	4.1962	3.0127	3.1061	4.7044	3.4245	4.1908	4.725	2.7078	5.3397	4.799	7.073	5.9026	8.3797	9.2815	7.019	11.255	9.4015	10.543	10.587	10.78	12.042	10.27	11.402	10.052	10.413	8.4383	10.572	12.945
0.37895	1.8324	2.532	0.0005448	2.763	0.00050091	1.9755	2.6061	3.1177	2.2568	3.4908	4.2392	3.1715	4.9451	1.28	1.5504	1.387	0.00050437	1.7315	2.7007	2.8973	1.6464	4.1936	2.1708	1.9208	2.6464	1.9706	4.2584	3.2767	3.8807	2.5991	2.3695	2.684	0.00046838	2.1809	1.8984	1.7999	2.7112	3.1021	4.0573
0.00047363	0.00049513	1.6562	0.00049411	0.018421	0.00026902	0.0056755	0.72423	0.0032709	0.0007778	0.0032939	0.00070205	0.00091011	0.034982	0.53078	0.00046658	0.039112	0.00072818	1.8958	0.90888	0.0010693	0.022518	1.0002	0.40394	0.84995	0.95727	0.029926	0.49286	0.5767	0.72324	0.50517	0.52707	1.0153	0.81567	0.61607	1.303	1.3482	1.4503	0.03739	1.1112
4.7947	4.6617	5.8191	6.7756	5.4475	5.2861	8.1717	7.8715	8.4833	8.0462	7.2736	7.899	10.773	9.8252	10.161	10.945	10.714	11.645	6.1807	7.3847	9.5069	12.69	11.935	10.5	8.6684	7.214	9.8722	6.9006	11.365	8.2932	9.0541	10.558	4.6151	7.5674	7.0951	4.6151	2.7474	4.4048	5.475	7.754
3.3353	2.354	2.0626	2.5295	1.3778	0.00060052	2.154	1.567	2.151	1.8905	1.7375	0.00058034	0.43456	1.3861	1.7915	0.97281	1.1218	0.49831	0.84634	2.9453	1.8523	1.348	0.00016091	1.7779	1.8042	2.3685	2.7523	2.7399	4.4276	2.801	3.4193	1.564	1.7973	2.3288	3.479	1.085	1.9234	2.2365	0.00066491	1.5782
616.59	590.56	576.7	533.11	579.7	621.29	459.49	548.85	502.06	636.51	660.43	469.77	567.96	606.09	432.02	446.07	440.12	366	346.38	335.35	313.73	348.89	305.54	502.43	489.82	586.58	544.51	578.01	563.32	502.35	633.97	635.83	695.38	814.98	863.82	904.78	898.37	1119.3	1045.7	1173.1
6.3598	6.0029	7.4703	7.0911	6.6115	8.5664	6.4123	5.3407	8.8384	7.8218	5.8475	9.4858	8.2618	7.3297	6.3687	5.2374	5.3227	6.5104	5.6678	6.6335	4.9323	5.5009	6.4058	7.5445	7.8996	8.095	5.7889	6.5201	8.5229	8.4255	9.3117	7.9744	7.1567	10.289	9.615	10.363	7.7314	10.942	11.308	9.7178
25.162	24.43	25.573	29.65	20.221	20.217	29.342	26.011	21.481	24.9	17.269	18.377	18.042	23.529	15.681	19.538	22.965	17.759	21.007	19.209	16.11	21.192	23.751	20.751	24.755	25.917	25.726	26.268	27.664	29.573	35.641	35.463	37.859	43.756	38.148	41.207	41.533	47.668	54.086	57.965
3.1151	4.1051	4.6663	7.5763	9.5642	8.0184	7.3306	8.0908	4.8816	4.8907	7.0859	4.2127	5.7638	2.8834	6.5268	3.617	5.5555	5.047	3.026	5.7184	2.8244	6.5168	7.2613	6.2491	6.779	7.6436	5.7846	7.4914	7.2085	4.4775	6.2682	6.0718	7.1093	8.7609	9.2483	9.0995	14.02	12.124	12.004	10.981
6.2452	5.3027	3.9403	4.7889	6.3021	4.91	3.7798	4.2275	4.9237	5.3295	7.2128	8.0783	5.9992	7.8967	9.6047	8.9926	9.4803	8.1074	9.7051	10.033	7.2484	6.4862	10.52	9.8653	12.655	17.139	15.38	16.923	16.846	16.872	15.771	15.338	18.826	20.362	18.464	20.025	19.781	17.709	17.175	15.372
39.894	13.802	15.393	36.292	13.838	20.975	16.831	6.717	18.63	14.328	15.261	12.128	5.7537	6.0755	5.0802	6.1081	6.3136	16.457	11.293	9.51	5.3118	7.5137	9.1129	7.1932	5.3271	16.823	9.0553	10.101	15.808	10.7	6.5842	10.764	11.204	9.35	12.071	11.212	10.278	11.44	9.9834	13.391
3.957	3.8527	4.4734	3.6544	4.0268	2.9824	2.7938	3.0942	1.1229	0.90365	0.18461	2.9619	1.6108	2.5467	5.0977	5.323	8.806	6.2477	5.3153	3.9947	3.8886	2.3002	1.8607	1.1261	2.4753	1.6573	2.2605	4.0023	4.7343	5.7597	4.1254	4.3229	3.1766	4.9429	4.5122	3.9005	2.9036	2.7481	2.6168	2.4034
5.3163	4.8445	4.8392	4.5684	5.4289	6.1083	4.2373	5.6817	8.3236	5.0427	6.6589	6.6799	6.6974	8.8728	6.087	8.1638	8.1056	7.1646	6.0563	8.2483	10.805	8.8107	12.018	13.182	12.122	12.346	14.797	15.04	15.895	16.367	14.836	20.178	15.895	18.582	15.797	17.098	16.095	19.545	19.293	18.813
13.741	10.036	11.147	11.623	11.851	13.131	11.797	13.057	11.701	10.448	10.377	11.808	9.6061	12.403	11.654	9.4497	13.031	11.907	13.145	10.556	8.7075	13.749	13.474	11.426	14.665	12.793	13.202	15.747	11.316	13.231	15.164	13.512	16.514	12.131	16.77	17.185	17.034	16.807	16.439	20.91
9.9338	13.215	18.917	12.823	22.762	12.496	10.023	5.2394	5.4202	6.3873	1.4847	5.5348	5.381	6.3715	4.088	4.3677	4.7662	1.9745	2.1584	1.9902	1.8572	1.9243	3.5006	0.98369	2.6468	4.637	1.5781	3.7153	1.6517	2.9546	0.099026	3.6834	0.00011672	1.4631	3.2894	2.4185	0.00068886	0.00057734	2.3205	0.00053022
6.7327	3.9171	5.4748	7.2547	11.114	9.6154	12.008	11.19	7.4227	6.8683	8.1055	6.7429	5.6436	4.9467	6.9154	3.6808	6.418	6.1296	4.4748	5.2496	2.5529	5.1055	6.0758	5.5414	4.1872	5.2191	6.436	5.1398	4.2953	6.2003	5.7242	6.4836	6.4809	6.0049	4.6727	5.7306	4.3498	4.6586	3.2225	3.5084
2.4272	1.0381	0.00090118	1.1446	1.7632	0.7745	0.00030795	0.00071581	2.295	2.1687	1.4457	1.8764	3.1583	1.6006	1.159	1.4733	2.6407	2.5682	2.4964	3.131	1.1542	1.5676	2.2949	2.1304	3.0491	0.71511	0.84513	2.8224	2.5601	1.8104	1.0399	2.1858	1.0448	0.032277	1.4075	1.4874	1.6874	1.9981	1.639	1.7487
7.5415	7.5745	7.0612	7.3028	8.8977	8.1214	7.8908	10.522	8.8692	8.4627	10.4	10.569	10.368	10.103	9.238	10.438	7.8812	8.8714	9.2166	7.3502	8.019	8.5205	6.5173	8.7409	9.8226	10.53	12.985	16.628	16.925	20.421	18.833	19.135	24.342	24.69	21.397	23.669	21.373	20.524	19.712	19.259
5.0371	3.0721	4.5545	5.6097	4.2799	2.1694	3.1006	4.8731	3.4399	3.4942	3.6257	2.2364	2.898	2.399	4.2462	2.5965	3.7668	8.3689	6.4534	4.5187	4.6045	4.5905	3.9147	3.2944	3.7121	6.3919	5.5514	4.8029	5.5038	4.2339	5.2149	6.9305	6.5938	5.532	7.8953	6.1125	6.7819	6.403	5.3527	6.5804
7.5189	7.5318	7.9124	7.1934	9.753	10.617	9.3045	7.6086	10.154	9.0711	8.8843	9.2944	7.5845	10.655	11.454	13.644	12.921	13.01	11.089	13.237	13.219	11.505	12.824	11.739	15.134	17.266	15.995	18.85	14.391	14.226	17.037	16.863	16.516	23.605	18.644	16.784	21.471	16.37	19.88	17.397
6.418	3.3962	3.6385	5.2467	3.5431	3.7895	4.6144	7.0268	6.3615	7.2343	5.3478	8.0993	6.9745	6.1134	6.5939	6.5218	8.7641	4.0305	6.6225	6.6042	6.3773	6.9078	5.2849	7.4908	7.4761	7.317	6.0037	6.8187	8.5977	6.6931	9.1241	5.9496	5.7925	4.0367	6.5354	6.6565	7.0496	6.7485	5.6336	5.3537
7.3965	4.6288	7.6008	3.7205	2.8469	3.1687	5.3741	5.1894	4.8509	4.7445	4.3854	4.615	6.3664	5.4515	5.6049	5.7901	4.7468	5.3306	5.0299	8.0691	3.132	3.5851	5.2603	4.5816	7.6312	6.4984	6.3989	7.2113	7.7998	6.6418	6.8088	6.7702	9.25	6.3433	7.3367	6.0597	8.3694	6.8087	10.205	8.6684
2.7633	2.3979	3.8196	2.4884	1.382	1.4312	2.9779	3.6868	4.5325	5.46	2.8656	2.9533	5.3076	3.7997	3.508	2.9236	3.264	3.8138	3.3468	5.0764	3.6613	4.898	4.4137	4.1414	4.5918	3.8268	3.8156	6.1364	5.4483	4.3843	3.2046	5.8231	4.7081	5.2516	4.5599	4.5401	7.0687	6.4727	4.824	3.5663
2.6861	3.7004	3.0924	2.8432	2.0302	1.6739	2.1641	2.5915	2.7222	3.7647	4.2935	3.6923	3.3856	5.3675	5.4087	2.6224	3.14	3.3888	4.7589	4.7574	3.1566	2.661	4.0807	3.3201	3.6089	3.2408	3.2669	3.5957	4.3211	4.482	6.3651	3.5869	5.1903	6.0952	5.5854	5.1877	6.0758	5.9944	6.6091	6.0515
11.717	9.2194	9.812	11.719	6.6126	5.5077	7.0097	7.0094	4.4098	9.1468	5.4952	8.1706	8.7578	7.8146	5.5103	7.0385	5.7321	5.459	7.8738	6.8415	7.0045	3.7037	5.0303	4.8466	5.382	6.435	6.3452	5.4482	4.5757	6.701	4.555	3.3787	2.9171	1.7133	2.8003	3.8591	4.0748	5.5219	2.3454	6.7589
4.9145	3.4686	3.6471	4.9244	4.2446	3.8789	2.2229	3.411	0.73058	2.3112	1.9751	1.6089	0.76365	0.50091	0.50028	1.0307	0.40596	0.42296	0.87977	3.2133	1.2305	0.73145	1.1804	1.2268	0.88259	0.66157	1.5642	0.00057271	2.797	0.00036914	0.97707	2.0731	2.2756	1.7077	0.0054338	2.9991	3.1436	3.2228	5.3028	2.856
6.1816	7.5291	8.3193	8.0618	5.5065	8.5657	8.993	8.3745	8.5671	9.8073	9.3735	7.337	10.668	9.8878	8.5938	6.0412	8.5148	8.5689	11.257	10.053	11.597	12.178	8.4789	11.463	11.352	11.063	9.4894	10.79	7.7678	9.9269	9.6868	6.7628	10.271	7.4486	9.716	7.9377	7.7586	8.0969	8.4193	5.9862
7.6027	10.151	9.522	7.8183	8.1274	10.008	9.7658	9.6653	9.9118	10.988	8.6666	9.8059	9.7765	7.3693	9.5882	8.4327	10.757	10.842	9.1056	12.123	12.382	13.509	12.57	13.212	13.055	15.622	17.278	16.439	16.016	15.29	14.213	11.968	13.22	19.031	13.015	13.342	13.717	15.84	12.607	12.24
2.5916	2.1112	3.975	2.955	4.2848	3.0952	3.4094	1.6804	2.7905	2.3962	3.4119	2.7937	3.015	3.6458	1.7936	3.4441	1.2497	3.002	2.2507	2.7169	2.4298	3.7251	3.7086	4.0763	2.8842	2.6334	3.5111	3.9894	3.2423	3.3919	5.3595	4.8324	4.4262	5.6162	4.1979	5.7273	4.754	4.6225	4.431	2.6475
5.5341	4.7369	6.0897	6.4798	7.1183	6.8554	7.7645	7.2095	8.3844	9.6446	9.05	10.879	11.48	11.485	11.145	10.87	11.357	13.467	12.628	13.977	13.742	14.618	14.85	15.747	16.741	17.079	17.939	20.363	21.387	19.291	21.131	21.518	22.242	22.065	25.118	23.525	27.324	25.857	25.759	24.516
5.8103	6.8088	5.7592	6.9683	6.4999	8.0461	11.042	10.416	9.1043	6.8937	10.49	6.9548	6.0951	6.548	4.7117	7.4392	7.7064	6.9004	8.6197	6.4397	6.2816	7.9727	9.0143	12.598	13.919	14.117	16.573	14.357	20.89	24.298	8.5429	7.1569	13.831	12.901	13.241	17.493	19.61	20.026	15.263	10.846
7.6034	10.635	7.919	8.526	9.4526	10.997	11.005	9.3332	9.9572	7.5479	13.15	11.609	7.8079	10.037	11.348	10.633	10.833	11.486	14.324	11.086	10.127	9.758	8.8836	10.458	9.0431	19.229	19.567	19.117	15.423	19.279	17.852	15.887	11.058	12.27	16.424	13.759	11.572	15.625	15.916	14.583
18.427	26.535	20.311	22.203	16.656	24.573	21.675	20.017	20.701	21.162	23.646	25.157	21.809	26.219	18.615	21.638	23.734	22.04	23.832	25.509	31.906	22.333	20.63	20.98	26.755	28.981	39.348	40.645	40.671	33.345	37.628	48.513	41.837	52.174	51.028	53.083	47.042	45.49	57.885	56.68
13.198	13.646	13.287	14.151	11.138	9.6795	9.7273	8.7405	10.231	12.429	13.534	14.987	13.574	12.569	12.246	10.023	10.252	11.27	13.125	5.9484	8.2414	11.096	9.6053	10.557	11.046	11.193	11.879	10.545	10.274	12.502	11.059	11.292	8.2848	9.8137	10.605	8.8303	8.0752	7.6433	8.1973	9.2447
8.6535	8.3253	6.88	6.9514	5.0305	5.5558	6.5166	5.0429	6.8995	5.5369	4.4502	6.0851	6.5388	8.1386	6.5719	6.8735	8.715	5.7245	6.1512	6.3677	6.4412	6.7689	6.9332	7.5262	8.7076	8.502	8.5672	9.0196	8.6438	9.1845	8.1056	7.3772	7.841	8.3555	8.951	10.522	9.2409	11.518	11.957	10.746
2.7772	4.6357	3.3745	4.2829	2.1126	4.0054	2.4714	3.2096	4.6862	4.3854	4.555	2.8167	2.196	4.2715	6.6564	4.6119	4.9061	4.5791	6.3829	3.8135	4.6856	5.5247	4.7474	4.3543	4.494	4.8533	5.4518	5.6986	5.4441	6.4527	8.1355	6.7618	7.4202	7.6588	6.1499	9.4707	8.1583	8.4162	9.0922	11.758
1.2092	1.3966	1.373	1.4588	2.1767	1.429	2.0214	2.0793	1.6484	1.7557	1.874	1.4623	0.44688	1.1857	1.6953	2.7376	1.6342	3.0305	2.6002	1.1704	2.421	2.5165	3.8328	3.3641	4.791	6.2185	4.981	3.8378	5.3273	5.6149	6.8513	10.071	5.557	8.8689	6.3123	7.4195	7.0093	6.7033	6.4689	6.4889
10.272	8.7299	9.9921	10.381	10.099	7.8424	8.0664	7.2843	8.3284	9.4911	9.2239	8.3282	7.723	9.7079	6.6986	9.5057	9.5636	12.052	11.779	12.1	12.064	12.085	12.423	12.675	12.049	9.582	10.543	7.4122	5.8716	6.2675	6.1624	3.6751	4.1598	2.8738	2.1117	1.5882	1.534	1.3822	1.6804	0.098789
5.7936	3.3316	4.574	6.6746	3.7437	4.2131	6.01	6.6629	9.2673	8.3183	2.9315	4.4962	4.0063	4.6355	2.9866	3.5111	3.4628	2.0491	1.7923	1.9033	1.8844	2.4536	2.3059	2.372	2.5481	3.1232	3.1529	2.6532	1.8753	3.404	3.2636	2.3629	2.1577	1.2902	1.9728	2.1395	1.6711	1.5325	3.0319	1.9028
5.515	1.1914	0.081523	1.4037	1.189	0.18567	0.00041295	0.00032373	1.2333	0.65285	0.25418	0.67337	0.0049876	0.0043831	0.44759	0.59211	0.84233	0.43301	0.00031641	2.5742	0.65585	2.5587	2.1062	3.8693	4.0241	4.8253	4.3031	4.3955	4.557	3.9848	7.1225	3.6285	4.1083	2.7223	2.8599	2.6326	2.8633	1.9253	2.4393	3.3502
4.8298	7.2169	6.6763	5.6827	6.3759	6.0513	6.0366	8.2509	4.7401	6.077	6.6433	6.2898	5.6146	6.2101	5.5364	6.764	7.0795	6.1037	6.3389	6.1414	8.0876	8.5446	4.6344	7.6671	6.8016	6.6892	4.9727	6.8277	7.4856	6.8595	7.4884	7.9501	7.8142	9.8942	8.5354	10.445	9.333	10.168	10.478	13.065
6.2416	6.9104	7.2608	6.9662	8.0713	8.7074	8.7678	9.7944	9.6888	10.158	12.088	9.2077	7.9631	7.4506	7.3113	7.4792	7.794	7.2452	8.03	9.9271	6.9735	9.4591	6.1306	7.8558	7.4565	6.5152	6.1548	6.8786	9.8675	7.5611	7.3361	7.7978	8.3895	7.5246	7.3955	7.23	6.9187	8.3095	10.157	9.6095
3.2703	3.4744	1.2361	4.22	1.0872	4.1783	2.5116	2.162	2.6807	5.3044	5.737	3.0925	3.3548	2.4327	3.7248	3.6327	0.85887	1.2807	0.00043262	1.6058	0.00047025	0.81054	0.70088	0.29381	0.99369	1.0527	0.65868	0.66211	0.38267	0.31844	0.042466	0.009481	0.002334	0.00018148	0.0002209	0.0012651	0.00090075	0.0010452	1.1067	9.2936e-05
0.00033649	0.00036189	0.00020641	0.86695	3.0362	1.5379	0.00041152	1.685	0.71111	0.84	6.1478	0.8584	1.469	1.5653	0.94026	1.8017	2.4387	1.6304	1.087	1.0005	3.6887	4.8572	4.0303	4.1462	4.8607	2.2527	2.8777	3.9946	4.4743	5.2565	7.3527	4.4964	5.3393	1.1996	0.68628	0.52391	0.00061699	0.69804	0.47946	0.78677
3.5705	12.963	4.2584	5.7774	4.5178	3.4727	2.951	2.1521	3.0834	4.3366	4.4736	4.3409	5.0835	5.1174	3.3967	4.5601	3.8641	2.9798	3.083	2.9539	3.3509	3.157	2.8521	3.8005	4.1099	3.9454	4.0708	4.518	3.9524	4.5905	4.352	4.7691	5.8004	6.4781	9.0298	6.6483	5.8031	5.5503	3.6987	2.1936
2.444	3.0947	2.563	3.4781	2.0883	2.2757	1.7208	1.6843	2.5444	2.2241	2.5781	1.9061	2.5042	2.5244	2.4223	1.7463	1.5909	2.2933	2.1433	2.4912	2.3907	3.1403	5.0144	7.653	7.9991	11.924	10.864	9.2657	10.245	11.396	11.852	10.908	11.031	9.9925	10.968	10.653	10.597	10.895	12.724	10.451
3.8197	1.5378	0.89104	4.1934	0.00037404	0.84488	1.2718	0.0076262	0.026118	0.057757	4.7495	0.0038371	0.0002611	0.0010393	0.00088698	0.20864	0.040538	0.00022465	0.47081	0.0002302	0.04258	0.38063	5.1507e-06	0.00067906	0.91701	0.0014335	0.89095	1.6267	2.0727	2.1327	2.9761	3.5376	4.0673	3.1119	5.2305	4.7606	5.1285	2.3166	1.9392	5.8303
6.057	0.04939	2.879	4.4849	1.3079	4.4923	4.8754	0.77449	5.8646	5.9837	5.5795	5.9202	6.9022	6.3107	5.2406	5.9524	3.7565	2.6907	2.9072	5.5773	4.9595	4.241	5.3347	8.5507	7.4011	8.9438	9.0067	10.772	9.867	10.194	8.279	12.016	11.873	11.359	12.05	13.329	12.323	15.158	15.365	13.239
1.5134	0.00028919	0.00065331	2.0542	1.4991	1.6522	2.7888	1.9341	1.7338	2.429	2.325	1.5035	1.4135	1.9945	1.8111	2.5275	4.629	2.842	4.3371	3.4973	4.0568	2.7833	2.9888	2.6941	2.3329	1.9827	2.3271	4.2344	1.6772	2.766	2.8947	2.5096	3.4977	3.332	3.2186	3.0774	3.1901	3.8476	2.6966	2.0696
2.7551	1.921	1.9602	2.3644	1.9699	2.2704	1.5204	2.2625	3.0971	0.53157	0.93167	1.2252	2.0487	2.0965	2.0029	1.8144	1.6134	3.5894	4.377	4.2068	4.4555	5.5224	5.5664	5.7737	7.2227	6.5831	7.9873	4.4717	5.921	6.4107	4.3731	4.0353	4.4028	3.8247	5.2184	4.1363	6.1416	5.3343	5.9157	4.4435
0.0081317	2.6496	0.0013283	0.56863	0.00049146	1.647	1.7179	0.00033688	0.00045578	2.1919	3.5363	4.9084	6.8256	5.7237	5.1802	5.4939	6.1012	6.6492	8.3132	5.8811	5.5565	5.9851	10.429	8.5289	8.2606	5.6805	7.6182	7.5253	6.6526	6.2236	6.0525	6.2356	7.0997	7.5794	8.4995	9.2443	7.8256	7.7574	7.8243	6.9518
10.412	10.413	9.8604	10.247	10.014	9.5734	8.302	9.2952	9.6109	6.7112	12.321	8.5192	9.2177	8.9275	8.0873	9.8772	10.783	13.088	10.175	9.8667	10.363	9.4494	11.243	11.554	12.253	10.103	13.053	14.045	12.381	12.528	14.986	12.839	13.071	14.339	12.569	15.765	14.309	15.344	15.649	18.733
11.977	9.2042	17.084	13.614	9.9396	10.448	6.7152	7.7181	4.4643	5.7148	3.8576	3.6829	2.9314	1.7733	3.305	5.0222	5.688	4.4195	4.4948	5.1503	4.5695	3.3888	5.0864	5.8811	4.4681	6.5519	3.539	5.4501	6.2224	6.924	4.6276	5.0146	6.4038	6.3862	7.4477	4.7613	8.168	6.7755	8.8061	9.2347
2.0584	0.869	2.3157	4.9635	1.571	3.4722	4.5202	1.7158	4.5803	2.9979	3.7625	4.6338	4.6944	5.9821	7.1027	6.2263	6.9949	8.4897	8.0383	8.552	8.4059	11.392	10.987	15.27	16.197	15.669	12.885	13.093	10.951	17.817	19.349	10.585	9.7527	10.229	11.342	11.854	8.7186	10.103	7.9614	6.6385
5.7183	4.4324	5.9644	3.9789	4.176	5.5624	5.6784	4.6644	4.5506	5.9854	5.4876	6.69	8.3114	5.2073	7.0119	5.1168	4.1748	3.2223	3.4603	2.2971	6.3372	4.4658	4.448	5.5779	4.8696	3.2208	3.6488	3.0606	3.8416	4.1302	4.1492	4.4569	3.3374	4.9124	5.4262	3.2037	4.6367	5.1868	5.4377	3.3372
4.8255	6.3438	5.3964	5.1347	5.7802	5.889	5.1411	2.8863	5.8981	6.6738	7.3281	7.7642	7.2408	7.21	7.8088	5.8633	5.2863	6.1554	7.4555	8.9608	7.1783	8.8585	9.9543	8.3926	11.663	10.273	11.556	10.313	10.182	9.8883	10.307	11.601	11.847	10.709	12.363	9.1336	12.334	11.696	9.7373	11.566
34.612	25.453	27.76	27.868	27.705	26.799	31.206	24.911	25.223	23.405	24.746	27.363	33.726	29.928	27.733	30.024	28.709	28.503	27.73	27.323	28.213	28.473	26.729	27.193	24.764	25.344	22.923	26.677	22.017	25.305	30.215	30.738	30.569	33.412	34.993	33.676	32.724	40.039	51.885	37.76
8.6352	7.3888	6.0459	7.9879	5.9218	8.8364	7.1689	7.963	8.1187	9.429	6.6938	9.9986	6.6091	8.0926	10.165	7.0516	13.119	8.429	7.7807	7.7672	8.3513	7.9805	12.017	18.868	25.552	31.68	36.944	42.328	43.274	50.385	49.557	52.162	51.2	55.355	61.307	57.114	56.77	54.533	55.485	54.074
5.9513	4.6964	4.3272	4.4421	5.8367	5.8048	6.0969	8.5261	5.684	6.0573	4.1412	4.6389	4.3419	6.3752	5.9582	5.4344	4.7644	5.1356	7.3811	4.3077	6.1106	7.8209	5.0891	4.7571	6.1664	9.2839	5.8662	5.8345	5.4772	6.1944	5.6153	5.3145	4.7044	6.5785	5.7286	6.2492	6.0537	6.3369	4.122	5.2399
5.2903	3.5736	3.7155	3.4758	2.9295	3.5745	3.2274	4.8747	3.4948	6.8543	6.5457	4.5239	6.521	5.8719	5.3379	4.1882	4.8833	6.1046	5.909	7.1067	4.1864	7.7928	6.652	7.221	8.7379	5.8746	7.3885	8.3459	6.7224	7.5877	4.1843	6.5475	5.4619	6.615	7.2268	6.0913	6.7804	7.5459	5.8509	7.9509
6.3058	6.3025	7.5729	5.7397	6.649	7.5685	6.1051	6.2435	7.1261	8.6013	7.4994	8.9647	6.0642	8.7236	7.3477	7.7785	10.343	10.607	9.7648	6.5168	7.6381	8.2185	8.5707	8.6407	7.9695	7.2403	9.0485	8.8134	8.6551	11.692	12.449	13.281	10.748	11.456	12.346	10.938	14.469	10.65	12.015	10.614
0.00048897	3.4948	3.3258	3.9823	2.7399	2.816	2.9653	1.5625	1.5112	3.0434	3.2402	1.5397	1.8533	2.0408	2.7144	2.1761	3.469	2.3347	5.0572	6.2184	7.2398	6.0851	7.4302	10.201	7.0606	9.6459	9.6225	8.7834	8.3442	7.3177	8.9881	8.4415	8.4445	10.278	15.131	10.685	10.913	10.427	11.288	14.576
6.6007	4.9986	6.6178	5.6914	6.1774	5.8136	7.8017	7.9655	2.925	5.6323	4.9203	7.3072	5.6581	5.9879	5.5269	6.3106	8.0101	5.5321	5.2349	4.0714	4.706	6.5954	5.7063	4.6191	4.7053	5.5557	6.3515	7.2529	6.66	6.1534	7.8744	8.6586	10.207	11.108	9.716	10.466	7.8342	9.3489	8.3639	11.688
5.4741	3.7038	3.8893	1.8034	2.056	2.5139	2.2952	1.8798	2.1643	2.0466	0.87995	1.5908	1.625	1.2352	1.7807	1.382	3.8109	1.9702	2.2681	1.7983	2.5579	1.8971	1.6833	2.5869	3.8762	3.6024	2.6974	2.043	1.7323	1.7894	2.0312	2.1385	1.0507	1.8662	1.1802	1.7455	2.4218	0.99172	1.5645	2.1467
4.0273	2.5875	2.3057	2.3675	1.4511	3.3479	1.9276	2.482	2.1137	1.4071	2.4827	0.7484	2.0229	2.366	1.0053	1.456	0.57228	1.6256	1.5753	0.00040614	0.00064249	3.6595	2.5577	2.2637	5.4946	4.2361	3.7156	4.6039	2.1084	3.1765	3.2152	5.3272	3.2843	3.6066	2.005	8.8885	16.055	0.94551	2.7184	4.1803
3.5057	2.2647	1.6669	2.791	1.4962	3.7245	4.3523e-05	2.1028	1.4501	0.00044054	1.4903	1.2338	0.91026	2.6137	0.00047507	2.3655	2.866	5.032	2.3612	4.653	4.2701	2.5961	3.1757	5.4504	4.4311	3.4323	5.7258	4.8914	5.1345	4.3849	2.0121	3.1598	2.723	3.6595	2.1866	2.4571	2.1287	3.0754	3.0902	3.1865
2.7454	5.4063	2.8337	4.906	3.7396	2.6866	1.1188	1.4047	2.4433	3.2222	3.3504	4.7708	3.3254	2.9722	3.4014	4.7387	4.8874	3.4022	3.5208	4.1793	4.4298	4.9432	5.0609	6.2652	8.7423	8.2644	8.3633	6.9556	9.1175	7.2453	4.7946	4.8509	4.2096	4.6087	5.7591	3.8094	3.4911	4.2812	5.0294	4.9053
7.938	7.4816	6.0278	6.9818	6.146	7.2745	8.777	10.243	9.5298	7.7347	12.343	12.137	7.3214	11.373	10.512	12.143	13.409	13.749	13.641	12.38	12.14	16.31	14.697	16.739	17.039	20.92	20.799	21.472	22.102	26.537	24.73	24.24	25.323	25.092	19.162	17.749	19.254	21.427	23.833	23.685
7.4704	8.0728	8.2701	9.4714	12.487	10.509	9.7005	11.74	8.2609	7.2348	9.9001	6.67	8.3442	7.4243	8.2	6.4763	5.4918	4.4608	3.9847	4.6376	4.1032	4.6159	6.3647	6.4127	5.3628	4.2684	5.7563	6.0805	6.6011	6.5328	5.7814	9.2398	8.897	6.867	8.4976	7.1754	7.0557	7.2914	7.5817	11.117
5.532	3.6679	4.0659	5.2663	4.2912	4.5794	3.9846	3.7321	4.2319	3.7055	5.4045	5.2716	3.9032	5.3083	3.8242	6.2548	6.3947	7.867	8.4797	6.1464	6.3306	7.7613	9.292	12.708	13.073	13.969	16.009	16.571	15.153	18.018	17.446	17.006	13.945	17.333	17.727	19.086	26.748	19.244	21.429	21.052
3.2006	3.1785	3.031	3.5379	2.4947	2.5963	2.7663	3.1775	3.4302	3.3845	3.4767	1.7945	3.4207	3.1836	2.9118	2.9523	2.8121	4.024	2.5532	2.5884	2.8479	3.9803	2.8652	1.8734	2.7328	3.846	1.5423	0.00046147	2.6377	0.00053127	1.4285	0.00041203	1.5073	7.3401e-05	1.5258	1.6998	1.233	0.37952	0.00054222	7.8619e-05
3.4407	1.1819	2.958	3.6614	4.9376	2.297	4.1925	5.3995	5.5625	4.5091	3.8395	3.8205	3.9895	4.3876	7.7648	4.8627	8.1856	5.7179	8.6774	9.5136	8.0735	9.6595	8.6662	9.4995	6.3915	5.6603	7.2972	7.4254	7.8996	8.8426	12.198	7.7094	5.967	7.2872	9.0453	7.3371	8.8784	8.7811	5.545	4.4245
3.7281	3.2763	3.0423	3.279	1.3301	2.9911	0.023306	1.7223	3.5648	4.7411	3.6267	3.95	4.558	3.4633	5.0338	5.1011	3.7113	4.4717	1.6192	4.2738	4.9135	2.9964	4.427	3.8598	6.4573	6.373	11.029	8.5939	6.0678	9.0009	10.991	10.561	9.1352	10.593	9.3936	9.5174	6.8409	10.263	7.3009	6.2934
5.7155	4.8012	3.2809	2.3901	2.6424	3.5209	4.1548	3.4647	2.818	1.0614	2.5145	2.285	2.3884	2.8836	3.5954	4.3953	3.9651	3.5419	2.6747	3.6545	2.5568	4.0691	2.7041	2.2991	2.6134	3.7689	3.7432	2.4879	4.5694	3.5967	4.4783	3.3034	3.4601	3.2042	3.4451	3.1379	2.9225	2.3845	1.9119	3.1798
6.3043	6.6544	6.2797	7.7844	7.1405	7.5424	8.6085	9.0047	8.553	7.8722	9.2328	8.9923	10.516	12.209	6.8583	8.2733	6.7751	5.1268	5.0808	5.8067	5.3542	4.3757	6.5351	5.554	4.9362	7.9097	7.8367	7.6475	7.9353	10.879	8.8572	8.9173	10.383	12.136	10.518	12.591	10.033	5.5827	10.749	15.012
5.0511	2.5983	4.392	5.0971	4.459	4.8004	4.4508	3.7027	3.1832	2.0928	2.9888	4.4962	4.7754	4.0861	3.8641	2.6572	3.166	1.5738	1.3817	1.461	2.7979	2.3498	2.6604	3.4065	3.6218	3.3906	4.6202	3.7058	3.5861	3.9535	3.4253	5.2067	3.6443	5.2152	5.0849	4.4657	4.9969	3.5319	4.136	3.4744
2.284	0.21291	1.4197	1.5004	0.00038368	1.6611	0.00053536	0.20277	2.1488	1.2276	1.1177	1.411	1.4558	0.00045938	1.2699	0.99298	1.05	1.1397	1.6401	2.1402	1.4374	1.6872	2.8435	2.5292	4.8132	5.09	5.9004	5.563	6.641	5.1559	6.3087	7.2188	7.4513	6.0411	5.79	6.0933	7.4283	6.2498	6.1811	6.8948
2.4944	3.3728	3.983	3.0651	3.3369	3.3389	2.9567	5.5781	5.7398	1.4176	2.8146	1.728	5.189	3.1156	2.8402	1.8198	1.3303	0.00096311	0.87059	0.00088387	0.0024523	0.0019385	3.4386	2.8415	5.0104	4.9407	5.2758	6.8067	4.7425	6.2159	4.8579	5.7978	6.9261	6.2759	6.3867	5.2063	7.6531	6.1717	8.2929	9.6508
3.5817	2.7421	7.7602	6.7097	7.2475	6.5912	7.9224	6.3507	6.9573	5.9697	8.8171	5.8082	8.598	8.5155	6.5522	9.3008	12.03	10.479	10.404	11.784	10.498	10.97	10.218	11.451	12.987	11.661	14.535	14.76	15.426	14.319	18.227	13.843	16.5	14.082	14.683	13.59	13.902	15.756	14.393	16.035
0.00035302	0.016294	0.32145	0.73924	0.00019083	0.89347	0.58088	0.00026203	0.0011683	0.0009384	0.00027158	0.019411	0.0042692	0.32786	0.01958	0.71652	0.039842	0.00045495	0.00031716	0.049781	1.7323	0.0023298	0.52043	1.08	0.0011962	0.95544	0.4544	0.060645	0.22038	0.79486	0.15348	0.35744	0.043531	0.4947	0.00023526	0.30414	0.00082774	0.28822	0.63896	0.86773
6.1028	5.9855	8.1015	5.064	5.2723	5.9528	4.7731	2.4077	2.8814	1.6446	7.3846	6.3954	3.9494	3.0835	4.1435	4.0088	4.1773	1.9315	2.2886	2.7859	2.5099	4.4851	5.6848	3.6035	4.5742	6.8052	9.5927	9.0676	13.026	13.4	13.231	11.565	14.454	10.336	13.753	14.434	14.696	15.395	15.798	16.147
4.1478	6.208	5.729	5.8151	5.5551	7.7804	7.2111	6.3202	3.519	5.5823	5.7465	8.9754	5.8652	3.7785	5.2097	5.7435	3.6725	6.4362	7.718	4.2824	2.9325	7.25	6.8552	8.1168	9.6032	7.3138	7.649	6.395	7.5134	7.5592	6.1636	8.4679	8.5136	8.2683	6.5719	6.4853	6.8068	9.5551	8.7623	7.5689
10.261	7.5561	8.868	9.9804	10.157	10.272	6.9471	6.3168	7.6392	6.5332	7.0783	9.7067	10.137	10.994	12.572	8.4239	8.2986	9.0363	9.2616	9.7679	11.503	9.2966	9.2379	10.5	11.652	15.792	15.914	13.745	11.75	14.772	14.179	16.204	14.414	11.671	12.27	18.088	15.159	14.834	10.168	18.291
4.8465	4.0321	4.2202	4.2314	3.7115	4.3809	4.6442	4.8568	4.5737	4.8827	5.1385	5.1664	4.8374	4.9532	4.4704	4.3322	3.535	3.3401	4.2106	3.8217	3.3601	3.8281	4.7257	4.6674	4.3833	3.6049	4.6084	4.5867	4.0875	4.1329	4.8587	6.3535	4.4459	5.6755	5.6015	6.0137	5.8988	6.17	7.4919	6.3762
1.6344	0.00058371	1.5572	2.2148	0.00052753	0.1729	1.4873	0.00067415	1.0653	5.6967e-05	0.00038042	0.00050333	1.4266	0.00039912	0.00062676	2.4806	1.6135	0.77186	1.3429	1.5805	1.9471	2.956	1.5092	3.211	2.1722	2.8429	3.0194	3.305	2.6631	2.6344	2.6416	3.7317	2.6614	2.3299	3.0389	2.0246	4.5942	1.9361	3.6726	4.8759
6.8471	4.0405	2.8986	2.4665	1.5677	0.00059056	1.5827	0.1132	0.0060388	0.00087247	1.8136	0.0017999	1.4219	1.4902	1.3117	2.3963	3.1854	0.0005836	0.00029374	0.81353	1.1643	0.6918	2.7582	3.3301	4.1598	4.7002	5.2712	3.9654	4.0773	5.5644	7.2666	7.5499	4.8066	7.9875	4.4368	6.1538	3.3484	5.1595	1.5236	1.5386
4.1196	3.4944	2.6282	3.7266	3.9942	4.912	4.462	2.1219	4.1338	0.00047664	3.2474	5.4201	4.931	4.0696	4.2955	5.1428	4.2913	3.3418	3.7624	2.5501	4.4047	4.1006	7.9177	5.4673	7.8169	5.7762	6.0499	5.6488	5.3141	3.416	4.231	4.2658	7.1038	5.272	5.3154	6.6681	4.5543	3.0981	4.7164	4.1795
1.7536	0.33481	0.66365	1.9591	7.5895	5.5895	4.6908	5.6237	1.8079	3.6552	0.94392	0.918	4.7738	2.6919	5.9107	4.7701	4.0682	5.1367	3.592	6.2991	5.4655	8.4316	6.6476	7.8617	5.2913	6.1525	9.3948	7.6351	10.277	9.4401	9.1771	8.6816	8.1317	9.1466	13.63	10.573	12.985	13.257	10.268	15.489
2.7531	1.9779	4.3559	4.4326	4.1825	6.4954	3.7323	5.5889	5.0613	5.7664	6.5852	5.7182	4.7983	5.225	6.421	5.3217	6.0416	5.9301	5.507	4.8412	6.3235	5.6856	7.5127	7.6693	8.1987	7.7088	8.1458	9.7369	7.7796	7.5827	7.9248	10.795	7.3999	9.1987	10.148	12.492	8.1157	10.549	6.936	9.6751
2.9309	3.563	1.8852	1.6208	3.1526	3.795	6.0744	4.4394	2.6957	1.2653	6.655	3.3015	3.9042	4.4481	1.5617	1.9947	3.7764	2.8666	3.4244	4.3596	5.3691	5.031	6.8433	4.4536	4.302	3.6154	3.4181	4.0471	3.8359	4.2645	4.671	6.2588	6.9235	6.1338	5.2771	7.1614	6.2827	7.1503	5.7668	6.68
2.8319	4.1703	2.899	2.2942	3.2068	4.4296	2.9557	3.9484	3.8322	3.3164	4.0799	3.2554	3.8232	3.5819	4.4809	4.0721	3.4144	3.2842	4.9131	3.4321	3.943	4.582	7.5262	7.7404	6.3026	6.2596	5.4088	4.1252	5.7164	4.9071	4.4931	5.6562	5.0232	6.7791	9.2364	6.3755	6.0567	6.8424	6.6746	6.6649
1.4457	1.2762	1.1393	1.142	0.90396	0.87817	1.5812	0.56072	3.9842	2.2148	1.2971	0.70045	2.3894	1.151	1.2419	1.1936	1.3199	2.3996	0.00068093	1.4026	1.2318	1.7443	2.8041	2.8702	2.1389	1.9594	2.5658	1.8651	1.7208	3.2559	1.9826	2.4656	2.5223	0.78092	0.84389	1.8154	2.1845	0.80588	1.1368	1.0139
2.4529	2.7308	2.1429	7.0708	2.7256	5.8681	6.0581	5.631	5.75	5.9341	4.5954	3.4676	7.7401	5.1513	7.1072	7.9503	6.4039	8.818	6.8393	9.3893	8.0404	6.9959	9.4933	9.9307	10.1	10.969	10.823	10.72	8.9478	8.055	8.6169	7.3084	6.9176	5.6568	6.1777	5.3044	5.3683	5.3397	4.943	5.2796
23.605	17.802	17.872	15.451	15.059	15.275	16.623	17.642	20.312	15.369	17.122	15.743	15.971	13.122	13.106	14.019	14.22	17.469	17.534	14.102	14.666	16.225	16.028	18.572	17.664	16.427	20.18	23.241	24.745	19.853	23.636	18.346	29.224	22.812	26.398	29.043	33.037	29.819	29.992	28.814
3.1298	2.9926	5.7762	5.501	5.3059	3.9296	3.937	3.3052	4.7053	5.3273	4.3014	3.8804	4.2927	2.8617	4.9211	2.6728	4.2145	3.8125	3.6957	2.3337	4.6049	5.0743	2.933	2.3279	3.7048	2.8122	4.3638	3.3195	1.9081	3.4221	3.2505	5.3466	2.4024	3.8964	3.6458	2.7381	3.1168	2.8249	2.5178	7.628
16.554	17.895	14.938	20.496	15.029	20.265	16.456	15.331	17.048	16.672	14.331	14.147	16.239	15.339	12.766	15.411	17.697	17.77	13.171	17.11	16.6	18.005	15.314	20.625	22.464	22.468	25.836	27.531	32.873	33.032	30.787	33.724	37.845	39.704	40.25	39.114	40.393	37.205	39.083	42.66
6.3662	9.9053	8.0165	6.5974	7.0917	5.7966	6.2849	7.3161	6.333	5.2503	7.4524	6.9464	6.0638	6.8294	6.2295	6.9305	6.87	7.0597	5.703	5.6486	7.032	7.4584	8.4199	10.249	11.259	13.134	13.322	13.572	14.271	12.648	16.929	20.609	21.425	20.521	25.327	23.986	24.984	28.801	26.822	25.875
5.9815	3.0531	3.7791	4.0581	3.985	3.8581	4.4968	4.0826	3.756	3.1328	3.0858	3.0352	3.7897	2.6771	4.5107	4.2162	3.1392	3.9328	3.3456	3.1413	3.0758	2.3961	3.4249	3.9797	2.9657	5.0166	4.9556	3.0543	4.6612	4.0484	3.5547	3.7066	4.0561	5.4796	4.4866	6.4671	4.7042	5.7193	5.1447	4.6343
5.8531	7.007	6.9206	6.6151	7.4553	6.3017	9.0609	8.9206	9.6175	7.503	8.3231	9.1333	8.2907	7.8477	8.5895	8.8318	9.0356	10.225	11.154	8.7351	8.0317	9.3671	10.17	9.6118	12.526	10.131	12.641	12.662	13.919	14.961	16.012	15.247	16.737	15.066	16.992	16.692	17.12	18.671	16.71	18.805
3.7767	3.3623	5.9073	2.1977	3.3421	2.354	3.1776	4.1152	4.691	3.8324	4.7695	6.2948	5.4805	5.8951	5.1723	5.4314	6.8355	6.7442	6.0501	7.7487	9.4973	9.7037	10.108	9.6918	11.392	10.414	11.363	10.783	10.073	9.432	13.319	12.83	12.406	14.832	15.221	15.276	14.435	12.114	12.493	13.414
7.9562	6.5253	10.487	7.2873	5.6964	6.4993	6.0299	6.6284	6.4939	11.407	7.2946	6.2109	6.3742	5.052	3.3196	6.1747	6.5646	6.3152	7.9238	8.5483	5.9829	6.7313	8.2099	7.6384	6.9202	7.9593	7.7689	6.082	7.3379	6.6122	8.274	8.9601	8.2427	9.5469	8.4847	4.8676	9.5652	10.8	8.815	9.355
7.7483	4.937	5.0141	6.0742	5.4036	5.7305	5.9667	6.5955	5.6438	6.4066	5.0151	4.6791	6.3046	4.835	5.5447	5.7531	4.3463	7.5278	6.2894	5.4372	8.6445	7.2378	8.3772	6.9784	7.5398	5.6582	7.4778	7.6775	7.9216	9.8163	7.518	7.2738	10.276	7.883	10.189	11.776	11.535	11.06	9.9858	8.9649
16.809	14.005	13.779	12.993	14.601	11.757	15.299	13.054	14.788	11.089	13.748	14.052	14.934	17.4	13.655	11.752	12.104	11.008	12.689	11.688	15.461	14.212	17.461	20.649	22.084	22.107	29.205	37.652	45.498	50.387	57.948	57.953	64.342	74.475	79.788	100.11	86.01	92.325	96.626	105.06
4.078	3.1716	3.0411	3.4009	3.1547	2.7036	3.0425	3.317	2.413	3.106	5.0358	3.7624	4.0451	2.5407	2.7589	4.6872	5.3816	3.9361	2.5932	2.795	3.589	2.925	5.8308	4.6395	5.5545	6.1337	5.4565	5.3239	5.7749	4.5875	6.4772	6.5657	6.6159	5.6232	4.113	4.3218	3.5571	4.4903	4.8135	5.4296
9.9562	9.4661	9.6663	10.369	6.653	8.9516	6.8886	8.0511	9.773	9.1383	8.0184	9.2263	11.169	11.77	7.654	11.365	7.0363	13.604	9.7876	11.671	9.7494	9.7845	10.659	9.9593	8.2688	6.1338	9.8073	8.0263	13.675	14.027	11.299	11.745	9.3452	19.668	11.389	6.9001	8.772	6.5659	5.5522	8.9672
6.3883	6.0803	5.5636	6.7063	6.4743	7.6298	6.8119	5.7742	4.734	6.2596	4.4499	3.3844	2.5897	3.4251	4.9368	4.5463	5.4389	6.5266	3.8048	4.6492	6.0512	7.4539	7.0823	7.8517	9.5893	10.819	8.2243	10.601	11.377	11.512	9.6567	11.605	14.033	10.097	11.062	10.471	9.4923	14.041	8.808	8.2307
3.7119	3.5352	2.4233	2.814	3.0103	1.86	2.2218	2.4922	1.8956	3.2986	3.3206	5.2801	4.4447	3.4899	1.8978	1.9363	0.99527	0.00066723	0.028381	3.5691	3.2188	2.579	1.366	1.4305	2.4462	9.7817	5.508	4.8487	6.6633	5.4715	5.3659	5.0689	5.8627	11.758	2.3477	4.6717	4.2031	7.4167	5.0087	15.531
2.3967	3.1598	2.7129	3.7025	2.9073	3.9527	3.2997	4.4056	5.063	3.7319	4.2775	4.262	4.7407	5.5108	4.3704	5.6582	4.0594	4.7078	6.2471	4.6442	7.5702	6.1025	6.4695	7.2646	8.4627	8.2908	7.2743	7.8288	6.6608	7.1071	11.232	9.7074	8.028	10.558	6.4258	9.3092	9.5226	13.395	11.799	11.731
0.0012773	0.00030903	0.0010781	4.8963e-05	0.0002829	0.0027276	3.4054e-05	0.00014735	0.00050359	0.00071872	0.00095046	8.4626e-05	0.00062562	8.1731e-05	0.043039	0.0049691	2.1997	0.98628	0.0013974	0.0003814	0.00013742	0.025608	0.00014356	0.0002662	0.00016376	0.11785	0.039075	0.00031331	1.205	0.30238	0.0011127	0.00035055	0.00051426	0.00016598	8.6528e-05	0.0018511	1.0574	1.5846	2.6458	1.8849
3.3761	4.3015	6.3493	4.9094	4.1674	6.0728	3.9565	7.1152	6.7941	7.0945	5.5897	4.8321	5.559	6.1828	5.3089	4.853	6.5143	6.8241	6.5084	7.4402	8.3067	7.2433	7.313	8.1015	5.9054	10.522	7.4385	9.5727	9.0389	8.8977	8.1113	7.9264	8.6204	8.1672	9.1685	11.286	9.0006	9.9602	9.796	10.296
12.323	16.365	13.668	13.021	15.441	12.329	11.043	10.501	10.389	13.974	12.204	13.243	13.104	11.437	11.717	11.643	12.24	10.419	13.545	15.85	13.73	13.474	14.185	19.858	30.061	33.896	29.941	27.299	28.057	31.739	27.654	29.08	27.399	27.8	32.678	28.123	32.585	30.23	25.719	31.755
8.5351	6.0342	3.5863	12.551	12.196	5.6212	9.3409	8.7285	9.123	9.7596	16.321	7.708	8.8161	7.722	7.6859	15.099	9.4694	7.9911	11.529	4.9225	9.7234	7.5844	7.9741	8.7838	8.1653	12.371	10.472	9.2546	7.892	6.2376	10.587	15.685	9.5078	12.827	12.015	13.297	12.427	14.673	11.783	11.512
6.7697	7.2619	8.1389	9.5195	7.3717	7.43	6.571	8.7568	5.5108	8.6751	9.522	8.3621	8.7049	8.0961	9.6581	9.9966	9.1666	9.7002	7.6164	7.6186	8.8882	8.9474	11.337	12.122	14.303	16.569	20.251	20.331	22.245	26.48	24.029	24.217	22.934	27.415	29.046	30.247	30.701	29.658	31.718	29.992
6.2505	5.709	6.1033	6.3944	6.2735	7.6382	5.9883	6.5797	8.0164	5.884	7.0069	6.5094	6.4598	7.1114	5.4394	6.7354	6.5214	6.0246	7.121	5.7561	8.0471	5.5705	7.5382	7.3419	6.6137	6.2704	6.7646	7.293	8.8457	7.1218	6.7817	7.1315	8.3802	6.7736	7.6966	7.5506	10.069	8.7801	8.289	7.2721
5.5867	4.739	5.5218	4.1242	4.4279	4.3951	4.072	4.064	4.788	5.7118	4.6802	4.1371	3.3239	4.8752	3.7875	4.3882	4.5526	5.3361	4.4958	4.093	4.3046	5.0851	6.0909	6.6884	7.8195	8.9889	8.9448	8.8321	12.436	11.96	16.087	15.635	14.222	17.056	15.73	17.145	17.891	16.248	22.947	27.084
4.8372	4.8808	5.0589	4.7613	6.2197	6.3645	4.4212	7.6861	7.1772	4.0741	6.4367	4.0632	3.0896	5.9618	4.0393	4.9835	3.9204	4.4266	4.1712	4.392	4.9952	4.0004	4.414	3.6991	4.0478	3.7547	4.9383	5.5593	5.193	5.1957	6.9105	8.2649	6.4049	4.1231	6.9365	6.1629	6.4368	6.364	5.6686	7.3618
25.537	15.64	15.549	18.107	3.807	4.8423	11.625	7.6375	6.2341	2.6018	6.4394	6.7883	5.9205	0.010727	3.0094	7.1368	9.2246	12.349	11.413	2.2651	8.6165	13.769	6.2454	7.7745	6.8118	6.7292	6.6731	6.4427	8.3052	7.8067	12.274	6.5998	6.2056	4.112	6.6018	8.1896	8.3854	6.5813	9.4294	3.8476
7.639	7.8279	10.12	13.186	9.4273	11.952	7.3892	6.16	9.4626	8.5551	9.6423	7.3189	8.9279	9.5734	9.1251	8.5506	5.7585	7.6904	6.5286	11.24	10.191	9.2528	15.217	7.8564	7.2101	6.3743	11.993	10.837	14.486	14.449	12.199	10.874	17.274	22.63	20.008	17.085	24.451	20.108	24.697	22.477
2.8966	4.1425	4.2312	2.6245	5.0511	2.9592	3.8778	4.9115	2.8252	3.4002	3.1841	4.7914	2.7346	5.0544	4.2621	2.6656	3.7706	3.5623	4.4006	4.3501	4.5104	4.9103	5.9831	6.9124	5.6251	6.2107	4.0054	6.8304	5.4594	4.2056	4.0129	3.9872	5.2687	6.5578	5.5268	5.0124	4.8062	4.478	4.2547	5.212
4.4683	4.3361	5.8736	5.2612	3.3092	4.2701	3.3453	3.8229	6.6366	5.8661	5.3064	5.362	5.349	3.9001	5.5953	5.4901	4.5432	5.5157	2.9428	4.8969	4.34	5.3605	5.979	7.5976	6.4045	7.5494	6.837	6.7916	7.9235	8.107	8.0383	8.1735	10.381	12.644	10.51	11.836	11.778	11.952	15.185	8.9686
5.97	6.5274	3.9684	4.8791	8.9315	5.7866	1.5415	1.8107	5.7936	4.3128	3.5085	4.5937	3.5814	4.5379	6.2966	3.7651	1.9611	0.74207	3.4437	1.9504	2.5217	1.6683	1.3695	1.9913	2.5391	2.1289	0.85957	3.3031	3.0292	5.2763	1.8977	4.1009	0.74716	1.9155	2.4783	2.8665	2.6116	2.9172	3.6468	3.0582
1.2857	2.2426	0.0013126	2.4958	0.021594	1.5441	1.3871	0.0021549	0.0069889	1.4496	0.0004521	0.00040786	0.00023796	1.3989	1.1909	1.2329	0.00046089	2.139	2.5377	3.3682	1.6769	3.177	3.4473	3.1687	3.0988	2.3149	3.1569	0.00062484	1.9489	1.8412	0.0048649	1.4112	0.00062492	2.4277	2.7801	1.911	2.8465	1.5461	3.9852	4.2075
2.227	1.7147	2.8431	2.288	2.3732	3.3654	2.9121	3.219	1.6649	1.6258	1.6113	2.4334	1.3015	3.0691	4.1935	2.7423	3.0387	2.5751	4.0213	4.001	1.8694	3.032	2.1209	3.507	3.3858	4.4228	5.09	5.656	5.2927	5.8057	5.4254	5.4274	5.9014	8.4163	8.3799	7.4458	9.4555	9.2319	10.179	7.8898
2.3578	0.00060337	2.0388	1.8302	2.2922	1.4632	1.4282	2.8094	2.3125	3.951	3.1484	4.165	2.198	3.5611	4.328	3.3449	3.6738	4.207	5.2585	6.814	6.4957	6.5352	6.4679	6.5842	7.727	6.5486	9.4847	11.308	11.477	10.996	6.2272	7.418	11.745	9.3311	9.912	9.0534	7.5694	9.7361	9.6221	8.945
6.3147	7.4518	6.5029	8.4092	6.7436	7.7682	6.6265	6.8666	10.021	9.3511	11.463	11.511	9.2168	9.9231	14.357	11.253	15.979	12.922	12.92	12.665	10.606	10.161	11.628	13.942	11.183	15.023	12.224	12.482	9.4263	9.9792	10.833	10.554	10.274	9.6775	12.923	12.799	10.689	11.215	14.029	15.082
9.4041	6.1086	8.2527	5.5058	5.2071	5.8097	5.0358	7.0908	6.5249	7.0454	4.8305	4.2931	3.0559	3.9579	3.5739	5.5377	5.0448	5.8419	5.8406	6.3449	5.4292	6.5104	8.1321	5.3856	7.0336	9.9455	9.4218	9.9536	9.7162	12.482	10.71	14.38	9.3848	16.702	13.712	15.382	17.693	20.779	19.145	16.406
165.14	145.01	135.97	128.22	105.04	103.19	90.432	68.489	106.8	112.55	112.07	116.73	86.248	81.62	91.424	94.36	97.501	68.541	77.076	80.985	76.837	87.975	117.77	108.98	146.82	141.01	157.29	170.49	149.67	190.02	193.55	171.77	229.77	232.71	297.78	288.73	304.29	318.29	322.04	295.67
64.995	77.906	42.131	35.424	41.155	34.667	33.741	32.813	37.386	39.478	36.065	25.33	31.045	40.979	28.081	37.232	31.943	28.956	36.609	34.998	32.104	36.296	41.276	67.424	58.877	65.66	67.945	79.831	109.38	110.94	116.46	109.02	121.66	125	113.64	129.38	117.92	118.28	98.465	114.62
2.2547	2.4912	2.0251	2.3065	1.4344	1.6537	2.5709	3.9819	3.2011	2.3509	0.97397	2.2305	1.5675	2.9285	2.6273	1.7227	3.331	3.0088	1.9516	2.7777	1.7098	2.2619	4.8674	3.7044	2.4597	3.009	3.9841	3.9313	4.9766	4.1969	4.794	3.5297	3.9139	4.196	3.3503	3.486	2.1863	3.2042	4.4404	4.5884
66.238	38.36	25.412	33.783	35.088	30.95	18.237	25.792	24.766	20.578	27.654	26.874	26.328	26.102	23.623	25.173	26.869	28.773	31.964	25.154	25.424	25.303	30.442	27.362	31.285	41.579	43.611	42.278	46.015	47.237	57.17	61.908	57.427	51.763	56.475	61.589	73.157	72.948	73.516	73.247
9.7781	6.4086	7.9848	7.0789	6.1847	12.699	10.757	8.2717	8.5695	8.6244	7.1988	8.7222	9.2085	6.6073	8.5639	5.6574	8.8537	8.0721	10.494	8.3108	8.6873	7.3325	6.6379	13.64	9.5546	9.4891	7.3693	6.7486	4.168	9.5065	7.2968	5.1075	8.2971	7.0206	9.1387	8.9515	7.107	7.1841	7.5038	6.2978
8.9364	10.234	8.3853	5.0709	6.3501	5.4612	5.2351	4.2045	6.9979	6.7552	7.9284	6.2445	8.0111	7.4344	6.5614	5.3026	8.0566	6.128	6.9635	8.8918	8.6148	7.0778	8.7609	8.4296	8.6533	8.8222	8.9309	8.5732	10.108	8.9026	11.165	7.3241	9.6172	8.139	7.9726	10.416	10.323	10.23	11.978	10.159
1.9453	9.351	5.0462	3.3912	4.012	6.1913	4.252	4.1282	5.4268	4.6214	5.8179	5.4479	3.5906	6.4692	5.2054	6.9949	5.3415	6.2599	4.5882	5.0466	4.9189	6.4997	7.4123	9.0426	11.723	11.46	10.173	8.1123	10.061	8.2153	8.8266	10.593	11.255	10.368	8.5424	9.7701	6.8055	8.0357	10.516	7.9419
13.544	12.195	12.906	12.891	12.966	12.044	11.336	12.043	13.643	11.354	12.446	13.701	12.302	12.516	13.903	13.086	12.8	13.775	13.588	14.487	15.149	14.543	15.141	15.913	13.624	14.304	12.477	11.764	10.596	13.412	13.632	11.3	9.493	10.942	7.6748	7.4089	10.403	10.337	11.492	11.964
3.0419	1.1619	1.6386	2.4236	2.7683	3.3696	3.439	4.1591	3.4699	4.8457	5.7483	6.5876	8.1346	7.5289	6.4675	2.1575	2.4166	2.0864	1.0007	1.2554	1.5864	1.9375	1.8519	1.892	2.7956	3.3811	2.5524	3.6611	3.5016	3.6787	3.9559	2.7433	3.9601	2.4592	3.3689	3.5194	3.561	3.1914	4.2879	4.2238
3.7288	2.1086	2.6614	2.8284	3.7971	2.2405	3.2422	3.3078	2.2872	2.3583	2.982	2.8384	2.9991	2.9008	2.4645	2.781	4.1607	4.6782	4.9349	4.1148	4.1717	5.5882	7.4942	5.9027	8.2577	6.506	7.6387	5.8401	5.5578	7.9687	7.3799	8.5004	9.3301	8.397	8.2833	8.6318	6.8072	7.3061	7.0284	7.6337
5.4538	3.9299	3.5642	5.2902	3.929	5.1461	3.5404	3.8447	4.0582	3.5621	4.4816	3.9568	3.7232	4.3991	3.7317	3.7137	4.8978	4.7914	4.2329	3.3817	4.2861	5.4666	5.2547	6.9393	7.0733	5.8834	6.2092	8.6237	7.9285	4.2156	8.684	4.7322	4.9713	5.0293	4.1753	5.233	9.2434	4.7974	6.4892	10.625
4.512	4.744	5.3588	5.766	4.6817	4.3863	3.687	5.3727	4.7302	8.3005	3.6801	3.1348	4.868	3.0737	4.8426	3.4024	4.6692	3.8893	4.0946	6.4988	4.2363	6.45	7.9461	7.7522	10.276	12.164	8.1575	8.0831	10.133	11.542	10.68	8.3078	10.689	9.3489	9.5047	10.097	8.6481	9.65	11.893	12.787
7.5777	6.1988	4.8207	6.2808	3.7793	5.4223	5.5528	6.0137	5.3118	3.2422	4.805	5.3307	5.146	5.1955	6.8728	4.6093	6.065	6.362	5.3648	4.8255	5.0087	9.3431	13.652	15.98	20.33	22.709	27.705	32.866	36.566	36.572	38.996	39.432	42.811	45.527	46.61	52.305	46.172	44.297	45.781	49.975
6.9048	7.9608	6.9804	7.4158	6.8739	5.8696	6.9677	7.5534	7.0553	7.4932	8.9602	7.3444	7.987	8.6071	8.9953	9.4593	8.6144	8.2692	9.1898	7.1532	8.2009	7.3045	7.7259	8.5307	8.2949	10.112	9.9093	9.7071	10.738	9.8105	9.8805	8.61	13.124	10.922	11.279	9.0598	10.608	10.084	9.0805	10.242
5.153	3.9547	6.6388	4.004	5.248	4.5676	5.2494	2.8002	4.4195	4.7819	5.8193	7.1234	5.3737	4.6796	5.2968	4.5666	5.9351	5.933	7.1334	7.2109	6.3011	7.2443	7.8686	8.6574	10.85	12.584	10.771	13.232	11.359	12.979	12.547	11.878	11.81	15.272	14.855	13.539	11.98	15.358	13.556	13.826
7.7181	6.4496	5.8313	6.9619	7.3737	7.2007	7.3036	6.1109	7.2647	9.0966	6.338	7.2481	6.8065	8.0757	7.3757	6.3369	7.7776	6.5468	6.3973	6.1412	7.9133	8.6269	12.2	16.343	20.275	18.737	23.544	18.45	19.282	20.952	15.931	16.839	23.979	30.728	25.925	24.127	21.747	26.134	25.208	24.486
5.322	7.4697	5.9911	5.2615	7.4071	5.0629	5.6783	7.5061	6.9521	10.152	9.351	9.0823	6.6295	8.6097	8.14	10.096	10.785	10.415	9.9737	11.524	11.093	8.5598	9.7134	11.103	10.404	10.851	12.478	11.541	13.542	12.627	8.2557	11.32	11.01	8.2112	12.101	7.7658	9.2646	10.711	9.291	8.6162
2.9442	4.2741	4.4749	4.5032	3.7264	4.2951	3.8876	6.7041	7.5027	7.3405	6.5361	7.4536	6.7489	6.2973	9.9395	6.7362	9.6511	9.1042	10.292	9.4833	9.0709	12.432	9.219	10.272	8.9808	13.027	11.927	11.859	17.49	11.168	16.343	16.509	16.569	13.524	14.679	13.271	11.837	16.888	15.5	14.563
6.6473	9.0557	6.137	8.2165	7.9286	7.8751	6.7216	6.2308	6.1703	5.9101	6.3508	5.959	7.0139	6.1577	7.6708	6.4742	7.3975	5.3949	6.2044	5.8933	6.7728	6.5046	6.3085	5.3431	4.8402	6.1917	6.5452	4.8618	7.4046	5.6277	7.1491	5.5161	6.8615	4.7258	7.228	4.1271	6.6737	5.0007	6.048	5.5185
3.2948	4.2427	5.1253	4.3036	7.363	5.3713	5.0943	6.1302	5.1554	4.1276	4.5147	4.7742	5.1788	5.8423	6.2631	6.2551	6.4128	7.0129	7.4862	5.2693	5.9267	9.1734	5.838	3.1933	6.3847	6.14	6.5258	8.0777	8.5852	8.5574	6.2509	5.8608	3.7997	1.9312	1.2883	0.030585	0.00043871	1.6798	1.5508	0.00039455
0.75503	0.66625	0.66313	0.030108	0.45663	0.49908	0.11152	0.60181	0.82588	0.51299	0.010296	0.40198	0.44377	0.40702	1.1809	0.096995	0.46062	2.4126	0.89795	0.70701	0.80037	0.56551	0.81074	3.325	0.30537	0.24634	0.00020396	0.00089118	0.39212	0.00026308	0.0019851	0.29844	0.83009	0.46118	0.00020327	0.20803	0.36139	0.019085	0.37836	0.22158
3.8421	1.9496	1.8267	2.605	1.7841	2.1293	1.9076	1.4986	1.5629	2.5937	2.0151	1.4426	3.1852	2.4962	2.6872	6.4967	6.0893	6.2935	6.8232	12.178	8.2535	6.2749	8.3711	6.3487	5.094	5.6931	3.7893	5.5213	4.5953	4.5122	6.7114	5.686	5.9082	4.0774	4.4924	4.5402	4.9618	6.3907	5.5023	4.6813
3.3255	3.3982	5.4418	4.7145	5.2676	5.7645	4.2637	8.2831	9.4169	8.4272	7.7269	11.423	9.5132	10	10.963	11.248	13.083	10.731	10.927	12.036	10.239	8.2006	10.305	8.6703	13.318	13.213	14.445	14.173	16.116	17.56	16.454	11.906	14.878	16.22	16.971	11.374	13.915	12.532	13.455	11.027
6.0035	3.3225	3.2265	2.8281	4.3519	4.9229	4.8889	6.5432	6.764	2.5648	4.6522	6.0712	5.2116	5.9664	8.4209	5.869	5.1293	5.1285	6.5615	5.7931	7.4254	4.5603	5.4606	4.9927	9.8229	8.4644	11.344	10.83	11.502	13.279	7.1893	8.2906	9.8224	8.5352	7.526	8.3256	13.62	8.2578	8.8519	9.774
1.7557	3.1466	3.2232	2.2747	2.894	3.2647	3.2911	1.5063	2.3431	1.6144	2.9965	3.2572	3.3499	5.7537	6.4421	7.2533	3.4884	1.1349	3.0973	5.3838	3.7032	1.6831	0.92797	4.2692	2.005	5.1492	2.8528	2.8577	2.1783	4.4777	0.00073457	3.9291	3.2745	5.2319	1.4188	2.6305	1.326	4.6221	2.4697	4.3903
38.625	35.906	45.881	40.732	39.226	47.829	37.041	46.879	43.499	38.959	41.737	43.353	47.476	44.786	40.062	41.445	42.944	31.538	38.332	27.724	32.06	47.969	49.909	44.349	41.204	46.22	53.141	50.731	46.005	46.951	51.62	44.712	48.631	51.532	50.538	50.739	46.488	46.201	48.824	48.86
11.963	14.031	7.5699	5.1276	5.4668	7.7399	13.51	11.475	8.6367	6.4357	10.249	7.7767	6.1264	6.5038	10.677	7.1627	8.3128	8.0283	8.7893	7.0491	6.6938	2.4909	7.7034	5.2764	4.4743	5.2542	3.3462	4.5218	2.3179	3.5741	4.7018	4.5273	4.4033	6.1867	4.1851	6.5816	5.7905	4.0875	3.3596	5.6638
4.013	3.4381	8.0412	0.00084483	5.6332	1.2998	2.5616	2.7257	3.5359	5.553	6.8265	1.8265	7.6166	5.6423	6.5053	5.9896	4.7006	7.9645	4.4308	2.3424	3.2286	1.5137	3.3336	3.4834	2.7408	3.7929	5.3706	3.3546	3.6652	2.0707	1.0346	3.3173	1.9093	3.4991	3.1985	3.9001	2.4589	3.0965	2.1261	2.4376
8.1554	6.252	7.616	5.2767	5.4323	6.733	8.3589	9.9398	10.198	12.667	9.8629	14.974	9.1519	6.8073	7.6291	8.0604	8.101	7.8579	7.5335	9.555	6.6999	7.0337	11.047	10.583	8.999	11.45	15.826	14.973	13.449	14.96	15.452	16.342	16.14	13.23	12.743	11.779	12.61	13.375	12.807	12.62
2.9938	4.8005	3.5419	3.41	2.4573	2.2369	2.9325	4.2621	1.2972	2.8962	3.7964	2.7442	3.2488	2.1217	2.9491	5.5161	1.895	2.9663	2.7096	3.3263	3.5429	3.7575	4.112	3.7674	3.6816	3.6631	4.4874	3.7933	4.4286	4.4186	3.9805	5.8109	4.2561	4.0776	5.2687	6.8913	4.566	6.6664	2.7262	4.6983
1.6987	1.5515	2.8703	1.1386	2.7783	1.9547	1.1936	0.011694	2.391	1.602	0.97826	2.6616	2.4098	2.0133	1.9961	2.5062	2.0907	2.2723	2.5566	2.6523	2.8926	2.6731	2.1253	2.9915	4.4834	2.2631	2.4063	3.0023	2.8656	3.2642	3.8717	0.93865	4.1636	1.5542	1.7716	2.7989	2.2573	1.4164	1.5179	2.4113
6.7227	11.993	12.999	18.511	11.837	12.772	8.2933	10.707	10.691	22.446	17.324	16.381	15.308	17.06	19.381	18.703	11.63	11.191	15.798	21.119	8.8188	18.595	14.365	23.74	21.424	17.917	21.843	20.059	20.647	18.226	15.913	16.63	17.85	15.595	19.094	16.902	12.832	15.622	12.341	14.353
7.1064	10.385	9.1972	10.807	5.5154	10.963	8.0315	7.237	6.246	6.5825	5.3899	7.4351	10.625	8.5004	6.1021	4.7838	7.4702	8.5961	7.4994	4.5764	7.1597	10.975	10.023	18.235	16.38	17.723	14.679	12.244	21.503	15.626	13.063	14.843	12.988	15.2	12.883	12.665	14.357	12.725	11.076	17.903
1.6343	1.7165	2.3883	2.0655	1.8231	2.0437	1.5687	2.0813	2.2082	0.95108	1.5637	1.7251	1.072	1.6349	1.9783	2.4348	2.0403	2.1734	2.0134	2.398	2.0741	2.3315	2.3376	2.8095	3.133	4.14	3.719	3.9587	3.5165	4.0258	3.6116	4.3812	2.319	3.354	3.8195	1.7075	1.6016	2.9797	2.8209	3.886
4.335	2.7166	2.1935	2.8308	2.4994	3.3908	2.8183	3.7006	1.3536	3.2646	4.2911	1.7835	3.4254	5.4952	2.7297	2.9808	0.87792	1.5244	1.5665	2.8226	3.1381	1.7745	2.6102	3.8827	3.9775	2.798	3.0988	3.935	3.9095	3.8603	3.2977	2.4987	3.1601	3.1732	4.1155	4.2457	3.9457	4.0818	3.763	4.1996
23.094	26.958	32.35	30.554	31.765	31.624	37.038	34.571	32.881	24.655	26.972	31.562	29.109	35.804	25.692	30.269	32.641	37.007	28.431	25.93	37.95	49.81	70.05	85.767	124.73	136.37	134.42	153.81	143.89	156.3	171.36	188.94	193.11	214.85	273.16	243.33	243.14	309.01	271.61	290.83
5.5167	2.9645	5.5514	6.6861	5.8425	6.6442	7.7075	7.7441	9.9452	9.8086	8.9562	8.6162	9.6256	11.452	10.909	12.354	13.228	11.845	11.725	11.326	11.679	10.646	11.966	10.459	16.005	17.147	18.933	17.844	17.43	13.809	17.54	18.667	17.242	19.699	16.605	17.177	13.535	13.777	11.767	13.652
3.8397	5.9697	5.1546	5.1944	3.5532	4.6211	4.0441	3.574	5.246	1.774	1.8643	1.9745	2.3001	2.1141	2.3934	1.14	3.2034	3.6539	0.0014353	1.4264	1.9358	3.1313	2.3159	2.4437	4.3456	3.3656	2.135	3.2132	1.8433	1.9843	1.5834	3.8343	2.3728	4.9158	3.9894	2.4513	3.1144	4.4199	4.9747	4.6225
4.5384	3.1584	5.1758	5.4754	6.4928	5.6294	6.689	8.3326	10.856	9.1195	11.462	11.576	9.228	11.635	12.295	10.702	9.6634	8.2603	6.5213	6.5013	4.3005	8.3458	6.9429	8.9348	10.417	8.2803	7.4599	7.2027	3.7195	4.2691	3.366	0.000741	0.9959	0.90698	0.0005676	1.7572	0.00043223	3.1096	2.4864	1.2688
0.00011126	0.00033033	9.5961e-05	0.0045732	0.00036351	0.00015814	0.92757	1.7532	0.90128	0.4169	0.42358	0.43948	0.22218	0.0012628	0.016633	0.0010693	0.00033644	0.03449	0.0004503	0.36599	1.3155	2.2504	1.6486	2.5667	2.8484	2.9267	4.4462	2.9346	2.6949	2.999	3.7479	3.2519	4.0006	5.0491	4.9796	4.2303	2.2273	2.9589	3.1084	2.4468
7.3062	9.8162	7.0481	10.013	3.3446	6.7227	6.1275	2.0231	5.5223	4.5492	4.2043	4.8769	4.9658	4.6245	2.6039	7.6786	4.9612	4.308	5.962	5.7468	2.9445	4.9326	4.4029	4.6847	6.7831	5.5929	6.7855	5.3643	7.3785	8.6195	10.197	9.671	5.8663	5.0555	7.1519	7.3327	8.8678	7.8506	6.8808	6.545
2.0103	2.8437	1.2072	1.8296	2.5284	2.786	0.00080533	1.7358	2.691	2.4141	1.2968	0.63233	2.936	2.7487	1.7947	1.273	1.3145	2.4259	0.82615	1.8219	1.6736	2.0937	2.4605	1.9694	1.7131	2.3466	2.7021	0.96462	0.915	2.2954	2.4218	0.00074059	2.1302	0.86727	2.5204	2.8845	0.81733	2.4348	0.64822	0.00050007
1.7614	3.8998	2.5296	2.368	2.38	2.8996	1.3026	1.8995	2.7529	2.0052	1.5671	2.3688	3.4909	3.7811	4.5867	4.2841	3.6109	4.6806	2.741	5.6864	4.2143	4.0237	5.4634	4.2869	6.2315	8.1365	9.9933	6.748	8.8553	8.7432	9.2989	9.9035	10.117	8.921	12.01	11.078	10.769	12.462	12.088	11.624
1.7952	0.00073525	0.78298	1.6021	0.00044986	1.4135	1.0369	0.51489	0.00027442	0.74774	0.017414	2.8215	2.467	2.3199	0.28654	3.073	0.90041	3.1348	3.164	3.4609	2.9087	3.1202	3.8043	5.8137	3.9604	2.9227	1.7362	1.427	1.8874	1.6936	1.2409	0.00022128	0.031829	0.00086653	0.00053016	0.1482	0.00066931	0.0010385	0.039352	0.0021436
37.935	29.905	32.254	28.682	32.915	32.059	38.431	36.197	34.254	31.491	37.863	42.282	33.881	37.015	31.506	39.052	44.422	38.25	39.153	43.852	47.865	47.283	49.639	50.223	46.714	57.76	54.206	45.096	62.451	49.449	50.323	59.122	47.713	50.518	50.878	49.672	44.082	46.494	41.947	45.551
8.5852	8.5562	7.7107	7.0539	7.497	10.135	8.8542	13.908	5.2901	6.0855	7.7072	8.5248	10.622	8.9755	6.4784	6.9785	8.0402	8.986	7.3428	8.1748	9.0396	6.7813	11.775	9.91	11.645	11.828	14.156	12.32	16.64	14.618	12.694	12.917	14.1	15.029	13.389	12.453	13.638	16.234	12.667	16.85
20.347	16.123	10.833	9.4161	11.588	8.2181	8.8563	15.497	9.9521	10.913	6.6562	11.172	7.4913	7.2069	2.5873	3.6032	10.097	3.8999	6.3795	6.8834	5.566	5.3893	6.9284	15.843	11.351	13.738	11.017	11.819	11.459	11.158	11.913	11.055	6.9397	6.8661	8.9355	7.998	9.8029	8.1569	10.749	11.539
4.733	4.4659	3.3986	3.2075	2.6697	4.0408	3.3155	3.5443	3.6972	3.765	3.3777	4.0601	3.3795	3.5186	3.1344	3.5247	3.5508	3.0957	3.6514	3.3162	4.2762	5.2993	6.1362	8.8541	8.6359	9.6885	9.4281	10.285	10.298	9.787	8.5553	9.6248	10.366	10.416	12.487	11.019	10.977	11.263	8.0762	11.815
5.6141	3.3715	1.9501	1.0459	1.8521	2.8145	3.9326	3.5859	4.0425	3.0875	2.516	4.2364	1.7912	4.239	4.7693	0.47782	0.14308	2.7191	0.065246	0.84305	1.0649	1.2824	0.8092	1.2392	1.2617	1.1288	0.68954	1.0569	2.8398	1.6398	4.4908	1.2773	1.842	1.2127	1.7407	2.1938	2.3818	2.3562	2.5677	2.5931
5.1211	3.9955	5.5176	4.657	4.1926	1.2248	2.2141	2.3296	2.6844	3.4007	2.1561	3.0689	3.1459	2.6961	1.8928	0.00062492	2.747	4.5034	4.1539	5.5384	4.1978	0.00073348	4.5276	4.6768	4.383	5.597	2.7978	1.801	2.1794	2.0272	2.3241	2.6502	3.9622	3.5973	0.20042	0.038266	3.7236	1.4469	1.5407	3.8112
5.9264	3.7877	6.561	6.5064	4.3757	5.2521	4.1123	4.3624	4.7548	4.4255	5.5809	4.1059	5.3069	5.4896	5.4402	4.9762	4.9281	4.6052	4.4523	4.3595	4.7679	5.5017	7.4144	9.368	15.546	17.192	24.488	32.827	27.583	35.324	35.466	42.885	45.979	41.802	53.589	59.337	59.517	71.166	59.68	57.343
5.3018	5.0424	4.9759	4.5925	4.7749	5.6516	4.9984	5.536	5.9968	4.0162	4.4171	6.5139	5.3628	5.0446	5.0123	5.3728	5.9269	5.1855	4.9451	5.9847	6.404	6.9667	6.9399	5.9023	7.6639	7.848	9.0032	7.8529	8.9958	8.462	8.1965	8.6405	8.7341	9.6069	7.8101	9.6144	7.5423	8.2952	6.5252	6.6746
5.3692	2.3007	3.3842	2.4973	1.9466	2.0793	2.1822	2.03	2.4108	2.4193	1.1807	2.4299	2.2284	2.8242	1.6977	2.8684	2.2946	2.1714	2.4262	3.0844	1.9754	2.0035	1.85	2.1516	2.2989	3.9864	3.9104	3.5151	3.2203	4.1802	3.5669	4.0727	4.1802	5.0159	4.5765	4.8788	4.6326	5.4389	3.9479	6.3181
2.4841	3.4777	5.342	3.1553	5.4587	4.5663	4.6832	4.1499	6.974	5.1418	4.5095	4.3534	4.2636	2.2536	4.6243	4.3052	3.3757	3.6249	4.7078	3.354	5.3711	6.0916	8.831	8.3475	8.3808	8.2335	8.1723	9.3882	11.504	9.7455	10.093	9.1042	11.675	12.025	10.293	11.376	12.917	16.973	13.107	17.347
2.0503	2.7054	3.626	3.3778	3.9111	5.1396	4.8741	4.2979	4.1612	3.5698	5.9281	4.9158	6.9321	6.7247	8.4261	8.3439	8.0036	7.9958	10.463	10.831	12.537	9.599	10.075	12.618	10.822	11.59	12.31	15.165	13.334	13.325	18.476	15.398	15.997	16.641	14.816	16.586	16.989	16.312	18.559	18.423
8.0244	8.9456	8.8083	7.886	10.205	10.151	9.5628	8.7098	13.361	12.277	14.219	14.066	12.544	15.447	13.013	12.852	8.6968	8.2879	6.3829	9.2162	9.7655	7.5683	8.8106	11.167	11.625	8.1473	8.3321	7.791	7.9473	7.323	5.7501	5.8145	3.0481	2.2058	3.2738	2.9769	2.9095	2.5902	2.8212	2.652
21.021	18.585	17.751	16.829	15.221	15.678	13.608	17.907	17.85	15.784	16.691	16.587	17.579	19.846	18.285	19.14	15.256	15.015	17.87	18.171	16.737	20.025	20.355	24.055	23.128	21.203	21.568	16.947	15.53	15.412	15.845	14.85	15.13	12.498	14.334	13.757	11.345	12.07	13.173	11.663
0.87024	3.2093	4.3919	2.6246	2.9277	1.1444	2.1813	1.9539	3.0779	3.0343	3.5435	2.3326	3.6274	3.2904	4.1561	1.894	1.019	4.5975	2.8916	3.1318	3.2589	3.2736	2.9066	4.1399	3.1	3.014	1.7981	2.5901	2.7837	3.5452	3.0056	4.5943	3.9406	4.451	5.3629	5.2388	6.31	4.4358	5.8432	5.7971
2.4156	3.3446	3.0447	3.8037	3.2915	7.3913	4.5344	3.791	3.9932	4.33	4.4239	4.9672	5.626	5.5479	7.7239	5.5781	5.6905	5.0902	8.2378	10.198	10.016	9.9013	11.523	8.0749	10.803	12.551	10.05	10.373	14.345	14.377	13.857	13.353	18.442	15.177	15.221	16.429	16.741	17.072	18.211	18.666
11.125	11.823	12.348	11.812	15.596	15.986	15.065	15.637	16.988	17.987	16.843	17.114	16.056	17.279	16.25	18.672	21.814	17.83	21.244	20.226	18.042	23.934	19.078	21.655	23.628	25.544	30.079	27.293	29.14	26.332	23.973	24.84	25.805	27.589	33.681	25.41	24.221	25.356	23.807	24.579
4.5861	2.4656	3.5432	3.0791	4.6617	3.9185	3.1753	3.7262	1.692	2.9783	3.7616	4.5383	2.0468	4.5528	4.2124	3.116	4.2205	3.3363	6.0264	4.6298	4.5047	3.1038	6.1602	5.0352	5.1758	3.9716	3.4979	3.0686	3.7384	2.8347	4.6981	4.9175	3.6407	4.0812	4.2958	4.6814	3.4142	2.4017	3.6775	2.4848
1.9745	2.2423	4.2816	2.236	0.00031011	1.7224	0.00044933	1.4441	3.0259e-05	1.8672	2.2346	0.00074215	3.1326	2.0087	1.7441	1.3054	2.7948	0.94178	0.00048702	2.1136	2.6251	2.6624	1.7916	1.6943	2.2622	3.6802	2.4634	2.9291	4.0576	2.4542	2.5808	3.3389	3.1078	4.0701	3.4088	3.2914	3.0606	0.93503	3.4566	3.0745
17.522	18.306	14.892	18.19	17.811	17.508	16.534	14.823	11.707	13.548	19.289	14.156	14.372	14.491	14.384	13.969	16.559	13.968	15.452	12.724	14.572	14.451	18.622	25.246	23.856	18.412	21.772	20.037	20.321	24.751	21.842	21.945	21.125	18.186	18.862	19.104	16.342	18.772	16.873	19.876
2.4706	3.4159	2.7205	2.1007	2.2935	3.4625	1.6925	3.7467	1.4319	2.1075	3.1439	3.2159	2.52	3.9139	3.7672	3.5445	4.6768	2.881	4.6132	4.0648	3.0177	3.8182	2.5529	4.6704	4.539	3.2829	4.4497	4.0738	4.8461	2.8569	4.3465	4.7372	5.4034	3.8709	4.926	5.2107	3.7987	5.7579	6.203	6.9128
9.7473	10.147	12.076	8.7208	11.767	12.126	12.357	10.757	14.412	10.853	10.369	13.792	15.883	16.085	16.584	15.909	14.331	15.727	17.669	15.045	18.683	13.034	17.173	17.091	18.579	19.977	18.411	18.495	26.287	20.779	24.529	23.855	26.34	24.532	27.148	25.708	25.652	29.629	25.898	24.065
2.9579	6.2839	6.4522	4.2498	4.8415	5.1215	8.0274	5.5583	6.6961	6.4812	7.4041	5.6353	8.11	9.1758	9.1955	8.9233	8.9083	12.694	12.283	8.647	8.6676	12.747	15.496	11.555	14.403	9.7049	12.291	19.492	20.441	23.772	24.495	23.712	24.368	17.204	21.089	24.552	20.296	18.898	20.285	28.305
5.6964	5.8308	4.3115	3.8794	5.3877	3.4967	3.3993	4.2638	3.9569	2.7626	4.0223	4.0478	3.4833	2.9679	2.3871	2.8102	3.6904	2.7251	3.7935	2.335	2.6482	4.7798	4.3343	6.4431	3.8603	4.7153	5.0832	4.8132	5.1663	5.8185	5.9815	4.9889	4.7392	6.1986	5.4945	5.2292	6.6906	6.7763	7.0827	8.4318
4.0719	4.2564	4.2546	4.9873	4.9756	4.1931	5.0272	6.1811	5.6551	5.1297	5.8621	3.6963	6.8486	6.4337	6.5063	5.0564	6.9131	8.2458	6.2444	6.8018	7.5016	6.6817	6.031	6.752	6.5698	5.6277	6.2272	6.6818	7.0903	6.1474	6.4774	7.6286	8.7338	6.0569	7.825	9.4549	6.9038	5.3001	7.4068	6.9284
1.8754	2.3441	1.9307	3.2933	2.0977	2.5301	2.5344	1.5732	0.70779	1.2633	2.7906	3.3594	5.2848	3.875	0.37485	4.134	5.3886	5.4643	6.4347	7.8004	7.8914	8.334	7.3091	7.4877	5.0692	5.8326	4.4862	1.7738	0.78688	2.0388	0.85057	2.0548	1.0869	1.2214	1.0848	0.00042797	0.41933	1.1137	0.022266	0.00090467
3.308	3.349	3.924	3.4812	2.1973	3.1717	3.4629	2.7692	2.9242	1.909	3.4182	4.555	3.7514	2.9488	3.1269	4.6918	4.1585	3.3545	4.7033	3.7669	2.4229	3.8444	2.9744	5.6826	6.5562	8.3234	8.8449	9.0144	12.312	11.804	13.953	15.08	14.06	13.259	11.598	14.097	11.082	11.145	10.767	15.364
0.00049966	2.6394	2.4032	1.9644	1.9382	2.2605	3.6364	2.4435	1.6201	1.2639	2.6721	1.9723	0.82887	2.537	2.1352	2.031	0.74533	0.50166	1.329	1.4649	1.477	1.4788	1.9366	1.6445	2.333	1.9686	2.0718	3.2755	1.1939	1.2945	2.8812	1.9146	1.7169	1.0116	0.72843	2.6644	1.2477	2.2755	1.5121	3.2848
0.00039393	0.022776	0.3936	0.6822	0.018007	0.00043541	0.00045533	0.00075177	0.0019954	0.00020903	0.00030047	0.00022136	0.0015157	0.0032325	0.82935	0.00029637	4.7568e-05	0.00027509	1.0377e-05	0.84548	1.098	1.6175	0.00067158	1.1972	1.6579	1.1823	1.4023	2.2491	2.4446	1.4474	1.5458	1.5565	2.0921	3.1791	3.7031	2.4344	2.1558	1.6326	2.2752	0.66118
1.7068	1.3175	1.6706	0.067518	0.51472	2.5537e-05	1.8393	0.00034585	1.404	1.7869	1.5719	1.5184	1.5008	1.5562	0.11457	0.00057971	1.483	1.2906	0.00034636	1.8027	2.5783	2.647	3.1256	2.4073	3.5171	2.9135	3.5061	3.9727	2.3862	2.042	2.3903	0.70581	1.5233	2.4316	1.8368	1.4584	2.1038	1.5133	1.5304	2.7657
3.1256	2.78	3.0252	2.9932	2.0077	2.2596	1.8731	2.7029	0.000535	1.604	3.0956	3.097	2.4756	3.6954	2.728	3.4345	2.9878	3.5033	2.5993	2.9158	3.8357	5.0274	4.2807	3.5885	3.6795	4.6592	4.1169	5.1686	4.4187	4.6843	4.3334	2.9532	2.8931	4.078	3.1805	2.3282	2.1512	0.00062059	3.4389	6.1265
2.3073	2.15	2.2073	3.2113	1.245	1.0222	1.2056	0.00077711	2.214	2.1799	2.5883	0.00061243	0.0004999	0.0001788	1.6017	1.4353	0.0002831	0.00070646	1.4206	0.40025	1.6658	2.9373	3.4644	3.8736	3.4046	2.2974	2.4251	2.9961	3.9548	4.0704	3.2896	4.5968	4.7064	3.7166	4.0919	4.2254	3.9189	4.5161	4.2935	4.2523
7.72	8.8682	8.298	8.0687	10.704	9.3273	13.211	11.546	12.324	14.024	14.449	13.801	7.4659	9.71	6.5807	6.7915	6.0703	9.2074	6.4906	5.939	6.0844	4.0655	7.4166	6.3762	8.7754	4.9098	5.7849	7.8743	6.6825	8.4407	6.999	7.3923	3.1731	5.4081	3.7757	5.1574	6.4815	3.2849	4.1046	5.6654
4.3066	3.2179	3.1526	3.9076	3.842	3.6113	2.3407	2.7131	3.1028	2.9449	2.2009	2.8264	2.0011	1.5716	4.0393	3.0006	1.4467	2.2627	2.1801	2.7922	2.5881	2.98	3.5677	2.2404	1.9295	4.3123	3.5524	4.3942	4.9047	5.0277	5.3138	4.6004	6.0734	5.2261	5.4847	5.6141	6.1576	7.184	6.8947	6.8978
11.722	8.7768	9.9298	10.94	9.5332	10.05	10.084	7.7493	9.5942	10.933	12.654	12.458	11.61	10.716	9.7979	10.347	11.311	7.5321	8.1271	8.6246	7.8134	7.8098	6.8303	6.8315	8.2989	6.5565	8.4415	10.165	9.4887	6.4326	9.5569	8.283	8.5398	9.2784	9.5862	9.2876	11.369	10.633	11.99	12.09
0.00034012	0.0016721	0.015942	0.091657	0.47099	0.0029977	0.0005047	0.00019608	1.1545	0.00027363	0.00031633	0.0054262	0.00037941	0.54594	0.7345	0.00044911	0.0044937	0.00037975	2.2383	1.4687	2.0573	3.9971	5.2323	3.876	3.2749	5.7181	5.0946	4.7191	5.0476	4.3775	4.6832	4.5487	4.1535	4.2577	6.3538	7.1743	6.521	5.1159	4.2929	4.8765
1.0548	0.79667	0.77391	0.00031866	0.00066798	1.7544	0.00021626	0.00059571	1.1671	0.00030263	1.5962	0.00025783	0.035107	0.016995	0.91601	1.0048	0.036642	2.314	1.6603	1.8883	0.00077729	2.6299	0.00066634	2.0192	2.2415	3.1968	2.6508	1.169	2.159	1.974	0.00063075	0.00067615	0.6558	1.349	2.0233	3.3421	4.0554	3.2824	0.00057541	2.7639
6.545	8.9323	6.7851	6.24	6.0565	4.9998	5.6665	5.1101	4.3731	2.942	3.0213	3.8084	0.0004177	0.035452	0.0013317	0.040642	0.010727	0.024979	0.52466	0.00041213	0.0011772	0.0016377	0.023697	0.014842	0.0011385	0.00087904	0.003281	0.0052644	1.0071	0.00025724	0.00294	0.00039208	0.0014429	0.06697	0.00055365	0.88552	0.76085	0.00021617	1.2162	0.034167
11.242	12.863	13.809	12.625	13.905	12.294	12.659	11.26	14.929	11.292	11.409	13.785	8.8619	10.293	12.746	11.511	10.826	8.9786	9.5305	10.033	16.013	18.053	44.837	55.246	66.91	67.012	76.424	79.825	85.194	81.037	77.929	77.129	81.613	82.309	73.956	73.844	78.643	70.966	69.937	62.954
11.358	9.1377	9.2662	8.9389	8.2981	9.7444	10.584	9.2033	10.22	7.829	10.296	9.1218	7.2141	10.568	7.2055	9.935	8.9768	10.316	6.8159	10.05	6.6953	6.994	7.9723	8.259	8.8296	8.007	8.2953	7.6955	7.9702	7.4147	8.9603	7.9388	7.9447	9.7673	7.1066	7.6474	9.0405	7.412	5.9182	5.5772
7.8033	6.8957	6.9456	8.7916	9.0385	9.6543	6.8361	10.48	10.398	9.7868	8.2984	9.0397	8.5708	6.5467	4.0045	3.2707	2.7987	7.79	8.8826	5.8612	4.6314	6.8263	6.2966	5.0729	3.278	3.1877	1.3488	1.2075	0.00053151	1.5319	0.0023798	0.66631	1.0415	0.0011644	0.0027573	0.046715	0.0053646	0.03791	0.00068222	0.0029368
4.0489	4.7063	4.4984	3.7713	4.151	4.5983	5.7476	5.6016	5.2212	6.1568	4.2629	5.5529	5.2423	6.1777	7.4213	5.8084	7.5604	7.4176	5.8895	4.0015	6.2267	6.5345	6.7371	6.0299	6.5366	4.4656	4.6739	4.1186	5.3191	5.6523	6.8863	4.1601	7.0387	5.0468	4.8764	4.0204	1.7434	3.773	7.3158	4.8397
17.409	16.039	15.927	15.034	17.272	16.865	16.341	16.186	14.775	15.696	14.985	18.873	16.866	16.324	14.094	17.478	16.816	16.205	19.105	20.725	17.057	18.356	21.675	27.563	22.861	30.48	25.056	32.457	30.411	35.638	34.775	42.418	36.596	40.74	38.066	37.048	31.919	32.037	28.66	30.396
36.105	34.124	28.584	30.029	21.073	23.619	17.087	34.878	23.18	24.843	32.366	24.998	23.072	23.01	21.48	32.276	27.232	28.409	36.121	22.817	28.853	27.23	20.654	36.644	25.499	22.744	24.247	31.572	26.857	22.161	22.066	18.884	27.681	25.257	23.013	20.313	22.874	21.309	23.827	24.842
3.2465	2.3295	3.9543	4.2048	0.45696	2.8436	0.95751	1.3841	0.94143	2.9463	0.53444	0.56637	4.318	0.0013911	3.0776	0.90036	5.6152	3.0268	6.5227	4.9579	0.0013998	0.0011209	0.46736	3.1935	3.1935	4.7527	4.6526	1.3752	2.859	1.8405	0.019436	0.0014387	1.7212	0.72626	2.1441	4.6461	0.26909	0.60382	4.0963	0.39287
2.6705	5.5171	4.8216	3.7086	4.0799	4.1375	4.0916	2.4872	6.0103	3.3881	3.3428	4.6116	3.1896	3.5562	5.9403	4.734	4.5825	5.0061	4.9176	2.9815	5.2169	4.3536	4.7453	5.2644	5.5862	4.796	5.5065	7.0011	5.8755	7.2002	4.2726	6.7298	6.8304	5.4293	6.0951	8.7889	9.2963	7.947	8.5713	7.7631
5.2622	6.0519	5.121	3.4802	4.7646	5.3895	4.3755	4.5671	5.5058	2.9457	2.9529	5.259	5.884	6.3837	3.2247	5.5294	5.6589	6.7845	8.3424	5.297	5.4794	5.2834	2.3227	8.2487	8.0997	6.3405	7.4771	8.2071	5.1494	7.9614	8.9788	8.5455	8.1434	9.9249	6.0579	12.181	11.076	14.435	12.339	11.449
11.503	11.319	12.753	10.987	13.223	11.17	12.28	11.432	12.407	9.1826	10.234	11.097	10.684	10.098	9.8633	11.298	13.135	11.835	10.75	11.84	12.631	11.444	9.3578	7.4957	9.2434	12.803	12.265	12.392	10.843	13.279	14.031	14.583	15.365	17.851	14.662	15.843	17.928	12.566	16.029	20.09
7.122	7.5312	7.4592	7.789	7.258	5.4983	6.9261	8.3237	5.225	5.9942	7.0303	6.7928	6.1575	5.1026	6.3931	6.7854	6.7698	5.1979	8.6248	7.1652	7.8724	7.8294	7.9335	8.4816	11.1	8.5364	8.0835	8.4701	8.9358	8.839	8.4479	9.6109	10.468	9.4107	15.924	12.8	14.765	14.908	15.64	17.345
9.0361	7.1537	5.8074	6.8121	7.3664	7.632	7.2813	8.3668	8.6204	7.5185	8.0298	5.4506	4.7952	1.941	1.2715	5.599	1.459	1.321	5.6594	5.4647	7.4378	7.7484	6.0105	1.7806	3.5632	6.7734	0.62325	0.00031021	0.73975	0.80163	0.011262	0.00044855	0.37407	0.0003654	0.65407	0.00067567	0.027424	0.026602	0.029175	8.508e-05
0.96632	0.00012648	2.6484	2.5449	3.2544	3.8565	4.0077	3.5235	6.4016	4.8673	2.5656	5.8979	4.3966	6.238	3.9439	6.0458	6.1776	5.529	6.1224	5.4435	3.4621	5.5358	8.1283	7.7904	6.9442	8.3254	7.6176	8.8059	11.271	8.6548	8.2803	6.1935	8.1523	6.1006	8.8723	7.631	9.0431	10.703	8.62	6.7556
10.151	10.989	11.314	9.9004	10.24	8.9926	13.492	13.527	11.684	13.744	13.373	14.614	16.689	18.433	15.935	16.961	12.662	11.707	8.6128	11.236	12.047	13.872	14.31	19.362	17.896	19.816	24.79	22.117	19.284	21.048	21.66	23.438	19.469	21.046	25.305	26.941	26.406	24.526	21.637	25.943
4.8789	1.811	4.1953	3.759	3.7871	2.7401	3.2082	3.4604	4.3612	2.332	2.2826	2.4495	2.5384	4.2277	4.1834	4.7953	4.4222	6.2653	3.9962	4.1881	4.1685	5.2803	6.8791	6.8167	6.4785	6.3545	7.0124	8.8621	8.3173	7.375	7.7366	6.6872	7.0566	8.4081	10.155	12.318	8.6238	12.895	10.251	9.3582
10.123	9.9233	9.4893	10.229	8.3122	8.5595	10.423	10.896	9.6693	9.3236	9.841	9.3952	9.8848	8.3399	8.9067	8.7996	9.3604	8.236	9.7975	10.493	10.624	10.302	10.029	11.636	9.4298	11.892	12.457	13.419	13.988	16.266	17.809	19.173	17.808	20.208	22.003	22.85	21.565	23.536	22.688	17.902
7.1817	8.8985	7.3798	8.2869	7.5561	6.7239	6.6196	4.8438	6.5626	4.2938	7.5261	5.0872	4.8081	3.2442	4.5545	4.9884	6.0056	4.6746	5.0061	4.29	3.2963	6.5356	5.1485	4.0819	6.445	6.3972	6.3439	4.8487	5.7914	3.987	4.1924	5.0638	5.4399	5.463	4.0167	7.2511	4.7002	6.289	5.7153	5.3046
4.6275	5.5913	3.1573	3.6335	2.676	4.4118	4.3106	4.6283	5.1302	3.4018	3.5527	2.9028	2.608	3.3153	3.4504	2.8253	3.1482	3.7332	2.6166	3.3085	4.3524	3.4387	3.9293	4.8031	5.3776	5.71	5.379	6.5857	4.37	5.4439	5.8048	2.9472	1.3829	1.3745	2.6745	1.7896	2.2236	0.75152	4.0423	3.0251
2.9786	2.9808	2.1367	1.3964	2.8003	3.0497	1.0184	2.1936	3.5674	1.6036	0.00027952	0.89388	2.3631	2.2974	3.5882	3.6041	5.4481	5.1035	6.139	5.505	5.765	6.0865	5.0903	6.1755	5.9328	7.4634	6.979	8.8669	8.3142	7.5849	9.2044	7.4037	7.6908	9.3733	6.8811	7.2793	7.2889	9.6245	8.6621	6.5826
0.00061345	1.3977	2.1692	1.6034	1.3414	0.88715	1.3472	1.6379	1.4302	1.2344	1.3984	1.2641	0.77121	2.548	1.0349	1.7843	1.823	3.1797	2.1747	3.135	3.0302	3.9373	2.7318	2.627	3.6148	3.5768	4.0133	4.234	5.3373	4.3104	4.6687	3.8062	3.6155	3.644	4.6189	3.1223	3.6042	4.3584	2.7826	2.0737
5.3216	6.1159	5.4091	5.5795	5.93	6.5601	6.7224	6.5588	3.6795	4.6286	4.3895	2.8181	4.0743	4.4533	7.4523	5.8458	8.4274	8.079	6.9006	9.0426	7.2083	9.1129	11.711	12.97	14.541	17.058	15.622	12.926	17.173	15.662	20.727	14.223	15.173	19.699	21.747	17.918	16.321	17.306	20.016	20.126
9.3722	8.1787	9.8018	9.5782	8.7668	8.0296	8.6789	9.1796	8.0215	11.371	10.258	9.3863	10.575	11.306	10.277	9.8345	12.464	10.181	9.389	11.557	10.976	14.154	10.313	14.382	14.405	13.808	13.76	15.047	22.386	23.361	23.208	24.261	23.557	22.281	27.176	25.305	26.839	25.041	30.701	31.693
18.382	6.1933	10.85	15.498	14.582	8.9633	21.157	10.133	8.3272	12.009	16.586	12.176	15.292	11.697	20.146	6.044	13.471	16.856	13.103	11.9	14.959	5.4915	10.833	6.3027	5.6582	8.7902	9.4697	2.5642	11.221	16.97	5.9906	4.003	7.7272	10.772	4.9769	6.354	4.9768	9.9905	10.697	6.303
6.9206	8.1795	4.9617	7.7116	4.4619	5.7434	9.3328	7.2023	7.9411	4.7003	4.9911	6.9621	7.0276	13.075	9.1447	12.413	9.1307	12.843	3.3357	7.0456	7.4981	6.3518	11.148	11.767	6.5963	9.8291	5.3895	5.001	7.3746	24.277	4.8309	3.4385	8.0579	11.293	9.1163	12.323	10.17	9.0663	6.5013	7.7321
22.168	22.39	18.892	16.885	16.36	17.493	16.991	15.582	13.634	13.154	18.285	15.671	13.942	15.335	16.187	18.39	25.323	19.983	21.401	24.201	26.547	26.007	22.113	29.781	24.043	26.982	33.071	30.161	40.225	44.332	36.653	35.293	38.325	44.5	39.745	43.706	42.608	42.319	34.549	36.699
2.7675	2.645	1.822	0.88395	1.4195	0.78597	1.5936	1.3711	0.00072252	1.5572	0.00052176	1.3301	2.006e-05	0.91251	0.00078984	1.0019	0.00070133	0.02416	1.0239	0.00069353	1.8768	2.3413	1.7192	2.4881	1.769	2.5916	1.6263	2.4758	2.3931	2.1222	1.0222	1.5846	1.5244	1.9483	2.4146	1.0498	1.2063	1.7506	2.4157	1.8387
4.0469	3.1644	3.1829	3.1702	2.2109	1.1743	2.7823	0.0008796	1.6158	3.2086	2.8725	2.9979	1.4362	4.7084	1.7189	2.8971	2.8179	3.7272	3.7302	4.8553	4.1288	3.3287	3.5201	3.4824	3.8931	5.0099	4.1034	6.3332	4.0811	4.6009	3.3163	3.4473	4.0143	3.4905	5.0081	3.3424	4.9464	5.8779	4.0607	4.6717
9.9267	14.975	11.46	12.943	15.435	11.902	14.318	15.415	15.255	12.294	10.101	11.28	14.336	9.5532	12.27	14.146	10.971	12.689	12.154	14.943	12.221	12.367	16.959	18.969	17.673	13.808	15.975	21.83	9.932	21.261	23.055	24.976	24.469	23.309	29.027	29.502	32.349	24.704	26.357	30.124
10.845	12.353	14.184	13.28	13.59	11.943	13.605	10.098	9.1429	14.358	11.021	10.236	11.339	11.189	12.967	12.796	12.285	11.751	13.741	14.751	12.687	14.607	15.835	21.523	26.793	24.308	30.517	38.063	45.727	53.836	71.112	91.886	86.615	103.84	99.93	111.57	110.57	116.9	134.82	134.57
0.31335	0.80487	0.56593	0.5098	0.27512	0.00082379	0.77903	2.8257	0.26668	3.1568	5.0441	0.25471	6.7304	0.38616	0.37537	5.2112	4.4701	5.2009	7.0868	3.322	5.6441	2.405	0.0015174	1.5498	5.2858	0.63076	3.798	0.95888	0.73737	0.3892	0.97425	0.00042104	4.9e-05	0.00016449	7.1409e-05	7.4192e-05	8.1868e-05	7.2357e-05	9.0321e-05	6.0718e-05
8.0449	13.174	7.752	9.8862	7.1403	6.4032	5.3588	4.0241	4.169	4.5833	5.5256	2.4496	2.2724	2.6081	2.1192	2.8046	2.2518	2.3008	3.7804	3.7457	4.4823	1.5172	5.9132	5.769	4.2263	4.7206	3.5511	2.9454	3.0232	2.669	2.654	3.3857	3.2769	3.4136	3.7462	4.9153	3.502	1.954	4.0861	5.6681
4.4281	4.4058	3.6898	2.6915	2.1474	1.7999	2.2463	2.3669	3.1984	2.2945	4.3088	3.5388	2.8792	4.167	5.6392	5.2476	3.4352	6.0655	5.4537	4.4758	5.4772	4.5978	5.2903	7.0458	5.5892	6.8275	7.8217	6.9172	7.8898	7.7149	8.2243	5.8172	4.3888	5.3095	3.6797	5.6617	5.188	5.0637	7.2571	6.7665
7.0751	7.853	6.4461	8.6194	7.4122	7.2598	7.1908	6.3612	7.0834	7.0909	6.1205	6.5048	7.0368	7.5557	7.7714	8.3751	8.3954	8.7011	7.6885	6.6042	7.9285	9.1382	10.708	10.428	10.128	10.742	11.4	10.056	10.816	8.2006	10.458	9.3813	10.098	9.7964	11.858	12.035	11.422	12.555	12.168	12.102
7.2001	5.5828	5.2508	6.3799	8.4563	6.631	7.1076	6.4032	6.6622	6.2511	5.6832	4.5415	5.7681	4.2271	7.2127	5.7625	5.994	5.6556	4.9302	5.4309	5.9371	5.8555	8.2093	7.671	8.2148	8.7549	8.3269	7.8507	8.2345	8.5485	8.1314	8.7298	8.678	8.3289	9.7147	8.8809	8.2186	10.019	8.9336	9.2867
3.509	2.0331	3.7995	3.1502	3.3369	2.8139	2.3812	2.3264	1.5742	2.3415	1.1563	1.9443	0.94693	1.482	1.6424	0.83539	1.3582	0.00030725	0.85021	7.6674e-06	0.0005372	1.0056	1.7005	0.00063061	1.8366	2.2102	1.601	2.5086	2.1322	2.6081	3.2123	3.3251	3.4253	3.9792	3.4357	5.3005	3.6874	3.6486	5.2296	3.8952
0.00029086	1.8999	0.00063531	2.109	0.76106	2.6679	1.8413	1.7517	0.71635	0.65228	0.11012	2.657	1.0484	2.6458	4.0929	2.2504	0.78077	1.1577	1.8136	1.4719	1.93	1.4661	3.6319	2.3208	1.3589	2.456	3.2232	2.5185	2.3094	2.7374	2.3253	3.6121	2.4227	1.8577	2.5225	4.5507	1.6326	4.3102	2.2483	3.3951
0.40746	0.012085	0.0056671	0.40457	0.29414	0.037023	0.36129	2.2606e-05	0.010138	0.14726	0.0038572	0.42099	0.61713	0.70164	0.016675	0.26878	0.00015513	0.67915	0.00034161	0.044068	0.00046538	1.2939	0.00068398	1.2904	0.98952	1.0544	0.00030971	0.43552	0.47342	0.31378	0.00084946	0.16214	0.1115	0.39825	0.1222	0.00011501	0.00020044	0.0001429	5.9246e-05	2.1061e-05
4.469	4.8965	3.0102	3.6435	3.3971	5.6066	4.0365	4.3547	3.9417	3.6973	3.1372	3.3422	4.1428	5.5038	5.9083	4.3787	4.6825	5.3905	5.3429	6.0333	4.1414	3.9243	5.5538	5.5228	6.2348	4.9815	8.5144	7.7416	5.0283	7.9465	5.7203	6.6503	6.0024	6.8914	6.8303	6.9732	5.4434	3.0916	4.135	3.5586
4.9507	5.391	4.3548	3.4151	2.6695	4.2972	3.5298	4.6671	3.8302	2.8067	2.7762	4.5729	4.6559	3.1286	3.6336	5.6755	4.1366	6.6191	6.8703	6.2794	5.2741	5.5187	5.4559	6.1369	6.7721	6.9182	5.848	4.9119	5.8963	8.2132	9.1086	8.1704	8.8325	7.9416	5.9565	6.3175	9.4673	5.5638	6.9598	6.9767
2.7676	2.0694	5.0156	1.1374	1.7167	2.062	2.3273	2.2362	3.6094	0.74683	1.3367	2.2731	1.6568	3.3745	2.9762	3.2854	2.4677	1.0974	3.3063	1.5803	1.4347	1.5144	2.082	0.9912	1.1006	1.9961	1.8915	0.00058116	0.00068522	0.71043	0.00072521	0.00061015	0.00081557	1.1153	1.1282	0.7512	0.87454	1.3813	0.00016591	2.7844
4.4694	3.7189	3.0441	6.1451	3.1187	4.9898	4.1887	4.1852	4.3953	4.5838	3.2704	3.5853	3.2292	4.2133	5.656	4.0426	4.307	4.0995	3.7667	3.3159	3.7036	3.4132	3.6558	5.1792	5.7125	3.1811	3.087	4.1858	2.4021	1.7719	4.1408	2.0806	1.61	1.1299	1.9219	2.8176	2.2573	1.3194	1.7845	3.2552
6.7866	4.0871	5.5341	5.9636	4.6424	4.4389	5.9055	3.748	4.2664	4.6047	5.4284	4.2863	4.7873	5.0191	5.5048	6.0836	4.5565	3.7057	4.5062	5.2383	4.5201	4.0392	4.758	3.3068	6.0253	4.9548	3.9197	5.9769	6.5361	7.0581	4.9044	7.1222	4.7545	5.3325	5.8378	5.1161	4.7925	7.0755	5.677	7.0626
6.6589	5.2965	6.7047	6.035	6.4397	5.896	6.4838	5.7573	6.5016	4.1652	5.0574	4.6285	6.789	5.3507	5.6551	3.7033	5.138	5.0503	5.295	5.3432	4.7234	5.4334	5.9031	6.0298	6.3673	6.5238	7.2975	9.0442	8.9273	12.487	11.401	12.035	11.519	15.713	14.804	15.458	13.244	14.607	12.82	17.827
1.5094	0.00064288	1.6056	2.6369	2.5099	1.7618	1.8039	1.527	2.7569	3.2289	3.4086	2.693	2.2983	3.4934	2.0163	0.00056917	2.9858	0.00034221	1.9203	1.1281	3.4989	1.7017	3.7621	3.5111	3.7381	2.1387	2.1405	3.1194	1.9471	4.4073	4.0025	3.4852	5.2382	3.3931	2.9293	2.7455	3.3183	5.1726	3.7954	3.9729
5.8769	8.5628	6.1604	9.417	6.697	12.143	8.1766	9.1432	7.7429	5.8544	6.3332	8.3351	4.5249	9.2689	9.4438	7.6059	6.0497	4.8829	8.2175	8.7932	5.8654	7.5482	8.5229	7.3077	6.6386	6.4164	6.9596	5.845	5.7776	4.3451	6.2279	5.8294	5.7414	4.3025	4.5578	5.2388	5.6928	5.2056	4.0015	4.4628
30.776	33.443	27.545	28.441	29.668	28.535	24.329	29.292	26.955	22.823	30.713	23.698	26.582	28.177	26.391	23.469	21.786	23.997	22.876	25.288	20.131	29.119	26.319	23.375	30.145	36.685	35.373	33.601	37.393	35.818	39.421	50.7	50.846	49.137	51.671	43.432	47.803	63.029	59.267	61.193
5.2249	2.6597	5.7724	2.5817	2.1574	2.3193	2.1151	3.3097	1.9657	3.184	2.4821	2.731	0.81707	1.9423	1.0791	1.6212	2.0526	1.7512	1.0875	1.5624	1.6637	2.7859	1.2988	2.8112	2.1743	3.6942	2.6061	2.0085	3.4705	2.335	2.3125	3.4891	3.0231	1.8886	3.9777	3.7364	0.97671	2.1618	1.8607	2.0042
4.3193	5.6602	4.9635	3.5515	4.0484	5.0201	4.8302	3.5416	2.9132	4.1481	2.8169	6.1951	2.9148	3.4142	2.7043	3.2785	4.5833	2.2375	1.8412	4.9435	3.6056	4.5183	4.7627	4.9445	3.882	5.7479	5.9341	6.3702	7.549	7.0832	4.0257	5.3757	4.4917	5.4514	5.003	6.1893	7.0381	5.1995	6.2688	5.2763
3.0294	3.3885	3.0011	2.2392	1.811	2.8344	3.8316	3.8843	3.3337	3.5257	2.7902	3.7431	2.2784	3.3204	3.5287	2.3715	2.4422	3.3964	3.7679	4.2095	5.0074	3.8693	4.2381	2.2039	4.8911	3.983	2.6959	4.0963	2.6532	2.7528	1.7495	2.1102	2.4086	2.7069	2.8915	2.7464	3.0735	4.0286	2.1499	2.3407
4.3013	2.2499	5.1111	4.2122	3.9066	3.2035	5.7344	1.8796	5.2519	3.3675	3.9295	3.9322	1.2164	2.1139	1.6513	1.2931	2.3405	1.8559	1.5521	4.0803	2.5962	6.0654	6.2565	7.0383	6.5643	6.3564	6.1722	5.895	6.3991	6.7138	5.619	6.5635	7.2405	6.2725	6.9343	8.5008	7.2796	8.266	8.2011	7.1248
3.4457	4.8617	3.9121	4.2099	4.3782	3.865	3.6417	3.1532	3.4341	3.5497	4.2546	3.4598	3.3142	2.1575	3.7681	3.0873	3.6509	4.017	3.8297	3.4679	3.5262	3.3385	3.4721	3.1583	3.7011	4.3831	4.479	5.6905	4.7466	6.6588	7.3202	8.6905	7.5178	6.1354	5.8459	5.6088	4.5007	5.092	7.9976	5.5025
2.912	3.3434	2.9896	2.1115	2.1697	3.2732	4.1759	1.673	2.6871	2.1409	3.2319	3.3032	3.3379	2.6767	2.5861	3.3789	4.3908	4.0702	4.2393	2.7365	4.7488	3.7967	4.6965	3.8533	4.6155	4.7912	5.3857	4.8707	4.8078	5.0267	4.5658	4.5978	4.7402	4.9847	7.2212	6.4281	7.1548	6.8362	6.4299	9.1683
0.19033	0.020386	1.4006	0.28452	0.59485	0.00033083	0.91826	0.0042971	0.00047754	0.00046154	0.036341	1.8793	0.40199	0.032262	0.00094995	0.0099928	0.037989	0.54901	0.00088668	0.52602	0.00096863	1.9527	3.1378	2.3063	4.512	5.3906	5.4654	7.9592	3.6018	5.1043	8.6036	5.0906	4.214	0.00069582	4.5854	2.0596e-05	0.0078693	1.5136	2.575	0.099363
2.0228	2.5543	2.4774	1.8286	2.7694	1.9296	2.428	3.0366	3.2213	3.3146	2.7052	3.06	2.9046	2.6213	4.6302	3.1953	3.5465	3.7464	4.6506	5.2988	5.3087	4.1134	5.0838	5.1714	6.4742	5.7862	6.5809	4.7906	6.0249	5.0989	5.3336	4.8313	6.2464	4.8833	4.9198	6.0957	4.8229	7.269	5.3069	5.6147
6.5997	6.2902	4.6387	5.3381	6.2895	7.2597	5.9291	6.8219	8.0069	5.2079	9.7367	5.2399	9.4056	8.284	11.69	12.26	9.9554	11.715	12.062	10.942	12.179	12.191	10.981	12.309	14.707	10.25	12.996	12.692	14.404	14.009	14.318	12.313	18.553	13.697	14.517	14.331	19.026	21.032	29.148	27.572
7.7802	8.8112	7.2358	8.0299	8.3449	9.0485	10.517	7.5782	7.5319	7.8066	8.7659	8.3656	7.4793	7.3877	8.9016	10.297	7.1171	6.3917	7.0129	8.3157	8.1669	10.237	11.378	13.168	14.956	13.679	13.783	15.023	13.849	14.949	14.225	12.856	14.895	17.138	17.896	20.902	18.408	20.835	19.214	18.803
0.00059602	0.57064	2.7248	7.3422e-05	1.6811	0.00052691	0.83933	0.0005306	0.0004605	0.0006867	0.00016589	0.00067611	0.00073562	0.00041751	0.00061298	1.8761	1.4282	0.00048441	2.3081	2.1412	0.0041991	0.73487	1.9983	1.46	2.31	2.337	1.7266	2.4456	1.5706	0.0007416	0.96067	0.61102	0.20116	0.00029633	1.9892	0.35689	0.34653	3.3772e-05	1.1783	1.6329
1.3562	2.4343	1.474	3.7789	2.1592	2.7379	3.0928	4.2718	4.2861	3.3863	1.9842	5.4884	1.8502	3.3762	3.0569	1.6698	4.2763	1.7861	2.9782	3.8608	2.6427	4.3566	3.1525	4.6995	3.5599	4.6091	3.5294	1.8324	4.7389	5.0574	4.3483	5.5161	7.3565	4.9352	6.5077	4.6463	3.2531	4.1827	5.3775	7.166
4.9065	4.0659	5.3342	2.5527	4.6564	3.0352	6.2052	5.1479	4.3343	3.3046	3.091	3.3481	4.8294	4.6047	5.8959	4.9534	4.94	4.1548	3.8537	3.2077	3.2843	3.2249	6.0476	3.5786	4.0928	4.0287	3.0336	3.5446	2.9522	3.5468	3.656	4.1283	3.8299	4.7268	3.7668	4.0273	5.2821	3.567	5.6923	4.3808
0.00038704	0.00069738	5.0108e-05	2.8481	0.89361	1.5305	1.7411	2.3463	2.9926	2.3619	2.8968	3.5054	2.1955	2.1611	3.3819	3.7356	2.7185	2.6622	2.9161	3.0975	4.5722	5.4725	3.7782	5.5059	6.0383	5.0778	6.3209	5.0324	4.9151	5.8909	5.4387	4.7665	3.5701	5.4804	3.2889	4.1968	5.8247	5.1971	4.2746	5.4641
3.2452	2.8235	3.6553	3.5421	3.3293	2.856	3.781	2.2395	2.9584	2.2168	2.8144	3.7399	3.0109	1.9475	2.6262	0.98656	2.6076	2.2194	2.3534	2.2771	2.3363	2.4748	2.9974	3.7115	3.1219	3.3954	4.1755	3.3859	3.852	4.4382	3.5849	3.41	3.7113	4.8813	4.4349	4.5723	3.9569	5.6163	4.5422	6.0969
0.57396	0.00067163	0.00047824	0.27359	1.0495	0.62864	1.7699e-07	3.9718e-05	0.83675	0.67975	0.015273	0.00033986	2.0118e-05	1.2636	0.00031299	0.58911	0.03328	0.078854	2.0377	3.2054	0.00060859	1.638	0.00045537	1.1904	1.5694	1.9974	1.2179	2.1078	0.17522	1.8009	0.52794	0.00055174	0.39627	1.2183	1.1315	1.863	1.5043	2.5141	3.8206	2.1076
5.8667	6.7184	6.3661	15.054	13.415	11.305	4.6149	3.6542	5.6443	5.08	7.9812	6.8635	2.8967	3.9175	5.9796	3.4678	8.2639	11.203	8.3304	10.043	7.6224	5.2292	7.8658	6.5647	5.708	4.805	8.7091	5.7019	8.8321	8.7012	11.199	13.188	6.529	8.1397	9.1252	4.8487	1.0531	3.0881	8.4986	10.901
5.2109	3.4738	4.0598	3.0069	5.2812	5.0609	3.8058	5.7379	5.7409	5.9092	6.8094	7.0666	7.4123	8.1337	8.9093	9.5504	10.543	10.888	11.082	12.562	14.154	12.879	10.312	9.4563	10.791	7.8699	4.1498	6.2306	4.1348	4.042	3.3562	3.6073	1.8587	2.152	1.1563	0.0004234	1.1449	1.1335	0.71791	0.96704
26.534	23.71	25.926	37.65	35.331	29.322	34.527	33.338	39.689	30.07	30.624	38.041	25.362	29.687	25.458	26.522	22.744	32.404	26.604	27.9	32.352	37.327	39.936	40.297	39.051	47.981	51.569	61.715	59.322	65.574	75.805	64.701	73.25	77.669	89.623	80.888	85.086	95.68	97.013	92.97
9.8808	14.756	11.177	14.309	14.38	11.262	8.6828	13.887	14.937	13.912	10.482	14.211	7.3236	9.2742	9.0442	10.669	8.8559	13.744	7.0001	9.3438	13.368	13.174	13.421	8.1737	11.612	18.363	21.165	17.312	16.251	15.516	28.093	24.755	17.69	25.644	33.636	32.213	26.843	31.799	27.425	34.493
4.2523	7.1248	5.3017	5.1961	6.6572	7.5869	5.0965	4.846	7.0004	7.2929	4.7116	6.8797	7.2777	9.37	7.242	7.9787	9.1918	8.7008	7.4584	8.7813	6.3759	9.6343	10.491	10.255	10.432	10.923	10.689	11.01	10.439	12.566	9.7193	11.317	12.573	14.372	12.956	12.5	13.609	14.133	13.638	14.918
3.1494	0.94602	1.5511	2.9831	4.5958	1.7825	2.7774	3.5511	4.7277	5.0258	3.2331	5.8306	5.8321	5.0292	7.7408	5.9363	6.053	5.4144	4.8251	3.778	5.1042	5.7688	6.475	9.2572	8.6003	10.5	13.582	11.755	12.037	11.196	12.961	16.867	17.49	18.548	18.93	19.205	21.083	21.49	20.774	23.514
8.4277	8.8777	8.8852	13.039	9.7692	9.7445	11.253	11.86	8.1176	11.522	11.336	7.4917	9.7561	10.25	7.4916	8.6386	9.4499	8.9251	7.9847	10.303	11.481	12.432	16.533	13.298	14.522	10.38	13.649	15.065	12.247	12.146	12.326	9.2274	10.404	9.7111	9.5802	18.88	14.663	21.814	21.338	15.519
6.7684	2.9703	2.9396	2.8511	1.3973	1.1433	2.9181	3.1905	2.5545	2.7547	3.2865	1.1	3.6215	1.9081	3.8008	3.2606	2.7243	2.1344	1.2372	4.4597	4.4468	5.2088	4.6316	5.2626	3.0248	4.4775	4.587	6.6799	2.8984	4.8976	4.7648	7.8372	6.0901	5.3992	6.6256	5.5162	5.2887	4.7781	7.0523	7.5492
7.7152	4.1504	4.0327	3.9695	6.8582	5.5936	5.0544	5.2321	5.3463	2.0496	3.3548	3.6996	2.8958	2.7007	4.4737	1.1939	2.2873	3.1892	1.9653	2.2597	4.4116	2.5299	0.5524	0.78574	2.2343	1.6069	4.2623	3.6382	3.1526	3.2578	2.6828	3.5001	2.3604	3.4952	2.6341	2.5996	2.9225	2.0323	5.0995	3.6852
4.6672	4.5679	3.5354	4.2022	5.0703	6.5128	3.0678	4.2132	4.7721	3.1135	4.2624	3.5747	3.8497	6.345	5.9715	5.2589	6.2636	2.8792	4.318	3.1613	5.062	3.3802	4.9839	3.5895	5.105	5.4367	6.6149	5.4669	6.0661	5.7577	6.6464	7.569	6.1162	8.6757	7.4791	5.8431	6.8293	6.8376	6.4074	6.0186
2.1146	5.2393	2.2602	3.1189	2.2391	2.1346	3.3152	2.6747	1.7474	4.5354	3.4423	4.1615	3.5899	2.5361	3.9602	2.436	5.1287	3.9593	4.3965	4.1017	4.8401	4.9071	5.7114	8.9434	6.772	8.4711	7.2739	7.9873	8.288	7.8639	8.9092	7.7183	11.297	10.032	12.028	11.678	9.203	10.089	8.3172	10.131
14.8	13.309	14.826	17.681	12.339	8.2088	12.094	13.117	16.62	15.868	11.356	14.399	13.787	14.763	19.653	15.145	13.462	17.203	16.81	13.801	18.407	13.482	16.16	13.995	11.473	14.244	15.282	12.916	16.798	18.211	18.349	16.859	14.277	15.02	16.832	20.287	17.928	22.494	19.721	17.178
0.0001979	0.76674	0.59911	0.00309	0.00026295	1.2068	0.54429	1.1232	1.6911	2.8007	2.9902	3.7079	5.7525	3.533	2.9155	3.9607	4.72	3.5712	2.543	3.8777	5.3594	4.9206	4.478	3.9134	2.6755	5.306	4.3714	1.9704	4.066	3.6664	1.3011	1.074	0.9979	3.0444	1.5724	0.28566	3.9294	1.4078	3.1569	1.2052
23.253	19.869	20.604	17.761	14.677	15.626	16.191	16.221	23.303	20.043	19.636	15.7	18.038	16.183	14.783	12.098	23.485	22.076	18.339	21.015	18.531	16.89	14.221	12.054	11.725	13.737	10.759	10.154	10.939	9.8058	14.628	15.357	12.893	15.338	10.394	14.123	12.733	18.173	13.028	16.263
8.0019	8.8977	11.082	13.764	9.3449	15.232	14.249	6.7794	9.2543	7.6953	7.8178	7.989	8.1317	7.9572	8.7733	9.853	9.8224	14.172	10.546	4.4414	5.4068	5.6793	8.9861	10.327	13.322	9.8182	11.008	7.9122	11.247	13.003	10.295	8.5925	8.3887	10.304	8.7763	9.3719	13.129	12.057	9.1287	11.188
9.1597	10.012	6.2591	9.0012	5.4297	6.6639	9.1184	9.5379	9.2077	10.858	8.9242	10.278	9.5003	9.3999	11.869	11.061	11.293	11.485	10.751	9.3143	11.057	12.478	11.005	10.196	11.667	15.243	12.327	13.662	17.444	10.429	13.007	14.397	15.105	12.412	12.517	15.188	19.209	16.929	16.184	15.248
4.5214	4.8398	4.6881	5.3709	3.5664	5.8451	7.3063	3.4781	6.4528	5.5685	2.4142	5.4495	7.3161	5.4077	5.6094	4.6056	2.5999	4.993	4.8568	4.232	3.3362	3.7813	5.4246	4.2451	3.0977	4.3058	7.4527	6.0083	6.4697	6.5901	8.4246	10.569	9.2811	8.6206	10.838	8.7693	12.003	9.022	8.3905	9.2264
0.33538	0.53126	0.00033209	0.83045	0.0003599	0.21714	0.1546	8.2338e-05	0.0002175	0.48582	0.00081142	0.088482	0.083141	1.1491	0.91426	4.434	0.7422	0.66991	0.79401	0.55295	0.97668	1.3106	0.93684	0.54601	0.01106	0.12123	0.00013686	0.20784	0.26724	0.8838	0.34846	1.3366	7.9225	5.3498	4.6694	10.005	9.5501	10.976	13.245	15.367
5.0898	4.2334	6.2064	3.4919	3.4529	3.4259	4.9586	4.2133	4.1766	2.8647	5.0577	4.5669	3.0386	1.7072	2.021	4.0416	4.4758	5.2872	2.8951	4.3793	4.7332	3.8859	4.717	3.7979	3.781	3.6253	2.6253	5.3857	4.3402	3.2393	4.5244	3.7165	3.5841	3.7658	3.8995	4.2371	5.3229	4.722	3.7164	4.1815
17.555	17.987	12.253	15.045	14.923	14.159	14.523	13.323	16.548	17.178	14.869	15.181	14.692	17.694	15.547	15.538	15.893	13.779	14.355	14.643	15.893	15.16	19.985	20.702	20.454	19.743	19.174	20.189	20.012	21.619	25.492	23.002	23.32	25.535	26.99	26.652	28.458	28.719	24.341	29.038
0.71519	0.0020347	0.9384	0.00038213	0.0013938	0.75327	0.0004021	0.00016886	0.0026421	0.0005676	0.9387	0.94038	0.0003815	0.94206	0.00046141	0.30308	1.753	1.6555	1.3376	0.94356	1.6798	0.00017594	2.4711	2.3674	1.4558	0.00068188	2.7699	1.9397	0.00033084	1.6063	0.00036965	0.00028681	0.90146	0.45587	0.0011384	0.00048722	0.28928	0.00084452	0.00010767	0.00065687
1.3211	1.6153	2.0327	2.1211	2.3611	1.9254	1.7918	2.2534	2.5297	0.00044745	1.6197	0.0052659	0.030598	0.28969	0.00028602	0.037582	0.050504	1.4801	1.7033	0.00037642	0.0005366	1.5821	2.162	2.2927	0.00066944	1.6879	0.083707	0.00037448	0.024186	0.028229	0.0025254	0.0017932	0.034263	0.0014257	0.00080854	0.0084665	0.0014307	0.0011803	0.25911	0.026025
5.2659	6.9686	7.2734	7.6045	6.5091	6.0809	7.7892	5.0851	5.2776	6.005	7.6268	5.2679	5.9751	6.775	7.1423	8.0071	8.0037	8.4735	7.4715	8.3849	7.0815	13.334	16.22	18.479	26.666	27.528	28.023	35.559	36.334	37.918	39.8	45.04	42.572	46.103	45.7	42.021	42.161	36.577	36.041	38.555
9.0628	8.6125	6.7203	0.81536	7.8346	8.7668	7.0604	7.9961	7.3537	8.8503	7.5353	7.8956	8.6099	9.6827	10.19	10.585	9.7596	10.71	10.998	9.7606	11.358	10.539	12.911	14.058	17.088	18.722	17.436	18.26	18.507	18.626	18.005	21.302	18.159	20.442	21.248	19.246	18.981	19.939	23.674	20.955
7.8021	6.8572	3.933	5.7776	5.3543	4.0775	5.0747	4.5728	5.713	3.9225	4.6473	4.811	3.5848	2.5435	4.767	3.9075	2.1891	4.5111	4.3403	3.2758	4.3183	4.4211	4.8699	5.4907	5.0394	4.9414	5.6326	4.932	4.6066	4.1372	4.8411	6.06	5.543	6.4754	8.443	6.077	4.7049	7.4197	2.9242	5.1914
3.558	2.1831	0.00037215	1.243	0.045091	1.9179	3.934	1.7499	1.4168	3.6403	3.3228	2.7598	2.1481	1.2493	2.7438	2.2616	2.4711	0.00057108	0.00039094	0.00061143	0.86698	2.8834	3.2616	3.5171	2.3551	1.6152	2.8297	0.00047157	1.9655	0.038354	1.0336	0.78218	0.02768	0.0031973	0.033562	1.2478	0.02495	0.00098656	0.023862	0.00068309
4.8145	2.8416	4.8237	4.2963	4.1111	5.3495	5.9861	5.4044	3.7055	5.2599	5.0296	4.0108	4.7429	5.7745	4.2142	4.8201	4.891	4.642	4.5183	5.1465	5.2001	6.4137	6.3984	6.9158	12.286	17.137	21.946	28.543	32.753	27.777	28.349	26.683	33.137	33.673	39.553	43.637	42.392	34.615	36.503	36.103
6.0161	5.9767	4.1524	5.1794	4.8484	4.2649	4.8395	4.7254	4.2816	5.8051	4.3779	6.1173	4.3204	4.6379	4.3892	4.4872	4.5728	4.7664	4.821	5.6841	4.8249	4.9658	6.3434	5.2954	5.9416	8.0037	7.0509	7.1607	7.5457	8.3902	10.232	8.966	8.6653	10.065	8.844	10.59	10.366	11.242	9.6564	10.968
3.3832	2.7799	0.98157	1.7414	2.6888	2.2985	1.697	2.4416	2.6933	2.9846	2.3937	2.4148	3.1041	0.00049635	3.3539	3.7477	1.6029	2.3384	2.4281	3.7634	3.7562	3.8086	3.3953	4.1475	5.5267	6.5981	4.8171	7.0047	4.9206	5.7665	5.1634	5.2633	3.7886	5.9668	7.009	6.6637	6.2236	6.3316	6.9762	4.8239
2.3466	2.802	2.2488	2.6275	3.4037	1.8527	1.9334	3.0742	2.3996	1.5096	1.9439	3.796	3.4229	3.6637	2.2732	2.1691	2.3299	1.2666	0.00071813	2.094	2.0147	2.0751	1.6207	2.8501	1.6492	2.7545	3.337	1.0351	2.3706	3.6818	5.3809	6.5472	6.1644	8.8526	10.705	8.6304	10.947	10.379	13.339	13.907
2.5199	4.149	4.8822	4.8508	3.8973	3.9243	3.7332	3.2426	7.1845	5.4877	5.9616	7.6883	4.2375	4.1659	5.7726	7.0539	5.6532	4.3301	5.8537	6.1473	6.7937	8.2213	11.662	12.698	15.292	23.179	20.035	23.837	24.251	21.052	21.847	21.593	25.543	22.176	30.925	28.122	25.657	26.956	23.438	21.892
5.8752	5.3452	5.6015	5.8363	4.5008	4.5473	4.9879	4.6827	5.6969	3.7852	5.5688	6.1426	6.3106	6.8066	5.8594	6.5381	5.4329	4.7163	6.493	5.1681	5.3339	5.5583	4.9277	5.4947	6.0545	4.7248	5.0083	6.6203	6.8489	6.8927	5.0969	7.071	8.9184	3.8143	4.918	6.6604	7.7247	6.6343	8.2786	4.47
4.7428	3.9761	4.0011	2.832	3.0256	2.3034	3.1531	5.2051	5.1806	4.487	4.4475	4.7601	4.4376	5.7069	5.7695	7.3719	5.4367	8.1101	6.3844	4.3627	4.0728	3.7011	6.5573	7.7759	6.009	3.2914	4.4237	5.7023	6.1324	5.3722	6.0617	5.163	5.168	5.6824	5.8708	5.2547	3.6861	6.4884	8.1814	5.3672
2.936	2.9691	0.00076265	2.0063	1.5839	0.0007328	0.018728	3.6617e-05	2.1799	2.1378	2.1504	0.11626	2.6857	3.367	2.9401	3.7316	2.6037	3.0796	1.6806	4.0201	3.6854	1.6211	3.7228	7.2808	5.64	4.3953	5.1479	5.1561	6.8505	5.3092	5.991	3.4015	5.4654	7.9277	7.9493	7.3075	10.024	10.947	7.7035	8.2422
6.3767	8.3845	9.5703	7.9009	8.2853	8.7145	7.3233	10.988	10.08	10.018	9.0674	15.277	6.9341	12.473	9.2242	9.8849	9.8689	11.698	15.89	14.087	11.888	15.405	14.683	21.35	21.703	25.361	23.16	24.515	23.093	22.672	19.061	19.692	21.05	17.554	14.632	14.159	16.349	14.978	14.789	12.186
4.0058	3.0042	3.7745	3.1746	1.8196	2.9846	3.3934	2.5462	3.8458	2.2126	4.4035	4.1915	3.6483	5.1719	4.9188	3.0657	4.7405	3.3088	4.9931	5.4582	3.4295	5.9754	4.8391	5.9003	7.9783	7.1247	5.3813	8.2471	8.6813	6.7159	7.2551	7.0189	7.7254	7.7459	5.3983	7.9824	9.5534	7.0629	7.4288	6.9193
3.487	3.2692	3.8189	2.5191	3.8259	4.3334	3.3208	4.334	3.4276	4.0193	5.3436	4.1345	4.1182	4.0736	3.4838	4.4019	4.7802	4.5179	4.2413	5.2221	4.6219	7.2111	6.7215	5.7915	5.4493	5.5845	5.5776	5.3275	5.0028	5.3815	3.6354	4.0215	4.1264	2.629	2.8093	4.4417	3.2856	4.2205	3.2038	4.3544
4.4031	2.7224	3.2609	2.6089	1.8889	2.4336	1.5782	2.1437	1.4567	4.2247	2.0332	2.5825	2.8284	3.778	7.3201	6.57	4.3962	3.4924	2.7644	4.4509	5.032	6.5339	4.9856	4.8071	5.1379	7.4129	6.0702	3.0934	5.9723	7.5608	6.3881	4.0076	6.1708	6.2211	7.4607	4.1267	3.8626	5.5731	8.0704	3.441
5.9758	6.3237	5.2061	7.0097	5.7503	5.5767	5.2826	3.3723	3.2841	3.659	4.5718	2.9331	2.9115	5.0614	3.3518	3.5855	5.5014	4.9097	5.1301	3.6133	4.098	5.091	10.694	11.204	13.437	9.5761	12.145	10.622	9.3266	10.452	8.2633	9.1109	8.2036	8.0175	6.4709	8.0332	9.2013	9.0084	9.6762	6.9913
6.0083	6.4767	5.4553	5.7521	5.6096	6.4913	5.4934	6.6025	6.5393	7.1135	4.5197	7.2949	4.4505	5.6427	7.0677	6.0025	7.7357	5.6475	6.9695	7.0889	5.3369	6.3456	7.347	8.5498	7.4482	10.152	7.9088	8.2286	10.397	12.493	11.37	11.39	11.483	11.652	13.038	14.281	12.066	12.887	13.886	13.194
1.2134	0.96218	2.1203	0.0069828	0.23289	1.4287	1.1967	1.7084	2.8498	0.00011701	2.4421	0.028912	1.2384	0.00062228	1.6164	3.3109	2.0082	2.7434	2.4604	1.6246	0.99124	4.284	4.0647	3.5721	5.7502	7.5673	3.273	6.7353	4.7037	4.6455	5.267	3.4845	5.0215	4.1679	2.5187	3.4585	0.094222	2.7492	3.1759	0.13515
34.169	37.858	8.0604	9.0619	7.1891	13.587	12.658	30.021	9.0822	12.734	13.439	16.038	10.192	15.403	7.9484	25.053	21.568	9.5785	21.759	11.845	15.131	12.557	16.601	13.441	11.854	9.2728	7.8201	12.598	22.506	17.419	15.922	16.9	18.105	25.856	11.048	13.052	8.0874	7.4816	13.668	10.017
5.4502	5.473	5.1304	3.8245	4.2381	3.6682	3.8	3.4824	3.6669	4.159	4.661	2.7993	4.3072	5.2682	3.3864	4.7572	3.971	5.0793	3.2713	4.5194	4.5976	5.2371	4.4807	5.9283	5.5566	5.5277	5.3505	6.6257	6.1495	4.4765	6.0072	6.5689	6.6669	6.7658	8.523	7.4747	6.7426	5.7999	5.0811	6.3466
5.2202	4.0082	10.052	5.7256	3.2851	9.3437	2.1285	5.9238	2.3274	2.82	2.8072	3.0751	4.1321	3.765	1.2105	0.30392	2.081	1.3774	4.9266	5.5286	4.5628	3.2995	2.0526	3.5002	3.3678	4.7196	3.1226	6.8505	2.1116	3.4936	3.7297	2.7842	2.9924	3.1434	3.6369	4.1332	3.3277	6.5134	1.9068	3.612
3.2315	2.5819	4.3038	3.2479	1.6568	1.8662	2.0797	2.2546	2.2224	2.1441	1.8615	1.2152	2.2758	2.3325	1.5727	2.7306	2.571	2.8281	1.4076	1.5874	1.8689	2.9691	2.7813	5.6336	4.7425	6.3525	6.8102	5.5856	7.4818	5.7716	6.2367	6.8295	7.1847	6.6043	5.454	4.9122	6.3334	6.0708	6.0919	7.0159
4.5771	4.9538	4.1264	4.0558	5.2328	3.9357	4.1136	4.2605	5.027	4.6313	3.3721	3.6475	4.2507	4.2463	5.0713	4.5743	3.8375	4.3772	4.2342	5.0336	5.7306	7.8874	14.489	18.108	17.903	13.913	15.798	15.036	16.235	15.412	13.456	13.067	12.958	13.401	17.21	16.972	13.62	15.656	16.134	16.507
4.3328	5.9283	5.3998	4.8125	6.0364	4.5702	4.9701	5.0992	5.0801	5.9444	5.4615	6.2659	6.0738	5.7075	6.3679	5.5346	6.3127	5.8356	5.8561	4.3954	5.4069	5.0035	6.4512	5.807	5.6309	5.6974	5.9426	4.5411	5.2782	6.3142	5.8622	6.896	7.4771	8.9456	7.7391	8.8834	8.1062	8.5897	8.2272	9.6389
6.0732	7.9753	5.4912	8.3702	8.3282	7.0811	9.4651	11.468	10.315	6.6524	7.9821	7.6799	10.265	6.7796	8.7205	7.4375	1.9601	5.2786	6.6338	10.478	4.8424	7.3559	8.2359	1.712	4.4359	8.7281	6.5626	5.1794	6.0447	7.2216	8.4039	7.3062	7.845	5.1668	4.8449	6.4122	5.3944	5.9713	8.8827	3.0623
3.7914	3.6028	2.2231	5.8958	5.5013	5.6294	3.8353	4.2872	3.4864	4.59	5.2589	5.5653	5.4975	5.4439	6.0962	8.0567	7.9678	6.4569	5.8592	5.3708	5.1582	7.1521	6.5081	8.7785	6.7459	8.5342	7.7713	8.5317	9.2681	10.922	8.8946	8.779	7.6108	11.269	10.68	13.338	8.8739	9.8105	8.7083	7.8083
5.5874	7.0077	4.4271	3.3451	2.7569	2.8774	4.1302	3.3542	4.2421	6.7352	6.0223	5.1159	5.0469	3.6524	6.6413	3.3044	5.6926	5.0782	6.2142	3.1204	7.0307	6.7249	6.855	6.8195	6.3927	7.5423	4.4653	5.7231	4.3835	6.0266	7.4812	5.0602	5.8102	5.0144	4.7716	9.3794	5.28	5.514	3.0706	6.9738
6.8768	6.5454	7.5893	6.4293	6.208	7.057	6.4676	7.2482	6.9338	6.8699	8.1304	7.0178	7.8613	6.9674	7.2161	7.7639	8.1171	6.0557	8.1276	6.6263	6.1577	5.5509	6.048	6.0909	8.0796	9.8405	7.7678	7.3496	10.732	9.5063	10.063	9.5865	9.929	8.6165	8.1949	8.4176	10.839	10.198	10.448	12.604
17.252	17.701	14.565	18.854	19.247	28.224	29.946	26.528	21.66	22.105	24.594	26.69	27.582	20.675	41.484	23.17	23.088	17.91	19.085	23.208	39.849	23.545	26.846	18.601	22.069	28.024	30.114	25.69	29.428	28.313	27.378	34.111	27.42	34.45	24.767	28.874	30.16	28.193	25.632	35.698
3.537	3.6378	2.5575	2.3426	3.3764	2.6145	2.7482	1.8281	2.6818	2.9342	2.9792	2.6382	3.035	3.0611	3.1922	2.4463	2.3534	1.9782	2.3213	1.9866	3.0563	3.2081	3.2223	5.0741	5.2129	4.7969	5.0438	4.5403	4.2243	5.8468	5.3864	5.3725	5.7712	4.4575	4.8597	5.288	6.5746	8.6419	5.5695	8.4545
4.6804	6.7386	7.3501	6.9186	5.5237	7.6385	3.9605	7.0639	5.3605	5.5258	4.5321	6.0377	5.2923	11.256	8.0262	3.1628	7.9255	7.7377	5.5569	7.4836	4.2656	6.7362	4.9364	1.7986	7.5079	5.5058	2.3188	4.3707	2.2782	6.7303	4.4971	1.2114	4.0791	3.5787	1.9879	7.4173	6.8729	1.995	5.8953	3.1265
2.7682	3.4726	2.4553	2.002	3.176	3.274	3.0086	0.063364	0.27721	1.4341	0.00072056	1.1686	2.3782	0.00048107	2.9205	1.8873	1.534	2.6796	3.5296	1.9736	1.9915	3.1237	0.00025708	4.4522	5.3418	3.6648	5.7727	4.3739	5.452	0.00090094	3.5048	2.4292	3.08	4.6447	8.8014	6.4424	2.0042	2.4503	0.39226	6.1653
5.3183	5.27	5.9238	6.558	5.0658	6.0442	8.8941	8.0247	7.0471	6.247	6.8758	7.8027	7.5316	8.5049	9.0788	9.0054	8.3768	7.9803	7.3994	13.088	12.542	10.7	10.151	7.6632	7.7063	9.2547	10.265	7.9164	8.6948	13.573	11.387	11.877	9.7461	11.337	11.668	8.7315	7.5763	9.6074	9.1114	9.0486
21.575	13.334	21.835	20.164	17.876	18.43	20.489	16.533	14.757	17.406	20.687	22.34	22.883	19.129	18.426	11.436	13.359	10.5	13.98	23.717	15.22	27.523	23.584	19.243	15.524	12.785	24.767	17.29	8.9169	13.497	11.834	15.383	16.948	29.77	14.812	12.742	13.062	10.751	15.806	14.713
3.3417	4.2081	2.7143	1.8035	2.9443	4.7794	4.0485	3.1257	2.6228	2.7804	3.6971	4.1403	3.5613	2.9312	3.5223	2.0528	1.1869	2.3572	1.781	3.643	2.0874	3.1908	2.4987	1.9353	2.8971	2.909	3.645	3.9701	3.5346	1.017	5.333	3.635	3.1486	3.8033	2.4444	2.2491	3.521	3.2845	1.71	2.8003
1.6707	1.3166	1.3191	1.0363	0.86721	0.61989	0.91678	0.52825	0.0038396	0.20426	0.00045279	0.32277	0.001931	0.00019372	0.96502	0.00030265	0.34983	0.18036	0.00026939	0.0003255	0.0009071	0.00042278	7.2054e-05	2.5444	2.8188	1.5593	2.2715	5.6585	6.0333	4.5127	4.5309	4.2281	4.4581	4.25	7.247	6.3804	1.3113	0.00083613	5.8385	5.0392
30.343	22.771	28.047	15.497	10.951	8.7462	4.593	5.0226	4.9953	4.705	6.7673	6.4693	6.8399	9.2823	6.4558	7.6857	5.479	5.6793	5.6577	6.5279	5.1042	4.7613	5.034	4.2421	6.2378	5.5486	6.4761	6.8483	6.6927	7.2949	8.1497	8.8594	10.815	10.579	12.806	11.865	14.533	19.138	16.328	20.26
3.6839	4.2603	4.6259	5.8044	3.979	5.8863	1.8478	3.7073	5.7287	5.968	5.1827	4.1718	5.1604	4.4074	3.9406	5.4507	3.1139	6.4031	6.2691	4.6338	6.4564	7.6082	7.3114	7.9595	7.6191	8.9437	9.8453	7.795	7.3548	7.3953	9.5172	9.1091	12.371	9.078	8.4024	8.7126	7.8277	10.35	9.8376	9.4715
5.684	6.1948	5.8783	3.5454	5.6499	6.1259	6.2132	5.5031	5.3602	4.0344	5.6143	5.6051	4.8319	5.2423	4.7355	6.7812	6.7006	5.6718	4.7564	4.6951	4.4275	5.7955	6.7407	7.5353	7.5744	9.6676	5.5928	8.9093	8.6187	8.9628	7.826	9.2865	10.944	11.636	8.9479	14.431	14.211	8.9539	15.177	7.657
7.0133	4.1183	4.1858	4.7207	4.1407	3.5746	4.8115	5.3631	4.8172	4.5848	3.1186	3.3339	4.4926	4.0468	3.4553	6.3344	7.3048	9.2179	10.419	10.186	9.0665	13.109	11.487	9.6424	10.653	9.3978	12.032	8.8832	12.018	12.008	11.675	14.144	12.684	15.093	14.101	15.185	14.082	15.499	14.369	12.878
14.438	11.481	12.355	10.47	11.485	13.181	15.93	17.628	13.878	13.283	16.181	13.752	14.354	14.26	15.072	14.578	14.75	11.25	11.743	11.647	13.036	18.656	23.502	25.785	25.805	25.787	23.417	27.443	29.086	26.479	28.292	23.515	26.276	27.148	24.843	24.408	24.659	21.571	23.959	18.43
10.501	12.994	12.776	13.04	14.424	10.634	12.664	13.411	10.806	9.8469	9.8544	10.742	9.4933	9.307	8.7047	9.747	9.33	6.5888	8.1226	9.5037	10.046	9.8738	11.806	12.165	15.168	14.54	14.193	17.213	17	16.485	11.471	11.469	12.321	11.025	11.676	12.944	14.739	14.191	14.029	13.049
8.6276	8.29	8.0905	7.0421	10.918	7.4688	7.1738	8.1129	9.53	8.8183	7.2312	8.211	7.4822	6.5464	7.5806	8.5579	9.7348	8.7449	9.1888	8.5957	8.0943	7.1145	6.4331	6.8009	7.0687	7.1591	7.2376	9.577	7.3333	7.0359	6.4156	10.177	9.6256	9.1933	7.4459	10.719	7.4487	9.0061	4.9763	6.7624
19.592	18.793	18.191	20.676	17.043	13.468	16.391	18.853	17.346	14.723	13.844	16.17	18.392	17.325	16.456	17.61	18.32	19.569	17.38	22.06	24.75	33.308	29.81	33.537	39.116	38.336	41.508	52.8	61.109	64.381	72.243	66.162	71.815	77.66	65.971	66.387	77.341	69.973	69.717	72.845
2.4427	1.5788	0.70973	0.00061949	3.189	3.6515	2.5036	1.9638	2.3756	2.9213	3.3593	2.3481	3.6165	1.6157	2.7865	3.0114	3.8145	4.3695	5.3186	4.1456	2.586	1.7538	1.8299	4.3831	3.9729	3.0733	3.4819	4.0799	3.9272	3.648	2.4303	4.0387	3.8476	4.0587	5.1622	4.6937	4.6973	4.9511	4.7295	2.9433
3.4718	3.4908	4.5146	4.6719	6.0545	5.2569	4.6086	3.5006	4.1308	5.8121	5.3246	6.5281	6.0105	5.2147	6.0391	7.5395	10.521	10.123	8.773	4.9658	4.2585	5.6304	8.2114	8.3865	5.782	7.6839	8.2857	9.1226	7.459	9.6807	9.0146	7.6756	6.6551	6.9688	6.9808	5.3817	5.3571	5.5768	5.9345	5.9081
19.899	19.773	18.254	20.788	24.771	27.327	30.831	36.2	38.912	41.297	43.899	50.254	43.902	48.942	50.429	45.909	54.658	49.643	59.877	50.176	47.687	44.671	46.614	49.867	48.303	41.411	45.053	42.405	39.155	48.375	48.501	49.565	38.094	40.477	46.062	40.239	40.248	41.467	37.022	41.217
3.9029	3.1641	2.051	3.1713	4.2006	3.7876	2.9133	6.0784	5.2406	3.9728	4.6078	4.5856	5.3407	5.8723	5.3481	7.4521	9.1388	9.4535	10.021	7.8692	10.769	11.21	10.933	12.312	13.213	13.344	13.763	16.344	13.547	15.399	13.887	14.903	13.731	15.576	16.745	16.125	16.762	11.68	12.244	11.812
0.00017389	0.49839	0.0036326	0.00019042	0.27426	0.51753	0.03446	0.4956	0.0024765	0.00017122	0.00020587	0.0028896	0.000232	0.0225	0.00026724	0.00034335	0.0069915	1.9668e-05	0.0094613	0.00024292	0.00030728	0.72713	0.11183	0.36689	0.59346	0.0099658	0.0002669	0.40681	0.20009	0.081038	6.3862e-05	0.00067517	0.15114	0.00021063	0.006594	0.20512	0.00027126	0.023997	0.0079683	0.045432
36.406	24.841	22.108	26.268	25.738	28.994	22.849	26.096	27.191	22.897	24.598	16.181	21.631	23.252	17.953	23.497	21.127	23.495	28.249	25.881	23.58	28.964	31.453	28.383	30.985	35.081	31.129	46.31	38.265	29.88	46.009	42.074	49.952	40.808	52.899	52.591	51.247	50.119	50.34	49.725
3.3525	4.8661	4.8477	4.4211	3.5755	5.1165	4.4317	5.6559	6.0186	4.3945	5.8371	4.5291	5.3475	6.6461	4.0599	5.7945	7.4146	6.6166	4.9552	4.7336	5.5877	5.7835	4.7741	5.507	6.3745	6.972	6.6785	8.3365	7.1625	7.8666	8.6626	7.7267	6.3135	7.6293	8.2215	7.2216	7.9512	8.1991	6.9538	9.3726
5.3605	5.2348	3.7827	3.7343	2.7187	1.7815	2.9572	4.1229	2.367	2.4831	2.4525	3.3518	4.0482	3.1826	2.742	3.0587	2.0149	2.5368	5.0892	2.9525	3.0231	4.1013	1.8602	5.6608	4.9807	4.9009	4.9137	6.0083	5.2537	3.6766	3.2544	3.9259	5.4198	3.6202	3.3311	3.8842	4.136	2.0354	2.8363	4.5192
601.28	597.46	734.33	777.26	710.87	748.56	661.87	635.01	625.31	468.6	563.32	364.84	352.01	395.66	348.11	282.53	289.74	251.9	313.11	353.42	383.91	362.65	352.39	369.93	538	437.18	511.84	578.85	481.07	689.75	720.03	671.53	512.63	437.16	403.78	343.59	279.34	395.03	279.87	281.95
5.0158	4.6513	0.00039654	1.6514	1.0626	1.9487	2.9039	2.1283	2.0717	2.8087	3.773	4.0946	0.03566	0.001085	0.0016501	0.0024613	0.00036429	0.010154	6.4919e-05	0.00014793	0.6813	2.8318	0.0002709	1.8963	2.2757	1.5879	0.060095	0.85981	0.32552	0.00052563	0.00068185	2.2473	1.5281	0.10806	0.00032555	0.00054521	1.7334	1.7145	1.4976	0.00046483
3.8779	4.7367	4.3426	5.3168	4.0562	4.9325	4.0736	3.4655	3.4821	2.7952	3.4599	2.685	2.275	4.8155	4.36	1.7857	4.3716	4.2359	3.1387	2.4346	4.0045	4.6888	3.3738	4.4902	6.5606	3.3666	4.7632	4.8078	4.1681	3.874	4.2924	2.6381	2.4168	2.5426	2.7639	3.2753	2.7461	3.3764	1.9859	3.3542
5.7125	8.434	6.8582	3.1441	6.6528	4.3448	4.785	7.1677	6.1886	6.6271	7.1357	4.2206	6.1096	5.5865	5.9868	6.515	7.285	4.565	5.1984	5.6362	6.5082	5.2945	3.5976	5.0828	7.0008	5.4219	5.9293	8.9706	9.2759	6.6151	6.4773	5.275	4.3333	7.6098	6.4791	8.6711	8.8958	7.342	12.589	9.6426
14.813	16.16	13.467	13.328	12.933	16.005	13.453	11.868	13.092	11.804	12.733	14.104	13.464	13.464	10.978	11.864	12.13	12.076	11.135	13.395	12.672	14.883	17.204	21.346	23.906	24.72	31.986	34.612	32.134	38.512	34.076	39.592	36.596	40.252	37.871	35.828	41.446	43.002	47.203	40.261
9.7275	8.5343	9.1801	9.3237	10.135	8.1272	8.834	9.2431	9.2729	8.1634	8.5485	10.422	8.3869	6.7722	10.3	10.794	7.4892	4.267	6.4807	6.247	0.78162	4.809	3.7009	0.66885	2.2302	2.8585	6.1442	1.3452	0.76136	0.5982	0.32312	0.0062256	0.025563	0.00041955	0.00072517	0.00033606	9.4415e-05	0.0016058	5.4039e-05	0.0051507
1.992	3.9141	3.4295	2.8109	2.938	2.9223	2.3795	2.6456	3.1174	5.8529	6.4099	6.5528	5.2983	4.2238	3.4904	3.8812	5.1847	4.1318	3.468	5.6349	3.9461	4.5635	5.5202	7.6068	7.3776	8.4999	6.8028	7.3768	9.6181	10.801	10.125	9.1044	10.502	9.8053	7.9753	6.7223	8.8446	6.1627	5.2893	6.0477
1.2836	1.5739	3.9563	0.00040685	6.1739	4.5378	1.2272	2.8766	3.8375	3.6	2.9344	1.9733	0.00054046	0.00039431	2.3088	0.00040538	0.0007192	0.0005319	1.9801	2.7213	2.2698	4.7364	2.898	2.1041	2.0795	2.0727	2.3294	4.0775	3.8371	3.4563	4.9067	2.112	2.1324	2.0975	1.4776	1.5576	3.0039	2.767	2.1207	2.0382
4.011	2.9109	2.6476	2.5971	2.3371	2.3344	2.3926	3.9843	3.5358	2.2811	2.7144	2.8102	3.2263	2.0317	2.7884	2.531	2.6818	2.1037	2.4456	2.5415	2.2351	3.1453	2.7869	2.8957	3.3662	2.2747	3.3571	1.465	3.3611	3.3901	3.3715	3.6823	3.0455	4.1412	3.6303	2.4935	4.2142	2.9194	2.5853	3.7769
4.5796	4.6143	5.7604	7.5956	7.6701	7.7622	6.6001	7.817	12.371	7.8373	4.3623	8.1044	5.2838	9.3421	6.7978	9.3515	7.3975	4.4262	8.7059	6.4186	6.9819	6.5676	6.1436	7.9671	6.7479	5.415	5.628	5.6899	6.2369	7.7079	8.8047	7.9602	4.9319	6.0755	5.2696	8.2402	6.0048	6.4782	6.4335	5.7037
37.656	45.258	35.256	36.379	50.683	28.336	25.334	25.557	41.619	21.698	19.853	31.589	20.451	24.75	25.182	26.046	32.482	15.294	23.231	39.655	49.237	55.981	53.963	55.503	33.476	37.059	37.477	33.635	31.237	32.205	31.644	31.842	31.466	31.513	33.897	27.062	34.44	35.256	33.314	35.837
3.9162	5.3977	4.0645	7.322	2.8051	2.2135	2.0919	2.1902	2.7753	4.7033	2.592	1.3533	1.9683	5.509	4.2187	5.6985	1.962	3.5299	3.1543	1.6494	2.7449	2.7508	3.5279	3.3497	3.2227	4.5009	4.1904	3.6159	4.6958	2.7885	3.4831	3.3527	3.4712	2.5335	3.604	2.3282	1.8091	2.7343	1.5772	3.1762
1.7407	3.2965	1.7733	2.7086	4.1819	3.2014	3.9219	2.5264	4.4585	5.6424	6.1687	4.1724	4.6301	5.3455	2.9867	4.3205	2.7395	2.7391	2.0127	3.8653	3.4648	3.2442	2.5697	4.2042	4.2875	3.7105	3.9877	2.5137	3.9173	3.5435	4.4615	3.1898	3.209	2.4684	4.1624	3.2352	3.8347	4.1762	5.6758	6.6556
5.6462	5.4522	5.3899	5.3725	5.8043	6.553	6.9923	8.0037	7.0177	5.5413	7.9227	9.1397	10.569	9.6173	9.8842	10.603	14.031	12.573	8.4339	11.134	10.206	12.212	13.797	13.374	15.754	19.81	20.344	21.26	18.477	17.335	14.649	20.646	18.893	16.024	12.941	15.465	16.304	13.469	8.8097	17.788
2.2537	3.0792	2.2826	2.3597	2.3551	3.3259	2.4323	2.434	2.7414	2.1845	2.0346	2.2296	2.22	1.9343	2.2983	2.1023	4.2014	2.2591	2.7768	2.5784	2.7456	3.3223	4.0593	4.0814	3.9093	3.1187	4.9079	3.0337	3.8084	5.0896	4.6859	4.0029	3.789	5.0969	5.1079	3.4709	5.3198	6.0715	4.5679	4.8682
6.7956	0.10527	6.0532	1.887	4.7887	4.7801	7.7297	4.627	5.356	5.8625	6.958	4.4187	5.324	4.8614	6.1959	4.3085	3.7982	4.1317	4.1544	4.4334	3.8108	5.806	5.3154	8.4924	6.1498	5.346	7.5323	6.1543	7.3848	7.6069	4.312	5.0992	7.1779	6.1915	5.1329	5.7356	7.2168	6.8178	8.2039	6.1951
3.8303	6.8218	5.8141	4.1276	4.2892	6.1476	5.3664	3.5303	3.3079	3.0515	2.657	3.965	3.863	2.6392	3.05	3.3928	2.565	3.561	4.7011	3.5781	4.5042	5.341	4.0168	4.7176	5.8139	5.9853	4.2304	7.1767	6.6833	4.263	4.431	6.0868	5.5842	6.5579	4.9541	7.0964	5.4141	3.9449	3.7868	4.348
6.0476	4.6134	7.0147	5.1087	5.4546	5.1473	6.2846	4.9797	6.2839	4.4404	4.1991	6.3038	7.5688	4.8184	5.0739	5.4892	5.5387	6.4278	4.7504	5.1281	4.3131	5.0245	8.4149	6.1798	9.4348	8.8113	8.3749	7.54	8.5315	9.8809	7.2484	6.8547	6.3205	5.1952	8.9009	6.0526	7.9226	6.2338	8.7942	8.3934
225.96	223.82	250.85	255.46	215.14	167.89	209.9	235.04	216.57	215.36	269.79	279.12	213.54	245.28	220.02	249.52	232.79	189.16	174.19	176.44	179.78	198.02	260.42	206.84	258.8	265.1	280.21	257.81	320.06	315.24	285.08	417.05	328.82	338.95	312.97	178.6	295.58	255.59	359.86	313.13
3.7539	3.3128	3.9594	3.7485	3.0654	3.691	2.8342	3.2648	2.4662	2.289	2.8887	1.4215	3.1064	2.6361	3.0786	3.2974	2.2389	4.2684	2.9303	3.0574	4.6936	3.8312	6.2693	8.0846	11.403	11.649	10.845	12.205	11.306	12.073	11.229	11.261	15.089	11.59	12.824	11.757	15.764	11.645	13.274	13.52
45.386	45.054	37.281	38.415	41.256	35.548	42.007	36.106	34.944	28.356	25.835	21.041	21.83	18.307	19.93	22.971	22.891	21.207	19.239	23.016	27.464	19.936	23.683	20.198	19.517	21.76	29.337	18.913	23.706	24.486	24.791	22.295	22.567	17.936	22.247	21.513	19.282	19.776	23.423	20.59
2.5321	0.00067139	0.65933	0.026891	0.00013544	0.00052595	0.75974	0.00068011	0.73255	0.000442	1.3598	1.7091	0.00023382	1.3754	2.4254	2.8175	2.5402	1.2975	1.217	1.5038	3.9758	4.5062	5.556	8.9072	6.9836	8.3138	8.8999	8.5158	7.8504	8.2717	8.3634	8.4851	8.3701	11.155	11.406	10.434	9.9434	12.66	11.083	13.792
3.7481	4.1284	3.3763	2.2511	2.9067	2.997	2.7223	2.7307	2.5648	2.0373	2.6716	2.408	3.0462	2.739	1.8279	2.8555	3.6669	2.3185	3.0444	4.3608	2.7021	1.6743	2.8074	3.2526	2.4534	2.5807	3.1728	3.3468	3.629	4.1876	4.3748	4.63	5.032	4.7861	5.261	5.3057	4.5481	5.0423	5.0828	5.3366
0.00043533	0.4318	0.84143	0.0010574	1.4593	0.00043884	1.0058	0.19853	1.2875	0.00061316	0.08093	1.8026	1.5807	1.3723	0.03238	0.0007223	1.2899	0.99526	1.2803	1.8212	1.1748	2.91	2.5934	3.0153	3.6827	3.7595	5.0613	2.3702	4.3433	2.7199	3.7678	3.3625	3.8878	4.36	3.4266	4.2173	2.7844	3.0809	2.5489	1.1009
3.3857	2.3283	3.3692	4.2206	4.0892	2.4171	3.3437	3.7852	5.0203	3.5591	7.5312	5.5917	3.7597	3.3543	2.5214	6.3521	6.071	6.5978	5.4703	5.6852	3.6572	5.1278	6.1971	5.0921	4.9893	4.8133	6.8784	6.0439	5.3076	7.172	6.176	6.9081	5.1881	6.1306	6.3172	7.3253	6.0845	7.6351	7.1666	7.2439
65.164	64.843	55.901	50.75	47.102	40.28	40.604	37.474	55.285	45.711	50.343	45.92	45.654	48.9	44.116	50.056	48.898	46.604	44.815	44.064	45.881	49.325	51.642	44.316	60.175	52.118	49.189	46.092	58.96	59.087	51.175	51.731	44.781	58.573	52.836	49.966	49.788	50.743	47.625	41.761
23.44	27.978	23.686	26.604	30.742	35.504	27.746	32.858	36.458	38.508	37.132	35.664	35.705	16.812	25.079	24.27	25.578	25.386	40.822	38.134	36.536	35.112	55.537	82.366	104.79	119.21	115.84	100.09	96.39	110.07	112.12	143.18	92.367	118.41	137.73	139.54	126.37	161.42	158.97	184.93
1.259	1.4354	1.6529	0.70889	1.8246	1.2834	1.2472	1.2854	2.3961	2.6734	3.3764	1.2196	3.9908	1.837	1.529	3.6718	1.4306	3.187	4.9817	1.435	2.4512	2.4066	1.5192	2.5008	1.3745	2.3867	0.89399	4.2811	2.6155	2.6487	2.3804	1.2186	1.1577	1.7066	1.8444	3.7836	1.7887	1.5176	1.1788	0.99828
3.2828	3.1099	3.9508	1.8643	4.0722	2.3959	3.2062	3.4324	1.6296	3.2785	2.9911	2.7944	2.9947	3.3064	2.571	3.4338	3.0694	3.5207	3.7106	3.1373	3.4346	6.0015	9.2035	10.871	12.626	11.154	11.555	11.784	8.7152	9.8939	9.9835	10.175	8.0945	7.7739	8.6999	6.0608	6.6158	0.036853	9.8405	9.1435
4.3483	3.6757	3.8119	3.6865	3.9769	3.5254	2.1288	2.9542	5.1479	8.92	5.2407	6.4651	5.5512	4.8319	1.8357	4.2868	4.6363	5.7866	5.774	4.0443	4.154	7.3267	6.9831	3.755	6.4065	4.5767	4.343	6.6221	5.852	9.4388	3.916	0.0013745	0.0009644	5.3157	2.5529	4.3811	NaN	3.868	5.3543	7.5567
13.446	14.077	12.641	17.06	18.053	16.076	14.483	17.439	13.918	13.501	13.436	18.505	14.576	9.4806	24.788	16.817	15.919	14.125	19.557	16.427	17.639	13.801	16.427	16.904	18.475	16.284	15.547	16.92	16.966	16.754	18.352	21.029	14.015	12.546	16.979	16.276	15.64	16.624	17.781	15.429
4.8208	6.9551	9.2541	9.0353	7.4072	4.3384	8.9904	6.4531	7.8995	8.9515	8.2893	8.4103	9.5706	5.8697	9.9779	8.7382	8.4384	10.244	12.821	9.2001	6.8331	7.0549	7.1797	6.4971	9.1842	7.7868	10.356	8.0069	8.6502	12.422	12.385	13.138	11.773	11.794	12.177	12.585	12.1	14.799	11.998	8.2206
4.7229	3.6051	3.9118	4.9572	3.8196	3.8751	4.0222	3.8194	3.1703	3.3219	2.802	4.1722	4.9685	2.8492	2.7715	2.8038	4.4487	4.8128	4.5631	4.5226	4.9796	5.2446	4.6153	4.3606	4.75	3.3632	5.3315	4.7489	4.0916	5.3695	5.812	5.5625	6.3649	7.3195	6.0988	6.2788	8.0081	8.6705	9.2555	9.8741
3.7724	2.9511	2.4506	2.5022	1.7036	2.5799	1.8402	3.1087	3.7513	3.8204	2.5429	4.2939	4.1369	3.3003	2.6687	1.7935	3.0244	3.2473	2.5557	3.7696	2.9599	3.2285	2.7679	2.9674	1.4713	3.117	2.441	2.7708	2.3341	1.9365	3.0882	3.8718	3.2942	4.5389	4.6431	2.6982	3.251	3.7495	3.2958	2.684
9.8492	7.2747	9.2422	7.9023	9.6958	8.8974	9.582	9.9717	12.849	13.739	12.675	9.2456	14.181	13.688	14.419	11.165	16.721	13.506	13.39	13.116	13.629	13.996	17.634	21.144	16.369	24.791	18.449	20.055	18.436	17.14	16.119	17.002	19.854	15.78	17.397	17.068	15.953	15.625	14.706	12.595
3.0358	2.4348	2.3846	2.6386	2.2729	1.6154	2.0442	1.9213	2.2929	2.059	1.4747	1.1568	2.0906	2.2568	1.324	2.7902	2.3845	2.1576	3.2387	3.1329	2.8926	1.9538	4.274	3.0485	3.3012	3.4489	2.7843	2.7292	2.5756	2.588	1.4653	1.4283	1.3159	1.7785	3.4164	1.2699	0.30136	1.173	0.00089218	1.5717
7.5189	9.1375	10.69	11.216	4.625	7.6437	9.7484	12.683	6.0243	7.3471	7.8232	11.468	7.421	8.5608	9.0761	10.042	6.1182	8.0313	7.9299	4.5384	15.996	6.3082	15.341	10.604	9.4662	4.3893	8.6074	9.7688	5.9449	8.828	5.46	11.389	7.9622	8.667	13.899	5.2607	8.6047	14.546	9.3909	11.08
7.7453	6.4384	7.2679	7.5416	8.7128	8.0792	9.5214	9.0361	9.2795	9.1449	9.5441	8.8463	7.6555	8.1952	8.2921	8.2097	9.2889	8.8179	9.2347	8.8385	8.5186	9.5727	8.5676	8.699	8.3166	9.751	9.0567	10.217	8.3565	5.7169	9.6842	8.4572	7.3419	8.4407	11.07	6.0459	6.9973	5.7749	6.2662	7.3216
2.8029	1.8603	2.1107	3.449	2.4274	2.1445	3.1242	3.2637	3.372	3.2267	4.8683	3.3284	3.6088	3.2802	4.3489	4.0971	3.5339	3.7079	5.0015	4.3659	4.636	5.3816	4.5572	3.8238	8.195	8.3634	9.394	10.023	8.4315	8.7472	8.3176	9.4177	7.9232	8.6285	9.9953	7.8753	8.0197	9.6298	9.1184	6.4323
5.5411	5.1727	4.7676	5.1182	4.3336	4.9145	4.7877	4.981	4.478	4.3593	5.1236	4.2405	2.3568	3.1246	3.021	2.6292	3.867	3.3282	2.4852	3.2332	3.1071	2.8548	3.5807	4.2229	3.3922	5.035	4.8639	4.3753	5.5822	4.4795	5.6863	6.3427	6.6131	6.7038	7.3477	8.0709	6.5403	7.524	8.1808	10.193
2.9925	3.0977	2.6272	2.5516	2.7175	3.5461	4.1119	2.9348	2.3499	1.725	1.1303	3.2618	2.3058	2.6348	2.0639	1.9798	1.9997	2.9328	2.1618	1.827	1.8684	3.0828	3.7077	3.2337	2.4059	3.5415	3.2805	3.1698	3.1584	2.6872	2.3037	2.7666	1.8384	2.2861	1.1126	2.1267	3.1088	2.8965	3.0202	3.399
0.67201	3.2153	3.8492	3.3125	3.8717	3.0645	0.87669	3.0141	1.3798	2.7097	3.5407	1.9775	3.7266	4.9255	4.0558	2.6146	3.4234	5.5578	3.2432	6.5964	5.3379	6.8009	6.6047	7.3941	8.9286	8.3883	11.244	14.857	14.709	19.429	18.908	19.107	20.773	18.661	23.677	22.408	18.486	20.451	21.996	21.153
31.148	29.894	32.796	31.651	36.883	38.35	35.498	36.81	35.61	36.323	46.487	40.078	42.431	44	46.622	44.28	39.211	36.963	45.082	48.594	48.577	57.462	44.753	60.828	61.845	63.658	65.859	72.704	76.716	87.456	82.024	78.879	80.377	86.142	92.103	88.574	95.99	98.935	95.048	93.956
5.1507	6.6324	9.7724	7.501	10.02	8.7824	9.4773	12.357	6.3384	6.0307	5.3368	3.6688	6.6921	6.553	5.1933	3.7677	5.8871	6.4815	5.2866	7.6388	8.4862	5.943	7.0929	8.8039	10.344	7.0064	9.3553	9.5744	10.658	8.0749	5.7424	10.874	13.197	8.7217	13.61	12.023	7.3237	12.566	5.9336	5.3843
0.00082458	1.5735	2.2917	3.0577	2.0073	1.7391	1.6037	1.6353	2.9533	2.6178	2.0561	1.9675	0.00055911	1.4447	1.609	1.9113	1.432	2.3446	0.00034627	0.00060524	2.1894	1.7092	2.0541	1.9941	2.0559	2.3884	1.4439	1.1391	1.2584	2.1775	1.7733	1.2717	0.0005214	1.9147	0.00018585	1.7831	0.74408	2.2947	1.8007	0.0007385
21.064	24.092	23.204	30.249	25.405	24.763	24.314	31.165	26.972	27.833	28.016	33.052	29.911	29.433	24.599	33.314	25.904	27.396	29.633	26.274	26.548	28.159	27.196	21.815	34.854	36.113	38.638	37.993	42.24	37.37	37.16	31.609	36.877	29.959	34.01	25.117	26.098	26.567	25.85	24.55
2.914	1.9965	3.3876	4.3902	4.0957	3.0948	6.4018	3.0602	4.5565	2.2223	3.9929	5.4905	2.722	4.3468	5.2222	4.9051	4.4466	5.3286	3.3114	6.6503	5.6137	5.5594	3.3394	5.0224	6.0794	5.7439	7.0068	9.1987	8.6446	8.2794	8.1171	10.616	8.266	8.6755	9.6861	9.4168	7.4256	7.9014	9.3249	10.511
12.677	10.57	12.041	11.954	13.096	11.552	14.292	12.281	12.264	17.25	15.377	13.762	12.737	16.992	16.009	13.321	11.052	14.126	21.235	13.401	12.875	15.356	16.839	17.536	15.105	20.874	19.426	19.744	19.776	19.434	20.187	28.83	27.472	25.399	21.179	29.778	26.098	24.531	34.301	32.097
6.712	5.4516	5.6925	6.2815	5.62	4.6421	6.0738	4.8738	5.9742	4.3794	5.8998	5.1169	6.6318	4.6427	4.563	4.7094	4.5311	4.6485	6.1139	4.4204	5.1126	5.8577	4.0629	5.0141	6.4019	5.0887	5.9635	6.7382	5.9663	6.3177	5.7805	5.2519	4.2892	6.1051	4.832	5.443	5.7734	5.1152	4.5854	4.6633
7.5722	5.8522	6.872	5.4945	6.6942	4.3541	5.0903	6.1673	6.2019	4.7917	4.809	5.0733	5.3232	6.2314	4.921	5.6028	5.97	4.6351	4.5232	5.2068	5.2283	5.194	6.322	6.962	6.5513	6.9385	6.0762	8.7894	7.8783	8.1766	8.7185	6.9804	10.144	9.4757	8.5085	8.7976	11.509	11.563	11.186	11.42
4.4689	7.8873	5.785	6.4049	6.4675	9.0333	6.5865	6.6827	5.2462	5.5544	6.4222	5.367	4.4311	4.9783	4.5546	3.2546	4.4785	2.9101	5.124	4.2804	3.1279	3.1094	3.3633	3.965	5.7759	3.5184	3.2003	3.7099	5.0163	6.2462	2.6349	3.3716	3.9763	2.6726	3.2182	2.7876	2.4976	2.9465	3.5191	3.8338
3.1809	1.2989	2.0827	0.00071668	2.3498	3.3453	2.829	2.255	3.0393	3.0126	3.4641	2.1811	2.7966	4.0574	4.4175	3.1002	2.9034	2.757	0.0005216	1.6171	2.913	3.0119	4.3234	3.405	4.2498	4.0831	3.5175	4.1343	3.836	4.4126	4.2753	1.9857	3.4002	2.2757	2.1214	4.3803	2.5518	3.7532	3.887	4.3131
11.586	10.975	8.4749	10.544	7.205	5.4378	6.5131	6.9695	7.2187	6.3519	9.3805	7.0399	6.2998	6.796	7.4112	6.8184	6.4189	5.561	4.2778	6.8042	8.6486	6.4075	9.0655	8.6055	8.9877	8.1567	8.1114	10.769	7.9976	7.8042	8.8739	11.578	12.308	14.491	10.329	10.216	17.899	14.022	16.044	19.447
2.9529	2.4773	2.2044	3.4296	2.2108	4.1252	0.00049536	2.1974	0.00058768	3.9331	2.9358	1.6074	0.00064337	2.706	2.6902	2.9235	0.00037907	3.1858	4.0536	1.6355	2.9491	3.6818	4.68	5.1487	5.2827	6.3318	5.9031	5.79	6.8241	8.4587	8.7571	9.4922	8.2738	11.211	9.9992	12.184	13.084	14.17	13.849	13.766
2.7408	3.0234	2.2517	2.49	2.0272	0.00063964	0.0064905	1.829	1.0441	1.5789	1.9675	1.8203	0.49292	1.2911	1.7097	2.4159	2.4891	1.9875	0.00059317	2.8643	2.795	2.9057	2.0726	3.7235	3.457	4.4188	4.0378	4.778	5.9783	4.5715	5.4615	4.6633	6.7434	7.8835	5.941	5.8824	5.3201	4.3816	5.2669	5.907
13.734	13.923	9.1127	12.848	12.066	14.723	13.947	11.408	12.018	11.946	11.658	12.563	10.848	9.5324	9.1591	9.9612	8.0734	7.8473	8.0189	8.4855	8.7309	7.4354	7.4105	9.1983	7.6856	10.04	6.8635	8.2185	7.3972	5.5278	9.9259	7.1582	5.8043	8.0902	7.9291	7.1144	7.095	6.7698	6.6495	5.7944
6.063	2.557	5.4506	4.0558	4.2602	5.5152	6.2684	2.941	2.3787	2.8932	7.1614	3.5204	6.8175	3.1589	5.1097	6.7876	4.9735	6.9981	7.0929	5.4276	4.1147	6.2893	1.01	5.635	8.509	5.8454	4.2585	7.5002	6.4241	4.2276	8.9124	7.1257	7.9623	7.6315	5.8385	6.9311	7.9753	5.5928	8.3505	7.5373
7.5816	6.9615	5.9107	5.7395	5.8124	5.0717	6.2428	5.2961	6.0866	6.9486	6.03	5.934	5.1588	5.9232	6.8016	6.0482	5.7758	7.4577	6.9218	7.3689	7.2572	5.8987	7.3091	6.8598	9.8912	11.109	11.982	13.231	18.16	18.335	17.44	20.6	18.829	19.963	21.177	21.324	21.479	19.481	19.695	18.921
3.4993	7.1475	8.7202	7.9543	6.3793	3.9244	5.1729	7.0807	6.9329	6.7689	10.154	6.865	4.2233	5.3324	4.9986	8.1109	7.8906	8.5047	9.0003	4.1771	5.1926	4.7103	5.6048	4.6092	4.4162	4.0091	6.9601	4.195	3.768	3.9616	4.9789	4.131	4.7758	4.0761	3.1974	3.9894	4.6268	3.8487	4.7472	4.8207
2.9436	3.5005	3.4744	3.2076	3.3571	3.2799	3.3991	2.4766	2.6259	3.962	3.8258	4.0456	1.5224	0.36427	2.4934	3.9045	2.7531	3.7449	1.5555	2.957	3.4244	3.0775	2.0314	2.9837	3.8621	3.5622	4.3721	4.8465	5.0956	4.8981	3.4179	4.5094	5.4614	5.0351	5.002	4.6199	4.4048	6.3034	5.1479	5.271
14.628	13.277	10.535	9.2972	9.2077	9.0835	7.9305	11.325	8.6165	11.561	11.833	9.4208	8.1945	9.1339	4.663	7.7502	9.4948	7.6506	11.397	10.074	8.7802	8.5428	14.045	9.4342	10.63	9.3334	12.954	11.197	10.523	10.014	15.361	11.884	13.534	10.648	11.89	12.541	11.247	15.468	13.382	12.551
6.099	0.1189	2.1612	1.1993	5.6157	1.9468	1.8556	3.6994	5.6743	2.4857	2.2992	1.8791	2.6754	3.0858	2.044	3.5798	2.4236	1.9047	3.2693	3.7899	2.8407	2.9282	3.2556	3.2498	4.7078	2.2484	4.0895	1.2845	3.4364	2.8494	2.2332	5.0098	4.2098	2.6173	3.8007	2.2766	3.7438	3.6084	3.916	4.6706
5.9292	4.1529	5.6103	3.7	2.8085	3.864	1.7367	2.0567	2.4722	2.757	3.1334	4.3365	2.9008	4.4117	4.675	1.4711	4.8179	3.2562	2.3415	3.8563	4.1685	3.7001	3.5746	5.0253	2.6992	3.322	3.169	3.1759	3.7398	2.4659	2.9276	2.6028	3.7617	2.9277	3.7854	3.5661	3.1395	4.0834	3.7788	3.8251
4.5038	4.1804	4.8586	3.3933	4.4709	4.3868	4.8111	4.7853	4.5104	5.2125	3.8369	4.896	3.8132	4.8902	5.0044	4.2363	4.7974	5.6865	4.5474	4.44	3.8396	4.989	4.5741	5.2629	5.4587	4.6847	5.2167	6.1267	6.1806	7.3154	7.1792	8.4061	7.9805	10.223	11.151	9.8764	13.287	12.964	15.24	13.605
6.5439	6.3595	6.5812	5.0688	7.1074	9.214	6.522	6.3144	7.2238	7.0908	9.8921	6.8709	8.2793	7.3056	8.2194	9.3389	7.5385	11.184	8.7282	13.191	10.069	9.819	13.242	11.919	16.197	14.889	15.026	13.635	14.958	15.884	19.76	14.306	11.972	15.657	17.682	17.835	18.366	17.134	19.078	19.396
3.154	3.2348	2.2317	2.4613	1.9992	2.5865	2.9231	1.7898	2.63	2.5461	2.3173	2.1625	2.5576	2.8947	3.4211	2.4499	2.8885	2.9346	2.7911	2.4117	2.8343	3.6506	3.1127	3.6145	3.2511	4.0462	4.1724	5.1092	4.4952	4.8882	4.4597	4.4105	4.49	4.3149	3.4932	4.6098	4.1919	5.1977	5.4655	4.8886
2.334	2.7679	2.9523	3.7033	2.4206	3.6512	4.0735	4.3741	2.5279	3.6801	3.3496	3.0748	4.6134	2.6217	2.7367	2.186	4.2116	2.9125	3.1471	3.5028	3.0298	2.4023	2.5701	2.7874	3.7532	3.0425	3.0287	4.6141	5.1583	7.6576	4.7621	4.405	4.2167	2.8189	3.7584	3.2828	2.5575	2.7811	3.646	4.5477
3.9516	3.4206	4.1267	3.7632	4.2175	3.9189	4.5989	2.9204	3.5548	3.5944	3.2702	3.6786	4.0156	3.7853	3.6946	4.0624	4.2321	4.6118	4.069	3.5957	4.6214	7.2905	12.858	19.005	19.704	27.01	27.539	25.294	23.087	21.244	22.035	23.13	23.431	23.211	24.313	19.983	17.029	17.744	18.156	17.921
2.4699	2.6607	2.5922	1.5477	2.7584	2.8733	2.5464	3.83	2.5419	2.6561	2.7042	2.8829	2.2254	2.817	1.831	1.9799	2.6751	1.8885	1.7062	3.4297	2.0876	2.6041	3.5297	3.6958	5.0741	3.8005	3.9853	4.5288	5.1534	5.5337	6.1052	5.2137	6.0265	6.6424	5.6064	5.9559	6.5947	4.6719	5.3529	3.5028
4.8062	5.6267	5.3269	3.4871	9.1072	3.1451	6.0961	2.14	5.3273	0.82026	1.3649	2.1536	1.1539	3.2894	3.8716	4.4618	3.9412	7.2139	5.0597	3.492	0.001049	1.5968	0.63771	5.7049	3.334	2.1177	4.3806	3.4132	5.443	6.0311	4.1111	7.8675	4.4078	5.2814	5.235	3.0764	6.08	3.915	11.398	0.0012519
3.2838	1.413	3.6171	1.5273	2.9852	2.2353	1.5502	1.8953	3.0764	2.5386	0.00057686	3.0345	3.5763	3.1532	2.5728	4.9475	5.4519	7.2523	5.6442	5.7521	7.5194	7.9348	6.6253	7.1257	7.6742	9.529	7.2949	7.4348	7.178	6.521	5.2656	5.6826	5.8116	5.0508	6.5914	6.7698	6.8457	6.7122	4.5996	4.7743
5.7451	4.7717	5.2101	4.8711	3.3417	4.4091	5.5583	3.6828	3.3548	5.3726	5.8155	4.9536	6.4994	6.2118	4.4709	5.581	5.2037	5.6566	5.4086	5.4433	6.6297	10.087	11.827	12.539	13.465	12.994	15.182	13.742	12.825	15.056	12.722	9.1251	10.124	7.9864	10.544	11.768	11.283	11.581	15.604	13.12
125.55	123.75	182.47	293.38	242.91	232.84	216.49	147.08	134.72	194.49	215.36	229.1	192.42	194.45	190.31	211.42	171.64	183.83	167.9	161.05	158.66	159.62	154.97	173.74	172.22	193.49	174.49	176.89	192	198.93	200.28	215.61	210.87	195.9	193.38	193.36	185.66	188.33	199.83	194.76
2.2552	1.9863	2.5884	2.1477	3.755	3.2752	2.9221	3.84	4.1435	3.9382	3.1276	3.2044	2.4768	2.2889	3.7252	4.3093	1.8208	3.1665	3.5089	3.6104	2.7541	2.9325	2.8629	4.4422	4.571	4.9619	3.9144	4.0459	4.3948	3.5751	3.7401	2.7179	2.3616	3.4036	2.4723	4.2274	3.7588	2.5666	3.1703	2.1435
3.8726	2.6392	1.3944	3.8884	2.3651	0.047495	0.00060672	6.6748	0.0073563	4.6426	3.7822	0.0062613	3.5581	0.00051705	0.90606	0.0093997	4.5162	0.071727	5.4808	3.4082	4.0441	12.844	4.7835	0.00067571	0.0018918	9.9291	6.8368	0.070398	4.4687	4.8953	6.0894	1.6018	4.1937	6.8187	4.1564	0.0012039	1.3652	1.3002	4.167	4.1966
2.3546	2.5421	3.4758	2.8569	4.5882	3.5884	4.8875	3.4879	2.2021	2.5423	2.9715	4.4774	3.5811	3.3299	4.1551	3.997	3.2481	2.3635	3.028	3.1575	3.5165	4.9664	5.0876	5.0513	6.013	4.6708	6.677	7.1832	7.642	6.1285	5.7127	6.2946	5.7876	4.0428	6.7198	4.6659	6.1597	5.6608	6.189	6.1281
2.1003	2.5204	0.00030379	1.6634	2.4919	0.00059493	3.1806	0.00062217	1.4017	1.4704	1.6174	0.00061058	2.5547	2.9228	3.2247	4.2787	4.6591	3.7387	3.2392	4.0745	4.8807	3.4384	4.6739	5.4192	3.798	3.6015	3.9423	4.3768	4.7289	6.3415	3.7508	5.5724	6.0521	8.0493	5.8173	5.026	8.0177	4.7315	6.6369	8.8987
1.5379	2.1786	2.4342	2.371	3.2412	2.5456	2.9177	4.1606	3.7982	4.5808	3.5871	2.6297	3.9112	4.0555	4.0401	3.0361	3.9281	2.9379	2.922	4.7461	4.886	5.365	7.3576	8.2827	6.269	9.2656	7.3272	9.2345	9.3346	9.3597	7.0278	9.8191	9.9342	8.3605	8.1561	9.8077	9.6309	7.7351	8.4258	10.252
2.4537	3.8781	3.5706	2.5546	3.3026	3.3738	4.0652	2.9598	4.1485	3.468	2.9227	2.9856	4.0557	3.6614	3.5858	3.8695	3.698	4.6654	4.9876	5.8341	4.5853	5.7651	6.2523	7.2248	8.737	10.639	11.561	10.119	11.131	12.492	10.625	12.358	11.45	13.137	12.344	12.147	10.165	9.2242	12.527	12.039
5.3173	3.2664	10.426	6.5079	6.1251	7.6979	3.4208	4.1956	5.6946	4.6783	5.9173	6.1178	5.747	4.8747	7.0686	4.8728	5.1044	6.7849	7.0588	5.231	6.5719	8.3917	4.6509	4.1058	3.2219	4.5556	6.6257	8.0119	4.0942	6.8478	4.576	7.3159	5.6375	6.9047	6.7762	5.1396	8.1513	6.4223	6.6242	4.4744
0.00047648	1.3986	1.2146	1.9106	0.0004871	2.1847	0.00076997	0.0011386	0.022485	0.56442	1.5427	1.1358	1.8326	0.00044006	0.00046184	0.00053315	0.00083984	0.00064226	1.0884	1.5953	1.854	1.4353	3.419	2.834	2.9967	2.2683	0.00058333	1.7405	1.5623	1.4882	1.4174	0.00055971	0.00040455	1.4681	1.5139	1.6683	2.0439	2.824	4.92	2.3639
2.866	3.5285	2.4777	2.866	1.1884	3.8862	3.7085	2.8769	1.8925	2.6074	2.382	2.9025	1.4866	2.9094	2.5097	1.9539	2.0561	1.866	1.5049	2.3807	2.1717	3.2106	3.9333	3.6869	3.9905	5.4201	1.9475	2.9523	2.0545	3.5175	2.461	2.6484	3.9528	2.9301	3.0779	1.7217	3.1429	4.0425	4.3177	1.9111
2.5353	0.99047	2.2771	0.00059245	0.53634	0.56899	0.89805	2.2992	0.50998	0.00037852	1.6179	3.8583	1.153	1.1206	0.55226	0.80521	1.5112	1.542	1.2454	0.70874	2.2712	0.00066745	2.4641	1.6565	2.7858	1.7214	2.2359	2.5944	2.9678	2.6461	2.1128	1.562	2.4802	3.4851	2.773	3.7861	3.5385	3.2116	2.6468	2.7561
2.9503	3.0589	1.9613	2.3948	3.6592	4.0495	4.3441	5.9973	4.8768	4.432	5.8739	4.2318	4.3946	4.5606	7.3318	5.1786	8.2024	4.3355	11.786	7.8385	6.7847	8.2538	6.6128	12.235	10.17	6.9245	8.2198	5.0926	6.0499	5.6701	9.9919	7.6057	7.2512	9.1707	9.9312	7.7181	7.2133	7.3805	8.251	9.6137
35.263	39.171	28.612	27.174	21.412	28.861	25.418	27.329	27.851	29.745	22.656	21.246	27.713	28.762	32.85	27.583	32.593	35.205	33.514	36.107	37.106	29.215	22.848	25.661	22.291	32.883	29.397	34.186	31.434	36.457	30.713	39.004	46.527	43.67	47.408	43.505	53.141	50.814	48.493	55.278
20.551	17.333	21.455	19.395	20.89	24.664	26.297	17.036	15.821	14.798	15.339	23.276	16.137	11.63	26.402	24.405	25.645	22.504	30.667	23.655	35.491	20.064	24.769	27.646	27.609	24.133	24.373	31.989	20.141	26.034	21.905	22.903	32.842	20.193	22.185	25.522	19.176	22.845	23.053	22.33
0.94867	0.55055	0.49221	1.22	2.1815	0.46602	3.1152	1.8271	0.88734	1.206	0.52886	0.27997	1.5213	0.58703	0.7253	1.4198	0.32428	0.36091	0.38858	1.3473	11.566	1.4762	8.4826	1.2846	7.0845	3.4145	3.6997	4.9971	7.7207	6.0869	4.0084	6.5166	5.9418	9.2821	5.517	3.8929	9.2466	6.1792	8.8984	9.9191
5.9156	6.5664	10.769	5.1323	6.8503	7.7014	6.2022	5.7168	7.4726	5.5914	4.012	3.154	5.0485	0.0006163	4.6377	5.8855	3.6973	2.5308	4.7668	6.7965	5.1455	4.0884	2.1792	3.1174	1.6085	1.9844	3.9857	6.7571	5.8803	7.2302	4.316	3.5937	4.021	9.4089	10.124	6.1894	5.931	5.2572	7.1506	6.8217
4.6306	4.6806	2.4135	5.5539	5.3995	5.1066	5.5449	4.9199	3.2569	2.6895	7.2883	6.3401	7.167	3.9344	11.069	21.548	11.329	8.4745	12.527	9.553	7.8456	13.682	8.3829	6.225	9.4747	5.6453	4.8693	6.8976	3.5269	3.8361	4.1791	4.741	5.8648	4.9175	3.6853	5.839	3.4639	5.194	5.8604	5.0603
7.8751	8.7302	8.1636	10.75	9.6565	7.6494	6.4727	2.9193	3.3736	7.0039	6.8184	3.2114	8.3593	8.6243	9.7569	5.4967	2.2848	3.1226	2.8155	5.8775	10.65	6.6562	5.1688	11.2	10.571	12.632	13.443	15.219	13.786	17.186	14.937	12.509	15.515	16.692	15.156	11.722	15.618	14.523	10.487	12.434
5.3975e-05	5.5155e-05	6.3957e-05	5.7157e-05	0.02173	5.7567e-05	6.3004e-05	0.54539	0.33964	0.0013181	0.14252	0.07153	3.5207e-05	0.10935	0.038282	0.1402	0.063281	0.2612	0.0064527	0.012595	0.021063	0.016854	0.05503	0.1522	0.23583	0.26641	0.60942	2.1629	0.82727	1.6363	0.0022689	0.0013567	1.1193	3.3197	0.00016386	0.061746	0.86892	0.12427	0.084129	0.11544
1.878	2.3406	2.5044	2.4437	2.508	1.6689	1.8551	2.0011	2.4061	1.8558	2.2058	2.7841	3.0912	1.7893	2.1319	2.3223	1.1913	1.6407	2.1936	1.4918	1.5847	1.7914	2.7675	3.3216	2.6036	4.0986	3.8856	3.7106	2.6582	2.2392	3.0647	2.1548	2.5375	1.6664	2.4433	0.66823	0.63081	1.322	1.5178	1.2422
1.6511	8.3404	12.648	8.0427	9.2412	19.018	15.135	18.649	9.0436	11.799	18.318	9.2373	18.494	11.253	10.306	8.1346	14.167	14.28	6.5726	9.2459	11.627	11.604	13.881	11.893	11.687	11.087	13.429	9.1369	11.825	10.728	10.675	9.5696	10.436	11.607	11.165	12.635	14.022	13.332	9.5501	6.4943
6.12	5.97	7.3837	5.0864	5.8314	6.1845	5.3529	6.5881	5.9659	5.3576	5.4798	7.5894	6.383	4.4926	5.5608	5.5839	6.3558	8.0472	5.5071	6.7773	7.3976	8.6546	8.5016	12.89	16.422	16.182	14.684	15.144	16.576	16.541	18.03	18.528	17.07	18.002	18.461	14.472	16.272	15.627	13.832	13.524
6.1637	8.0484	9.2486	5.1178	6.8714	6.7647	6.4087	7.8869	6.6527	6.2786	6.4164	6.5986	7.8099	6.0995	3.8858	4.1963	4.9555	4.0702	4.5114	6.2232	5.0891	8.0934	6.3348	6.3433	6.0189	6.4616	6.803	7.7664	6.2731	6.8834	7.7443	7.4723	7.6313	10.19	8.9344	8.0298	8.1683	6.6381	8.3614	6.1558
7.8754	5.9435	4.4884	5.8794	5.2987	4.0908	4.7108	2.669	3.8489	3.3755	4.9928	4.4103	1.8982	4.3519	4.1417	5.4688	2.6874	3.5533	2.8854	3.6741	3.3308	2.3528	3.1167	5.1012	6.847	6.564	8.0006	8.0298	6.1973	7.1443	9.0422	9.317	8.971	7.2905	7.7372	9.9844	8.0861	9.8498	7.7613	9.7319
150.39	145.3	152.58	99.244	145.65	129.9	102.75	130.38	91.427	102.19	140.56	148.96	137.14	167.35	175.38	173.78	165.84	175.5	167.53	146.27	123.48	217.51	305.58	483.78	461.24	523.29	513.58	583.61	598.36	823.56	778.32	871.09	930.99	780.21	869.02	1156.7	1180.5	1152.9	915.68	681.06
7.429	7.0469	7.5361	7.676	8.9077	8.1945	8.5009	7.319	8.3346	7.6376	6.7053	6.3517	5.5663	7.4215	6.8983	6.6707	7.2136	6.6269	6.984	5.9479	5.6044	5.6611	7.3228	8.3561	8.577	9.7716	9.6199	9.4279	9.8784	9.8438	11.399	13.128	14.293	16.729	18.033	23.414	22.166	24.927	26.059	29.985
3.2198	4.2774	3.9139	1.2838	3.7877	4.1255	5.0847	4.8695	3.1616	5.4836	3.2441	8.4274	2.8624	7.7708	5.3064	7.2131	4.7891	12.823	5.3444	7.7868	3.7299	6.8713	4.7551	6.9711	5.7449	5.7185	5.7949	8.3589	8.8631	9.9166	8.677	5.2547	9.4595	9.685	10.454	11.478	9.0376	9.2937	7.6043	5.1029
4.2647	3.9888	4.4887	3.5785	5.1727	4.7995	3.6976	4.4818	4.0803	4.406	2.9211	3.6177	3.6171	2.0007	3.6532	2.8991	4.2522	3.4117	4.5083	4.3432	4.9857	6.7086	10.205	14.281	21.522	25.665	24.732	26.035	31.155	27.54	31.632	27.346	24.02	22.677	21.154	21.67	22.104	23.966	23.235	21.101
13.247	9.9232	13.066	11.653	10.265	8.8174	10.477	6.6659	10.549	10.983	9.2186	10.345	10.694	15.99	9.3855	13.53	10.24	11.127	11.714	13.105	11.115	12.149	15.368	14.036	15.642	15.5	11.769	10.593	11.029	14.396	17.068	16.916	20.406	23.735	27.74	35.299	30.001	37.344	44.522	47.13
4.8139	5.7992	6.4967	8.0631	9.3101	7.7014	8.7003	9.8011	12.268	10.575	12.052	11.858	11.815	15.915	12.51	16.076	15.488	17.174	15.974	16.115	13.867	14.363	16.104	16.122	22.788	25.743	24.115	27.427	22.989	26.88	27.425	27.561	29.892	30.124	34.093	33.08	32.724	31.809	30.925	29.786
3.6276	4.1637	4.2562	4.4336	3.3998	2.5073	2.2675	5.5786	5.2211	3.8672	4.7035	4.3233	4.6088	5.6092	5.371	5.7741	3.5909	4.0922	5.0918	4.2501	3.9496	4.4952	4.4902	5.0661	4.6771	4.3041	4.7779	4.0513	5.4284	4.3128	5.2532	5.6504	6.1511	6.1367	8.2616	5.315	6.822	5.9331	7.9419	8.3666
3.9024	2.4213	1.5833	1.0034	1.7077	3.8544	3.0335	5.8984	2.9075	2.9896	3.1674	4.0514	2.4272	5.4291	3.585	4.3286	3.3092	4.3544	3.0372	5.5199	4.6531	5.0918	4.4071	6.0359	5.7511	6.2368	6.0635	7.4992	8.0505	9.2309	8.7755	8.7091	9.82	9.7165	9.6956	12.01	11.54	12.543	10.41	8.8081
5.7603	9.2397	5.3083	9.7714	6.587	8.8512	4.1562	8.2523	4.4822	3.4867	5.0176	8.476	3.7437	3.6327	4.1699	2.2548	3.7205	3.8864	3.8368	4.3779	3.9576	5.7026	4.0614	2.7218	6.1789	5.1279	7.1132	6.4342	7.3612	7.6585	4.8514	4.7521	4.4099	6.1819	6.6101	4.733	5.8464	8.3884	5.3648	7.4737
4.588	5.3013	6.2152	4.7619	4.8838	4.4619	3.6032	3.4144	3.598	4.8488	4.2182	4.7408	4.4479	5.2463	4.3943	5.4627	4.0618	3.4182	3.6889	3.1781	2.6125	3.1994	3.8022	5.4842	3.8072	3.3584	3.3885	4.0599	4.9138	3.7007	4.4525	2.3201	3.9356	2.8716	3.9343	3.7776	4.0209	2.4024	2.5345	4.5759
4.9413	7.9126	9.3841	10.501	7.6792	7.3049	7.5425	6.5582	8.6045	10.079	9.247	5.2703	7.9031	6.6628	9.0036	9.3095	11.86	8.8631	9.9407	9.4345	9.9668	9.9538	12.457	12.942	13.532	14.338	11.789	12.827	10.988	12.196	12.331	9.033	12.264	9.1411	5.9211	8.8589	9.1722	7.2506	7.4634	6.2617
6.9429	7.9255	7.9736	7.8628	9.4239	10.297	10.997	11.574	10.016	11.508	12.566	11.817	10.757	8.9835	7.9186	7.7297	5.7528	8.7876	9.4527	7.7766	5.9887	8.7889	8.2422	5.0054	6.1727	4.5988	4.84	2.9989	6.1029	3.4136	3.6008	2.1388	2.0835	2.9263	2.8802	4.7158	3.3826	4.8366	4.6832	3.3989
3.8611	2.59	2.9221	3.4623	5.2805	5.9363	5.2351	4.6825	3.5554	5.5002	4.6815	3.6991	6.0859	10.159	3.6314	6.4868	3.4029	6.9096	4.1489	3.3956	3.1484	4.4606	3.7194	7.1924	3.5756	5.0426	4.4397	5.208	6.1318	4.2929	5.4663	3.385	3.6436	6.0605	5.7888	6.0499	5.3783	6.3757	7.0199	6.3939
6.8266	5.1083	5.1002	8.2479	8.0548	7.5903	9.7184	9.3149	9.4171	12.28	13.489	12.228	11.927	13.361	13.364	11.686	14.215	12.393	14.937	15.305	21.369	19.618	28.081	28.333	22.598	20.05	24.336	23.567	24.019	20.368	18.8	19.159	23.519	18.89	21.43	21.277	22.519	20.518	24.191	19.985
2.4256	2.2808	0.00047284	1.7764	4.4525	2.2604	4.8769	4.2683	4.0562	4.7048	5.5881	6.7689	5.0325	5.57	5.2433	7.2791	5.2595	5.4559	7.4376	7.4121	8.1931	8.8835	9.2809	11.833	11.327	11.083	12.589	10.601	11.607	12.153	12.614	12.627	12.19	15.676	14.572	16.879	14.181	15.604	13.124	12.468
9.2007	13.706	17.234	8.4104	8.5332	10.12	10.54	8.3593	6.0483	18.085	20.834	15.391	13.663	15.565	23.432	17.919	10.085	7.972	10.452	19.28	12.883	9.661	13.995	12.914	12.864	9.8126	9.8933	10.055	9.3578	10.306	14.097	15.967	13.139	15.173	16.6	14.224	10.332	9.5035	12.294	11.966
14.764	15.405	16.399	17.918	18.637	18.688	17.769	17.829	18.976	17.102	14.203	20.292	16.477	21.545	14.725	14.116	10.256	15.946	16.745	14.51	12.297	16.053	17.352	17.787	18.747	18.981	21.618	23.327	26.471	25.872	24.54	28.943	27.931	28.589	26.246	24.52	25.337	22.834	17.413	22.981
3.7006	4.1293	2.0967	2.6954	3.7433	3.3376	2.3854	2.9884	3.0651	2.882	2.7415	3.6045	2.8176	3.7906	1.6649	2.26	1.5714	2.8499	2.1954	2.4594	1.7671	2.5891	3.2434	2.4317	2.1683	2.5196	2.6481	2.5159	3.4853	2.878	3.0473	3.5714	2.5276	3.1304	3.6796	2.8029	1.8883	3.8183	2.3964	3.5456
1.8169	2.9692	3.976	2.153	2.9477	2.4365	4.221	4.1043	1.798	2.3384	1.2186	1.1866	1.2431	0.66618	1.5459	0.867	1.298	0.10689	0.74054	0.84764	1.2841	2.0596	1.2546	2.0086	1.8504	1.2931	0.0006585	1.1164	1.9985	1.5119	1.5089	0.00073319	2.77	2.9601	4.4969	2.7537	2.5291	2.3957	0.00028729	0.00081826
39.309	33.344	30.069	30.73	33.993	35.744	37.306	31.73	40.526	30.088	32.361	42.058	42.342	35.645	40.565	45.797	43.053	53.213	67.984	58.032	66.667	64.109	54.874	58.255	63.469	64.771	67.435	69.455	74.871	59.368	70.458	75.184	71.669	60.526	57.015	61.072	58.299	56.329	60.859	47.363
4.9607	4.1992	3.1897	3.3961	4.1214	3.0368	3.734	4.3602	4.7185	3.5659	3.7308	4.5355	2.7991	3.1327	4.8413	3.7163	3.4217	3.8442	4.3522	4.9813	3.893	3.6873	4.2381	3.8111	4.9808	3.7633	3.8901	4.5171	5.3079	4.7051	3.8952	4.4746	5.3647	4.8897	5.2012	6.5818	6.622	6.4457	6.8539	6.5602
4.2788	2.1453	2.6797	2.918	2.8667	2.8732	1.2059	1.6899	0.65506	3.2619	1.1221	3.6691	1.7845	2.8276	0.39188	2.4264	2.9439	3.0935	1.6677	3.193	3.5608	4.5904	3.6706	2.7091	5.3403	3.8098	5.5283	5.5818	5.2995	5.9183	5.7738	7.797	7.5218	7.5888	6.0619	6.8031	5.6181	6.4284	8.6794	6.4603
NaN	NaN	NaN	NaN	NaN	NaN	NaN	NaN	NaN	NaN	NaN	NaN	NaN	NaN	NaN	NaN	NaN	NaN	NaN	NaN	NaN	NaN	NaN	NaN	NaN	NaN	NaN	NaN	NaN	NaN	NaN	NaN	NaN	NaN	NaN	NaN	NaN	NaN	NaN	NaN
7.1271	6.3531	7.993	7.3592	6.6563	10.69	9.0134	11.696	8.5871	8.607	8.3771	8.5788	7.4651	5.2464	5.0709	6.3891	2.3969	5.986	0.19942	6.0752	6.4531	3.0716	5.794	3.8703	5.7457	4.321	1.3829	5.7256	0.48092	3.7858	0.56004	0.66808	4.2886	0.25243	0.013206	3.7729	0.33931	7.363e-05	0.16236	1.8569e-05
3.3468	3.5009	4.162	2.0221	3.1992	2.2783	1.6833	1.7442	3.0741	3.8685	1.2296	2.388	2.2007	3.543	3.7101	2.046	0.00028279	2.5298	1.0522	0.80399	3.4325	2.5261	3.2196	4.1269	3.1667	4.2888	5.0197	5.5262	4.6214	5.1844	4.222	5.2324	4.1992	2.5638	4.5782	6.3463	3.8328	4.3799	3.0214	6.3116
3.8773	2.0618	2.7223	2.3741	3.3188	3.4568	2.3289	3.108	3.1839	3.5817	3.9317	4.2111	4.0819	3.773	3.4044	2.6462	2.0491	4.016	2.6324	3.3639	2.5317	3.7985	3.5778	3.951	4.4148	4.3127	4.4282	4.4402	3.8336	4.2661	5.0639	3.7178	4.7233	4.9017	6.0438	5.3786	5.4182	5.6982	5.1695	6.2567
3.6797	4.9108	2.8656	5.1888	5.1613	3.689	5.3116	1.5745	4.1712	4.595	4.9704	5.8901	3.2114	5.4279	5.6092	2.1044	4.7615	3.9525	3.4521	3.927	6.5837	3.4584	4.6956	4.6637	6.0277	6.4663	8.9903	8.4992	7.2887	7.6814	8.4069	7.0391	6.3401	7.5594	7.141	7.6176	8.0439	6.9218	8.5632	8.0033
3.1993	3.184	5.001	3.7187	3.1975	3.6094	3.7503	4.576	3.6037	4.9799	3.2533	4.0539	3.5152	4.1148	5.144	6.1479	4.138	4.6703	3.1945	2.6676	3.3513	4.4256	5.7904	4.3088	4.2522	5.8458	4.1713	5.9035	4.9253	4.8726	4.2387	4.6886	4.8687	5.3344	4.8896	6.17	4.7976	4.7898	6.3347	3.7618
12.227	13.953	10.866	12.338	14.008	13.678	15.885	16.274	13.503	13.16	11.286	13.919	17.282	14.636	14.075	17.754	17.571	12.505	10.641	14.662	16.338	10.737	14.118	15.709	19.243	17.788	15.475	19.566	19.386	21.26	19.82	23.35	24.184	22.527	22.546	23.135	23.524	25.862	26.761	29.446
4.4	3.9359	4.2267	5.0468	6.3262	5.0942	5.449	5.7211	5.3423	4.2387	3.2214	3.5126	3.83	3.7796	3.7019	3.7971	2.4495	4.5414	4.9891	5.5931	5.1218	5.2365	6.2659	10.755	11.925	12.521	13.559	15.751	17.774	18.142	14.965	18.001	18.6	13.922	14.493	15.715	11.81	15.785	12.674	13.704
8.0369	14.263	8.8134	7.5957	8.4987	9.9787	11.437	8.2863	9.4532	8.7976	9.1552	8.4834	9.157	8.253	8.8159	8.2771	8.0939	8.0872	9.0823	9.3436	8.8414	9.9936	10.219	10.408	14.62	12.174	13.369	17.63	17.692	15.824	26.79	20.434	25.822	25.895	26.72	24.926	25.409	27.069	30.136	27.403
9.4634	9.7237	8.4094	8.4487	9.4094	5.4573	5.3177	6.1957	4.8881	3.9959	16.893	7.9754	4.7269	22.456	23.067	7.849	13.594	12.823	8.7082	11.006	7.1561	9.2528	9.3988	7.4682	5.6299	15.222	7.039	3.3615	7.0599	4.0121	9.9719	6.3316	9.5913	7.813	20.492	6.0094	10.53	16.296	10.187	4.7417
2.8653	2.7402	3.8227	4.0943	3.9788	4.7559	4.8645	6.1859	5.0494	6.455	6.177	8.1704	4.9667	9.5311	8.8474	8.3372	8.8861	9.1992	7.8029	4.9584	7.1339	5.0472	5.9843	8.9335	11.669	8.6266	11.521	11.15	9.9278	9.8992	11.53	13.969	11.7	16.559	19.936	18.044	17.992	20.989	19.803	21.469
0.48243	0.2621	0.77328	1.5321	0.70952	0.60943	0.40941	0.33755	0.713	0.55581	0.45498	0.40971	0.11669	0.92479	0.2482	0.39073	0.5383	0.013561	0.35679	0.82631	0.46947	1.13	1.5294	2.3276	0.63592	4.8621	4.0342	4.5585	5.7901	5.6678	7.4073	7.3009	7.311	7.0243	7.7793	6.636	6.1718	6.6438	8.2035	6.669
10.486	10.114	11.011	10.423	11.714	9.5574	9.5027	10.328	10.064	10.378	9.2896	11.871	10.952	12.5	13.553	11.435	10.166	11.384	14.204	14.241	12.468	15.547	13.998	14.034	16.126	14.602	12.984	16.392	13.659	16.842	15.707	15.211	15.468	15.259	16.255	15.994	17.954	19.289	16.662	16.831
2.7369	3.7803	2.7841	4.989	4.0751	4.1432	3.8593	4.3613	3.6009	4.0755	6.0431	5.3801	7.2623	7.6334	5.175	5.1875	4.4102	3.9518	6.0463	4.7041	3.8784	5.6943	4.8363	6.8937	8.9272	11.412	12.145	11.692	10.879	12.195	9.2123	8.6394	11.77	10.995	11.406	10.4	9.2535	12.741	10.567	11.443
5.4036	2.4609	3.4028	3.8848	4.2932	5.1361	5.9675	6.3732	5.2205	7.06	5.6039	6.9036	6.2005	4.1019	6.4216	7.6155	4.1218	6.2875	3.821	5.5641	5.2981	4.9918	6.5227	2.9217	3.2272	4.6082	4.0155	2.998	3.4836	3.2649	3.3971	2.6176	3.417	2.6777	4.4437	2.1427	5.0304	3.8406	4.8075	3.9008
3.6202	6.7017	5.4771	3.961	5.8458	3.9982	6.6638	3.8701	2.466	2.8982	4.4676	2.5282	3.2192	5.1767	6.0719	6.8638	5.2761	4.0756	2.9605	4.2121	5.1334	6.1493	4.8688	7.272	9.6605	9.4902	9.8565	12	11.708	11.488	11.539	13.817	11.897	12.593	14.519	13.978	13.333	12.202	13.375	15.749
7.6702	6.9136	8.332	4.3305	2.7626	6.6396	3.2975	3.5573	6.8855	4.8764	2.4729	4.187	3.3051	5.323	3.0963	3.2928	3.4448	3.6247	3.8739	5.8247	2.4141	3.0816	3.3175	5.2723	5.2599	5.2897	3.607	4.1137	1.8786	4.0854	4.2932	4.6658	6.7499	6.7666	7.9846	6.0274	5.2474	7.4358	7.6939	6.7162
7.5551	13.869	12.097	10.169	8.541	9.5237	9.0486	8.5228	10.921	8.3934	10.302	11.487	10.585	7.8438	10.543	7.6772	10.244	8.8148	13.058	7.2416	9.9081	8.0455	11.412	7.6882	7.2262	11.481	10.921	11.934	12.222	13.934	13.472	14.12	14.849	15.968	15.533	13.865	17.133	12.804	15.068	14.661
3.4986	4.4524	2.5096	2.9482	4.8906	4.0126	2.7673	5.5975	4.7857	5.1353	5.7738	3.9366	3.7694	3.8367	4.5279	5.0236	3.2777	3.5652	4.7742	3.2995	5.2217	3.8705	4.5558	3.7386	4.5158	4.8101	5.9732	5.4266	6.6902	5.4948	6.8829	6.7243	5.6392	6.3019	7.2687	8.9751	7.3012	7.1731	9.0427	6.7377
3.1798	4.3836	4.3888	3.4526	2.5702	4.1881	4.7846	4.8262	3.8801	4.036	5.0008	4.1338	5.1813	6.0279	4.7281	6.5899	5.3255	6.2984	5.257	5.5038	4.7776	8.1509	5.1535	6.8582	6.8538	7.4936	11.646	7.7649	7.5687	8.7696	12.197	9.4926	12.234	11.762	7.5664	8.2168	8.5785	8.5698	8.4326	10.829
4.6067	4.5118	3.3828	2.7903	1.9608	1.462	1.6752	2.2477	0.0002211	1.6425	1.5571	0.00050725	1.541	1.8568	1.111	0.004882	2.0524	3.7941	3.1483	2.5543	4.3775	2.9222	3.5622	3.3188	2.8444	3.4812	4.939	2.9707	3.5497	3.5303	4.0867	4.5945	2.0006	1.6568	3.3687	2.6129	2.9023	5.315	4.3668	3.0262
2.9832	2.3964	2.0071	3.2192	2.5226	2.2191	1.7619	1.8623	2.6202	2.3942	2.6374	1.0724	3.1823	2.6783	4.1283	4.8849	4.1882	3.2053	3.3169	4.1952	2.7809	2.712	3.5832	3.6535	4.9092	6.8649	6.9058	8.756	8.9364	8.2675	7.9095	8.8262	9.9235	8.3456	9.4477	8.5891	7.7334	9.7277	6.8791	7.9269
4.4277	4.659	5.4001	5.096	5.302	5.4453	5.9022	5.9184	5.2943	5.0628	4.6561	4.0437	4.7677	4.8738	3.6576	4.8887	4.5604	4.0266	4.7657	2.9814	4.1222	5.9206	5.2105	7.6459	5.8303	6.4308	5.8249	7.2721	7.1893	8.2239	9.612	6.5996	7.5601	11.401	8.8077	8.5614	9.8421	8.069	8.3245	7.7146
5.8512	4.8116	4.7092	3.9265	3.7437	5.168	6.1336	4.7315	4.5473	5.4539	4.501	5.1176	4.7289	4.1288	5.2156	5.0102	5.6838	5.7193	5.1492	4.2678	5.3561	5.1484	5.5425	5.0378	6.7541	6.2727	8.2652	6.5473	6.1814	5.3913	7.6954	6.5328	7.4913	6.8094	7.2061	7.901	8.2575	8.1856	8.3086	8.4989
1.6886	2.1162	2.3314	2.3864	1.9343	2.417	2.298	2.5881	2.8375	1.7671	3.3186	2.7768	1.7779	3.3271	2.0202	3.4227	3.0351	1.1985	3.4745	2.8282	2.6463	1.7569	1.7455	1.8781	1.3035	2.3079	2.9921	2.2527	2.5376	2.9758	2.4947	2.7538	2.1565	2.6296	2.6247	3.0917	2.7364	2.6554	2.623	3.5391
1.5246	0.00071421	1.2264	2.343	1.9444	2.831	1.5907	2.5118	1.8816	1.3186	0.8662	1.4125	2.4151	2.1355	2.8617	2.4234	1.8604	2.2015	2.7271	2.2523	2.7763	2.958	3.3718	2.3319	5.0782	4.9899	3.4592	1.6515	3.3345	3.911	1.6245	2.4582	2.1632	2.1615	3.8031	2.2471	3.8195	5.1522	4.3791	3.3093
1.6417	2.9806	2.3812	2.4238	3.709	2.7281	4.1411	4.245	4.9064	4.6503	5.6942	4.4519	3.3121	4.9301	4.2176	5.3546	6.1283	6.0639	5.9301	4.3925	6.0143	6.0626	7.6316	8.3761	9.3073	14.613	13.552	14.283	14.186	15.433	15.898	16.47	16.973	17.193	19.68	20.576	20.627	21.238	20.566	20.795
1.1673	6.8936	0.73081	0.42501	0.27955	0.21122	0.20809	0.6231	0.56916	0.50572	0.00030899	0.52348	0.80361	1.182	0.22826	0.57758	0.61686	0.00015348	0.4177	1.4864	0.00048786	0.59392	2.1107	0.81852	2.1109	1.827	1.1499	1.2641	0.95264	0.00035468	0.42259	0.3353	0.069149	0.00030397	0.52391	0.48347	0.18365	0.00011219	0.00021292	0.00026223
8.5066	13.186	11.784	18.618	11.995	15.976	28.072	13.61	10.24	11.11	9.467	5.1801	4.9245	10.508	9.3051	11.089	6.1702	13.019	4.8784	15.572	11.985	8.2522	1.2944	9.6248	1.4407	6.8913	4.7886	11.263	2.5347	3.2305	3.117	7.8437	0.0025565	0.38479	6.9101	3.4195	4.107	1.6651	6.9132	7.0988
14.013	16.286	17.749	19.624	14.461	20.209	18.269	18.717	19.807	20.003	20.863	20.829	19.793	17.441	20.483	18.384	18.944	18.667	18.507	16.174	18.86	18.465	22.518	28.399	31.091	30.959	29.96	35.592	38.152	28.005	24.491	28.407	32.582	31.662	30.103	30.482	28.933	33.083	27.844	25.24
36.4	37.442	38.407	38.511	32.548	31.977	32.271	33.473	43.431	39.758	41.385	32.874	37.941	35.019	40.89	33.185	40.106	34.208	36.61	31.49	30.286	34.397	35.219	45.24	46.58	68.626	83.211	94.719	97.399	103.56	111.85	107.88	101.86	105.77	114.23	116.59	92.345	95.304	97.363	100.85
7.0241	6.2328	6.7816	4.1736	6.1786	7.3699	7.4257	8.3324	7.6551	6.0528	7.8239	9.2329	7.0659	10.396	7.7313	7.6375	7.2898	8.9852	9.3611	8.8397	8.9653	8.329	8.6684	9.7746	14.764	11.529	13.062	15.241	12.901	14.137	12.603	15.751	15.613	17.458	16.833	16.155	19.084	16.46	15.815	18.902
0.00042924	0.32126	2.4441	3.218	2.3624	2.7504	1.8646	4.38	3.1036	2.9413	1.1615	1.256	2.7915	1.5111	1.5896	2.1363	1.938	3.5368	2.6245	1.9132	2.2308	2.2689	2.4833	1.7615	4.5714	2.6355	2.9889	2.9555	3.3077	1.5624	1.9507	3.2133	6.8644	2.6751	4.133	3.9143	4.9296	3.8421	5.4487	1.8666
2.7261	1.9988	1.4228	0.0003351	0.00046497	1.8275	2.2258	0.00073848	2.0612	1.8714	1.717	1.3917	0.00055917	1.612	3.4395	0.77817	0.94678	0.00046872	1.6895	2.2526	1.0541	1.9068	3.1913	3.0216	2.9038	1.516	4.0524	3.0455	4.3352	2.2884	1.7558	2.0655	3.3596	1.8598	2.0049	1.7694	0.47169	1.7391	2.241	0.00012022
5.7638	5.4707	6.6633	7.7411	8.0583	8.8328	9.1403	8.4227	8.1739	9.8673	6.4369	6.5306	5.5326	7.5383	7.1354	3.8286	6.1406	6.6158	5.8667	9.5249	8.4055	5.5182	9.1687	10.608	8.479	11.556	6.9405	10.504	6.4416	12.166	14.467	15.909	16.89	17.546	17.625	16.708	22.186	15.719	26.731	20.351
4.7838	2.8027	3.0942	5.1689	5.4854	5.4199	4.8117	5.6245	6.5344	6.8827	5.131	6.3735	5.4062	8.492	8.5939	5.9993	5.3095	7.0967	5.2354	10.017	6.6735	7.3492	6.0277	7.4127	11.058	11.358	8.6524	13.708	9.9054	10.446	13.011	10.544	10.137	8.1576	13.287	9.7566	13.146	14.647	14.504	10.067
4.82	3.6366	2.8211	4.7377	4.1648	3.4687	3.4515	3.4896	3.3492	3.741	4.18	3.4966	3.3849	5.6335	3.4166	3.0196	2.9097	4.3896	2.6658	1.9304	5.7448	4.5389	4.5008	3.2751	3.1284	3.793	4.7409	7.9791	4.0049	5.2729	7.5997	8.0135	3.7991	0.76889	2.6088	2.4888	6.7354	3.4965	3.8468	2.9588
6.1338	4.7146	3.1478	3.1504	3.6735	1.5173	2.6146	3.0328	3.211	2.9377	3.1981	1.4486	2.0702	4.247	3.029	2.3517	2.517	2.8888	2.2353	2.151	3.3064	3.6482	2.9341	2.6653	2.8885	3.3226	3.1217	3.3919	2.3688	2.9569	2.9032	3.6129	2.5212	3.532	3.3274	4.1961	3.4402	3.223	3.1025	4.0479
5.1694	7.8116	6.8779	7.0629	6.3682	10.364	9.0846	12.022	13.569	14.118	12.428	15.26	14.843	13.94	12.86	14.632	15.896	17.451	16.82	14.614	17.015	16.862	14.553	15.692	14.626	16.47	16.362	16.015	13.82	17.286	15.584	19.324	17.192	19.028	18.503	18.333	16.223	16.433	18.323	18.992
2.1146	2.0569	1.1652	0.99466	1.8624	1.4583	0.79895	0.32725	0.26686	0.00409	6.814e-05	0.00035332	0.004044	0.66121	0.53846	0.78733	0.77271	1.3355	0.73709	1.3901	1.3823	1.8166	1.4965	2.8329	3.3622	2.5752	3.6993	2.0542	2.8361	3.2201	0.00047993	1.6647	1.8388	2.3797	0.00051239	1.8656	1.4665	1.3712	1.3496	1.3857
4.5532	3.4161	5.2813	3.2856	4.5439	4.5711	3.2741	4.6423	3.6576	4.9655	5.5009	4.1204	5.6498	2.7433	4.4005	5.2764	2.7956	3.5016	4.8106	7.0137	3.1404	1.6033	1.7739	2.7255	3.1533	3.4113	3.0882	3.9644	4.3397	4.2003	5.2226	3.7041	5.9231	5.2099	4.4057	5.454	4.5159	5.3437	4.7846	5.2818
1.4672	0.048322	2.2094	4.12	3.6426	4.7753	5.0869	8.7691	7.7142	7.9585	8.0067	8.7919	9.4352	10.001	8.7729	10.517	12.731	12.842	14.048	14.554	11.514	14.026	12.773	12.921	10.715	13.435	17.129	15.44	16.278	22.17	14.345	19.913	19.012	22.106	18.79	24.915	25.89	22.382	24.239	27.738
4.7833	3.7064	4.8885	4.2606	4.3922	5.1343	4.5114	4.3373	4.56	4.6199	4.7191	5.4539	5.4038	4.7617	3.7087	5.1437	6.5317	6.205	7.2176	8.3876	6.1003	6.4948	5.0712	6.4368	7.0934	8.0128	8.6444	10.841	8.3478	8.7611	8.764	10.509	10.816	11.996	10.194	8.8366	11.52	9.8509	10.832	12.134
12.397	13.158	9.4413	10.628	12.502	8.2142	13.234	12.684	11.607	9.999	13.674	12.447	10.655	15.423	13.653	10.57	13.067	12.595	10.751	12.575	12.442	15.619	24.009	30.675	30.295	34.114	52.128	52.036	52.299	55.144	49.73	49.145	61.94	63.819	69.757	69.03	66.293	73.63	67.423	75.094
5.9483	5.4036	5.3129	5.3532	5.4823	4.7441	6.327	6.8647	7.0694	5.8553	5.3827	7.013	7.0929	7.8517	7.4874	8.1303	7.4722	7.7987	8.0173	9.2383	7.2392	7.3311	7.4477	9.6486	8.8945	8.8016	10.847	11.55	12.477	14.36	13.623	14.26	15.817	17.699	13.386	13.306	16.833	20.1	19.652	18.214
7.7796	9.3244	12.135	8.9457	8.5262	10.147	7.4134	8.9605	10.856	7.461	9.5879	10.241	9.5736	8.4417	8.8701	9.0957	9.4833	7.7319	8.2241	8.5012	9.6734	14.119	16.347	27.576	33.726	34.436	26.458	26.092	26.598	23.957	26.794	21.529	30.505	26.823	26.99	28.848	27.043	25.387	26.112	24.056
206.57	204.62	188.82	172.87	174.78	193.82	161.96	213.6	255.39	147.19	138.79	153.91	163.64	219.98	214.22	195.63	264.36	265.98	271.35	279.55	303.81	310.2	270.82	305.28	274.77	268.63	240.47	259.94	250.96	280.77	323.41	302.81	321.6	366.98	381.87	407.26	365.19	391.29	467.89	448.88
8.3838	7.2944	3.4903	4.6477	2.7751	2.6958	4.6377	2.0832	6.015	11.495	12.93	8.6617	11.675	12.922	13.105	13.955	12.48	11.79	15.881	14.431	13.464	12.434	14.227	14.175	21.229	14.924	13.344	13.626	11.732	15.082	11.469	15.241	22.773	15.505	22.671	12.47	9.7857	19.194	16.121	10.423
3.6249	2.0418	2.6031	1.4944	4.2123	3.9117	3.7805	1.6013	2.2602	2.4737	4.3453	2.6662	1.519	2.9982	2.749	3.0181	3.6469	4.2787	3.3442	3.1245	4.6878	4.2562	4.6514	4.3695	5.0516	6.093	5.7992	5.7696	6.1888	6.2104	5.9037	5.8575	8.9979	6.2949	9.9689	8.1558	7.1827	8.8551	8.1945	6.8376
2.0775	1.8971	1.3139	2.6051	2.8885	3.0421	2.4747	2.5947	1.1195	2.0425	2.4744	3.056	1.9671	2.1015	2.6351	2.1087	3.0347	2.9944	3.2384	4.7725	1.9824	3.8696	1.4634	3.6445	2.1962	2.5328	4.4409	4.2884	2.1953	3.3601	2.3902	1.613	2.1544	2.0217	4.8636	2.2801	2.0928	3.1362	3.7115	1.8087
0.00054413	0.00050048	1.4224	0.06385	0.00029321	1.7425	0.0053937	0.00049916	0.00017749	0.47983	0.014266	0.00096114	0.0007285	0.0025621	0.00058609	0.0002756	0.0018128	0.0031775	0.0054025	0.72097	0.00047537	0.00030118	2.4169	0.00064141	3.3375	2.8623	0.00091724	1.0924	0.0004746	0.00033072	0.0010763	1.7602	0.0007723	0.00029802	1.7225	0.00037543	0.00058686	2.0512	1.5112	0.00058785
22.415	20.773	17.937	19.826	19.724	20.829	23.249	26.229	23.221	19.729	24.565	19.079	21.256	20.336	19.924	21.877	23.659	20.304	23.444	18.543	16.74	17.132	15.363	16.548	19.053	16.644	17.947	14.029	14.575	18.35	20.159	16.856	14.275	13.952	15.147	18.034	16.3	21.43	16.876	19.838
26.901	26.19	31.451	34.763	28.491	35.68	38.049	35.83	35.325	36.753	39.19	37.688	39.494	41.164	35.321	28.835	31.744	37.344	38.917	31.605	26.465	31.154	29.511	31.086	34.713	41.271	39.727	42.597	42.739	39.606	31.141	40.674	38.385	34.332	39.021	33.1	38.47	41.407	40.143	50.39
4.7979	3.5912	3.4625	3.4782	4.0479	2.9686	3.4246	3.9864	4.9582	4.151	4.3648	5.0714	4.6047	3.4448	4.1352	3.6582	2.6101	1.5313	4.3122	3.2097	2.8738	4.7418	4.3851	3.8142	5.4868	5.5865	4.175	5.4938	5.8065	5.6025	5.1795	NaN	0.00049466	5.4774	5.6883	4.151	NaN	5.6535	5.6387	6.2844
11.871	11.711	7.5831	9.6028	9.6614	10.954	7.5737	8.5476	12.465	10.602	9.5608	8.9699	9.4758	11.803	13.057	9.4791	11.219	10.419	13.095	10.511	12.069	21.532	24.735	26.074	26.159	22.878	28.48	26.887	36.437	30.605	43.298	41.429	38.164	39.178	35.655	26.217	34.044	30.664	25.854	24.403
48.374	27.551	6.2384	1.908	2.3339	0.86455	1.3766	0.00074561	2.2431	1.7565	0.0004835	2.5164	2.7298	1.2091	2.0332	1.7713	2.0906	2.1446	2.6786	2.0768	1.512	1.8482	3.8991	3.7023	4.3215	2.6605	2.7368	2.5099	2.4983	3.1642	3.2509	3.2144	2.4647	3.4189	4.0533	4.1262	4.6495	3.651	4.9084	6.0788
10.889	9.782	10.521	7.046	9.802	9.2933	11.238	10.136	8.8433	9.2855	8.2074	8.335	6.3367	5.8866	9.7103	12.597	8.6112	9.8416	8.6764	12.678	11.371	11.498	9.4347	10.69	14.122	11.866	11.392	14.703	13.566	12.886	12.901	8.3573	13.735	15.825	15.282	16.967	12.882	12.514	14.819	10.359
4.514	4.8696	5.7219	4.2038	4.7284	3.0732	4.8137	3.8807	4.2464	5.7851	5.7052	4.4726	4.2565	5.3222	4.7069	5.7117	6.9105	5.712	5.2932	4.5057	5.3414	6.6437	5.2186	6.2928	6.0511	4.4219	7.7335	8.0261	6.0215	8.4199	7.3693	6.1876	4.3749	6.0722	6.6704	9.2718	6.4978	8.4777	6.8466	5.9645
1.336	2.1155	2.5703	2.969	4.1349	5.1511	5.6338	3.0391	4.1481	1.4453	6.9764	4.5222	5.3458	5.7695	7.0918	4.1381	5.9563	3.9257	3.559	5.7375	5.0247	3.6526	5.3544	5.0854	5.9539	6.4332	5.8705	4.9981	4.0571	5.0698	4.0192	4.8155	4.1682	4.181	4.6985	6.7777	6.0299	3.0624	4.0875	4.6502
4.0327	3.2945	2.6494	4.3197	3.8157	5.6799	4.9083	9.4653	6.7115	5.0757	8.876	6.8743	3.7464	3.9164	3.9333	6.058	6.5613	6.1485	5.4081	5.8845	3.8466	6.1706	4.5913	5.0104	6.7465	8.9718	9.8582	11.607	11.498	12.33	13.733	13.942	12.046	15.483	13.622	15.612	12.348	14.996	14.347	21.55
1.4906	2.0635	2.4457	1.8487	2.5558	2.8071	1.628	2.0874	3.2742	4.4645	4.1853	7.0108	6.4381	5.9075	5.3702	3.8989	5.3669	4.5788	3.3679	4.0321	4.0881	4.6706	4.6883	5.0626	3.6415	4.3595	4.8862	5.6966	7.0791	5.609	3.3818	5.4746	6.9092	5.6745	5.8788	7.3086	6.1875	8.3368	6.0597	4.8286
3.3894	3.5602	3.4454	3.5915	3.1097	3.226	3.6234	2.81	3.2653	3.3646	3.8214	3.4789	3.1078	2.3462	3.5268	3.0481	2.9665	2.7259	3.4301	3.1901	4.2076	4.3449	5.7971	6.1697	7.9834	5.2791	5.7046	5.757	5.7289	4.4941	5.4891	6.3831	5.6008	5.8772	4.8541	5.4393	5.1092	6.2048	4.2892	6.925
3.998	4.1191	3.5932	2.9118	1.9424	2.9296	3.3357	2.3231	3.0539	4.4823	3.2616	4.0449	5.1411	5.1322	4.2196	4.6449	4.1577	2.6951	4.5044	3.4173	3.9905	5.2027	5.9287	5.6037	6.7777	5.4393	6.0661	7.2042	5.1119	5.6137	6.2812	5.832	6.0469	7.2055	3.8539	5.3484	5.2479	4.1059	5.4312	5.7859
1.2805	1.4725	0.77348	1.1908	2.1011	3.5996	2.5599	1.3067	2.4125	1.384	1.5775	1.3576	1.9466	0.32154	1.836	0.00025375	4.4284	1.87	2.0152	4.1927	4.3415	3.5058	4.1523	3.1751	2.5512	8.1461	1.6649	1.2133	8.2346	2.3869	6.4622	6.6807	1.6526	4.6274e-07	0.60537	0.002202	1.5172	2.7415	2.9687	0.37949
4.0011	3.8386	3.3747	3.6416	4.03	4.0254	4.7947	3.7733	4.1965	2.9996	3.2253	3.5273	3.4104	3.4896	3.6071	3.328	4.1201	4.0395	3.7487	3.4694	3.5249	3.7962	4.6217	4.2639	4.4063	5.1047	5.0011	4.4117	4.4834	5.0844	5.1584	4.827	5.4601	5.1308	3.4774	5.6737	5.736	4.9123	5.5493	7.1764
3.7701	4.9771	3.2204	3.9306	5.2278	6.5139	6.4402	5.951	5.751	5.439	4.17	5.4764	5.937	4.528	5.4462	3.6844	2.4729	3.3211	1.9308	2.6797	3.3667	3.7975	4.2996	4.1952	3.8195	4.9766	5.3849	4.975	4.3071	5.0874	3.5052	4.5736	4.2764	5.6782	6.635	2.906	4.9932	5.6656	7.0964	5.0262
3.8574	1.3331	2.5973	1.6359	2.2326	1.6279	2.0828	2.1063	2.0206	4.6148	2.8499	2.7426	2.2202	2.4219	3.156	5.743	5.4081	8.0146	2.4108	7.543	8.4995	6.8175	7.3417	7.459	8.3233	6.7488	9.7995	7.9032	7.882	5.3701	5.081	6.0226	7.5013	7.2619	7.702	7.1122	6.0519	7.7527	7.7314	8.1563
7.2991	7.1624	5.9537	8.1829	8.5936	7.9	7.2792	8.5952	8.6865	7.264	7.5307	8.3526	6.3739	7.9773	7.3061	7.8072	7.2951	9.2585	8.8567	9.9967	9.43	8.7488	9.1862	10.948	12.326	11.52	11.2	13.364	14.715	16.955	16.837	14.659	13.605	16.819	16.136	16.468	15.736	17.99	19.808	15.442
3.7402	5.0106	5.6173	3.9391	4.6938	2.8208	4.8528	4.3111	3.384	5.1737	4.7349	5.4871	7.6028	5.1942	6.4166	7.4623	5.0493	5.1285	3.1553	3.2313	4.3605	3.3804	3.8429	4.5722	2.2946	1.7902	2.6902	2.4086	3.4069	2.5491	3.5113	3.886	4.5978	4.6881	5.2885	5.1983	6.4802	3.3902	6.9348	2.8429
5.7477	3.5159	6.2149	5.4619	4.1077	3.652	5.2763	5.1017	3.9308	4.435	3.2743	4.1158	3.9967	5.0274	4.6546	3.8331	4.0416	3.8398	3.9629	3.9949	7.4277	7.496	12.168	16.177	19.901	18.351	19.092	19.651	19.617	19.47	18.965	19.129	19.386	19.362	18.05	20.769	18.974	16.815	19.173	19.153
38.746	43.16	41.243	54.137	49.939	52.646	61.753	60.77	70.052	69.828	59.007	64.087	71.404	74.32	75.794	80.196	88.444	78.911	78.964	88.223	93.372	95.643	95.837	91.138	87.692	101.73	110.67	112.08	113.6	121.26	118.65	147.55	133.78	131.94	119.89	121.81	128.12	126.29	118.34	118.4
2.3503	1.7275	1.0939	2.1378	2.1424	2.2339	3.2877	2.8707	3.1596	3.3196	1.9062	2.8933	3.5429	1.1595	1.7001	1.5097	1.4633	3.4293	2.2347	2.3144	0.91182	2.3267	2.6172	2.3566	3.9491	3.6593	2.1494	0.83167	1.1483	1.8264	1.2927	0.9331	1.044	1.2805	1.1919	1.0788	4.1692	1.0081	3.4535	1.054
1.9887	2.676	2.9566	2.3592	2.8824	3.3133	2.3396	2.3297	2.808	1.5632	3.866	3.1032	4.0023	3.3719	4.1623	7.1054	7.2186	7.6228	7.0683	7.3497	6.4167	5.632	7.9679	8.1779	12.7	12.871	14.735	14.292	14.224	17.707	16.515	18.817	18.866	20.498	23.605	19.64	22.431	21.749	22.73	22.099
4.5129	4.3023	3.4809	3.9083	6.0444	7.3545	6.359	6.5126	7.9253	7.3699	5.7342	3.7712	7.0222	7.9662	7.0513	7.7746	6.8241	8.1164	9.943	8.1778	9.1072	10.806	9.371	12.394	9.0519	13.138	11.743	11.502	13.328	11.388	12.907	13.937	17.332	20.848	18.091	19.119	19.472	19.978	18.394	19.861
17.424	17.433	18.104	17.952	16.291	17.661	16.787	16.429	19.773	18.54	17.987	17.733	19.06	27.285	21.732	26.014	23.549	20.23	24.948	32.64	31.294	33.876	27.763	33.609	28.606	35.509	35.287	46.966	56.711	80.742	88.893	103.99	109.47	117.42	128.9	134.2	144.26	133.4	164.57	141.87
3.0938	2.786	1.8314	2.0158	1.6132	1.6811	2.7995	2.982	2.551	1.4571	2.5777	3.4577	2.7151	3.1247	2.9158	2.7775	3.7083	3.3672	2.5208	3.4426	3.4238	3.2467	4.1929	5.4445	4.0771	5.0516	4.4372	6.1987	4.4242	3.6211	5.4532	6.0431	5.5875	5.6224	4.4938	5.6503	9.3302	5.0238	6.3996	7.0153
3.278	2.8942	2.2332	0.021183	3.7784	2.1738	2.9506	5.5441	4.4894	2.745	2.9063	3.5096	3.2546	3.0087	3.6329	2.9218	2.2637	2.5509	1.9012	4.2404	3.1921	3.6349	2.1716	3.8998	5.1088	6.4586	8.0039	11.367	11.427	12.887	13.092	13.363	17.228	13.041	12.87	20.762	22.004	21.097	22.393	19.154
3.56	4.8996	3.7657	3.4502	4.5729	4.4792	4.2711	4.836	3.0208	5.2623	6.2258	4.7998	6.8297	5.2035	4.7144	4.646	6.7874	4.8374	6.023	4.6155	5.0481	4.9426	3.8767	4.146	5.2422	6.3797	7.5991	8.8167	5.9788	4.375	5.2438	3.8403	5.8918	7.4583	7.094	7.1063	5.962	7.5672	7.2304	8.6606
6.1702	5.1435	5.0274	4.8398	5.103	4.721	3.4684	2.6229	4.4429	4.3919	2.6673	2.6131	4.0945	5.6323	4.1246	5.1447	3.3952	5.1883	3.8294	4.5502	5.4981	6.7269	8.5616	10.138	10.699	7.9101	10.379	8.9819	9.114	9.0384	10.132	10.392	10.461	8.749	11.647	11.406	12.445	13.622	14.765	14.051
6.7838	4.8207	3.2073	4.73	2.7104	6.1061	4.7159	5.8013	5.5751	7.0755	5.5949	4.1802	3.1926	4.638	4.4232	4.7026	6.8472	5.4028	8.6855	6.4319	7.1212	4.6892	7.131	6.563	9.4276	8.6883	8.5307	6.6412	10.232	8.2271	5.6296	6.2465	7.1368	5.3716	6.831	6.2958	6.3552	6.5845	4.7782	4.9978
5.5372	2.7025	3.0909	4.5451	2.9291	3.5109	4.5954	2.2465	3.1881	4.4631	3.4226	4.5237	5.3991	3.9617	3.0194	5.6426	4.3299	3.5191	4.1662	5.1701	3.8428	5.5311	4.5757	3.9173	4.997	6.3853	7.4298	7.3588	6.9315	7.0619	8.3109	7.7495	7.9888	8.0174	7.2799	8.892	7.5301	9.0332	7.9956	8.4991
24.528	24.183	25.505	19.429	20.523	21.284	20.896	15.141	14.434	19.877	19.346	19.958	16.373	12.201	11.692	12.562	17.002	14.11	12.497	11.955	14.869	21.709	25.827	32.685	36.385	44.551	42.875	41.684	49.086	41.988	54.066	54.726	53.926	51.941	44.854	46.607	40.742	54.433	53.124	53.125
10.861	12.068	10.04	10.698	12.836	13.675	11.867	9.9836	10.439	9.9754	9.0783	9.6985	15.218	13.43	18.942	11.16	9.3203	6.666	8.9686	10.834	8.2623	11.972	10.638	6.1067	10.468	9.7076	13.934	7.9403	11.131	10.675	13.281	8.2188	11.351	12.879	11.135	7.2257	9.5818	11.563	12.094	12.147
4.1488	2.4482	2.5733	4.8475	4.3009	6.2225	6.3425	2.0355	5.0953	5.073	4.7865	2.5575	3.7151	4.9454	3.4244	7.3267	5.4575	5.7353	5.2772	5.5756	7.3583	7.5807	5.5017	6.3242	6.7501	7.5487	6.8704	7.8135	8.5611	5.4425	5.5975	5.8711	5.4191	6.4091	5.4182	4.5559	4.9645	5.8872	5.7074	8.027
6.3332	7.1266	6.5504	6.1723	5.9328	6.1665	7.601	6.2708	5.8179	4.7267	6.1501	5.2743	6.0307	6.7384	6.172	7.2863	7.3785	6.1885	5.8934	5.4939	4.5296	5.0292	6.1308	5.5511	6.2316	5.3105	7.312	8.1153	7.173	8.3108	9.3687	10.613	9.5424	12.663	13.813	10.104	11.909	11.954	12.357	11.845
1.8118	2.7843	1.514	2.635	2.8872	1.5768	2.0764	2.5751	2.1014	0.90448	2.4559	1.6319	0.60318	1.7827	0.10026	9.5961e-05	4.0643	0.29968	1.5562	0.00047693	2.7635	2.627	1.8423	1.8126	4.4196	3.8059	6.6788	6.6163	7.0578	8.3254	11.166	11.033	10.042	7.5179	8.8991	8.0797	9.3651	7.3677	10.656	11.363
3.43	4.6902	5.0744	4.0038	4.8744	5.7448	3.9816	5.3567	5.881	4.858	6.2346	7.5439	5.8716	6.5338	9.0594	9.8604	9.8718	10.294	8.3838	7.1904	6.6023	5.7053	8.8949	8.4893	8.2783	9.4657	12.179	11.249	10.689	10.974	10.142	10.294	7.8383	8.0307	7.6526	8.4962	9.5726	9.3314	8.8138	9.0909
7.065	1.8323	1.7633	1.1606	5.1295	3.1605	1.1324	1.5997	3.5763	3.5635	1.8144	3.2456	3.7825	3.0846	1.8854	8.9252	3.2892	2.7565	4.6553	5.0529	3.5378	3.6808	3.194	2.9284	4.0052	3.6342	8.1185	6.8854	4.5731	8.8514	8.3041	3.8271	4.6986	6.9737	5.069	6.3989	7.1702	3.3895	4.659	5.42
5.4372	6.4768	6.5747	4.9923	7.9942	4.5869	5.1443	8.9575	6.2647	8.4392	4.9832	5.7342	5.4019	6.678	4.7983	5.8389	4.8518	6.507	6.9305	6.0166	7.5659	9.3706	9.9459	9.2984	8.0025	10.302	9.0132	12.116	11.45	8.5784	7.191	8.6386	8.8071	5.6846	8.009	5.8813	5.3279	6.6829	9.8413	7.061
22.357	22.43	8.0152	2.5171	10.66	6.1125	3.2133	2.9568	1.8604	3.7191	11.784	6.7276	5.1449	7.2249	2.2482	6.8413	11.067	5.2653	10.945	9.1964	8.8809	9.9444	5.0975	8.7098	6.1415	9.0443	3.1495	7.4851	6.4078	4.9232	6.1662	4.3978	6.215	7.6211	5.6545	5.0533	5.3058	3.0569	6.9802	6.1238
3.3017	3.5279	4.0759	3.2654	2.4655	3.5824	2.6664	3.2053	3.3407	4.1218	3.8214	4.0591	4.6788	4.556	3.5492	3.5478	5.0048	3.9984	3.104	4.8378	4.6576	4.2544	2.9897	4.0307	5.4137	5.0148	4.2668	3.7251	5.8382	5.1499	5.0254	6.5356	5.1665	5.1859	5.6213	4.8041	5.2452	5.2049	4.2743	5.7199
4.4669	3.8074	3.4981	4.9089	5.1402	6.4503	6.1954	8.6604	8.8272	8.1714	9.7545	11.253	9.9424	13.156	11.152	12.126	10.043	11.07	8.3992	16.126	13.962	15.497	14.063	16.347	12.266	13.667	15.806	14.938	13.291	15.098	16.507	14.281	16.485	13.294	15.237	11.99	13.043	16.587	13.578	14.956
11.68	9.6979	8.8865	9.3224	8.4899	10.642	9.1732	8.0755	8.7893	8.254	8.8665	9.3896	6.249	6.5322	7.1754	6.4457	7.6666	6.7791	7.1295	8.5559	6.8132	8.4592	7.4654	6.0462	8.1833	11.115	8.9644	8.6823	11.169	7.1321	8.5563	11.09	11.364	11.244	11.908	11.849	9.9399	11.772	9.2122	9.9947
NaN	NaN	NaN	NaN	NaN	NaN	NaN	NaN	NaN	NaN	NaN	NaN	NaN	NaN	NaN	NaN	NaN	NaN	NaN	NaN	NaN	NaN	NaN	NaN	NaN	NaN	NaN	NaN	NaN	NaN	NaN	NaN	NaN	NaN	NaN	NaN	NaN	NaN	NaN	NaN
3.6773	4.4092	2.3208	3.7967	3.3318	4.0255	2.3371	4.3312	2.1288	1.9835	2.3239	3.3104	2.4468	0.00064302	2.4538	3.0314	0.25308	0.028143	0.51485	0.00048699	1.2281	1.9629	2.6869	3.2514	1.8347	2.3816	3.0955	3.5883	3.9589	5.4588	2.7809	1.3526	2.9847	1.1691	2.2934	1.6856	1.4518	3.5464	0.82566	0.41181
0.72095	1.9606	3.6042	6.2851	1.4607	1.948	2.3036	4.3755	6.5885	7.3934	11.01	5.1949	5.2148	6.9461	6.2687	7.3313	8.3706	10.078	9.295	7.7278	10.947	7.9221	5.4871	9.9689	12.478	11.555	13.529	10.388	12.999	11.06	9.0943	9.4844	11.108	8.1976	7.829	7.5043	7.6753	6.261	10.009	6.9812
3.9865	2.4235	1.3318	2.2275	4.9302	3.387	2.3613	4.4438	2.9214	2.1094	1.1358	2.7803	4.5758	2.5008	3.3833	3.1335	3.4211	2.4891	2.5507	3.9091	2.5671	1.8383	4.1565	3.2918	4.7027	4.0663	3.1438	5.5072	3.5556	3.6766	3.5747	4.5747	1.8287	1.2884	3.5522	3.1554	4.1124	3.6657	4.0561	2.6372
8.5444	9.0797	8.2597	7.4327	7.4778	11.323	11.592	10.373	12.512	16.492	17.063	14.987	15.115	12.201	17.68	18.412	14.571	17.253	14.3	14.824	15.593	12.774	8.7451	11.327	16.384	11.268	14.389	17.563	18.998	17.279	14.754	17.581	16.331	22.09	11.598	23.231	13.158	14.098	15.167	20.065
11.158	9.797	10.819	8.4667	8.4732	8.1461	9.2377	9.0305	10.156	9.1658	8.622	7.9404	7.971	7.9829	7.979	7.8786	6.1784	8.9603	9.0772	7.9669	9.9681	8.9963	9.0813	9.6206	9.2001	10.951	6.5962	7.4254	10.268	9.8966	8.1045	11.987	10.53	13.173	9.7561	12.31	11.84	10.576	13.808	9.9787
1.8627	3.8644	2.8982	1.8281	3.4183	3.8349	3.8659	3.4579	3.4116	4.4965	2.9053	4.9423	4.3181	4.6323	4.0447	3.6032	5.1485	5.6578	4.6854	4.7685	5.3252	5.7456	5.7205	6.1745	3.7485	4.3491	3.7148	3.7101	3.6358	2.9511	5.2831	1.6754	2.9519	0.00050396	0.023224	0.0007883	2.3817	1.6259	0.00051273	2.5109
2.168	1.5096	4.6346	2.2857	1.6165	3.0592	4.5182	2.5324	3.107	0.00035024	0.00041447	1.7059	2.1487	1.948	0.00048432	2.1921	0.00036757	1.8017	2.0049	1.8405	2.4372	3.5869	3.6719	4.2846	3.4261	4.1104	4.0973	4.9392	3.6954	2.561	2.9474	2.9333	2.8364	3.0649	0.00051521	2.8857	2.1465	4.1063	2.9097	2.0134
4.0286	0.18817	4.3312	4.6492	3.4909	4.3476	2.9105	6.4985	4.8496	4.4701	7.2501	9.8957	10.079	6.1378	12.326	16.246	12.614	12.745	10.164	21.51	11.717	9.5791	12.94	12.262	6.5065	10.392	7.5039	7.1233	7.7212	5.4067	8.6486	7.0622	11.559	18.268	20.522	23.541	13.157	11.459	3.0954	8.2935
24.507	14.35	18.907	17.858	19.513	21.179	13.165	22.936	12.619	18.555	10.101	18.104	21.423	16.744	15.822	17.25	17.853	17.172	20.242	18.229	16.796	21.552	22.997	28.435	34.292	36.212	37.646	42.235	54.925	49.547	44.059	40.327	66.914	66.878	68.366	86.685	86.222	73.063	80.35	82.553
8.3891	8.3568	7.5283	8.278	7.2026	8.1131	5.8844	10.277	7.569	6.209	7.1711	7.7972	7.4804	7.4839	6.7479	7.2587	8.4386	7.2351	6.0854	5.5596	6.0757	7.9709	8.8002	9.527	7.9674	7.8505	7.0275	7.8041	9.1932	7.749	6.8674	5.7806	10.089	8.8341	8.9737	8.7476	8.0658	7.9306	7.8584	7.1344
18.041	18.906	17.1	20.572	18.956	21.025	17.323	17.717	18.41	16.828	15.507	15.395	13.389	14.739	12.409	15.679	17.184	20.461	20.833	26.25	22.917	37.186	37.104	37.244	34.941	42.193	54.444	72.09	77.803	80.228	86.263	102.79	89.129	96.717	89.964	93.073	101.58	89.698	96.873	95.819
9.6073	6.4923	6.5282	7.6216	7.5456	3.4627	5.375	4.3475	2.7206	4.9093	11.766	2.5951	5.3244	2.1181	0.0007968	2.6518	2.4592	1.3919	2.403	1.4376	3.1151	3.0635	1.2644	1.7167	1.1618	2.9871	1.8745	2.2904	1.1812	1.6354	0.93109	1.141	0.82385	1.257	1.8393	0.99929	2.0359	0.60216	1.3473	1.0116
41.888	21.403	14.824	3.4801	4.4068	5.6454	3.0647	1.8786	1.5313	0.81425	0.00073077	0.00058534	2.4549	3.6624	0.81008	4.4616	1.7359	2.3949	4.5055	1.9403	3.7423	2.6898	2.6667	3.2631	3.3727	2.3402	5.6352	4.1703	6.7463	5.0445	5.2792	6.0259	5.61	7.2902	6.1641	5.5927	4.1583	4.3405	3.9916	7.3036
3.8785	5.2451	3.0018	4.0761	4.7121	4.0334	4.4494	3.3181	4.1339	3.8615	3.0416	5.5162	4.6085	4.0931	4.5374	3.4054	5.1008	4.5005	4.8274	5.0381	4.6332	4.0723	4.7986	7.047	6.9276	9.7744	8.4025	8.3423	6.7253	7.122	8.22	7.0938	7.6873	8.0885	6.6479	6.814	7.0906	7.2202	8.1549	7.8258
3.9938	3.6753	4.584	4.5502	4.1842	5.0911	5.8125	4.6513	4.7277	6.7615	5.4652	7.2572	6.6482	4.8464	6.235	4.4819	5.7241	6.2724	4.7582	5.3079	4.3079	4.4524	4.7862	5.6728	5.7569	8.2354	7.5638	7.6428	11.41	11.765	7.3461	8.7658	8.6854	11.013	9.8522	10.405	7.8939	9.6248	8.9617	7.796
2.5674	2.3752	2.7456	1.4281	1.5517	1.2327	2.1465	3.4937	1.5311	2.5319	0.98659	2.5872	3.13	2.5386	2.9051	3.2469	3.1118	3.6166	3.1458	1.3294	2.0436	3.1959	3.6205	4.0525	4.3859	4.8944	3.5079	3.6284	2.7523	3.0135	2.7392	2.9102	2.7292	4.6056	3.9582	3.2117	3.1952	5.0088	3.9241	4.6358
11.057	11.107	8.6131	9.1863	10.224	12.755	9.886	10.496	8.1991	9.5703	10.268	8.608	7.8704	9.2156	8.2301	8.039	10.353	7.6317	10.262	8.6597	7.4426	7.2813	5.5554	7.3149	7.6053	5.8301	6.053	5.256	8.5219	6.7997	7.2212	5.576	8.535	6.3044	5.9166	4.5362	8.1468	4.9605	3.7432	4.7776
3.3837	4.8004	6.0888	3.9033	3.7891	4.6102	5.0282	3.3732	3.558	3.6993	3.0227	1.7131	3.4184	2.5815	4.5876	2.2764	3.1308	0.94418	3.4768	2.7259	2.8127	4.3879	6.1454	5.3585	6.6568	7.2135	8.9063	9.5172	7.6632	11.404	11.412	7.9843	8.9881	7.1864	7.988	7.6772	6.9032	7.8044	9.0842	7.504
3.7915	3.087	2.5688	3.7011	3.604	3.2868	4.4441	2.2843	4.1225	3.5955	3.827	3.5201	4.4422	2.6534	3.2457	3.2317	4.6385	4.2056	2.9955	4.9532	3.8729	5.0716	4.1955	5.0428	4.5106	4.1476	5.3272	4.4539	6.478	6.3602	5.5229	5.0089	6.2146	5.1921	5.8663	6.4387	6.1639	8.314	7.8846	8.177
4.369	2.0022	0.00066809	2.1145	1.4193	3.3725	1.592	2.1439	3.0583	2.3074	3.3462	1.9098	2.5367	3.3641	4.2229	4.1553	2.5878	1.1649	1.5905	0.00081305	2.5819	3.9712	1.6944	4.3712	3.3741	3.2828	3.7272	3.5539	3.0587	5.7846	6.4684	4.2157	5.9006	6.6673	7.1114	4.9199	7.4719	4.7251	6.7039	4.6849
7.6218	5.2863	5.9476	5.2881	4.6899	3.5366	4.5597	4.6776	5.9005	4.0497	5.8123	4.8122	3.4143	5.8999	5.0658	5.5269	5.3629	3.662	5.0634	5.2107	4.9874	3.4927	3.7938	4.2513	5.7744	4.8709	3.6744	3.6601	5.6073	6.3491	5.3162	7.3837	7.0813	5.465	5.3192	6.3984	7.2437	4.9263	7.1798	7.022
4.3168	3.6417	4.434	4.6053	4.6298	3.943	4.0168	4.4547	3.8935	4.0526	3.7075	3.4994	4.2819	3.7787	5.8356	3.991	4.8619	4.0297	3.9025	3.6679	4.1306	6.4813	11.938	11.599	11.696	12.672	16.751	17.047	14.899	13.285	10.925	10.804	11.072	9.5433	9.1071	7.1967	8.3919	8.8484	8.1808	8.7542
9.1371	5.4869	5.0265	4.0958	2.7971	6.4865	3.7463	6.1977	4.7821	6.7412	4.9153	2.0225	5.6818	1.1457	4.2308	5.259	2.0821	3.644	2.2382	3.2243	2.9258	2.2776	2.3386	4.1787	3.476	4.252	1.8033	1.7408	1.9376	3.1082	1.8357	3.8395	3.0479	3.5272	2.3439	2.5135	2.6463	2.4705	1.6365	4.3355
NaN	NaN	NaN	NaN	NaN	NaN	NaN	NaN	NaN	NaN	NaN	NaN	NaN	NaN	NaN	NaN	NaN	NaN	NaN	NaN	NaN	NaN	NaN	NaN	NaN	NaN	NaN	NaN	NaN	NaN	NaN	NaN	NaN	NaN	NaN	NaN	NaN	NaN	NaN	NaN
4.1981	4.812	0.0010726	1.9335	0.068252	0.00038465	0.00032606	0.91602	0.012781	0.0036348	2.3762e-05	0.00062123	0.003077	0.0048689	0.68576	0.00033895	1.3289	1.8677	0.00067873	3.1617	0.00061652	3.1957	4.4379	3.159	2.8739	6.2552	4.5193	4.5638	4.5348	7.0416	6.3664	7.86	9.6593	6.9075	4.6084	5.8735	0.84254	5.5643	3.2191	4.5839
8.5935	9.1238	8.0438	9.3339	9.7225	8.1535	9.6887	10.082	9.5485	8.4673	9.822	8.1745	7.2429	7.6493	6.0867	8.9145	6.1369	6.0677	5.9812	6.4168	6.7449	7.2972	11.031	9.8039	16.319	26.231	30.585	50.79	56.604	62.875	61.099	78.247	72.157	74.906	73.317	71.362	75.749	73.786	76.336	91.374
3.1037	3.995	4.7052	3.7569	5.1461	5.3944	5.5761	4.0906	4.3168	4.2729	6.6208	7.5224	5.7361	5.1372	5.5	4.381	4.6501	5.2288	7.4046	4.0072	6.4312	3.6475	4.3271	3.3387	5.0646	5.8488	3.537	6.2535	5.7765	7.4592	4.9574	6.9073	7.8381	4.7394	3.5938	3.6322	3.2047	5.2485	6.3181	5.6174
3.853	3.3389	2.7924	3.369	3.4633	3.2873	2.6202	2.895	3.2885	3.285	3.4799	4.2949	5.0484	2.8658	3.6152	4.0004	3.7958	4.0728	3.7117	3.9765	5.0054	4.3402	3.6162	5.8198	5.6187	4.9384	4.6625	6.2144	4.5995	4.9873	4.8582	3.9162	5.1865	3.8289	3.682	3.0815	3.9899	4.9207	4.9541	5.6004
6.6566	7.2821	5.1413	4.9601	4.4632	4.0374	4.8927	5.211	3.3326	4.2732	3.2579	3.4498	4.3926	4.9251	3.764	5.3118	4.5047	3.4009	6.5046	6.0093	5.5296	4.4731	5.6028	4.8628	4.9558	4.7611	4.5516	4.7644	5.002	5.4644	5.0704	4.79	6.6813	6.0816	4.1574	3.7837	7.232	2.7834	3.667	3.5992
11.668	10.035	9.269	13.752	13.452	8.4152	11.36	17.713	12.059	12.707	11.545	11.893	10.946	11.988	12.234	11.447	10.797	12.134	12.418	11.901	18.331	10.928	13.8	14.427	14.379	14.935	16.974	19.832	17.038	17.601	18.704	16.535	17.894	16.883	15.24	19.059	20.432	23.122	22.726	27.141
1.839	3.4217	2.9672	2.3319	4.1771	3.8614	3.824	3.5713	2.1288	2.0562	4.2282	4.4143	4.3384	2.6279	2.8772	3.2523	4.29	2.354	2.6201	2.4754	3.4137	3.4517	4.1532	3.5173	3.7472	3.2757	3.1584	4.0331	5.259	4.7415	6.2657	5.9457	4.7454	6.2106	5.1244	6.2891	5.5733	5.877	5.1996	4.9923
3.5474	2.341	1.6388	1.5902	3.3605	1.7026	3.2633	1.3932	2.5043	1.892	4.1424	2.5701	2.8985	5.6856	1.5644	1.8864	3.407	1.4227	2.1289	2.7828	2.3199	4.4971	4.8025	5.7212	3.8636	3.3407	2.8031	2.7777	4.666	4.1074	2.7749	4.2092	1.0252	3.109	2.9516	2.7606	1.1898	2.4891	3.385	1.9027
2.0363	7.452	4.6649	5.4296	4.8915	10.45	5.925	4.362	2.6462	4.5334	4.6761	5.3882	6.173	2.7949	8.4106	7.7574	8.9017	7.2211	6.7117	5.5544	6.1161	6.3269	6.8864	6.5277	8.4302	7.6908	8.55	7.9111	6.1201	6.4794	7.4627	6.5545	6.3038	3.331	3.3274	5.8298	6.8587	6.866	5.4096	5.6548
4.3071	4.3045	3.3953	3.6946	4.0075	3.2966	3.4662	4.2536	4.9258	5.1073	5.5653	4.6606	3.0165	2.8737	4.1848	3.4186	3.3826	3.3116	3.7864	1.8589	3.5438	4.451	3.8828	6.1635	9.4495	9.4622	11.045	12.3	14.297	15.659	16.79	14.776	14.817	18.925	18.168	17.263	15.592	18.069	17.663	14.896
3.2047	5.3258	6.6914	3.6739	5.0876	13.358	7.9406	10.877	9.5747	4.3299	6.7112	3.1752	4.3843	3.1382	5.825	6.4708	6.2783	3.3514	3.0679	3.7454	5.2235	5.1697	5.3411	5.9931	3.4794	3.3599	6.46	5.9152	5.0362	7.0205	8.6995	7.5725	7.5967	6.4648	10.172	8.463	10.523	10.533	8.9202	12.572
1.6429	1.7748	2.1968	2.8484	2.3991	3.5829	1.5626	2.5591	3.7928	1.8892	0.00042223	1.9836	4.3318	1.4771	0.00016083	2.3182	1.473	4.1877	0.00042022	2.2329	2.746	3.5158	3.5208	4.9416	5.4836	3.8743	3.7309	4.1696	3.5156	1.431	2.0524	2.1136	2.332	3.0123	2.5537	0.00062538	2.6373	2.5016	0.98424	3.2546
5.228	2.9876	4.2273	3.2822	3.5642	3.832	3.1146	3.649	3.3805	4.6344	2.8898	3.4254	3.359	3.2801	2.2985	2.7819	2.9427	3.4745	2.7449	2.7668	3.0122	5.2761	3.8778	4.3963	3.671	3.5215	4.7125	3.0831	4.3245	5.4497	5.15	3.838	5.0317	4.9297	5.8968	5.0782	6.2682	6.5232	5.1764	5.5506
5.7186	6.5288	3.3785	6.1995	5.2771	6.7693	5.2869	5.387	6.3744	7.7204	6.5586	6.3751	10.882	7.0108	6.9523	9.4784	7.3538	6.7926	9.0253	8.9688	8.4533	8.1432	8.9214	10.35	10.634	8.2969	9.5675	9.7495	7.6195	8.9832	9.12	7.7252	5.7338	5.6937	4.1224	4.2266	5.9866	5.4463	7.9751	8.7134
6.9192	6.3462	4.9239	6.2087	9.3358	5.6607	7.418	7.5888	6.7232	2.1621	3.8348	3.5359	5.8498	8.0527	5.0006	2.2363	7.5458	6.2134	4.1667	3.7841	3.9552	7.2691	5.9329	7.2948	6.053	6.2558	6.5931	6.9537	6.46	9.2715	8.2405	5.0132	4.7449	6.303	6.0941	4.9024	4.1929	3.0816	4.121	4.7678
11.251	11.4	13.261	12.465	12.034	10.708	13.227	13.102	11.39	10.273	10.622	10.557	11.271	11.931	10.216	10.029	10.099	13.591	11.394	11.323	14.811	18.231	20.799	31.916	35.67	40.576	39.847	28.793	28.9	35.635	29.088	33.488	33.423	26.814	26.736	27.96	22.23	21.18	23.636	20.107
9.1605	7.7615	7.491	7.9992	7.6405	5.878	6.7489	8.6966	7.3583	7.9931	6.1458	6.5775	8.5496	9.5046	8.0645	7.7621	8.0572	1.9265	8.4094	10.734	12.513	17.013	31.236	72.355	103.83	111.14	108.39	128.43	125.84	152.04	144.66	151.3	141.65	118.75	124.85	95.108	121.36	125.18	148.31	148.81
3.5709	3.7288	3.4641	2.0159	4.3278	5.9585	5.3309	4.3827	5.0603	4.843	4.0015	4.8817	5.6103	4.6578	4.2343	3.9682	4.4246	5.1028	4.9994	5.979	4.8728	5.9367	7.1935	9.2095	7.836	7.4131	10.583	11.056	11.669	8.9837	8.9029	10.125	8.3296	12.136	11.563	10.224	14.044	11.658	12.272	8.2368
1.8964	1.5833	2.9213	0.00033807	0.087991	0.00062607	0.00061253	0.00034184	0.00031892	0.14376	0.00026625	0.76126	1.5363	0.71015	2.2317	1.8408	2.054	1.7161	2.2158	1.8572	2.3903	2.0783	3.357	1.6259	1.9327	2.393	3.3685	1.1148	2.412	1.6562	1.9648	1.8127	2.2201	0.00030508	0.0075734	0.00037117	0.00039596	3.9144	1.4671	1.9933
3.8552	1.9744	3.1099	2.7997	2.6195	2.5152	4.0114	2.5767	2.718	2.2773	3.7131	2.4855	3.9028	2.4623	3.0535	2.7256	3.1526	3.7376	3.7198	2.4284	2.4245	2.7558	3.6025	4.1441	5.2311	4.0003	4.3082	3.9847	5.3648	5.8789	4.9308	4.1332	4.6122	3.7494	4.6127	3.7704	4.5617	5.7197	5.907	5.9676
3.6166	4.7678	5.7625	3.3941	4.0387	7.3176	5.0764	6.1997	7.4757	6.092	4.391	3.2959	5.9664	5.1861	8.2186	5.5298	6.6937	6.2687	6.4303	6.6221	7.5052	5.137	11.578	14.016	10.509	14.221	9.932	9.5076	7.9382	11.1	10.22	9.1649	11.964	11.79	12.246	15.303	15.493	15.346	16.349	16.77
2.161	1.7275	0.00026288	0.00050564	0.39306	1.334	3.6639	3.009	4.5397	3.1317	2.7501	3.2262	4.895	1.6588	3.2498	5.169	4.8353	3.0238	2.6632	4.0034	5.2792	2.9677	2.7943	3.4957	3.0329	3.0973	2.2253	2.8019	3.7338	2.6606	2.3807	2.1944	1.5906	2.3807	6.3654	2.6594	2.8586	1.5926	3.7996	3.3422
3.1779	3.0371	3.3969	3.4811	4.6245	4.6754	4.1033	3.4476	4.7889	2.8244	4.574	4.0127	4.0348	4.4071	4.7179	3.5524	3.2345	3.9263	3.402	3.2222	2.4484	3.7098	2.7452	3.073	4.1771	3.7215	3.6675	2.3222	3.318	3.1965	3.8085	5.3337	4.3707	4.994	5.5446	6.9246	7.6214	7.3868	7.7275	7.781
NaN	NaN	NaN	NaN	NaN	NaN	NaN	NaN	NaN	NaN	NaN	NaN	NaN	NaN	NaN	NaN	NaN	NaN	NaN	NaN	NaN	NaN	NaN	NaN	NaN	NaN	NaN	NaN	NaN	NaN	NaN	NaN	NaN	NaN	NaN	NaN	NaN	NaN	NaN	NaN
1.3297	0.67643	0.031825	0.55913	0.44843	0.0022367	0.00051894	0.00029774	0.24101	0.23166	0.00013204	0.14204	0.19594	0.00020265	0.0011376	0.0018896	0.00059644	0.21497	0.0033491	0.0001847	0.0057134	0.0032975	0.00025095	0.00052883	0.028998	0.0025532	0.00031113	1.0417	3.5817	2.4462	2.248	0.46031	3.9492	0.00036233	2.3736	0.0010006	0.00065359	0.001017	2.1084	1.2193
2.6883	3.2368	2.3161	2.7147	1.8767	2.1501	2.0021	2.4747	1.5979	3.152	1.6855	0.79192	1.3645	1.4728	2.2641	3.3517	3.5298	3.3362	3.4811	2.5368	3.6977	5.0368	7.7738	7.3073	8.8709	10.81	10.069	10.149	10.589	8.8737	11.889	11.351	11.708	12.772	11.18	8.7476	9.8812	11.001	9.7525	7.8727
2.9035	1.2333	3.7615	3.1748	3.205	3.523	2.597	1.6339	2.7665	2.6076	3.4091	3.0285	2.3952	3.1632	3.6519	1.8994	3.1094	1.031	1.4027	0.28388	1.8235	2.1041	4.5016	3.3237	2.3313	3.344	2.9997	1.8181	6.0859	3.5084	3.1064	3.852	3.9035	4.7694	3.8107	2.4628	4.4828	2.6555	3.9731	2.6288
43.187	40.779	52.56	45.004	58.715	67.677	63.505	59.905	49.719	39.655	38.154	39.414	37.906	36.598	43.544	42.522	39.145	48.004	41.017	46.371	35.212	33.532	40.646	42.941	58.655	62.222	47.953	44.289	71.439	59.222	84.069	90.884	94.365	94.186	104.99	94.488	93.434	89.532	78.367	80.404
8.3744	8.3162	9.0538	8.7226	9.9795	8.9009	8.5569	10.43	10.72	10.422	13.174	12.904	13.743	13.51	12.537	13.07	12.651	14.123	12.915	14.731	15.676	14.599	13.737	14.449	16.35	19.147	20.827	25.402	23.849	25.956	27.74	32.047	33.382	30.853	38.465	42.528	35.283	41.188	41.771	38.987
5.6784	3.7634	6.1886	3.5285	4.4049	3.5956	4.5073	3.7684	3.3325	6.0454	4.6284	6.0671	6.1317	5.3905	5.9377	8.2177	5.5246	9.5686	9.0463	8.8296	7.3258	6.3987	5.3826	6.324	7.4681	6.2567	6.6872	7.6419	8.0876	8.6075	9.4451	10.437	10.533	12.85	13.971	14.035	14.633	13.894	15.001	13.749
1.7324	2.3964	2.2205	3.2502	4.1137	0.00059553	1.7669	1.5562	1.5817	1.9458	1.9576	2.3443	1.6157	1.6722	0.00070137	1.3653	1.3949	3.2304	2.4317	2.4367	3.5624	4.1689	5.6873	2.8979	3.3616	4.3817	4.9611	4.1747	3.39	3.8855	4.0472	4.3411	4.6514	3.4157	4.1853	4.3322	5.2727	4.7306	4.9907	6.9558
5.3898	4.6025	5.7956	10.108	7.7244	8.1846	8.8322	7.1157	8.7364	13.165	8.6572	6.624	9.564	5.7348	5.115	7.0858	6.2976	10.065	11.46	8.1775	9.5736	6.9169	8.0179	11.853	8.9325	8.5977	6.9356	4.39	11.068	10.279	5.3873	9.8835	7.7999	5.4712	9.6789	7.8606	9.6257	8.5062	12.724	8.4025
3.7396	5.9429	8.4143	6.6519	4.4689	6.9309	9.7892	4.9281	3.6029	3.9822	6.3629	6.1724	4.3174	1.5073	4.0243	3.8957	3.2184	3.6192	4.4219	5.0498	3.8032	6.5925	0.97641	5.894	7.0787	7.5483	7.9557	4.9394	5.2207	6.3882	7.2559	5.6691	5.5289	4.5414	4.617	6.4678	5.7473	5.0702	6.0679	4.9748
0.00041475	0.0014946	1.6504	1.1568	1.0149	1.7563	1.2647	1.8162	0.033762	1.1134	1.6751	1.4867	0.0011813	0.87963	2.3175	1.5056	0.52156	1.9075	2.2934	2.3448	1.7229	2.3583	2.9265	1.8073	3.6578	3.9667	2.5012	3.1286	1.9238	2.9495	1.6431	1.9167	3.3116	2.7409	2.9652	2.0778	2.6281	0.00046121	3.1355	3.5868
35.257	35.296	36.645	32.956	31.29	29.062	35.283	36.105	33.347	32.133	33.18	35.814	35.746	29.009	32.591	37.055	30.58	29.321	25.723	37.868	30.9	29.108	38.098	45.085	53.224	63.142	54.875	68.46	63.213	45.824	53.19	44.596	52.868	53.264	47.241	58.299	42.974	45.838	53.491	48.107
3.761	4.0421	3.2173	4.8879	4.065	3.8683	4.2659	3.3515	3.8842	4.0637	4.9535	4.3555	3.3699	3.8995	3.1382	3.9045	4.0424	3.3801	3.4747	3.596	2.842	5.2922	4.3608	3.9538	3.7447	4.2025	7.7142	5.7172	7.6126	7.2327	8.9256	6.0419	6.6612	8.0176	7.5675	6.5632	7.1799	7.763	7.9156	7.9695
3.999	3.9276	3.9965	4.4041	4.9495	4.3852	4.7793	2.6393	2.3761	5.8638	2.9742	2.4112	2.2566	2.9338	3.4572	3.7171	4.0902	4.274	4.9865	3.8235	5.0611	5.7164	4.7363	7.3212	10.122	12.018	10.949	11.401	12.476	11.66	10.947	12.2	12.916	12.101	13.482	12.921	10.733	13.928	13.099	10.85
6.9337	6.1225	5.9193	5.9175	5.625	6.8418	6.7541	8.0592	8.0375	6.5198	6.8891	7.6414	6.8319	7.3661	6.0415	7.2998	6.643	6.1839	4.9087	7.0768	6.1855	7.2947	10.492	12.722	13.759	18.018	17.747	18.25	16.054	17.47	16.126	17.903	14.806	14.183	12.181	8.4796	11.148	11.381	9.5744	9.1819
3.2619	2.5544	1.8664	3.1765	2.8105	1.6095	2.4373	3.7303	3.2718	4.8219	4.7988	3.8485	2.8742	2.5905	2.16	2.9542	2.9046	3.2963	3.5183	2.277	2.6301	2.7319	3.0977	2.4589	3.6631	2.1981	2.7643	2.956	3.0738	3.0305	2.9621	3.145	4.1649	4.2575	4.2182	4.2396	4.7253	4.3733	4.3393	4.7318
1.59	0.00067336	0.00012183	1.8854	2.3213	2.5665	3.3283	2.9639	3.5891	3.9377	3.479	3.2442	4.4305	3.2943	4.831	2.4822	2.2631	2.0684	3.203	1.9538	3.9874	1.7664	3.0467	1.6005	1.4339	3.3916	4.2445	4.0742	6.3103	3.7457	2.5617	2.3735	2.0805	3.1312	3.6492	4.5923	4.6435	4.39	5.2402	3.5775
4.778	3.2128	4.6826	5.546	6.5975	5.093	5.6398	0.85489	1.3246	1.9102	2.8738	2.9717	3.7219	4.7002	5.4433	7.4351	6.3719	6.7054	7.6529	8.56	6.1898	5.0812	6.1551	7.5065	5.7568	5.4495	5.2718	5.6106	4.701	6.5937	6.6872	7.9015	6.122	8.0548	5.565	7.8015	7.7549	8.6887	10.002	8.3659
6.016	5.5156	4.2458	3.1355	5.1443	3.3578	2.6551	3.8261	2.2801	2.963	3.0282	2.5075	2.6639	3.6341	5.1712	3.8218	5.3238	4.2368	5.0088	2.5123	5.0218	6.0099	7.833	8.669	9.7292	8.8963	9.7741	9.1887	9.0332	8.6783	12.18	12.488	0.00080858	11.723	12.513	14.628	12.175	13.568	11.543	15.121
4.5794	4.371	4.9424	6.6277	7.9242	2.8466	4.6461	2.2803	5.1967	4.5154	2.0034	2.8049	4.8075	5.1981	3.4606	3.3735	5.4866	5.4074	7.4548	4.5068	4.6891	4.5571	4.696	5.53	3.7289	4.7036	4.222	2.5417	3.4636	2.5759	2.9761	4.2414	2.1016	1.7582	3.1223	4.7885	4.2716	2.4536	1.4424	7.2945
2.3465	0.0007529	4.4071	4.3368	3.6215	3.6717	2.5285	4.3336	4.4179	3.664	3.0309	3.3275	3.6284	3.5091	4.1348	4.339	5.1104	4.5592	5.4454	5.194	3.5852	6.8959	7.2287	5.7272	7.0496	6.6144	8.0893	7.4879	8.3157	8.9267	8.0514	10.404	8.5855	9.3014	9.6103	10.378	12.5	12.866	12.744	15.494
4.0581	12.274	14.652	3.6369	6.7914	6.7118	3.7196	6.7361	4.0779	9.3742	4.4613	7.1258	5.6143	4.0476	3.4565	7.3619	7.6155	9.2236	11.929	13.061	6.6194	4.6782	4.4404	8.2891	6.5715	5.6704	7.7824	6.6894	6.1324	9.2797	8.9231	7.1284	9.483	6.7502	6.4398	8.9762	7.3365	10.018	8.0726	7.6989
2.3933	5.2108	7.3329	5.5579	8.2222	6.2341	6.6626	5.447	3.8797	5.4156	3.1545	1.2508	2.3148	3.7872	2.3838	3.0876	2.7764	1.1878	1.8789	2.8836	1.3912	3.8605	4.2299	5.5599	4.9163	4.1557	5.3344	4.8997	5.3016	4.3648	3.5231	5.7808	4.9206	4.8612	5.4971	5.5885	5.598	5.7777	4.2008	5.4709
2.2639	1.7057	2.4904	2.5324	2.6078	1.9512	1.6804	1.2405	2.5424	0.69064	2.2506	3.4823	3.1663	1.2915	3.4027	3.9485	1.8879	2.7733	3.2394	2.4333	3.1849	2.3309	2.6327	4.626	3.056	3.7901	2.436	4.9552	5.2145	4.1623	4.3705	4.076	3.2844	3.1723	3.3276	3.8898	5.2598	4.0523	5.663	2.0959
10.34	8.8841	7.8589	9.0166	6.6152	7.8152	6.087	4.9701	5.451	6.3513	6.1157	3.5719	6.0812	7.0801	5.5577	5.5833	4.2803	2.8881	2.9697	4.5981	5.5602	5.4116	4.8902	2.9869	3.944	4.6552	6.5933	7.9238	6.093	3.9014	5.6201	4.5175	5.3475	5.6813	5.2896	4.6929	7.5875	3.0726	5.5354	3.9941
5.2211	2.3939	2.9928	2.1042	3.5973	2.7388	3.2824	2.6256	0.00038071	2.1099	2.329	3.9599	4.5022	2.8858	3.7386	4.9612	3.8622	6.4715	3.7025	1.7959	1.5961	4.2832	4.4228	5.558	3.7248	4.7449	4.1242	3.3501	5.1825	4.3186	2.5699	3.6689	2.2138	3.148	2.4196	3.0603	3.158	4.2329	1.2616	0.98456
18.495	17.264	11.255	8.0797	8.9947	6.9125	7.4226	9.561	4.5051	11.712	6.4646	6.8316	7.2612	7.6755	7.2529	7.7524	5.7114	5.4175	5.4196	4.2885	6.7404	7.9567	8.4957	12.739	11.052	9.2574	12.437	13.348	12.636	13.313	15.064	14.085	10.359	11.902	14.129	12.793	17.157	12.646	14.654	17.878
[truncated: 2,746 more rows]
