# Supplementary material for: Population FBA predicts metabolic phenotypes in yeast
Source: PLoS Comput Biol. 2017 Sep 8;13(9):e1005728. doi: 10.1371/journal.pcbi.1005728 (PMC5626512; doi:10.1371/journal.pcbi.1005728)
Supplement: S1 File — Model files contain all modifications to reflect gene deletions and media conditions. Parameter files with all shape and scale parameters for fluorescence distributions of proteins used in our simulations, along with their original kcat values, final kcat values after doubling procedure in both SD and 13C media as well as scaling ratios to convert sampled SD protein count to 13C count. There is also listing of final kcat values obtained after 10 independent GA optimizations in SD media. Correlation matrix imposed while sampling distributions as well as its Cholesky decomposed factor is also provided. (ZIP) [file pcbi.1005728.s002.zip › FluorescenceData/AFgammaShape.csv]

3.3065	3.6386	5.187	3.2054	2.7297	3.084	2.8459	4.0083	2.5463	2.4852	4.003	4.0711	3.2814	2.9401	3.0105	2.541	2.8277	2.8162	2.4894	2.7616	3.5086	2.1841	2.4084	2.802	2.0923	2.4528	2.4616	2.3482	2.3274	2.1443	2.1243	2.0343	2.1742	2.6595	2.1736	2.8229	2.1081	2.2895	1.7552	1.9474
3.032	10.01	5.6704	4771.9	3.4865	4.003	4.7571	4.5124	3.133	8001.5	7656.1	4.0117	2.9976	4.4625	5.234	2.7506	5.3852	4.485	3.2553	2.4754	3.7443	5.4867	3.0104	4.0901	4.1462	2.838	2.4725	3.0828	3.0744	2.9386	2.7462	3.6271	3.3809	2.6647	2.5055	3.9462	2.5731	6.2052	2.8754	3.2747
3.6032	2.2866	4.6295	2.6772	2.2822	1.3358	4.3415	1.8678	2.289	1.0621	0.72258	1.1954	1.6096	0.48485	6.9152	8.919	6.109	7.9469	7.2174	5.9641	7.9603	7.0119	11.111	6.0285	6.3304	2.144	2.8399	6.5564	5.8347	2.4048	3.881	1.1829	1.2718	1.2791	0.82919	1.143	0.7838	1.0665	0.856	3.8152
4.4145	3.9244	4.5494	3.647	4.2712	4.3817	4.5458	4.5395	4.3469	4.7754	4.584	4.6201	4.3724	4.8406	4.2297	4.1975	6.1616	5.587	5.0216	5.3568	5.2272	6.8833	7.3501	6.1424	5.7975	6.0955	6.5475	7.8712	7.7478	7.0087	7.2842	7.7875	7.025	5.912	7.7821	6.7796	7.5398	7.3006	7.7174	8.7577
2.5251	3.2399	4.1304	1.919	3.7638	3.6467	6.1568	5.1882	7.7666	3.1742	3.4396	7.8364	7.4237	6.5325	4.6277	3.155	4.437	15.634	6.3415	4.8491	3.8955	4.544	4.1546	3.1638	4.0712	4.3129	4.4294	4.3419	5.5426	4.6072	4.3821	5.2081	4.4324	3.6342	4.7273	4.2286	4.1859	4.051	3.4621	3.7496
4.6126	3.3437	5.4878	77341	13.495	74255	5.2778	11737	15.499	7.8095	6.3518	11740	17.223	19.702	15.908	7.7517	8.8303	12.053	10.762	9.4791	6.6536	8.2345	12.862	5.3632	6.175	5.2203	4.3201	4.0698	6.4817	4.7613	5.9349	6.5783	5.2306	6.9058	8.9731	7.5988	7.7241	10.15	16.225	16.572
2.3263	1.6167	2.469	3.0889	2.4047	1.632	1.8732	2.1126	1.5477	1.8879	1.9673	1.8715	2.4637	1.629	2.255	1.5547	1.6809	1.7519	1.5648	1.5726	1.8214	1.6402	1.6713	2.0304	1.7418	1.59	1.6384	1.5954	1.4624	1.478	1.4659	1.2874	1.399	1.3516	1.2898	1.4146	1.3061	1.3974	1.3106	1.3483
10.176	9.2366	18.038	3.0233	3.6681	2.4499	3.3867	2.4643	2.2972	2.4417	2.1136	3.0145	2.1519	2.1312	2.1297	2.172	1.863	1.8563	1.8841	1.9966	1.9632	2.2085	1.7033	1.4019	1.372	1.2558	1.4045	1.2503	1.1402	1.1047	1.1128	1.0799	1.0783	1.019	1.0819	1.0167	1.0302	0.95601	0.90949	0.94044
11.444	12.684	14.634	13.407	14.719	10.192	12.819	9.2179	11.033	16.517	14.539	9.8405	12.471	11.09	10.381	10.541	10.162	12.826	11.691	10.934	10.548	16.146	12.242	13.642	13.574	11.011	11.62	12.988	13.389	13.042	11.646	11.161	12.405	11.685	13.321	10.873	10.282	9.7719	11.085	10.764
2.3827	3.2456	2.8564	3.8917	4.816	3.5405	3.7113	3.7295	8.7717	5.3475	11.286	7.0173	5.6304	5.8743	5.3367	4.4072	4.9788	3.6848	6.6503	6.2293	7.0972	4.8227	4.6946	3.4809	6.5763	6.5181	4.6354	8.313	9.1755	5.9185	5.2288	8.7131	5.5178	6.5762	5.0801	7.3525	6.8304	9.9752	5.1449	6.8036
3.4705	3.7035	3.5458	4.3668	2.726	3.424	8759.1	6556.4	3.2982	4.1656	1383.7	4.3682	3.3925	3317.7	3.3117	4880.4	5.0757	2.7798	4.1701	3.1716	3.6925	3.9873	3.1339	3.3719	3.3094	2.4298	2.706	3.1575	3.5097	4.6171	3.9149	3.2847	3.1862	4.3074	4.7884	4.5026	101.44	3.5979	5.8435	8291.6
13.219	10.588	8.0346	11.006	14.603	10.708	11.795	13.844	17.659	14.301	16.764	12.736	12.384	17.761	12.741	10.731	23.968	11.477	13.261	10.898	12.853	10.652	11.366	12.544	11.554	11.788	11.585	9.948	10.887	19.374	18.211	14.376	17.229	14.663	16.824	10.445	14.777	19.099	15.762	14.131
4.2328	2.6822	3.1823	2.9949	2.436	2.5043	2.326	1.866	1.9165	1.7796	1.9332	1.9169	1.6209	2.2838	2.805	2.4068	3.525	5.8803	3.0027	2.1534	2.9975	4.8535	4.5555	2.2812	2.6614	3.5196	3.4242	2.64	3.9562	3.2896	3.8312	4.6509	2.9542	3.1038	2.9094	2.9843	2.9813	3.3922	2.9868	5.6732
3.3505	2.4154	2.7131	2.1495	1.9617	2.4945	2.7498	3.3509	2.2514	2.2697	2.4066	2.5297	2.1569	1.957	2.1934	2.0238	2.6077	2.0307	2.2218	1.7464	2.9067	2.2527	1.9225	1.6729	1.8653	1.8613	1.8344	1.6394	1.6336	1.6234	1.6618	2.0756	1.5834	2.0118	3.241	2.7134	2.4868	2.4616	2.8806	2.9178
8.8383	9.3954	9.6394	9.0174	7.3981	7.8655	7.3929	7.4466	7.9886	8.2685	6.1792	5.9189	6.5413	7.2023	7.0659	7.7228	8.1637	6.9216	6.6466	7.256	6.3856	7.0695	7.5436	5.8552	6.3992	5.1681	6.1868	6.3847	7.8412	5.8763	6.4732	6.1437	5.4475	5.2574	5.8754	6.2575	5.5502	5.7524	5.9034	5.6788
1.5774	2.2105	1.6693	1.7621	1.6177	1.5875	1.9227	1.3017	3.5475	2.1297	170.73	3.3406	17.691	2.5365	0.98851	1.498	1.2386	1.8979	1.6017	1.7902	1.791	1.6037	1.4426	1.7302	1.6774	1.8934	1.7319	1.1456	1.5773	1.3094	1.774	1.5211	2.7728	1.6636	1.5697	1.5591	1.5435	1.7364	1.4685	1.6098
5.4944	1161.9	6238.8	4.5592	13.994	18885	100.36	4.9698	15891	12133	2819.4	214.75	5.2794	136.45	4.8018	7227.7	4.7971	93.406	5.0596	5.1178	5.0485	3.5307	2.903	4.3443	5.0786	4.7655	4448.9	4.9216	4383.4	131.84	2.9007	5.8131	6.2077	4782.9	6693.1	3.812	279.32	34.308	222.38	3.6829
6.8671	5.0314	4.573	4.416	6.0647	4.4542	4.2905	4.3165	4.7918	4.5971	4.075	4.4407	4.2125	8.4201	5.8949	7.1202	5.413	8.2189	6.8169	7.0013	9.748	11.72	8.7818	9.579	7.927	12.568	11.587	9.8578	11.151	8.7924	5.1615	6.6248	7.361	6.3618	8.1905	10.11	9.468	8.6386	7.9487	8.5715
4.5411	3.3734	2.9364	3.2511	6.9597	6.5907	4.4832	3.1155	5.9758	6.4269	9.8381	18.582	20.665	5.9742	4.9923	7.688	13.71	13.601	14.732	8.2517	13.161	3.9761	6.7943	6.1245	16.828	22548	7.9921	10.583	13.776	7.895	9.1274	24.182	22.706	7.408	18.42	15.054	11321	9.3569	9.2864	3.0172e+05
25.739	11.92	9.5377	9.9907	4.9376	6.5938	5.605	11.612	6.5329	20.437	6.3472	5.0118	8.4094	4.8634	12.497	5.334	7.462	8.2882	6.523	5.112	10.813	8.3503	8.3087	4.6826	4.9594	4.8226	4.0303	4.7267	3.0494	3.3878	2.9815	3.3378	4.7345	4.1297	4.7748	4.4277	3.9602	4.7029	4.7649	5.1871
1.7138	2.2702	2.0348	1.8432	2.1624	1.9631	1.6379	2.3063	2.239	2.0917	2.383	1.8168	2.0426	2.8374	1.7359	1.528	2.1135	1.5481	1.5028	1.7824	1.8062	1.7186	2.5369	2.1299	1.691	1.6414	2.1136	3.4804	2.1656	1.8789	2.4338	2.0997	1.7709	2.3633	1.8255	1.644	1.6363	1.4696	1.5648	1.4745
9.4073	8.1366	6.841	7.1647	10.986	5.777	3.5847	5.1477	5.734	9.268	2.8023	3.4575	3.6088	9.2798	5.8228	6.7468	9085.7	3.1209	6.6179	13.583	15.076	12.007	5.1931	4.5655	3.4163	3.1444	2.7926	2.2313	2.7494	3.9015	2.8446	2.279	2.4135	3.1314	3.4511	3.2604	2.8946	3.0005	3.8038	2.577
13.565	11.182	10.28	12.838	12.453	10.657	10.727	11.686	11.527	10.306	10.924	10.068	9.7994	10.182	9.404	13.294	11.554	12.877	10.975	13.052	9.8367	5.5133	4.1249	3.4146	3.7626	3.9281	4.4815	5.1506	4.4405	4.548	4.786	6.5208	4.9545	4.9333	6.8036	7.7857	8.0714	8.7615	7.8234	6.838
2.85	2.5554	2.1705	2.3565	1.9534	2.4894	2.8278	2.5757	1.9074	1.9163	2.0435	2.1915	2.2138	2.0174	1.7749	1.6363	1.784	1.7936	1.9472	1.8978	1.9138	3.205	2.0626	1.699	3.0764	2.9277	2.2931	1.7981	2.5605	1.6454	2.6361	3.0517	3.0111	2.8908	5.27	4.1613	2.9166	2.684	2.677	3.3844
19.328	21.065	19.617	11.731	16.348	18.716	17.982	18.491	14.003	15.784	16.967	15.814	16.664	18.135	13.086	17.859	16.811	16.943	15.095	15.008	17.205	17.807	16.673	15.824	15.346	17.064	13.253	15.313	13.475	15.044	15.578	13.037	12.566	13.87	13.915	12.335	10.997	13.098	13.207	12.974
15.15	12.934	14.934	12.178	13.099	9.1587	14.935	11.483	9.8359	14.667	16.087	9.9478	12.599	16.304	16.73	14.178	11.128	12.607	8.2143	15.591	16.128	13.415	7.3479	10.399	9.6695	9.2934	8.2506	7.9856	7.9043	8.2621	9.8755	8.7645	8.224	6.1855	7.4071	6.0793	6.7688	7.6671	8.5153	6.8005
11.169	19.469	10.398	15.731	13.607	14.374	13.237	11.124	11.861	11.672	10.909	12.306	13.849	12.722	13.917	16.071	13.876	12.925	12.919	13.14	10.427	10.833	12.369	10.019	12.316	12.386	11.882	10.228	10.367	9.4639	9.5551	11.119	10.733	10.02	10.239	9.9495	9.1794	9.5724	9.3318	8.8617
3.9314	165.52	2.2613	2.4982	2.5779	2.8029	2.7306	9.851	5.8387	3.6004	3.6956	5.5259	3.6633	2.5643	2.6381	2.0658	2.8369	2.9322	2.3903	2.9364	2.8178	3.1209	2.2289	3.5766	2.7511	2.4732	2.5703	2.5361	2.0736	2.4162	1.9869	1.8559	2.1236	1.8326	1.7475	2.2138	1.6452	1.7362	1.9868	1.9459
7.9063	5.1398	6.4583	7.6052	9.8171	5.6014	5.5614	5.9147	6.9227	4.448	5.4272	3.4053	3.8403	2.8251	3.1622	3.5058	3.0286	3.2892	3.2225	3.3567	3.217	3.6551	2.7979	3.5285	3.0091	3.1131	2.4809	2.6883	2.8502	2.5937	2.3098	2.5906	2.5385	2.4037	2.4997	2.0599	2.4374	2.3448	3.0282	2.3693
1.9697	2.7808	2.5998	2.9496	2.0791	1.667	2.5531	3.1988	2.0551	2.7381	1.9743	1.5697	1.6361	1.6695	1.9564	1.8885	1.6924	2.3137	1.7034	2.2335	1.8734	2.4329	1.9438	1.7461	1.8563	2.5063	2.1204	2.4122	2.4569	2.067	2.3977	2.9158	3.0154	2.9546	2.5153	2.5413	3.0374	5.0966	4.1544	4.007
3.407	3.2178	3.2537	3.2954	3.0126	3.5169	3.7798	3.8574	3.8071	3.6517	4.8421	4.1091	3.9433	4.4674	4.838	5.3072	5.1009	5.2193	4.5378	4.2897	4.5551	4.32	3.8571	4.5062	4.2795	4.2519	5.1613	3.9427	4.2169	4.1138	4.0988	4.1302	4.3388	4.6543	4.3468	4.6541	4.5353	4.3352	3.8401	4.2469
2.2115	1.8715	1.5662	1.5914	1.4271	1.3969	1.607	2.0504	2.7439	1.6213	2.0208	1.7738	1.4912	2.3386	2.1997	1.4898	1.968	2.0259	1.618	1.5145	3.4229	1.2745	2.2688	1.6603	1.5741	1.4692	1.5134	1.7002	1.3328	1.6654	1.6724	1.2243	1.3973	1.8681	1.7014	2.0753	1.7239	1.5776	2.267	1.2745
2.9216	3.8839	5.0735	6.4423	4.5021	7.994	5.1109	7.9225	2.9418	4.6731	3.4038	4.9966	3.452	3.9351	4.3738	4.0554	10.494	5.6534	3.065	11.044	11.725	6.6516	8.3853	4.3611	7.8654	6.6386	6.3321	8.8501	8.5015	7.1067	10.617	8.4232	8.8849	7.8126	6.0097	10.015	9.5774	18.614	14.097	13.824
3.759	5.2056	5.2583	3.5991	764.87	4.1353	3.8289	6.0439	4664.3	4.3053	5.1232	2.3377	5.0107	5.6315	5617.5	4.6673	6.2583	1231	58.069	6.4859	5.497	3.8107	4.9367	3.368	3.1123	3.7428	4.045	5.8162	5.7689	11824	5.9101	588.14	12129	4.2427	8.3214	99.744	135.13	5.2763	5.4269	7.3003
6116.8	3.8296	2.872	4.4411	42.43	55629	5.5721	7.0438	3.5781	7.683	1004.3	2.6703	3.3572	3.8015	2.8063	42.907	3.0887	2.3738	1.9745	2.2734	3.1697	1.8746	1.9999	2.4287	2.3867	2.1125	1.7276	1.7241	2.3231	1.7634	1.9199	2.9939	2.7691	3.329	2.6686	10020	3839	3.1924	2.2065	3.1815
8232.3	4.5084	657	5171.6	5.916	4.6246	5.9445	3.315	3.0662	5.378	4.3742	10.857	3.28	4.8461	1643.8	4.5047	3.538	60309	48.446	2.8074	2.4543	3.3365	2.6336	2.6014	2.344	2.0184	2.1169	1.6955	1.9764	1.8136	1.8375	1.8496	2.0927	3.4812	2.6531	2.402	2.9864	2.2387	2.7714	4.9633
2.4352	2.4908	2.5876	2.0724	2.4569	2.6298	2.2728	4.3389	2.1114	2.5342	3.5337	2.2243	3.8267	2.6198	2.2526	2.3064	2.0633	1.8873	2.1943	2.73	2.3571	3.4396	3.6911	5.2852	2.9994	2.1581	2.3352	2.2209	1.8796	1.8908	2.1037	1.9506	1.8983	2.1253	2.0494	3.0943	2.6559	2.6831	2.6476	2.6166
7.0676	5.2925	6372.9	2.35	4.803	11167	7.2522	5.4163	1275	9737.4	582.82	4078.6	2488.6	648.89	4674.5	7871.7	1673.8	6160.8	6.4093	5.5391	33.945	9092.4	5.3583	5.2711	4.2771	4.6703	71.779	116.25	7.1769	4.3196	3.3559	1670.6	4.5983	2.6143	1.5022	2.0062	4.9181	4.3337	4.5725	8.3662
2.8453	2.7083	2.9945	2.9123	2.9586	3.1713	3.3879	4.3187	5.5743	7.2237	6.1144	6.3462	9.5354	6.7387	6.8613	6.8891	6.4173	12.512	7.2193	7.6817	6.4381	5.053	3.8477	3.2673	3.0911	3.019	3.0601	2.7839	2.3361	2.8015	2.807	3.1062	3.262	3.3585	3.4458	3.9846	2.7539	3.7844	3.4748	2.7401
6.5294	6.2738	7.325	11.974	14.83	10.078	12.043	12.047	13.788	13.842	13.643	11.286	13.443	12.617	10.574	11.039	15.91	14.38	12.799	14.212	12.053	15.159	13.984	10.809	9.6984	10.746	9.1608	8.794	8.0174	7.384	8.6172	7.6574	7.9835	8.8608	8.5302	8.794	8.0315	7.6449	11.413	8.5928
4.1027	3.6259	3.485	3.0767	2.7544	2.265	2.0368	2.0451	2.1768	2.8165	1.8811	1.8217	1.6651	1.9832	1.9344	1.7789	1.804	1.4256	1.7054	1.9751	2.318	2.4456	2.4132	2.5367	2.1457	2.1473	1.722	1.8748	1.8586	1.6694	1.8141	1.6755	1.6166	1.7205	1.6453	1.5144	1.5858	1.8056	1.8376	1.7264
10.944	11.394	11.647	10.32	12.564	9.8095	9.8126	9.434	11.137	9.7544	10.573	10.271	9.1456	8.687	13.153	10.996	6.5723	8.8095	8.4488	8.8032	8.8806	10.292	10.072	8.9511	9.8349	9.3102	9.1966	6.5596	9.0438	7.4477	7.6693	6.556	5.0356	4.8519	6.2124	4.8154	6.1502	6.5272	5.3373	5.5483
4.6821	3.9658	4.4958	4.6401	5.7521	4.0341	5.7734	5.2681	4.3461	3.7024	5.8653	5.6637	7.6345	10.033	5.0493	3.5969	5.1373	5.2298	5.2238	7.848	4.1963	4.8134	3.5857	2.6456	2.8233	2.3749	2.3721	2.4139	2.5206	2.5995	2.7631	2.8518	3.1511	3.6945	3.9732	3.0832	3.5633	2.9836	4.2619	3.628
7.2252	5.1147	5.735	4.8499	4.4712	5.0193	7.8254	3.5235	2.7577	10.496	6.1739	6.6393	11.72	4.3075	5.0486	4.8927	3.6807	3.0455	10388	3.9784	2.8134	3.5545	3.6681	3.6478	2.7112	2.5582	2.417	2.3096	2.6156	2.8514	3.4403	3.0442	3.647	2.8737	2.5425	2.4991	3.0459	2.8904	3.2042	2.3718
9.6428	9.4485	8.3532	10.032	8.604	7.1098	8.6087	10.202	9.3996	9.5119	13.053	11.32	9.1516	10.074	8.1414	11.218	13.357	13.688	11.976	20.964	11.842	11.522	8.9254	5.2621	7.8365	7.6023	6.5782	7.1435	6.0756	4.1246	5.6422	5.9617	5.6078	3.2194	3.1184	4.8512	3.4502	3.1534	2.6556	2.5797
2.5168	2.481	2.8135	2.2999	2.0302	2.4163	2.7145	2.0406	1.958	2.2826	2.543	1.9194	3.2357	4.2311	2.8305	2.8763	3.2231	2.2257	2.4221	3.2641	4.6689	2.7166	2.9204	2.5091	2.2131	2.239	2.2008	2.0379	2.2081	2.4106	2.1014	1.9445	2.0728	1.9122	1.6304	1.9066	1.8149	2.2027	2.201	2.2029
10.087	7.5791	4.2914	5.2191	5.0236	3.8863	4.11	6.7302	4.9461	4.2234	5.4707	3.8398	4.8037	4.8637	5.9405	7.0849	6.4977	6.4982	5.7164	4.2429	4.9013	5.1029	5.1632	5.2873	4.2126	6.7716	5.9904	6.9392	3.8842	5.1805	5.6675	5.905	5.0262	4.78	4.3172	5.5114	7.7907	5.3294	7.7903	5.8127
3.9161	5.9965	3.8631	4.3709	3.1583	4.106	5.1095	3.7276	4.3178	3.9321	3.7719	3.8443	3.1624	3.3858	2.9985	3.8252	3.3525	3.2251	2.9781	3.3258	3.0836	3.5637	3.1079	3.5064	3.4304	3.6646	3.2202	2.7739	3.4138	3.383	3.586	3.8013	4.9918	5.9522	5.7965	7.2241	7.4289	8.3735	6.1717	7.0151
15.783	5.6838	12.301	4.9565	4.8024	6.9472	8.2543	7919.7	5.5617	5.689	11.319	4.8179	3.9628	9.7191	23.77	5.2417	12.656	6.1059	5.0601	6.7489	5.9618	8.077	5.6387	6.2475	4.9906	6.1676	6.9926	6.3207	3.994	5.8965	7.0084	5.2426	6.8781	6.4187	7.9729	5.5395	8.9486	6.9502	8.5524	7.647
4.7813	3.9135	5.0577	6.2933	3.2343	3.4685	4.5075	3.2495	5.0275	2.953	4.8065	3.8979	4.3607	3.6867	5.2313	3.9934	3.8422	3.5061	3.6984	4.8409	4.7631	6.3091	8.1193	6.7344	5.9794	5.1561	6.0148	5.1384	5.3989	4.9916	5.8269	6.1264	5.7717	6.5401	7.7339	6.7083	6.7591	5.2776	6.1946	7.0226
7.697	6.3913	12.709	6.7906	5.7426	5.9163	7.8615	9.1947	4.6352	8.5418	5.1902	4.9393	4.4073	6.9122	5.4938	7.3131	7.2637	5.5363	8.3928	11.205	10.675	11.284	12.624	9.0576	9.9905	12.668	6.3492	7.7716	8.4247	9.653	8.032	10.747	12.5	10.936	12.523	8.5476	10.256	7.0888	7.088	9.8858
6.2097	8.9006	9.1496	7.0182	6.828	5.8155	5.1748	4.6223	5.2159	3.0012	3.2466	5.5483	6.835	6.3088	3.3658	3.8653	3.5746	3.5825	3.3409	2.8406	3.0874	5.0841	4.3131	3.2311	3.28	4.4513	3.658	3.9171	3.8899	4.4217	4.6795	5.0734	4.0683	5.0208	5.139	4.0817	4.4566	4.8943	6.0216	5.0522
2.9779	3.3215	3.9855	2.5689	2.178	3.7535	4.2078	2.5809	3.3363	2.6022	2.451	2.4327	2.4102	2.4457	2.3342	2.6745	2.4788	2.5677	2.9226	5.3044	5.0988	7.0074	5.0591	6.4113	3.4135	4.8958	3.2751	2.7308	2.2577	2.1055	2.3241	5.979	3.1801	5.7009	4.2696	8.4084	4.1282	2.788	5.7139	5.5663
3.7278	4.6575	5.7167	2.5451	8573.4	7034.5	2.383	4.4906	2.1055	2.5832	2.6682	3.2651	1.3231	1.8153	1.126	3.1722	2.1425	2.1272	1.2479	2.2658	2.696	1.4824	2.0115	2.0536	3.1283	2.7867	2.1711	2.303	2.6032	2.3255	2.4169	1.9475	2.906	2.3989	4.1237	3.1013	4.0211	3.132	3.2399	2.393
6.0546	6.6526	7.5905	5.5921	4.685	5.0497	6.0327	5.261	5.4205	5.3984	4.6687	5.604	5.6988	5.4515	5.6615	4.6585	5.7286	4.1973	6.0473	3.8704	4.572	3.6554	2.7162	2.6428	2.2057	1.7443	2.3373	1.9806	2.3176	1.9674	1.9546	2.387	2.5529	2.4919	2.8317	3.044	2.4402	3.3339	2.3249	3.3299
2.2945	2.0009	2.4961	3.1545	3.2134	3.9822	4.8307	3.8912	3.3036	3.6388	3.6269	4.0391	5.3086	3.8798	3.2695	3.3953	5.5227	2.9858	3.4955	4.6975	3.4843	3.1464	2.3407	2.0783	1.4887	1.7856	1.6496	1.3758	1.4996	1.4809	1.5874	1.6066	1.7673	1.5954	1.6492	1.7699	1.7741	1.8847	1.7367	1.6811
7.3737	7.2645	9.5061	14.84	12.564	14.704	15.208	11.676	9.8394	15.001	6.9705	10.132	7.4664	18.576	12.077	7.2338	10.07	8.9817	10.442	9.6029	7.786	9.1462	5.4943	5.318	6.6794	5.2113	6.2186	5.3073	5.0375	5.3219	5.7043	5.0991	4.9228	5.1607	5.2442	3.9622	4.8639	4.7936	4.4534	4.6545
8.2326	6.7601	5.5061	3.9999	3.175	3.7461	3.9878	4.5109	4.8426	7.9684	4.7157	4.5768	3.5345	6.4612	3.7347	3.7931	4.628	2.4544	2.5691	3.8676	4.6309	3.5643	2.8702	2.2982	2.2513	2.3528	2.258	2.4639	2.3892	2.2677	1.7355	2.0295	2.1094	2.6636	1.5657	1.8278	1.366	1.4667	1.6913	1.7009
11.177	9.2555	6.2216	8.4038	7.5004	9.318	6.7401	10.835	6.2894	6.6376	6.1692	6.3217	5.0785	6.4287	6.6567	7.2769	6.6025	6.241	5.5985	6.3949	8.098	6.9772	5.0603	4.652	5.1255	5.6151	5.5231	5.9127	5.9054	6.4501	6.9924	5.4536	5.7624	6.1662	7.1497	7.8114	7.1763	6.8969	6.0354	7.5712
6.2298	399.56	4962.4	5796.8	4.6047	4.3136	5.9889	56.779	4.0628	2.8469	2.6006	2.1871	3.2796	3.413	3.3131	3.7583	3.5929	3.9473	3.7023	2.656	3.5709	2.7762	3.0627	4.315	2.5206	2.8855	2.6243	3.594	2.7837	2.0946	2.2274	2.5694	2.7076	2.4414	1.8316	1.9268	1.7555	1.6767	1.7454	1.595
16.217	6.2303	8.1375	6.5033	8.2868	6.3339	13.792	7.8368	10.729	10.434	9.0983	6.7271	8.0627	6.9466	7.9541	6.7693	5.9614	6.7884	12.056	5.0479	6.3523	12.612	6.6781	5.7647	6.0343	7.499	5.9656	7.2826	6.3269	9.7732	9.5326	11.476	8.898	9.1508	9.7017	7.3436	14.651	12.36	9.6729	11.873
6.7733	9.1219	5.874	6.3651	4.4124	7.9481	4.6659	5.4102	4.5135	9.1246	9.1775	5.2262	5.8942	5.7768	4.9747	5.0715	5.6014	6.6347	5.0143	4.9724	6.5083	6.5037	5.2863	4.4104	4.3411	4.5675	4.4103	5.9806	7.347	5.1103	5.3334	5.396	5.4157	5.82	7.3612	5.9855	6.5803	4.3477	5.3706	4.8836
1.9344	1.7948	1.1914	3.8725	3.3319	2.432	1.5067	1.6191	4.2022	15.738	6.9158	1.8072	3.2089	4.322	8.724	1.736	2.5272	2.9344	1.5337	3.2162	3.5607	4.7698	1.9592	2.2006	2.031	12.335	10.43	12.644	11.073	10.403	6.9472	9.0029	10.002	12.266	11.372	14.28	13.939	12.575	18.451	22
5.4761	3.0272	4.3546	3.9174	3.672	2.4151	1.9685	2.5449	2.5002	2.8862	1.6798	1.7947	1.8775	1.9348	2.0576	1.8077	3.4479	2.7953	7.3376	4.1959	5.4175	4.2188	9.871	6.9767	5.8087	6.1789	4.6042	3.8087	10.745	33229	8.5455	5.6387	5.003	8.2213	9.8851	13.772	6.2058	13.58	3.753	5.1846
3.4685	1.9748	1.6137	1.2574	1.0621	1.6	1.0529	1.413	1.6244	1.829	2.1144	3.013	2.0867	1.6868	1.6733	7.1337	1.8568	1.5868	2.1585	1.9807	4.1261	4.3421	2.4102	2.5507	3.2622	2.7908	2.2824	3.128	4.0786	2.3644	6.7875	5.9561	2.7224	3.301	2.4958	2.2912	2.8898	3.3776	2.2669	2.4476
13.531	9.9253	11.845	12.386	15.269	9.5678	7.9594	8.9425	8.0128	9.2289	9.4176	10.924	10.45	9.3692	11.927	5.6529	5.5916	4.823	5.212	5.1754	5.7975	6.3322	5.898	5.4207	5.4081	5.389	5.4984	5.6324	6.9347	6.1736	9.3597	7.6995	6.4864	10.637	10.292	11.044	5.5119	6.9399	8.9177	8.4722
7.8704	10.05	9.1894	9.7603	13.071	13.823	11.986	10.976	8.2461	11.706	10.172	11.758	12.101	11.486	7.3185	10.034	11.007	11.467	10.323	13.182	12.39	13.381	12.065	10.244	8.2658	8.5131	6.8939	8.6977	5.8264	6.2996	5.0202	6.3204	5.318	5.7696	6.0305	6.6464	5.4488	5.3973	5.8706	6.1201
2.769	1.5014	1.9944	1.8251	2.5462	1.2397	1.2093	2.2373	1.8033	1.4497	1.4196	1.7647	1.915	2.4197	1.4609	2.0079	3.8414	1.8375	1.3163	1.4645	1.4904	2.0373	2.8633	2.3178	2.2648	1.7995	1.6969	1.7842	1.9594	4.069	2.8235	4.3888	1.8972	1.6893	1.9018	1.3866	1.6356	1.4737	1.2733	1.2153
2.0661	2.7135	4.1196	5.8623	7.8025	20.236	5.7787	5.8591	4.0619	11.524	3.0588	6.6109	3.4748	2.5439	3.8974	2.7009	4.1273	2.8155	13.078	11.979	4.8586	5.7285	10.091	6.9783	5.9952	5.4015	4.0785	4.8568	2.452	13.532	7.3856	3.5104	4.0657	5.6973	3.9945	10.902	6.7534	14.829	7.7515	6.1555
2.2223	2.6878	1.9714	2.5254	2.4942	3.9531	2.7795	2.4886	4.3493	4.3687	5.0063	14.137	8.889	5.2982	8.2261	5.3079	4.0608	3.296	1.8304	2.0963	2.633	1.9654	2.6466	2.4512	2.1382	1.98	2.334	3.2269	2.4176	2.7763	2.9797	2.2404	2.4335	2.0853	3.2781	2.1155	2.8348	1.9122	1.9941	1.8353
5.94	5.624	5.777	5.7671	4.3484	6.4077	6.2765	11972	3.2281	3.7758	7.1886	4.3827	4.1417	3.5351	11.982	6.2586	3.7639	8.4656	6.6909	6.6401	5.9543	5.4308	6.6804	4.7278	6.7268	4.6768	5.6296	4.0098	5.076	6.7435	6.8821	11.563	6.6639	13.076	6.623	7.9301	6.9184	10.556	7.1111	6.8827
9.3257	7.5648	4.7366	5.4652	5.6115	4.9143	7.7959	6.4263	7.2835	3.9566	4.378	3.649	3.2648	3.3901	4.928	3.9252	4.0765	6.1684	4.7108	5.7457	4.6004	4.0401	3.7621	4.8799	8.3944	7.0304	7.1915	5.6264	9.1324	5.6151	7.1852	7.6412	5.9463	6.7359	7.2078	7.2513	12.647	7.0233	7.8041	6.2506
6.1791	6.2951	7.5672	7.8607	6.0893	9.5015	9.4729	6.7623	7.9498	7.9952	7.9825	8.0368	6.1874	8.7717	8.1983	12.021	12.487	5.9833	7.9125	6.4906	5.9444	6.274	2.5871	2.1271	2.1173	2.241	2.2058	1.8673	2.6195	3.2301	2.353	2.7689	2.7208	3.2608	3.2162	3.8427	3.1443	3.4331	3.7865	3.9032
3.839	8561.2	9096.1	15.163	3.4031	4521.8	7331.4	8.3073	5049.9	5.2514	6515.9	30.85	3.9708	1016	4.9	10598	3443.9	3.9601	5.002	17.218	6862.4	4.9452	4.628	4.2651	3.1518	3.1035	3.0683	3.0232	4.307	3.6554	4.3674	5097.9	4.7463	214.66	3.9911	2232.1	11.355	6767	82493	4.9324
3.9534	4.3166	4.1856	4.5301	3.3751	3.1377	4.1245	3.5742	3.8897	4.2905	3.0832	3.9949	3.0633	2.7672	4.1394	4.1441	3.2005	2.4661	4.3932	2.7939	4.444	3.5004	5.6642	5.0801	4.0433	2.5484	3.2927	2.9752	3.5406	6660.8	6308.6	6909	14433	8.8437	72406	4720.9	1744.1	5.4723	10218	4.5286
20.14	17.554	17.366	15.587	22.611	17.744	19.785	17.316	16.472	16.853	16.408	18.259	15.96	16.371	16.147	15.386	16.642	17.43	16.977	18.001	18.776	15.381	15.626	15.954	13.819	11.389	10.848	9.6343	8.4364	7.9431	7.3385	6.4928	7.3675	7.3138	6.0733	9.7892	8.8981	8.3325	7.7808	7.5405
8.304	9.1039	8.3001	7.6664	10.441	13.594	8.8628	8.0237	6.6765	7.3057	8.1173	6.9764	7.2378	6.6199	6.6507	7.3767	7.3353	10.3	7.3663	11.846	7.8948	7.8882	7.4329	5.5167	4.867	4.7042	7.5689	7.0542	8.0844	7.7968	5.8224	4.5989	5.3154	5.1552	5.9978	5.1143	5.2146	4.4654	5.0226	5.1887
1.7827	1.8262	1.7006	2.048	2.0425	2.1373	2.3493	2.1832	2.1296	2.2687	2.2079	1.9332	1.6985	3.5204	1.5702	1.8206	2.4579	2.3394	254.78	4.7647	2.5024	2.489	2.0345	1.97	2.4636	2.5243	1.6852	1.6547	1.5017	2.6339	2.1241	1.6481	2.0888	3.4828	2.3369	5.2329	2.0259	2.5193	2.5598	3.5197
3.0816	2.3375	2.2208	1.9538	2.3116	2.6275	2.3086	2.6814	2.0982	2.2688	2.0513	1.9025	1.8646	1.8934	2.366	2.3196	3.2113	2.425	2.7172	2.7682	2.3378	2.7013	2.5985	2.3834	3.4115	1.875	1.9554	2.0691	1.4926	1.8646	1.8876	1.6191	1.6407	1.6084	1.5322	1.5574	1.4191	1.5206	1.5022	1.6888
3.175	2.2551	2.661	2.7322	2.0199	2.3186	2.4425	2.2057	2.4075	3.1708	3.2676	2.1773	2.111	2.329	1.8283	1.7303	1.6714	1.6719	1.6472	1.8106	1.5681	1.9257	1.7677	1.7033	1.6268	1.6367	1.645	1.4195	1.7115	1.4811	1.4337	1.4355	1.458	1.3462	1.3783	1.3496	1.2189	1.3946	1.2833	1.1751
13.7	10.545	9.2196	9.0311	9.7342	12.29	9.992	11.369	8.9122	8.7812	10.243	10.174	14.566	14.831	12.428	10.225	12.535	14.618	22.72	19.687	19.933	12.6	15.747	13.673	14.527	9.3495	12.66	8.6918	9.4436	9.87	12.639	11.905	11.122	7.908	12.624	10.156	11.492	11.543	13.232	8.4678
5.0771	4.4517	3.4811	5.0081	6.3752	6.4928	7.4635	7.3782	8.4183	8.8969	7.0949	9.196	10.305	9.1265	13.194	13.374	13.4	7.5742	14.263	13.269	9.4064	7.8932	11.795	20.911	15.004	17.84	16.149	23.229	14.383	21.904	34.049	30.513	27.237	23.672	21.72	13.5	14.291	18.673	14.879	14.907
NaN	NaN	NaN	NaN	NaN	NaN	NaN	NaN	NaN	NaN	NaN	NaN	NaN	NaN	NaN	NaN	NaN	NaN	NaN	NaN	NaN	NaN	NaN	NaN	NaN	NaN	NaN	NaN	NaN	NaN	NaN	NaN	NaN	NaN	NaN	NaN	NaN	NaN	NaN	NaN
NaN	NaN	NaN	NaN	NaN	NaN	NaN	NaN	NaN	NaN	NaN	NaN	NaN	NaN	NaN	NaN	NaN	NaN	NaN	NaN	NaN	NaN	NaN	NaN	NaN	NaN	NaN	NaN	NaN	NaN	NaN	NaN	NaN	NaN	NaN	NaN	NaN	NaN	NaN	NaN
4.4914	6.1655	6.8705	6.3875	6.6584	8.6224	8.3607	6.3002	7.4889	6.1358	7.0198	7.1391	6.7499	7.9273	7.3756	7.4491	6.9064	7.0784	8.7773	6.7255	8.7574	6.5329	6.4271	6.66	9.2966	7.6121	16.826	14.528	9.9825	12.339	11.803	12.873	13.644	12.093	12.279	11.34	13.724	14.257	14.857	12.635
2.8763	2.5198	1.6565	2.5532	1.8528	3.08	2.5663	1.6009	1.9247	1.7076	2.4404	2.0875	3.3807	2.6818	3.4122	2.192	2.2231	3.108	3.0242	2.9192	2.201	4.3094	2.56	2.3709	2.4329	2.2272	1.6757	2.3412	2.5501	3.502	3.2399	2.3429	2.1635	2.2529	2.348	2.3566	2.179	2.0061	4.3421	2.8581
1.4884	2.3002	2.4287	2.1426	2.228	3.1894	2.9043	3.7883	3.1319	2.675	3.112	3.0185	2.6857	2.3001	2.2985	2.764	4.0777	3.2126	3.538	2.9888	4.0016	3.1576	2.3853	2.6283	3.0078	3.0273	3.5451	4.3452	2.616	2.7134	2.8834	2.9958	4.3586	5.2819	4.8366	3.383	7.0139	4.2838	4.1807	3.9397
9.0913	6.9255	7.3064	8.1846	10.275	6.7651	8.2719	6.5532	6.7279	6.5438	5.8336	7.6121	6.1457	5.5105	5.0463	5.6614	4.982	6.7833	6.4494	8.4262	6.8362	7.7263	5.9386	6.4643	6.4338	8.716	5.4559	8.1711	9.9025	7.5433	6.3729	7.3893	7.1335	8.4849	10.651	7.191	8.4685	7.213	8.8728	7.8921
7.4893	8.6347	8.673	12.217	10.6	10.207	9.1706	12.926	11.015	10.422	10.139	9.6134	11.298	11.38	10.527	9.5199	9.2489	8.375	8.7937	9.5867	10.482	8.0639	8.2489	8.0306	8.3947	7.0072	9.993	8.0632	7.4837	8.1248	8.1295	8.7469	7.6502	8.8313	9.9813	8.2481	8.3187	8.4838	9.7878	8.2663
3.7004	5.9313	4.2836	5.1819	4.563	4.3381	3.6481	3.9327	3.213	3.6909	2.5104	3.0837	3.3615	3.4312	3.2814	4.027	3.9133	5.1204	4.9681	6.5239	4.3962	8.9139	9.6317	5.8069	6.2292	6.24	3.7691	5.2474	6.0951	4.8129	5.4474	6.2211	10.539	7.6434	9.3547	9.9251	12.03	6.9105	9.8061	6.469
4.9595	4.9556	5.9231	5.1719	7.5355	9.2508	4.2849	6.8903	5.5688	6.5861	6.4988	5.026	4.7595	3.9228	4.0749	4.8766	5.3056	3.6043	6.2168	4.1032	6.3887	8.3936	5.0431	5.9418	7.1057	5.6789	5.3438	6.7341	8.2319	3.1489	4.2266	4.033	3.5638	3.729	3.4592	3.7061	3.0288	3.1472	3.0811	3.4761
6.8089	5.6344	8.9352	8.7947	7.704	5.9969	5.7841	4.5334	5.4282	5.5622	3.9707	5.1666	4.8324	5.8325	4.8142	5.3381	6.8846	4.4423	4.3056	5.4788	6.9891	5.5329	7.9906	5.6337	6.3908	6.717	5.0771	3.5458	5.5634	5.4674	2.8574	3.6125	4.4992	4.4718	4.1301	3.2747	2.7945	1.9972	2.5724	2.0412
5.3479	6.0441	10.088	12.645	14.68	11.48	9.7429	14.645	14.128	10.888	11.202	10.612	11.729	9.0612	6.8047	6.3815	8.3953	7.0824	6.1728	7.8374	7.5963	7.1495	7.7398	10.972	8.8452	5.8452	6.5441	7.3307	7.9145	6.9814	9.5443	8.4904	8.316	8.4502	8.5674	7.5108	7.7874	9.3967	7.6692	8.8818
1.9055	2.6846	1.9697	2.0573	1.6094	1.8659	2.5764	2.3668	2.8965	2.6091	1.6608	1.7067	2.7161	3.8044	2.6294	2.3371	1.7815	1.952	2.0279	2.1097	1.73	2.2439	2.0165	1.6702	2.0679	1.9824	2.0881	2.0357	2.1309	2.3066	2.2081	2.2613	2.5739	2.1195	2.2068	2.4394	2.6278	3.2936	4.1667	3.0433
2.8567	6.3299	11879	2.7337	13240	6.4582	3.74	3.4277	6.6013	5.0215	8878.6	487.03	5.0725	6.9425	21.564	7.4219	5.9301	6.4603	5.2399	6.3577	3.1792	7.0814	1459.7	14485	2.1122	6826.3	6443.9	3.5706	3.9277	5.634	164.38	140.14	522.35	1172.9	8.1063	7.4424	522.15	543.33	7601.9	3.9414
6.268	8.3253	6.3399	6.0995	4.9605	7.7007	2.8914	2.395	4.387	5.2571	4.3795	5.7498	3.7319	5.3062	3.6326	2.8497	3.3914	5.0886	1.9456	2.5999	1.8915	2.2959	1.9142	1.8234	1.5077	2.1855	2.1071	1.9453	3.2546	3.4066	4.0994	4.3563	4.0602	6.1133	4.0729	2.9247	2.2383	3.0921	2.9294	2.8878
1.2363	2.326	1.5384	4.4924	2.7636	2.7109	3.7614	3.6643	2.5591	8.2617	3.8899	5.9766	6.562	4.9137	6.4529	6.3761	4.6199	1.8119	1.7228	2.1816	3.3103	3.0893	4.3095	2.0736	2.2583	2.5043	4.2459	2.49	2.3553	3.3193	3.8398	3.6632	4.6739	6.516	3.5889	5.1278	5.2525	3.9778	4.563	4.0132
4.8177	5.3426	4.7954	5.4561	5.172	5.7355	4.3516	6.0305	5.3998	4.0227	5.9849	6.6673	6.8858	5.3722	5.45	5.7324	6.5481	5.6949	6.9761	7.2276	10.426	9.1109	8.3855	7.6574	8.8045	7.6008	6.959	6.4198	6.5603	7.8822	6.3901	6.543	5.2073	6.6091	6.1996	6.6729	7.0335	8.8443	7.2258	7.1165
4.1436	4.2255	9.2369	6.442	5.1765	6.3891	4.9484	17.815	10.619	8.7031	17.839	7.1907	12.61	17.487	6.5461	10.448	7.896	11.129	6.4322	11.653	10.064	8.5784	7.8544	7.7352	6.5389	7.066	11.069	13.951	8.7857	10.161	7.5891	12.586	11.275	18.653	12.347	16.122	14.019	25.312	17.952	20.454
4.3997	4.3953	2.5818	2.7369	3.4165	2.657	3.334	3.1183	3.9034	3.8296	4.7461	3.9039	8.4864	4.0499	6.9063	4.4654	9.2797	5.4405	5.8136	8.5886	8.1203	5.8994	15.541	3.519	4.579	4.5264	8.0467	7.4482	7.7987	8.9702	7.8289	9.1541	8.0981	7.2431	5.583	9.7008	4.2462	4.2552	6.775	6.8668
7995.1	2.8891	42.373	6907.3	3.6866	5.4477	7855.9	3.892	5721.2	4.4734	139.39	47.107	6328.8	4.2574	22549	978.84	3885.9	6309.6	4.312	6323.5	4.9539	12329	9.5161	3.8017	5136.8	7.9303	4.7927	4.3811	7.9285	16080	68517	3.6218	4643.4	259.75	8961.2	9.4176	1076.2	5.0109	6565	2.6677
3.9508	2.7941	2.5038	2.7588	2.2969	2.0442	2.2276	2.632	2.7914	2.1759	2.0146	2.2579	1.7952	1.8223	1.8962	1.5917	1.7335	1.4653	1.4942	1.4637	1.3512	1.3918	1.3795	1.2664	1.2713	1.2923	1.1919	1.2639	1.323	1.2202	1.2315	1.2351	1.3058	1.1349	1.2167	1.2696	1.1057	1.1611	1.1235	1.2585
1.5153	4.2949	2.7603	2.0347	2.5314	2.1963	2.3581	3.4175	2.4842	4.3227	2.58	3.4089	5.2284	5.4348	2.3273	3.7227	1.8518	1.8975	1.939	1.6986	2.4242	2.0374	2.4104	1.8938	2.1098	2.6535	2.1199	2.7769	1.833	1.7201	2.3205	3.3044	1.9762	1.6399	1.9788	2.842	1.6263	1.8141	1.6987	2.137
2.4242	3.1699	2.116	2.3727	2.5453	1.9501	2.3052	2.6479	3.1404	2.5825	2.0458	1.7483	2.3884	2.8411	2.3908	2.6097	2.3126	2.6164	2.9552	3.3491	3.843	3.0593	2.8217	3.2416	3.2019	2.3839	3.1081	2.8186	3.7226	3.8539	2.5181	2.3785	3.3387	4.094	7.5043	4.4319	3.0409	3.6043	2.3025	3.1741
2.328	2.392	1.9353	1.8099	1.6713	1.6926	1.6603	1.8739	1.6408	1.7962	2.0155	1.9939	2.6811	2.1664	2.1281	2.4188	1.8189	2.2857	2.3453	1.8792	2.2268	2.6084	2.2709	2.0352	1.6843	1.582	1.9633	1.6825	1.6364	1.5994	1.4557	1.7687	1.7169	1.6884	1.7625	1.7194	1.5557	1.4674	1.5486	1.4566
4.5465	5.3638	7.514	6.5416	7.2664	6.514	9.0435	11.451	8.6455	7.2924	8.5685	10.086	9.5732	7.6616	8.1395	9.1491	8.4332	8.2283	8.2754	7.3605	7.8358	10.645	10.127	10.892	12.194	10.613	9.9734	8.7912	7.4373	7.2017	7.6179	7.046	7.8974	6.9281	6.137	5.2313	5.2566	4.8721	4.566	4.8183
2.7796	2.8922	1.8333	2.5493	2.1582	2.6892	3.0648	6.307	11.085	4.8755	5.026	6.256	1.5112	1.3827	1.4655	1.6847	1.6239	1.6602	1.6196	1.4593	1.5769	1.9133	1.776	1.5001	1.5972	1.5625	1.4512	1.4851	1.4358	1.4886	1.4609	1.2125	1.5245	1.5193	1.839	1.4419	1.4896	1.4935	1.3957	1.1812
7.4921	6.2079	5.0155	4.9694	5.3644	4.3232	4.6089	4.0476	3.8023	6.6719	3.7622	7.2787	5.192	6.1014	5.6078	4.7649	4.4889	10.78	5.2285	6.0628	6.5484	4.5316	5.0929	3.9239	5.8561	6.134	6.487	4.9457	7.271	5.2065	6.2387	7.0491	6.8249	3.3869	6.9131	5.9309	6.6534	4.7182	13.217	9.6739
2.7543	3.2266	3.5559	3.7873	5.7362	4.6339	3.3709	2.9869	4.2676	3.3918	3.8584	5.5993	3.1722	10473	3.3413	3.2234	3.3861	3.1141	2.892	2.8359	3.0512	2.4189	2.4788	2.4606	2.5645	2.6933	2.2627	2.2856	2.7854	3.4064	2.3759	4.1229	4.3947	4.4864	4.0871	4.6241	5.5841	4.7891	4.1122	4.6654
10.859	11.892	12.11	14.105	14.765	9.8291	10.215	11.632	10.041	11.957	13.354	12.083	11.789	11.262	9.8764	11.074	10.965	10.039	12.728	11.749	11.258	9.4073	11.246	7.7729	7.2716	7.85	6.2942	6.8259	10.106	8.4526	8.8156	8.3733	9.2783	8.6387	8.0529	8.9153	7.8085	8.5212	7.5189	7.919
16.608	15.198	13.984	21.296	15.942	15.684	14.537	18.465	19.169	15.265	18.46	14.404	13.353	13.303	12.704	13.71	14.2	11.051	8.1631	9.0496	7.4566	8.2652	8.3541	8.3028	8.2397	6.1096	5.728	6.6635	7.8098	7.3582	8.5451	7.9772	6.7988	7.1907	7.8475	8.212	7.1579	8.2394	7.9088	5.9613
3.3216	3.2902	2.6037	2.7032	3.886	2.6715	3.1789	2.8297	3.229	2.5391	3.5509	3.4139	2.9102	4.6477	4.6495	3.768	3.8534	3.5192	3.0361	3.4156	3.6273	5.2373	5.1747	4.886	4.4523	4.3666	3.9102	5.9175	6.105	8.3915	12.235	11.35	7.7273	8.3082	12.337	13.579	11.993	11.542	13.163	10.983
2.4558	3.0295	2.3907	1.8695	3.2852	2.7781	4.1323	5.9165	2.2606	3.6106	2.167	5.5689	1319.7	5.8289	5.8748	3.4055	0.93857	1.3407	1.333	0.8885	0.77797	1.9278	0.86565	4.1248	0.90155	0.99103	0.82876	1.6627	1.8581	2.1123	1.6009	1.7212	1.7235	2.3007	1.9367	1.6501	1.6736	3.5918	1.6172	2.3195
19.312	14.075	20.014	10.355	15.072	13.344	11.562	12.434	10.175	13.585	7.0412	12.661	7.4501	10.526	11.407	14.205	10.28	9.3763	11.106	9.9322	10.444	11.082	11.499	15.673	13.152	10.205	9.492	11.451	10.862	11.42	8.2638	9.8094	8.9148	7.7011	8.1089	9.9787	9.2821	7.8334	8.7552	11.705
6.7806	6.7692	6.0231	7.4455	4.6143	5.7851	8.554	8.2031	7.6672	7.3121	5.3743	9.2857	7.7037	10.496	5.3324	7.0643	5.3633	6.4697	9.19	6.8215	4.8386	4.9117	3.2146	3.323	2.8955	3.2468	2.6792	2.9795	3.1497	3.2169	3.0355	2.4582	3.7002	3.072	3.7621	2.8814	3.4105	4.0248	3.2123	3.444
7.0914	6.5193	6.7036	5.5454	4.548	6.531	4.2705	6.4925	7.94	11.484	7.4733	4.8829	4.2564	4.9851	6.6859	7.1848	9.4718	7.0157	7.6255	7.4062	8.3747	11.505	6.9451	6.6264	7.3612	5.0886	5.4197	5.5225	5.7735	6.0318	5.3442	5.4359	4.3673	6.0905	4.8048	5.1841	3.7113	4.2471	4.9619	5.2325
3.8798	2.6264	4.4247	4.0675	6.9973	3.2023	6.374	3.7765	3.6271	4.6956	6.8253	3.5068	3.5451	2.7035	3.7136	4.287	6.4862	6.1885	4.5174	3.2117	2.7454	3.4784	2.6283	4.4444	3.6958	7.3172	7.5576	4.5285	7.0794	9.3628	5.2978	10.086	13.698	4.7025	4.9767	7.4049	8.9707	4.0957	7.0685	3.4777
1.6495	1.6108	2.2148	3.0601	1.5839	2.1777	1.8415	2.6972	1.8588	2.3067	2.2263	2.5493	2.5244	2.8091	2.5227	3.3257	2.6584	2.5686	1.9849	3.2495	3.5665	3.0335	2.8185	2.91	1.8511	2.9498	3.4311	2.6753	2.8388	3.0881	4.3495	3.8275	4.7851	2.5297	4.6417	2.9508	2.7538	4.3002	3.2923	5.4408
4.6751	4.6619	4.8602	4.3242	3.4627	2.9015	3.1779	3.6186	3.9518	5.2395	4.3255	4.5117	10.427	5.0309	2.6571	2.659	3.1571	3.346	3.4822	11.146	3.1005	2.9886	4.8743	7.0768	4.0703	4.543	17.233	4.2886	4.052	4.4114	4.0749	6.316	6.1337	17.511	6.2378	3.9171	3.6675	3.6184	4.928	4.3953
1.4876	1.5541	5.2843	3.2088	6.4355	6.3205	7.6274	3.8198	3.9434	10.103	8.0882	6.1931	4.859	2.1079	1.8982	2.2624	2.4334	3.563	4.829	2.81	7.8227	1.774	1.3994	2.3657	3.8884	3.4204	4.2113	4.5253	4.6258	7.0487	7.34	5.4117	8.0075	4.8378	7.0207	4.8483	8.6817	12.818	7.001	6.0776
6.1804	5.8341	6.0258	5.0995	3.9589	4.0667	5.4503	6.3742	4.9118	6.3768	6.3629	5.5648	5.0895	6.3044	5.3988	5.923	5.85	5.9595	7.5686	6.1466	5.6891	4.8574	2.9454	2.4197	2.8392	2.5087	3.1006	2.6998	2.6809	2.5418	2.5092	1.8051	2.0131	1.7297	1.7538	1.5025	1.6303	1.7927	1.5491	1.5847
1.6432	1.6394	1.4373	1.6204	3886.1	1.3364	1.4433	3.4052	5.0921	2.3239	1.8645	3.5184	2.757	4.3429	2.533	3.0686	2.944	2.171	3.4205	2.6263	2.4383	2.0291	3.7474	3.3235	2.1245	643.94	1.7668	2.0019	1.9039	1.7876	1.4642	1.4448	1.4455	1.4399	1.4211	1.3335	1.2953	1.397	1.3635	1.2578
4.6062	10.176	8.3285	7.1676	4.3687	6.0933	2.8494	2.6538	3.2365	2.2135	2.4408	2.245	2.6418	2.8301	6.0599	2.3572	2.6023	1.9984	8.7608	3.1835	3.1301	5.3615	3.2488	4.5526	3.7746	5.382	4.9029	3.7098	3.9924	3.8841	5.4224	3.8249	4.7995	5.7321	4.2898	4.0238	3.7764	6.7	6.0651	4.8532
4.8258	6.8593	6.5474	6.4511	8.5735	7.0316	10.134	11.717	7.5262	12.999	5.7586	13.201	8.1496	10.071	6.6297	12.738	7.28	8.3294	10.443	13.633	10.452	10.305	7.8096	7.8263	9.2512	8.5303	5.631	4.8567	5.6289	6.1607	5.6296	6.0356	5.4485	5.9222	5.7254	7.6831	11.993	7.511	7.4507	5.6306
7.6935	211.24	9194.9	13213	8.5934	1615.1	10.062	22.744	49.169	11.438	13806	12.597	12.785	9.7226	4796.6	5.052	13.266	14.743	7.0587	4.1462	5.4913	9.5424	8.8379	7.8292	8.7001	8.9424	72977	11.64	11.159	2133.6	12258	68854	11609	13.674	13.662	8979.8	10337	24455	10.861	11.969
2.1426	2.7765	1.7748	2.2551	3.0078	1.7326	2.0114	2.2814	2.2738	1.7124	2.1149	2.1624	1.6294	1.9866	1.7654	2.365	1.897	1.5941	1.8151	1.9116	1.6671	1.6826	1.7864	2.5068	2.0804	2.0221	2.0189	2.1275	1.7384	2.9753	1.8415	3.6448	2.5732	2.4904	2.3809	2.6784	3.0374	2.9989	2.6863	2.9644
4.5772	4.0479	5.2115	4.4066	5.453	3.0565	3.9506	3.8448	2.7498	4.3073	4.2691	3.562	4.0855	5.4181	3.3866	3.5718	3.0293	3.0412	9.2217	6.7927	4.6776	4.1763	3.681	3.0113	3.1074	2.2434	2.8334	1.512	1.5193	1.391	1.4227	1.323	1.2377	1.4084	1.5547	1.4237	1.1969	1.3032	1.6895	1.2798
6.0802	5.4928	5.1441	4.5316	4.7896	6.1453	6.301	5.3806	5.4722	5.5431	5.2018	4.6113	5.161	4.0813	4.3273	4.1528	3.6937	3.5944	3.719	3.3555	3.3099	2.866	2.5115	2.3347	2.5948	2.2459	2.3116	1.9506	1.6533	1.6955	1.6042	1.6024	1.491	1.4516	1.597	1.3693	1.396	1.3588	1.4685	1.2612
2.0537	1.6306	2.0923	2.1395	2.2406	1.9808	1.7505	2.0915	1.6497	1.6981	1.5997	1.5009	1.8066	1.8872	1.7077	2.1059	2.6305	2.1404	2.0886	2.1762	2.2776	2.209	2.4237	2.6083	2.9813	3.2607	3.4462	3.5116	3.2091	2.9833	3.3224	3.7366	4.3316	3.8564	5.1756	4.2117	4.4869	3.7873	3.825	4.7256
15.853	6.4479	4.4849	4.4538	3.756	5.0649	3.2906	2.7462	4.7098	5.2704	4.6984	3.588	5.8022	6.603	6.0638	7.8118	4.7715	4.2588	4.4312	4.1493	5.723	4.7668	5.6991	6.9139	8.4414	9.1136	12.396	10.1	7.0505	6.7333	8.2148	6.0814	5.352	8.4864	9.6885	7.29	6.9302	6.0599	11.042	9.8086
2.7964	5.8304	11.058	16.124	9.1545	4.9629	5.8587	7.527	8.5162	11.681	25.414	8.5505	7.1346	5.703	14.805	18825	9.5457	4.3238	20607	12.127	8.6587	3.4348	4.4607	4.0142	6.9172	3.8189	3.6392	5.0432	5.1046	6.5388	5.2753	6.8896	4.3971	4.0699	8.2086	5.2738	7.8724	9.9909	5.7201	14.82
15.195	5.7948	17626	7.754	9726.8	6.947	11.728	8.9243	4.4096	7.8648	5.6853	7.4134	9.7326	7.7837	6.8077	9.1722	10.587	5.8442	7.8356	8.2385	6.0045	5.7008	8.689	11.957	9.3227	4.8526	3.0584	4.2702	4.2629	6.6219	5.3133	3.9834	4.2502	4.2994	5.6903	3.5568	3.2491	4.5879	5.279	3.3255
4.5863	3.1421	4.34	3.3442	3.5275	2.293	2.4617	4.4728	2.6805	4.3096	2.6304	3.4428	3.2897	2.7591	3.4531	3.6269	2.0808	3.0479	2.5533	4.4121	8.8077	5.1319	3.0975	3.0006	4.043	3.6761	5.9317	4.5054	4.9379	4.4722	4.1437	6.4202	5.3585	5.3711	4.2584	6.0884	7.8423	3.9812	7.1114	7.1354
7.5419	15.106	7.5901	6.7048	10.619	13.12	11.256	9.6421	12.983	15.952	7.7737	11.989	12.205	9.3261	10.52	12.753	9.6757	8.6809	8.4077	10.367	9.4577	11.534	9.3906	9.6505	9.0915	9.3243	11.351	12.56	11.089	10.98	8.6705	7.2921	9.3315	8.1357	9.0668	6.9784	9.4333	9.2315	9.5863	8.0656
2.8096	3.5235	2.6332	2.0985	2.6237	2.3924	2.126	2.111	2.0989	2.2558	2.5401	2.1325	2.1321	2.1076	2.9162	2.4649	1.792	2.8583	2.5361	2.5481	2.1078	3.1512	2.9624	2.9728	3.1789	4.7029	6.1502	3.3697	4.0816	4.5233	3.3713	3.4702	4.0204	7.5019	4.0218	2.6391	4.4509	6.0274	3.9073	4.6701
4.1526	5.2221	3.0025	3.1271	5.3953	3.9027	2.4269	6.2542	4.211	4.6841	4.4903	4.8407	3.3571	4.117	5.4799	4.5082	2.9026	5.3414	4.2662	4.5417	12.614	4.4492	4.9877	2.8139	2.6347	2.4572	2.9782	2.662	3.2593	2.9865	2.3778	2.5387	3.5704	2.6708	2.1833	2.5305	3.8321	2.8661	2.2476	3.1387
6.4595	7.8093	4.6989	12.46	7.3278	5.5567	5.8873	6.8574	4.3459	5.2559	5.8341	4.8315	4.2408	7.5268	7.4559	6.1827	5.0758	8.2221	6.5377	9.0569	12.261	12.332	11.274	8.0355	7.6842	6.6385	10.525	9.6014	8.5026	6.6677	7.6335	7.1984	7.2258	9.444	7.3042	10.388	17.503	13.676	12.368	9.1385
2.9939	4.041	5.7818	11358	3.7148	5909.3	5.9667	5.1914	3.4259	4955.2	3.3628	4.2653	4.2597	9996.8	3.3038	3.4999	3.2114	2.8255	3.6206	4.4869	5.3238	3.5953	4.452	3.111	2.7854	3.7113	3.6076	3.5117	4.0667	4.3363	4.1588	3.4457	7.6297	3.1054	3.9832	2.6801	4.2926	2.9477	2.6867	2.6755
3.3741	5.0089	6.5079	7.2266	10.139	9.0843	7.2743	10.664	8.1522	5.2313	5.6764	4.9104	6.5619	6.1932	5.299	11.198	5.9808	7.1364	9.2548	5.5383	8.6331	8.6861	10.641	12.468	12.497	13.986	12.515	16.436	13.183	13.942	12.809	13.076	17.015	19.93	12.906	11.638	11.571	8.1479	12.235	9.8353
4.5591	3.9529	5.0499	3.6125	3.7812	3.6471	4.7345	4.8692	3.0451	3.5392	4.0974	3.052	3.6393	3.9697	3.3124	2.9547	3.1052	3.798	3.182	2.8918	3.5992	4.2703	2.6956	2.7161	3.3245	3.3895	3.3761	4.4648	2.8584	2.5773	3.2355	3.2478	2.8492	2.7682	2.1511	2.9298	2.9292	2.5795	2.6335	2.8292
2.7598	2.6276	2.6533	2.9862	3.9106	3.1448	3.0246	13728	2.8586	2.5305	4.8889	5.6816	291.6	3.3442	4.3397	4.7222	2.4896	2.8803	2.4888	1.8214	2.5074	2.8459	2.1292	1.8148	2.0652	1.5551	1.6387	1.7747	1.9184	1.7199	1.6986	1.7589	1.6365	2.2273	1.8119	2.2732	3.9239	3.9436	2.456	3.1379
28.129	2695	7.5255	709.58	17389	2524.8	7771.5	780.31	30.927	21695	1106.3	63.462	7621	672.61	1648.4	1262.5	1792.9	2207.4	431.36	4494.9	7.7046	6608.3	3.8655	3.0908	3.0874	10.066	3.0649	1.6752	1.4065	1.3719	1.5079	1.5593	1.1975	1.066	1.1302	1.2378	1.2711	1.1716	1.2936	1.2511
5.9189	5.9692	6.9152	5.8903	5.9607	5.9955	5.9543	6.9712	7.2766	6.5483	7.0062	5.3507	4.9413	5.6083	5.7253	4.3443	4.5033	4.6147	5.5246	6.7156	5.5841	3.021	2.3028	1.7889	1.7592	1.5502	1.5377	1.509	1.7604	1.7733	1.8273	1.8896	1.7179	1.7477	1.6841	1.8292	1.9447	1.9097	1.8171	2.0754
5178.2	5.0706	6.0436e+07	9433.7	2736.8	6404.5	5.3673	4.9165	4680.5	5.1405	5.2714	4.39	3.2526	5.4889	5042.3	155.19	5999.3	4.2443	6.9494	4.1255	4.9089	4.2986	4.1169	2.7446	2.6694	3.761	2.8832	3.8422	5.547	4.2358	3.8464	4.6222	4.6404	3.7595	5.5811	57.457	5.0747	3.6187	7.1826	924.18
9.0673	12.693	11.933	11.932	9.914	11.288	12.025	11.023	10.429	8.7764	9.9029	10.607	9.3925	11.788	8.912	8.2566	8.0585	8.2722	11.095	11.85	10.467	13.558	11.693	12.029	17.433	13.199	16.362	14.918	12.911	13.666	16.315	16.272	14.219	13.766	11.85	13.798	12.23	16.82	15.838	11.552
1.1566	2.0974	1.2369	4.3927	1.0699	8.9982	1.418	2.0365	4.0974	27.109	5.1178	10.557	18.982	1.7268	5.1033	1.369	7.4211	5.7103	3.8364	1.7727	8046.3	3.8793	416.99	5.6648	6.5831	8.7533	79.696	5.0319	2.2661	5.0592	3.1249	6.8576	2799.6	189.99	6.637	3.7922	10.551	6939.3	56.715	6.2411
6.7047	11.733	16891	11.239	5.8861	5.6189	6626.8	5.6325	6738.2	5.8449	5.8444	11461	8738.5	5.1424	3842.5	4.766	5.0219	4.3909	6654.8	3.1905	6310.7	9.0137	6386.6	4.1794	4.3054	3.5953	3.9217	5.8898	4.094	5389.9	5456	4878.9	4162.6	3.1932	3.4488	5.9059	3.1089	4.3043	10786	3.5515
7.7111	9558.9	558.34	5.6933	1016.2	45193	5346.7	7.7459	395.42	35.362	7.1345	89.107	718.2	4169.3	179.58	8.1406	6.1501	1505.3	63.112	1253.2	11339	21386	691.48	4.5537	3.8868	7119.8	5.1767	103.1	7.4535	8067.2	1557.6	777.2	4570	412.69	5.2885	131.12	7241.7	6.499	312.2	2396.6
4.9899	4.4274	3.7587	2.8089	3.8135	4.0438	3.4861	4.2863	3.4061	3.8373	5.3518	4.4378	4.281	3.6768	3.3591	4.8699	3.2674	4.4611	3.2573	3.4685	3.3426	4.1091	3.1646	3.3594	3.7763	3.7491	3.8247	3.2931	3.8903	3.4527	3.2716	3.5321	3.576	4.4896	4.0523	5.2188	3.0927	3.9705	4.2452	4.1542
3.3425	2.3408	2.9667	2.8474	2.1944	3.2206	3.0148	4.1884	3.0018	3.9453	2.4573	2.7303	3.1631	2.3822	3.7095	2.2815	2.2163	3.4297	2.1215	3.1058	2.0683	2.6725	3.1516	2.2741	1.8319	2.0635	2.0752	1.9767	2.3132	1.7307	1.8544	2.0163	1.5849	2.5351	2.2378	2.4094	2.2665	2.4967	2.7647	2.5786
8.2069	8.9692	11.322	12.422	10.12	18.732	21.747	20.111	15.869	17.002	13.438	13.834	12.075	11.906	10.933	11.571	13.996	12.445	15.224	12.8	10.552	13.396	10.778	11.918	10.835	9.045	8.6062	9.5681	8.0077	9.6002	7.6484	9.0909	8.8869	9.7453	10.095	8.705	7.9491	9.4233	11.014	9.4985
6329.9	6.7786	21528	7432.6	28.429	92421	4783.3	1494.8	23318	13360	9432.6	9.5374	14.872	3.2833	2.1925	4.9822	7513.8	4.3394	4.4658	3.3983	8.247	3.4768	6.6942	3.739	4.0412	4.1342	2.4388	2.0997	2.5381	2.5447	2.3312	2.468	2.2566	2.9819	2.1304	2.302	1.9881	2.8962	2.2264	2.3037
7.7206	8.0546	9.6832	6.2078	7.4294	5.9486	6.2375	6.2199	5.1251	6.473	5.4322	4.8662	7.2732	5.4747	4.852	4.2402	4.9188	17.179	8.0403	11.884	11.461	9.5392	8.3207	10.483	9.8109	11.945	7.5111	8.8703	5.1168	6.956	7.9929	9.6815	7.5471	13.669	8.3442	9.8977	13.309	12.627	15.175	8.063
2.3512	2.1922	2.1919	1.5853	1.6296	2.0119	1.9584	1.8333	1.6803	1.7969	1.8079	1.94	1.8059	1.9376	1.9597	1.8982	1.7382	1.6305	1.7739	2.865	2.0126	1.9779	2.2028	2.2292	2.5435	2.2157	1.978	1.8583	1.7092	1.7528	1.8395	1.828	1.9162	1.7399	1.6955	1.6769	1.6479	1.8215	2.3012	2.092
17.681	16.659	16.993	18.231	16.884	10.655	16.528	16.412	21.013	16.081	18.103	17.71	19.821	18.06	11.242	14.856	13.944	10.464	15.523	13.61	15.27	13.397	18.221	13.362	11.834	9.2663	9.101	8.2603	7.9658	9.5781	8.6474	7.9931	10.775	12.638	8.2765	11.084	7.6312	9.9455	10.266	9.7508
12.284	12.509	12.176	11.745	7.5949	8.1017	7.1449	9.4054	10.471	9.9262	8.6706	10.132	13.807	17.64	9.1092	8.1905	10.338	9.798	6.8477	10.781	9.1307	8.4494	7.7347	9.3807	8.8393	10.767	7.7611	6.9773	6.3807	8.053	7.9337	8.9216	8.7851	8.2992	16.376	10.297	14.244	9.5434	10.981	10.313
NaN	NaN	NaN	NaN	NaN	NaN	NaN	NaN	NaN	NaN	NaN	NaN	NaN	NaN	NaN	NaN	NaN	NaN	NaN	NaN	NaN	NaN	NaN	NaN	NaN	NaN	NaN	NaN	NaN	NaN	NaN	NaN	NaN	NaN	NaN	NaN	NaN	NaN	NaN	NaN
162.97	103.7	24.278	6.8261	24108	16.677	6494.9	343.27	1713.5	4373.2	21.459	4.8729	9464	2159	7.3815	1030.4	6.3584	4.1693	9512.3	4.2315	15.523	4.5723	3.6951	3.4226	2.3736	2.936	3.3251	4.379	4.1844	3.2131	2.8121	3.9292	4058.7	3.4956	3.7951	150.08	2.7991	4.761	3.8987	3.2004
1.5205	1.5346	1.6077	1.4927	1.62	1.4653	1.5082	1.4092	1.3714	1.3128	1.2906	1.3128	1.4133	1.309	1.1901	1.2028	1.288	1.3941	1.4529	1.4563	1.4034	1.4054	1.4052	1.7731	1.6414	1.782	1.4864	1.7432	1.3949	1.4458	1.3701	1.3581	1.2848	1.4022	1.3484	1.4183	1.2362	1.4563	1.5549	1.5091
3.7204	12087	3.5103	3.9062	4.0439	3.0608	3.2896	2.9443	4.4329	4.9989	3.959	4.2475	4574.6	3.6257	4.4251	3.6829	2.5582	2.6655	5.1955	3.842	3.4493	4.7547	3.257	2.6232	4.5181	3.1523	3.2218	2.5116	3.6103	3.9059	4.2515	2.6502	3.0088	4.1556	3.2269	2.8337	8199.7	4.0883	3.2653	3.8909
2.0695	3.1517	2.8546	3.1072	1.9166	2.3852	1.8676	2.4618	2.5272	1.2773	1.2827	1.4396	1.2351	1.2559	1.3238	1.2504	1.2696	1.3185	1.625	1.4831	1.3379	1.3867	1.8699	1.8318	1.6006	1.6679	1.6089	1.5967	1.6036	1.2664	1.5173	1.5662	1.7394	1.466	1.5176	1.7561	1.5514	1.3169	1.3449	1.5769
3.2277	3.2729	2.372	2.7366	3.1595	2.3412	2.7321	4.1382	3.9813	4.5826	5.3656	3.5606	5.0252	4.1165	4.3771	3.3649	4.096	3.0574	4.4399	6.3103	5.6806	3.4798	5.2283	4.6371	5.0598	4.1434	4.5804	8.0113	4.4965	4.6547	8.7124	6.1825	5.8613	6.1097	4.5865	6.2592	14.045	10.398	7.2475	4.5924
3.2088	4.3755	7.9997	5.3414	7.9356	6.0097	5.4706	8.0829	13.177	7.8746	6.303	4.7985	13.292	7.9688	8.2248	6.9823	16.307	11.936	10.061	9.2566	6.2787	8.7035	8.2852	7.1307	4.6469	8.033	7.1172	5.7926	7.2056	5.9136	9.007	6.6974	6.8409	5.4727	5.2415	6.1624	6.1471	6.8561	5.7576	7.4137
1.2912	1.2951	1.2394	1.3254	1.4798	1.309	1.3125	1.425	1.4124	1.3969	1.4174	1.4459	1.3956	1.371	1.401	1.3582	1.4047	1.3575	1.4978	1.3835	1.3212	1.4342	1.2874	1.2809	1.1506	1.1738	1.2527	1.2193	1.135	1.1398	1.1616	1.1576	1.2491	1.2213	1.2965	1.2785	1.1995	1.4408	1.6123	1.3417
NaN	NaN	NaN	NaN	NaN	NaN	NaN	NaN	NaN	NaN	NaN	NaN	NaN	NaN	NaN	NaN	NaN	NaN	NaN	NaN	NaN	NaN	NaN	NaN	NaN	NaN	NaN	NaN	NaN	NaN	NaN	NaN	NaN	NaN	NaN	NaN	NaN	NaN	NaN	NaN
5.8627	6.5997	5.9222	6.8824	5.7827	7.4642	5.7418	4.4184	7.1818	5.2299	5.8424	5.9912	5.6279	5.4839	4.1083	4.8361	4.0703	5.539	5.1067	3.9624	6.2848	4.4687	3.2891	2.6315	1.9771	1.9046	1.8908	2.334	2.3333	2.0494	2.1347	2.2677	2.9949	1.9524	1.8029	2.2123	2.0324	2.3245	2.2836	2.2705
3.2792	2.9555	2.061	3.7382	2.6454	2.0247	2.1472	2.1889	2.2298	2.571	2.3324	2.9017	2.4042	1.9274	2.5306	2.2646	2.3287	2.5037	2.7031	2.9426	2.6185	3.157	3.6571	3.6823	3.5295	3.4557	3.4719	4.0439	5.1145	5.0832	5.1269	4.5888	6.8327	5.1941	6.5931	8.7048	7.447	8.4189	7.8631	8.2182
4.1797	4.0851	4.0331	4.2129	4.0957	4.5182	5.1649	4.5646	4.9248	5.6379	4.7268	4.4898	4.4432	3.622	3.5118	3.9639	5.6558	4.3611	5.1456	5.5312	4.4835	4.4352	5.2448	7.0033	5.3795	7.4436	6.6313	8.0095	6.9534	6.264	8.0643	9.6734	10.844	8.2772	8.9054	7.2028	9.4544	8.8912	9.0102	8.7085
2.1189	3.0117	3.3383	3.3955	2.902	3.0877	2.5358	2.2296	2.7961	2.8675	3.7051	2.8308	10.461	7.5459	7.5812	7.1865	4.2465	2.9183	3.8876	3.6345	2.4514	3.708	4.1405	2.7062	3.1803	2.8678	2.1999	3.3843	2.2643	3.4444	2.6147	2.104	3.1412	2.4903	3.2436	6978	3.8135	2.6722	2.7998	6.0673
5.5973	7.6643	9.1056	8.6051	3.1068	7.1131	7.9594	7.43	7.5737	5.7226	5.271	7.592	10.136	8.283	8.3847	6.8231	3.4285	7.597	3.3344	4.3219	3.5106	4.2647	4.5017	5.8839	7.7904	14.583	10.449	12.538	10.67	14.184	17.145	12.186	7.7942	12.33	9.7207	13.89	9.8924	14.026	17.121	12.202
3.9784	4.0264	4.1092	4.1229	2.9711	3.831	4.1968	3.8194	3.8121	3.312	3.2849	2.424	3.5273	5.747	4.5385	12.474	4.5522	3.0957	3.9399	3.4953	5.1149	5.0067	7.2816	8.1398	7.706	7.5355	7.5496	6.4807	7.3349	7.9677	5.1509	7.2557	3.1806	3.2438	3.1074	2.6706	2.4856	2.797	2.6817	2.6325
2.7095	3.1911	2.0576	2.519	2.3488	1.8913	2.6264	2.6772	10883	4.1063	5.3816	2.7652	5.3832	3.4476	3.2948	3.76	2.3803	4.4497	2.2711	4.9682	6.1632	4.5001	3.2446	3.4494	2.1791	1.9785	1.7329	1.7861	1.7059	1.6616	1.9108	1.6677	1.6379	1.3802	1.4864	1.5082	1.3792	1.7073	1.4358	1.4236
2.555	4.0923	2.8398	4.2012	4.5816	9.3629	6.313	11.558	6.8187	8.7177	10.564	7.263	8.6545	5.2585	5.6885	4.2958	7.2997	4.4623	3.6223	5.4475	3.0979	3.1602	3.7123	3.234	2.4896	2.5798	2.9065	2.9504	3.264	2.9303	2.7283	4.2514	2.5559	3.0286	3.9671	2.7646	2.5134	2.6987	2.6603	2.6485
5.3888	4.6931	5.993	4.4166	3.6165	3.6105	3.6515	2.7332	3.9524	2.8632	3.8446	3.1459	3.141	2.9948	2.4551	2.5942	2.2065	1.8438	1.8195	2.2737	2.373	2.3504	2.2633	2.141	2.201	2.648	2.0108	2.7226	2.0798	2.9362	2.4665	2.5185	2.7443	2.8299	2.6952	3.2694	3.1832	4.257	3.2775	3.7226
8.0321	9.0104	5.1681	10.526	4.9167	6.8362	10.657	17.1	9.9444	5.7596	8.8892	10.942	12.606	9.3071	2.891	3.1292	2.9582	2.6665	9.884	4.1535	3.6025	7.3303	3.8578	5.8576	4.6506	8.7999	5.8412	9.3286	4.5437	5.6694	7.6387	7.1748	3.6232	6.162	4.1641	3.5393	3.954	4.2626	5.3852	4.0289
2.4903	3.8986	3.0554	3.3521	3.4602	3.4861	2.2367	2.5143	2.5315	3.3545	2.3186	3.206	3.2595	2.4835	3.1189	4.0127	3.533	2.4769	3.3531	2.6324	2.3932	2.3289	2.3738	2.4138	2.2006	2.2273	2.3224	1.9032	2.1881	1.8236	1.7361	1.8531	2.212	2.0607	1.6893	1.9845	2.2217	1.3407	1.4341	1.5189
8.5602	7.1413	4.3228	3.981	5.8946	4.8417	3.924	7.8379	2.8908	3.6388	2.6262	5.1217	4.4989	4.3433	4.5171	4.6773	3.466	4.1604	9.2745	17.802	6.4849	8.1613	6.0434	6.1563	3.5464	2.7456	4.4541	3.4872	2.4125	3.0631	6.172	1.8006	6.7636	6.8238	4.3454	6.4701	5.9415	3.9437	6.3612	6.5671
4.8808	2966.1	4.3552	5.4487	3.16	3.3596	4.1062	3.5027	3.1956	1658.6	5.0978	62.52	6.6279	1474.1	182.38	7.6336	3.6661	3.4483	7141.3	1315.1	7.846	6.6641	5.3906	3.3874	3.0739	2.833	6.9382	2.1346	3.8509	2.6642	1.8876	5.4715	5.3415	3.4627	1.8794	3.4052	4.689	2.2573	5869.8	4.2571
4.5489	4.6489	6.0279	4.2744	5.2743	6.5992	4.8037	4.3557	5.9502	5.7934	5.0042	6.1858	5.822	7.134	6.4328	5.7393	6.8047	5.898	6.6641	6.5838	7.3135	6.9509	5.5911	4.6575	5.2137	5.6242	6.5044	6.0832	5.9839	6.8892	6.4656	5.6633	5.3737	5.7856	5.255	4.7128	5.2153	5.0809	4.3228	4.7534
12.261	9.8494	12.479	9.7851	12.8	9.3287	7.6888	8.8645	10.187	11.528	6.962	9.1462	8.6945	8.1143	8.3229	7.6262	8.4318	8.2023	7.9913	8.6327	8.5466	8.2821	7.614	8.0912	6.8641	7.6714	6.6154	6.4812	6.7505	7.1404	7.5577	7.6381	7.0952	6.8258	6.8635	7.6499	7.8144	6.6782	7.6145	7.163
4.2723	3.8669	4.2098	3.3505	4.3965	5.2235	3.7929	3.6582	3.1124	5.6635	5.4333	4.8497	3.9782	5.5062	4.0323	3.5355	2.6428	3.5168	3.8513	3.4526	4.5242	5.6216	3.5052	3.2282	3.5682	4.5749	3.7834	3.5953	3.7264	3.8624	3.5064	3.5021	2.5319	3.3341	2.6153	2.6303	2.4841	2.4842	2.1585	1.9248
3.3074	3.7584	4.4606	4.5054	3.0213	3.9029	3.5314	3.0241	7.0545	3.504	3.1187	6.7702	10.162	3.6435	3.7467	4.4264	13.273	7.8457	4.2073	17.214	6.2055	6.5227	5.268	8.9673	16.758	7.408	9.0138	11.018	7.6452	9.6654	13.841	6.441	7.2846	6.8345	6.0824	10.611	12.613	8.8628	6.862	8.96
5.5174	6.926	3.7057	8.1521	6.2867	8.4235	9.3358	5.2208	7.6247	10.22	5.8974	7.5676	7.1516	9.2103	6.8973	6.8743	22.211	9.2587	5.5681	8.8747	7.0366	3.9188	8.242	3.5979	6.9826	5.5369	5.8803	5.6504	7.2328	5.2525	6.5881	6.2937	6.4646	10.657	10.441	8.551	7.6208	10.017	8.834	13.755
0.92906	0.92742	0.93348	0.86295	0.82403	0.86652	0.87073	0.86255	0.88425	0.85261	0.90558	0.87864	0.88525	0.89524	0.93049	0.93551	0.94634	0.87522	0.92725	0.89852	0.95567	0.98511	0.91207	1.0172	1.013	1.418	1.414	1.5201	1.6888	1.6634	1.4468	1.4354	1.5708	1.4432	1.841	2.0668	1.8749	2.2032	1.8126	2.0937
7.7348	4.8549	3.1519	2.9202	3.9288	2.2082	3.0432	4.3502	6.3363	3.9383	2.9309	3.616	4.8212	4.0834	5.59	3.1797	3.768	3.4067	2.8618	3.6798	8.5297	3.3223	2.8122	2.6247	2.1592	2.1438	2.5586	2.5948	2.5274	2.3222	2.4673	2.4753	2.6027	1.8822	2.7343	2.3803	1.9481	2.4308	2.4009	3.4414
2.6823	3.8379	3.2672	3.126	3.089	2.7734	2.4041	2.8511	2.8013	2.6287	2.3304	2.2424	2.1815	1.9331	1.6477	1.9749	2.1395	2.44	2.593	2.3984	3.2228	2.8498	2.7428	3.0877	4.3746	4.0998	4.816	5.2684	5.8792	5.9451	5.7114	6.7669	5.859	5.0779	5.2741	6.2493	5.5461	8.2141	7.5786	10.364
13.335	7.7814	12.648	12.052	13.767	11.895	10.64	10.068	14.298	7.9476	7.0175	8.9972	8.3405	9.2964	7.6096	10.163	7.5822	10.367	11.11	11.725	10.541	9.5911	12.642	11.836	10.89	11.046	8.8215	11.652	9.9149	9.936	9.1217	8.9168	9.3772	9.4952	9.1793	8.0439	8.9591	8.5297	8.7013	7.908
4.8277	4.7523	4.1687	4.2302	5.6799	4.1002	5.431	5.3901	5.1507	3.5885	5.8984	6.0431	3.6612	5.0861	4.6754	5.6415	5.0031	5.5111	4.1166	4.9943	4.3196	5.8943	5.5023	4.4569	4.7155	5.0861	4.6894	5.8957	4.9272	4.3316	4.1654	3.9273	4.6411	4.6224	4.4536	4.7191	4.5918	4.383	4.3795	4.9976
6.3622	4.5248	5.9038	4.978	4.4876	8.605	11.233	5.0454	7.5161	6.9599	7.8807	9.5993	10.089	6.9316	8.3879	5.166	4.944	4.5389	6.536	7.2738	15.148	7.0028	7.8278	4.1949	4.6186	4.6901	5.2268	4.3909	6.5097	6.3192	6.7962	5.3021	5.6581	5.1594	5.3977	6.554	5.3642	5.4421	5.1821	5.0826
9.2731	10.782	10.602	10.603	10.501	12.903	11.772	11.793	12.255	11.451	11.225	10.202	11.947	11.407	9.8771	10.14	9.7493	10.391	9.9011	11.864	9.3016	8.5391	9.0759	8.5782	8.9475	10.216	11.238	10.47	9.8756	11.947	11.046	12.72	11.682	10.63	12.541	9.0463	10.762	10.709	12.072	10.586
3.1811	3.001	2.5074	2.4023	2.4125	3.2437	2.4774	1.8346	2.0794	2.5545	2.0569	1.8765	1.4965	1.5368	1.647	1.508	1.6548	1.4825	2.0427	1.8036	1.9738	2.8047	2.2137	1.895	1.6927	1.3263	1.4676	1.4687	1.2073	1.1965	1.1861	1.1487	1.1478	1.1264	1.1954	1.2179	1.2795	1.2237	1.4376	1.2444
8.3868	11.174	8.1185	8.8165	8.711	7.5624	8.8947	8.3013	7.6355	8.9366	9.899	12.267	13.957	13.814	10.573	13.578	11.864	9.4452	8.4824	11.401	8.6065	9.6663	9.1301	8.6249	8.257	8.9712	7.7676	8.0097	9.3702	7.9352	8.5578	8.7525	7.8067	8.3166	9.9318	8.5586	9.032	7.5293	7.3878	8.1846
3.5644	3.4336	2.5795	2.7771	3.3359	3.7716	3.5988	2.5989	2.1451	2.3173	2.2502	2.0827	1.7522	1.5773	1.9295	1.6464	2.0866	2.0892	1.9002	1.9663	1.8654	1.7551	1.7847	1.8627	1.8621	1.8975	2.5414	2.5799	3.8745	3.2223	4306.5	5769	1811.2	1859.1	12284	6.2737	18316	7.1649	10250	3.9414
4.6161	4.9327	5.0245	6.0991	4.8399	4.9069	5.1046	4.9652	4.2715	3.8408	3.8042	4.1814	4.234	4.5693	3.4845	3.9068	4.084	3.9624	4.1423	3.9371	3.9453	4.4517	4.135	4.3879	4.6771	4.9178	4.9828	5.201	5.1087	4.4243	4.7934	4.8394	5.128	5.018	6.0759	5.5325	5.9246	6.5337	6.8439	6.2774
11600	4847.8	4.9616	4.4782	9140.8	7421.3	4.6165	4651.2	57675	6.2864	5.8914	9452.6	4.8831	9663.2	5843.1	6333.9	3.7727	4.858	6.1916	6.5994	10.622	13.752	8.3587	10.901	10.111	6.5285	9.8361	6.3443	7.843	5.9617	7.177	6.3426	4.6473	5.7941	4.1155	6.6186	4.2711	6.7591	5.7941	5.7354
2.3737	3.4919	3.5917	3.2339	3.1062	2.8479	3.2482	3.2008	2.7185	2.2188	2.1834	2.1436	3.3193	2.2471	2.5325	1.9217	2.928	2.2875	2.1678	3.3008	3.4612	3.0075	2.9726	2.7391	2.7809	3.1454	3.5188	3.0404	2.9224	2.5449	2.7014	3.257	2.8086	2.63	2.418	2.4729	3.2978	8809.4	3.3371	3.6435
6.7386	7.6554	7.4557	8.5741	9.1066	7.7143	5.7617	5.8938	4.8783	7.0332	5.4258	7.3806	7.111	7.8765	6.5213	5.0244	7.2569	9.9832	6.8638	7.7479	6.7444	10.508	7.9948	11.49	10.63	8.9206	12.676	7.7034	8.3517	10.81	9.9131	7.6346	8.5228	8.2412	11.261	9.9866	10.601	10.269	11.14	9.427
3.5004	4.2267	4.1487	8.4767	6.6603	5.7075	8.662	4.4109	6.4276	5.5371	5.0581	3.0343	4.0151	4.5554	3.5277	4.2369	2.8918	2.5934	3.4243	2.9957	5.232	3.4174	3.9864	4.0332	4.6668	5.9668	5.1654	8.5268	5.4532	6.2688	8.7295	6.6714	3.4942	7.1577	5.97	10.767	8.4418	8.2974	6.8069	13.524
9.7292	4.9713	5.4159	7.1857	5.7777	6.6214	4.7462	6.1861	6.1746	6.7087	6.6588	6.2825	8.2085	6.3218	6.6246	5.5934	6.0087	6.3985	6.6675	5.4538	4.9702	3.9987	3.3847	3.2103	2.6411	2.4358	2.6345	2.9072	2.692	2.7664	2.5479	2.9278	3.0558	2.9816	2.6734	2.849	2.7002	3.1655	2.7812	2.5573
8.2353	8.5213	8.2949	6.6105	7.5114	6.6821	7.5598	9.5479	7.1414	7.8604	7.1323	8.25	6.6333	6.4727	6.7123	5.1917	5.9633	5.4649	5.7546	5.5109	5.3076	6.3272	5.3934	5.266	4.5696	5.3274	5.771	5.0105	6.2945	5.8216	5.6255	6.1078	5.3221	4.8196	4.5424	5.4682	5.3905	5.5125	5.9258	5.941
2.6978	4.0221	2.7877	9.7901	4.2461	2.7604	2.8344	2.7065	4.6277	873.07	3.9711	4.005	7444.4	6.5556e+05	46.999	4.0766	5607.6	6907.6	9.8001	3.2652	4.3428	3.9332	3.0322	2.4779	3.2794	3.1046	4.1217	4.6609	3.9862	5120.9	4.4168	3.6032	8117.9	11429	6.0279	4.9091	3.6324	2.3776	1.981	2.6995
1.2309	1.0199	1.7998	1.3364	1.6375	1.3808e+05	8003.3	4.5471	3.0349	13834	2.2448	1.6233	21166	3.538	3.9085	4.1935	3.0207	31.847	7.2179	5.2288	10.023	13.182	3.458	9.2665	9.2668	9.5484	11.211	15.664	36.631	13.661	17.422	20.402	18.133	27.61	13.15	13.147	9.9637	17.964	14.665	14.247
6.1953	7.1879	6.3704	3.7875	5.4937	4.4191	4.98	6.1083	2.8444	16.245	5.9974	2.4606	4.6536	4.688	6.5159	4.8718	4.891	5.2125	3.9441	5.8975	8.0955	6.5745	9.4495	5.4431	4.3196	6.4011	5.0405	5.621	8.0224	5.348	6.9387	7.9472	8.3078	5.8464	6.9183	8.5321	7.0669	8.0302	6.1909	5.185
10.064	12.472	10.348	11.804	14.502	11.205	11.334	10.784	8.5783	19.861	12.65	8.6471	8.3206	13.166	7.9583	13.005	7.7479	12.321	56223	13.514	7.4935	8.1136	7.8849	6.9714	5.0074	3.6573	3.9458	3.9796	3.9144	4.136	3.9502	3.1114	3.8671	2.8302	2.9039	2.8014	2.5347	2.7442	2.8128	2.7131
5.6722	4.7331	4.9144	6.1124	8.9122	14.376	12.585	8.325	14.442	7.9012	27.718	8.2154	12.008	11.244	13.801	13314	19.282	15.299	9.3736	11.707	11.155	10.276	17.593	5.9331	5.701	11.34	25.968	7.2053	13.37	11.326	8.4057	10.967	11.543	10.544	10.916	7.9491	11.071	10.126	14.799	12.986
2.7201	3.8227	77631	2.9499	17.321	2.9054	6.0297	1.5767	1.2765	1.1703	1.1082	1.5751	1.1508	4.1293	0.97792	1.1895	1.2896	1.1741	2.0392	1.9201	1.0653	1.4001	1.7513	1.5486	1.7231	1.5802	1.34	1.5428	1.5034	1.3367	1.653	1.5438	1.4432	1.6479	1.6351	1.1133	1.4837	1.6191	1.2105	1.6699
303.49	8.6816	4.7672	10.944	6562.2	5.1434	12968	3.6011	5289.5	4.3911	6217.8	4.4606	3.3561	5.5426	5795.3	5.3969	8712.9	1.3534e+05	5568.3	10863	7122.4	7.1728	3.5493	3.7354	5.7358	3.8911	4.0274	2.5585	3.2353	3.6768	3.584	6.248	4.6781	14.886	3.6852	3.2678	2.7066	3.8405	3.8643	6.9561
8.4848	11.087	10.504	9.6155	8.9977	8.1563	9.5964	10.266	9.6844	12.316	9.8579	13.594	9.7465	12.225	10.911	9.9065	9.9812	9.6484	9.01	9.1576	10.453	8.465	11.021	9.9667	8.2321	10.568	11.336	8.413	9.5892	8.938	8.4042	7.8824	7.3774	6.9051	8.5485	7.2443	7.2118	7.2747	7.2833	6.6333
2.9379	2.0709	2.0516	2.0798	2.0508	2.2414	1.6361	1.9207	1.9595	1.99	1.9862	2.2145	1.7335	1.6091	1.6641	2.2554	1.8414	2.8697	1.9244	2.9212	2.2188	1.9444	2.505	1.9021	1.8173	1.5534	1.7233	1.5511	1.4841	1.721	1.3057	1.4038	1.3729	1.5588	1.4442	1.4469	1.4562	1.5164	1.3884	1.6302
5.2099	4.3097	5.1675	16515	7.0489	11.391	3.4425	4.5931	4.9025	9.6977	16.833	5.3496	4.2652	3.8722	9.35	13.756	4.7585	5.1564	6.534	4.217	3.8713	6.0573	5.3013	4.4848	3.3959	3.0947	2.8147	2.6863	3.0407	3.4442	3.2257	2.5526	2.7778	2.6604	1.8788	2.965	2.6977	3.4808	2.9119	3.2564
6825.3	2676.8	5515.5	3.2126	4.4589	5.4008	4.8031	6.4914	3.3289	16489	7.4801	8750.3	2579.6	1181.8	10.284	1610.4	1831.6	19.598	2041.9	1682.7	216.35	5.8269	21546	1370.4	6.7069	10264	145.7	5.8635	552.48	1975.3	2432.5	216.68	4046.9	2744.4	3112.7	3204.8	2015.4	2547	3714.1	420.17
3.8381	3.7945	3.3142	4.2013	3.3468	3.7782	4.4585	3.5752	3.9092	4.4628	4.2463	5.2415	4.11	7.4899	6.3627	5.401	7.7936	4.4371	4.2382	4.7144	4.1715	5.4551	4.7578	5.6419	3.9771	5.465	5.9664	5.3748	5.3078	4.0095	4.9538	5.2808	4.7061	4.5335	4.6125	4.2426	4.2958	4.5692	4.7914	4.5121
12.875	12.194	13.19	13.98	14.61	12.668	13.364	13.954	14.027	13.496	13.8	13.813	14.61	10.592	15.636	12.186	13.109	17.609	13.376	10.604	14.28	14.158	9.609	7.4383	9.1642	8.782	11.403	8.3471	9.6023	8.9019	9.3532	12.537	10.496	10.96	12.319	8.4777	8.0278	9.9126	7.0336	6.2233
7.1182	3.9195	4.1895	8.2607	5.0453	5.4501	6.073	8.1102	6.7493	10.747	13.373	13.094	10.983	10.243	7.5173	5.052	7.9274	6.6398	9.6779	11.75	16.016	13.823	12.595	11.594	10.727	12.736	11.95	10.797	9.9519	7.9352	11.211	9.722	8.8946	9.3749	9.8653	11.727	9.0602	14.673	9.9505	7.585
7.8704	8.1143	13.233	3.9594	2.6022	10.395	6.6531	3.0673	2.8345	4.7602	5.4582	6.3201	9.6792	7.1381	5.1424	5.4456	8.6794	5.3264	7.9452	12.243	5.8717	3.9931	6.1879	8.1033	5.1137	7.4018	6.7991	7.2907	5.624	8.5463	9.1498	13.38	11.436	24.15	14.064	7.5062	8.124	9.657	18.859	9.3236
3.2993	3.8841	3.6209	3.9659	3.8687	3.7417	8.9084	7.1906	4.5323	5.0659	3.9384	4.2675	4.8844	4.8479	5.0452	3.7926	4.8209	3.9259	5.6763	5.1173	6.49	4.0976	4.3732	5.1619	5.5203	5.0277	5.217	4.3857	3.7504	4.7123	3.3151	4.801	4.5549	5.0856	3.0647	4.2054	3.3763	4.0684	3.9889	3.8795
2.6535	3.0715	3.227	2.2206	2.0011	2.018	2.4467	2.4698	2.0139	2.0449	2.1005	1.7783	1.832	2.0219	1.8539	1.7894	1.8892	1.9958	1.7846	2.87	2.0162	1.9619	2.2789	1.6739	1.6453	1.7713	1.7977	1.8782	1.5142	1.804	1.7234	2.0812	2.3728	1.7651	1.7466	1.8045	1.8136	1.8607	1.6062	1.8147
5.6756	5.9049	4.8349	4.8565	4.2996	5.7401	5.5775	5.4604	4.8395	4.9506	4.3455	4.0079	5.6364	4.1186	5.0214	5.4059	3.9854	6.1607	4.8187	4.2414	3.2864	4.9933	4.1549	4.2318	3.3002	3.2969	3.0781	4.0761	2.9372	3.2797	2.8783	2.3369	2.6086	2.6776	3.2473	3.3259	3.0194	3.1039	4.2604	3.25
3.0653	2.9777	3.3533	2.621	2.3006	2.8106	4.2426	3.1415	4.6974	4.0206	2.6888	2.541	3.1173	3.0422	3.0507	3.8238	2.5394	3.1584	2.3905	3.2222	3.6129	2.9996	3.0642	3.287	3.0788	3.6293	3.0956	2.5575	2.4646	3.1281	2.9785	3.3668	4.2834	2.1826	2.3177	2.8657	2.8711	3.4746	2.3013	5.5276
10.252	8.8844	7.1968	6.906	6.0715	7.3288	6.4095	6.578	6.8515	5.2253	7.9256	5.899	7.3396	7.8603	9.4672	7.2026	8.8027	8.2554	8.5394	9.0465	8.8629	8.3231	6.9965	5.5129	6.3177	5.6525	7.9604	6.66	5.8569	5.6344	6.6469	5.6626	6.6632	6.6431	6.7814	5.8262	6.3536	5.3474	6.8144	4.7359
5.8956	2.3195	10.965	11.986	3.7451	4.8899	3.0341	5.1718	11.44	14.776	4.1967	3.9323	2.3805	6.232	3.7179	3.248	3.6026	4.4661	7.2387	7.337	5.468	5.6618	5.4419	4.4848	3.2717	3.9247	5.8624	3.2668	5.1898	3.8742	4.5667	3.0016	3.6575	4.6328	5.8967	4.0467	4.118	5.2101	3.9909	4.3615
22.173	19.613	16.84	19.835	18.234	17.961	15.049	15.115	16.376	15.76	17.658	18.779	19.63	17.868	16.592	20.012	16.304	19.584	16.257	15.725	16.427	19.792	15.556	16.984	14.256	13.882	11.545	10.467	8.5818	8.4251	7.7745	9.8078	10.215	13.152	17.222	10.626	9.418	7.9045	7.1745	8.423
2.2662	2.5535	2.5457	2.2597	2.3656	1.6477	1.6406	1.8257	1.5862	1.5982	1.4934	1.5306	1.6221	1.5363	1.7024	1.6784	1.7727	1.6636	1.8017	1.6155	1.6052	2.1998	2.6048	1.7196	2.1088	2.4875	2.6682	3.6007	2.7416	3.2659	3.2571	2.458	3.8034	3.3519	3.5011	5.2453	3.3341	3.3042	4.5807	6257.9
11.065	7.8294	8.4808	7.5425	11.092	7.6856	11.423	8.057	8.898	8.7473	10.211	7.9958	10.64	13.908	11.968	10.623	12.04	11.437	7.6664	9.709	7.5561	9.1329	9.5253	13.124	10.374	8.903	8.1115	8.5241	12.156	13.995	14.351	13.464	18.469	14.904	18.247	11.79	18.287	19.191	12.544	14.21
16.124	13.381	12.978	11.593	11.309	11.938	12.045	16.55	19.957	15.373	15.587	17.496	17.268	15.403	18.917	19.956	16.933	17.015	17.372	17.279	17.79	15.53	14.466	17.258	15.407	13.357	11.75	11.942	13.843	11.291	12.904	12.793	13.13	10.156	10.309	10.551	11.95	10.389	11.5	12.331
3.6732	3.4566	4.5185	3.3594	3.1277	3.3164	2.2575	2.3421	2.3325	2.5713	3.7328	2.3978	2.8857	2.3963	3.4904	2.4502	2.905	2.5517	2.6355	2.289	2.9777	2.3869	2.9269	3.1044	3.6219	2.917	3.3048	3.1943	3.5692	3.462	3.0411	3.3945	3.63	2.5662	3.6553	4.413	3.6683	3.42	3.2879	3.0748
1.1189e+05	6.5564	6.6772	5.6948	8.9225	6.2423	6.6138	7.5773	4.2783	4.473	4.1187	2.8704	3.4236	2.8588	4.6512	4.9448	4.8651	3.2662	3.2304	3.5574	3.4307	2.7599	3.0124	3.0686	2.4647	1.9996	2.7102	2.5982	3.2949	2.2936	2.6959	2.8693	3.3932	5.0688	3.4499	3.7375	2.699	2.1315	4.448	3.9032
2.8001	2.1078	1.5901	1.8475	3.5259	3.1073	1.9824	2.6129	2.6641	2.1316	3.1538	3.106	3.9453	3.46	3.2806	4.301	2.516	3.4532	6.6566	4.8384	3.969	4.7726	4.8237	4.384	5.4854	4.2731	3.5802	3.4368	7.1702	2.8016	3.5332	8602.3	15.973	7.5092	7.2966	4.5342	4.1087	13.341	7.4742	16.107
15.004	11.529	12.062	10.551	10.323	10.922	12.042	11.18	11.974	11.265	13.812	8.9194	6.7479	7.3958	8.1293	7.5945	9.2776	8.4011	9.8487	10.63	10.918	10.982	9.4919	10.601	11.05	9.5936	10.047	7.5168	8.2838	8.2869	7.1952	7.3415	8.4376	7.064	7.6292	6.3329	6.9362	6.5451	5.8675	7.2081
13.732	14.433	14.586	14.511	18.242	13.912	15.839	13.018	14.221	11.945	11.532	14.764	13.937	16.062	14.949	12.139	13.151	3.2934	12.784	16.194	12.575	10.955	12.385	10.901	11.913	12.277	10.422	12.541	10.246	11.853	10.616	8.8807	7.4251	12.478	8.9484	8.6109	9.2097	9.0199	10.281	9.9317
1.7392	1.4706	1.4656	1.573	1.364	1.3663	1.3896	1.5503	1.4926	1.348	1.3049	1.3264	1.3906	1.3638	1.297	1.2975	1.2295	1.1875	1.1311	1.0766	1.1648	1.408	1.1236	1.0462	1.1983	1.3013	1.5907	1.2701	1.4391	1.22	1.1936	1.3557	1.3951	1.3888	1.4149	1.436	1.3782	1.4956	1.8212	1.5666
3.4312	4.0153	11.338	2.5537	6.2459	7.1567	5.6362	5.9373	5.4141	8.6191	5.6039	10.211	7.3442	6.3637	9.4649	13.547	7.8681	6.1573	7.3666	6.0023	8.6291	2.644	2.9423	3.1418	3.4155	5.5078	4.5866	6.5638	5.309	5.8215	5.0481	6.801	7.0364	7.9412	8.4278	8.9553	10.288	9.7057	9.2712	16.252
15571	5.1406	4.5579	3.2306	4.6208	4.3497	4.4996	3.9664	3.0324	3.5441	4.1841	4.2312	2.6383	4495.9	4.7711	3.96	3.1646	2.0707	1.9796	2.7252	1.672	2.5048	2.1248	1.4793	2.2175	1.7266	1.9401	1.8688	2.0937	4.571	2.3713	2.0186	1.8569	2.8543	1.695	2.1642	2.8502	2.5574	3.899	1.9866
8.4715	5.2526	4.9305	5.3002	4.0179	4.0617	4.2201	4.1835	4.3744	3.6286	4.4973	5.5199	4.9311	3.4929	3.9457	3.2237	3.8487	5.8046	3.03	2.9438	2.6327	3.4341	3.1038	3.4743	2.4843	3.0786	3.4065	2.8102	3.2888	2.6867	3.8146	2.5068	2.4257	2.738	2.6649	2.8044	2.8234	2.4863	2.662	3.2
3.3512	6.0702	4.7584	3.6255	3.0675	2.5654	3.5264	2.6273	4.3301	3.2884	2.5554	2.9236	2.8662	2.1252	2.8262	2.134	3.0267	2.7277	3.9031	4.1117	3.8116	3.7742	3.1153	3.4281	4.1595	5.4187	3.506	3.2604	3.7618	3.3541	3.2436	4.6292	5.0647	4.7888	3.8113	5.8911	3.248	4.8187	3.8649	3.917
2.7052	2.7843	3.6282	2.6557	4.3036	3.3352	5.136	4.5644	2.3625	5.6232	2.7814	2.7329	3.1135	3.2149	3.1312	3.9036	3.682	4.0779	4.5964	4.896	3.3645	3.4121	3.3185	2.3151	2.1658	2.6043	3.1869	3.6387	2.7837	3.2279	2.682	3.6383	3.5987	2.7091	2.8929	2.5175	3.334	2.7765	2.9764	3.3877
1.6671	1.8607	2.6858	4.1581	3.5786	2.8158	3.0165	3.3815	3.3958	5.3725	4.1904	3.647	3.9126	4.4215	3.7836	6.3752	5.0251	4.8839	3.9965	6.704	7.7014	8.401	8.7492	6.9718	9.1352	6.2136	9.5496	7.3628	8.1333	6.8913	6.9531	9.2358	8.2959	8.0053	6.8931	7.4729	9.9619	7.6423	8.1948	10.828
4.0473	3.5322	5.5535	2.9029	2.5763	6.5361	3.4418	2.6125	3.1981	2.429	2.7586	2.4695	4.7455	2.2962	3.2819	3.0373	3.6953	2.3391	2.3431	2.2024	2.3771	2.9532	2.6212	2.2694	3.0211	2.0466	2.3799	2.2514	2.4916	2.0469	2.2469	2.3181	2.8635	2.1457	2.1012	2.1034	2.3693	2.7668	2.0972	2.0375
3.1358	2.9687	4.0708	2.6654	3.7579	2.4205	2.1106	2.634	2.8158	4.5127	4.186	5.1663	3.6642	2.0925	2.0677	1.8434	3.0362	2.2849	1.623	1.7723	1.9028	2.8918	2.3096	1.8606	1.6377	1.3091	1.6918	2.387	2.1655	2.9095	2.4423	3.1805	2.563	2.9171	2.9431	3.6294	4.6498	3.7344	2.8937	2.1363
2.7243	4.6779	3.5462	2.6823	2.9954	10575	4.7414	2.5817	6033.2	3.7901	3.4798	2.1702	2.522	4.5978	4.0091	3.5336	2.2479	2.0036	2.5826	2.2047	1.3138	1.4931	1.5733	1.7164	1.793	1.5251	1.4022	1.4228	1.7542	1.4807	1.548	1.5651	1.5342	1.5667	1.4025	1.7727	1.7519	1.6271	1.5263	1.6341
5536.2	7.3467	12.667	11.206	15.119	11.316	22547	9.4656	18.821	8.7775	8.8765	9.4284	6.5737	7.8998	7.0335	9.7122	7.9802	9.9623	17.182	7.7229	19.801	8.8462	5.4038	11.368	8.3823	12.626	7.1524	5.6318	5.6894	11.913	9.2726	24876	11.529	14.706	5.5976	12.181	8.9728	5.4481	19603	6.779
5.4429	3.8388	6.5156	7.0634	6.312	9.376	3.4363	6.6612	4.7674	6.6872	6.3795	6.0674	5.0328	4.3875	4.9482	5.3616	4.5084	5.0037	5.3075	7.7744	5.5758	5.6358	4.4928	7.2376	5.9707	4.9058	4.6325	5.0461	4.3701	5.0465	4.3516	6.4452	7.388	4.9537	6.7338	7.1036	6.5433	5.2002	5.7675	5.4541
16.583	15.768	13.549	16.441	13.661	17.925	19.013	18.307	16.419	18.408	14.585	16.597	19.773	21.478	16.714	17.692	13.158	15.561	13.766	18.463	17.642	23.507	13.323	13.657	12.509	14.032	9.9161	12.465	19.778	15.377	18.385	18.125	16.824	15.394	16.711	15.55	18.087	19.958	16.9	18.619
1.733	2.9853	2.8872	2.2296	2.059	3.3421	1.788	2.5792	2.1874	1.8132	4.6586	2.7735	4.8338	2.3814	3.3658	4.772	2.7293	2.5079	1.8196	2.5808	1.9249	1.7741	1.8486	2.9855	3.0163	2.1498	2.5995	3.3953	2.0277	2.1572	3.1183	2.8935	2.3281	2.7257	2.1643	1.4975	1.3108	1.6479	2.282	2.3656
3.5491	2.7346	2.7352	3.6564	3.4819	4.1046	3.2782	7.4283	3.8098	4.7068	3.1314	5.7002	4.4049	4.2395	3.2146	4.7762	2.0879	2.6793	2.7264	3.2537	3.6714	2.7411	2.8208	3.07	3.5088	3.2848	3.6624	3.7955	3.8327	3.6256	3.1438	3.8607	3.1674	2.9783	3.329	3.5186	3.8207	4.0039	3.8068	3.1665
2.4015	3.7359	3.8102	2.4243	3.5109	2.5377	3.6477	2.2675	3.505	3.2796	3.1991	3.3108	6.2876	6.4988	4.4815	4.1454	2.7628	1.9932	1.9785	3.3886	3.5392	3.0715	2.9585	2.0134	1.7815	1.5793	1.601	1.7703	1.8456	1.732	1.6744	1.4785	1.5184	1.7913	1.8223	1.6344	1.6427	1.9273	1.908	1.7344
2.1501	2.533	2.0075	1.8926	2.3112	2.1226	1.9098	1.6525	1.9172	1.9458	1.8548	1.9055	1.758	2.4975	2.2873	2.0724	2.149	2.4319	1.7614	1.952	1.9164	2.0006	2.9164	4.2022	5.0536	5.2602	7.3138	7.3827	6.7615	7.4494	8.3521	9.9193	10.479	12.287	11.56	10.408	4.2209	9.3834	7.1537	9.5404
6.123	15.27	10.333	7.1291	7.7931	7.8377	7.4456	10.932	9.2974	5.9852	9.5521	12.873	6.4095	9.3224	7.3561	8.4368	8.2104	8.4355	7.9832	8.0931	6.4996	7.1056	4.3504	4.6325	4.8274	5.3007	6.5566	5.3471	5.3775	6.4581	5.7944	5.8569	5.2262	4.6856	5.5896	5.8757	5.5827	5.7499	5.6586	5.9902
12.291	5.7313	4.445	6.7545	4.7015	5.2802	10.258	15.96	8.3391	4.106	7.2542	6.7555	6.0699	3.7835	8.1014	6.7605	9.5139	12.284	9.5545	10.174	9.1818	4.1021	4.742	7.7091	7.0093	6.2325	7.6456	7.3699	5.5624	6.8485	12.866	12.487	11.057	11.883	10.116	7.9852	9.1651	7.6659	7.789	9.2662
2.8394	3.3305	5.0927	4.2401	13464	4.478	15.892	5.0291	3.4296	330.11	8.5747	7.3263	6.9542	3.9635	11.557	7.7574	9.1141	14.583	9.7651	12.165	8.6941	6.9907	4.9497	4.1112	9.5011	4.852	4.6307	4.9762	5.602	5.148	5.0995	7.546	9.0464	5.0225	3.585	4.4482	5.2161	4.8726	5.5035	6.3274
3.0832	4.0354	3.3835	2.5895	2.8873	3.6111	2.5755	3.2098	2.2737	3.8545	6.4095	8892.3	5186.8	3.2369	5.4231	6.9763	5789	8869.9	3.1906	3.958	4.0181	3.6112	3.0313	2.9034	3.1456	2.1996	2.2713	3.0992	2.5005	1.7953	1.7434	1.8336	2.765	1.6971	1.645	2.4194	1.8579	2.0128	2.0679	3.4989
8.1114	5.4729	5.1423	8.8209	6.1364	4.8055	5.6551	6.3651	6.5439	5.2303	5.6143	5.6753	5.3195	5.3441	4.3566	7.1961	4.8431	7.2786	5.8882	7.2649	5.6443	8.2536	7.4936	5.7168	5.4675	6.6791	5.1503	5.4587	7.046	7.3073	4.6175	5.6965	6.135	8.1661	6.2074	6.0541	7.6605	6.1808	6.2477	6.1476
7.4309	10.549	13.652	10.105	11.508	10.969	11.773	10.271	10.997	13.176	12.068	12.343	10.035	11.03	9.4503	10.228	9.9155	9.4291	10.433	9.9719	9.5836	8.5318	7.6701	7.1628	6.8243	4.8941	5.9918	7.9033	6.4972	6.9442	8.4716	7.4789	8.5108	7.2429	9.1217	7.7241	7.0817	9.2795	8.4505	9.5775
4.5926	2.6738	2.4786	3.4168	3.0847	3.8785	3.1724	6.1954	2.775	3.7662	2.846	4.2486	2.5064	4.8857	4.1446	3.7365	5.7221	4.5545	4.175	3.0312	4.7856	4.7419	3.057	4.0519	5.8026	5.0693	5.7251	5.7391	6.723	7.5122	6.1942	7.3338	7.2385	4.8387	7.2019	4.565	4.8564	4.7415	3.8345	4.3187
6.6904	4.6657	6.9682	10.612	4.5251	7.7601	5.3121	5.7188	13.341	6.737	5.6368	4.4603	5.6577	6.2417	9.4281	11.79	3.3492	3.5921	3.6621	2.6266	3.8092	3.5773	1.8592	2.277	2.2939	1.7737	1.6323	1.4881	1.3937	1.7256	1.6749	1.7279	1.3423	1.3136	1.3758	1.1815	1.2649	1.3338	1.5047	1.2763
2.5698	2.8005	2.487	2.9524	2.5851	3.1124	2.3914	2.667	3.3121	2.734	3.7092	3.74	4.4176	4.0426	2.3077	3.5653	5.3404	3.4755	3.2056	2.806	4.9978	3.2222	3.5551	3.0842	2.8828	3.8318	2.8217	2.2545	10919	3.9658	3.101	11.007	3.5664	3.7673	3.0121	3.9572	4.3915	4.0541	2.4788	3.8401
17.31	19.957	26.87	197.68	12725	8.7223	37.051	11050	17348	15.625	7.8685	6.16	13.42	12.777	7.5507	5.555	4.6985	4.576	7.0211	5.7182	3.9506	3.114	3.9352	2.9898	3.0099	4.0202	4.9016	3.3448	4.5979	4.0433	3.7372	2.7648	3.3069	3.5356	3.2531	2.9039	3.3005	3.2973	4.2117	3.2248
7.2543	6.446	8.6245	6.5588	6.6373	6.8368	7.4658	6.9055	5.8193	5.6758	4.137	5.6067	6.2779	4.3697	4.2759	5.2399	4.4888	4.9271	4.9513	4.2125	4.3597	4.9947	6.5413	5.2081	5.8918	6.8038	7.3129	6.7483	6.9312	6.3294	5.3911	6.2573	5.6645	5.365	5.261	6.8166	5.9684	5.5003	7.4325	5.7713
4.9029	4.9369	5.3124	4.7046	4.498	4.1448	3.9238	3.4551	3.4164	3.9304	3.9921	3.7879	2.458	3.2387	3.3821	2.7127	2.72	2.4708	3.5987	4.462	4.7802	3.8897	5.1725	4.248	5.2948	4.1231	4.119	4.0474	3.6072	4.5541	3.8644	3.7977	3.676	4.7815	6.3559	4.2579	4.0252	8.7214	5.5069	5.084
4.5107	4.3257	6.3389	4.3482	5.8669	5.0719	3.1847	741.29	7.5662	6.4254	7.5313	7.5746	20.494	3.9778	3.365	2.356	2.8387	7.2124	4.2424	7.2006	4.001	16.438	9.9788	5.9666	4.6864	81.936	3.4964	13.738	10.669	3.6116	3.1135	2.9709	7.8662	3.585	6.1192	4.9377	5.8481	5.6612	5.2653	6.6152
2.1359	3.1577	2.797	3.3634	3.3485	2.359	3.9823	3.7551	2.8354	3.0144	4.2992	4.3161	3.1376	3.1923	4.0435	2.7002	3.0176	2.5901	2.2313	1.9305	2.3809	2.0138	3.5493	2.3106	2.3534	1.9848	2.9264	3.3973	3.0045	2.5506	2.0413	2.8409	3.3849	4.922	4.5745	3.6527	3.8285	3.4615	3.075	3.9465
3.5006	3.8527	4.1898	4.1052	3.5431	3.4869	4.6924	3.9294	3.5323	3.4998	3.5251	3.7679	3.1493	2.6261	3.1671	3.3959	3.3885	2.6979	3.0306	3.4636	4.2204	3.9195	4.6201	4.8645	5.0529	5.659	5.4979	6.1954	6.2073	7.795	8.1223	6.4272	7.8833	9.7805	8.3322	7.2851	7.0072	7.4253	7.1367	6.977
NaN	NaN	NaN	NaN	NaN	NaN	NaN	NaN	NaN	NaN	NaN	NaN	NaN	NaN	NaN	NaN	NaN	NaN	NaN	NaN	NaN	NaN	NaN	NaN	NaN	NaN	NaN	NaN	NaN	NaN	NaN	NaN	NaN	NaN	NaN	NaN	NaN	NaN	NaN	NaN
6.8751	11.142	7.0822	7.566	7.235	7.2662	6.39	5.4969	6.3128	5.1156	3.4822	5.1963	6.6328	5.037	5.5343	8.1394	5.8157	6.4884	6.0815	7.0444	10.622	13.023	10.416	8.0207	9.4861	11.399	12.67	8.8847	9.2843	9.1161	12.474	7.8153	12.242	9.4689	11.096	13.897	12.74	11.3	13.291	11.022
7.2129	5.4481	5.9411	6.6222	7.7613	5.1798	4.8681	5.4584	4.8193	6.1998	6.0746	4.4707	4.366	2.5788	4.475	6.563	5.6921	5.1764	6.5729	6.1367	9.8628	10.5	6.0676	6.92	5.1904	7.0832	5.8297	7.1866	7.0305	5.8826	5.8427	3.3765	5.6983	5.5265	6.1301	4.7112	6.267	5.8129	6.9888	5.3841
3122.1	2711.4	3305.7	3490.6	4701.7	2209.2	4272.5	3515.2	2429.8	3130.3	3699.6	2059.8	3090.4	2592.9	2355.9	3512.4	3019.4	2909.4	132.7	2290.7	2447.7	3222.5	2468.8	401.11	7629.9	2934.3	324.78	3956.8	5.7465	8.5197	3140.8	3638.8	2218.1	15.822	2921.3	4145.8	2003.7	6694.6	3119.7	3850.4
5.8017	5.9473	7.4618	5.2049	11.307	11.78	8.6371	17.699	8.3178	8.5047	5.0764	6.5243	20.127	11.734	14.277	22.459	14.431	9.5242	8.1001	12.408	13.854	14.289	6.1195	6.6847	7.5569	6.0661	7.5409	7.3905	8.3879	8.5238	7.1066	7.7133	10.02	9.2332	6.9385	9.6966	7.6208	6.0288	8.2742	14.836
1.9344	2.2876	1.7365	2.3513	2.7133	3.1613	2.7554	2.892	2.317	2.991	3.8447	3.9058	2.8358	3.4859	3.199	2.9371	2.066	1.7553	1.8332	2.1259	2.4244	2.1113	1.8662	2.4812	3.0435	2.4095	2.3948	2.1165	2.1913	2.3674	1.5528	2.0007	2.421	2.3594	1.6364	2.3693	3.1978	2.1003	1.5884	3.7452
11.14	9.5208	7.2967	8.2416	8.7246	11.88	11.933	9.1042	11.174	7.7607	6.9051	6.6753	6.8009	10.091	6.6921	8.393	8.2225	7.8732	8.9117	10.852	8.4173	8.0758	8.7462	7.6065	8.0843	6.8766	4.9665	4.9887	5.5266	4.7084	5.3446	4.147	3.5335	3.4418	2.9891	3.3033	2.9751	2.6014	2.3724	2.5958
6.2996	6188.5	4.701	19.937	5669.1	9369.6	7781.8	6.8635	10.327	8.4408	4.981	7.7421	4818.9	6.7334	11142	6.8496	7.4219	6.4906	4.3175	12.565	6.3201	9.7288	9.2781	8.2163	3.3328	3.7402	3.9154	4.3969	7.1827	5.4239	14.721	6.6814	6.4841	10.142	8.9073	7.7639	8.4263	6.776	10.907	10.153
1.9158	6.2426	4.0573	4.3134	6.743	4.9787	6.0975	7.5292	8.456	7.1814	8.853	9.689	6.0349	7.206	5.562	6.9979	5.0448	3.4012	7.7318	8.3847	7.9847	7.7544	16.412	5.9681	6.5007	14.447	17.471	11.352	8.5881	13.983	15.449	14.972	13.573	14.036	13.038	15.386	19.039	17.045	15.308	15.943
6.9331	3.9134	5.5659	5.4911	4.441	3.8009	4.5061	4.4169	4.6049	5.9921	5.3994	3.877	4.7567	3.104	3.5596	2.8702	5.1378	4.0771	5.0885	3.82	7.8292	4.7985	3.8794	3.204	3.5733	4.9214	6.1353	5.7979	6.357	5.8591	6.9436	8.9228	7.535	7.3573	6.779	7.2994	6.906	7.6454	8.3976	6.7102
5.0722	4.8399	5.4504	12932	3.4534	3.9772	3.8733	5.9525	3.9255	3.5022	3.9502	3.6337	3.4	3.7717	3.9433	3.5981	5.2257	4.0247	2.3073	2.3195	2.5833	3.0006	3.9125	2.7077	2.5497	2.9314	2.7218	1.974	1.7788	1.6859	1.7023	1.8727	1.7599	1.569	1.7072	1.9121	1.6461	1.6964	1.6284	1.688
NaN	NaN	NaN	NaN	NaN	NaN	NaN	NaN	NaN	NaN	NaN	NaN	NaN	NaN	NaN	NaN	NaN	NaN	NaN	NaN	NaN	NaN	NaN	NaN	NaN	NaN	NaN	NaN	NaN	NaN	NaN	NaN	NaN	NaN	NaN	NaN	NaN	NaN	NaN	NaN
14.937	15.899	17.574	20.149	17.18	15.196	16.347	17.894	14.968	16.087	17.504	17.522	20.681	20.629	20.423	15.983	19.886	17.753	19.972	22.625	16.02	17.421	16.615	14.563	13.87	12.01	11.474	9.9521	9.4139	8.9313	8.2684	7.0116	7.1993	7.9952	8.2277	7.9144	8.7149	10.009	8.8143	9.0435
14.961	15.526	12.823	14.152	15.53	16.333	14.432	14.619	13.13	20.046	15.543	16.346	14.019	18.392	18.875	13.677	13.882	19.369	19.338	17.87	15.126	17.088	17.132	14.61	12.09	10.586	8.6879	9.4555	7.7248	8.8649	7.8985	6.8073	6.6453	7.2614	9.2203	9.9462	8.9653	8.901	11.075	10.605
3.2227	2.0738	2.5661	3.1676	5.1352	3.2945	3.7969	2.5072	2.2806	1.7841	1.9944	2.4231	3.5521	3.2211	2.9417	2.2025	3.1686	2.868	2.8292	2.4379	2.6003	3.067	2.3585	2.0447	2.3146	2.4147	1.9712	2.0206	3.5891	2.1194	2.5879	2.351	2.7426	3.028	2.933	4.6751	3.4416	2.532	2.6301	3.0467
3.126	3.5325	2.6404	3.4509	3.3162	2.3915	2.8716	3.0779	3.9485	3.0865	2.8375	3.1295	3.2657	3.9125	2.6601	3.8508	2.7216	3.3079	2.8488	3.2365	4.5707	4.0867	3.4981	3.9855	3.272	4.0013	2.6845	6.6345	4.8016	6.0417	4.1758	4.4987	4.5403	3.2606	4.1567	4.7628	3.6641	3.2138	3.7624	4.886
1.8824	2.1035	2.4391	2.11	3.1082	2.8534	4.2737	2.8791	2.733	4.3681	3.7799	3.6093	4.0024	3.782	2.7314	2.9774	3.2415	3.6216	5.11	7.178	5.0329	5.6902	5.6913	6.6818	7.6131	8.5584	8.1148	4.041	9.4479	8.4483	7.6043	6.0452	8.3067	9.4535	7.1959	5.9895	7.5088	6.2082	6.0856	5.3708
23.785	20.73	18.288	25.783	17.263	33.882	26.78	26.91	18.367	13.367	13.263	28.588	18.33	25.358	63.311	13.588	18.423	17.969	20.711	15.56	21.725	15.754	25.192	21.485	23.847	22.565	22.544	21.723	17.207	16.408	23.645	16.442	18.82	18.177	27.268	18.966	16.933	17.27	22.408	19.249
2.2511	3.2559	3.1889	4.5361	4.627	6.8493	3.6785	4.9059	5.8771	4.1396	4.0077	5.4569	4.3571	3.8008	3.7235	5.1273	4.2579	6.1559	4.7114	4.166	7.2228	4.1046	6.6644	3.706	4.5091	4.7999	5.8347	5.6709	4.9957	5.1981	4.7995	6.7353	4.7496	7.307	6.351	4.6766	5.4113	4.7359	4.6159	6.018
3.1348	3.232	2.8723	2.9706	2.8136	3.7298	3.1394	2.7368	3.7838	2.7965	2.4749	3.1267	2.2072	3.6235	2.4964	2.5494	3.2979	2.8625	2.4666	2.4925	2.8604	2.6439	2.8096	4.1162	2.8449	3.0195	2.518	3.7973	3.3299	3.2825	4.0583	6.1692	4.5285	3.4627	4.7349	2.8161	6.7954	6.772	2.6289	2.7414
168.98	58.618	186.34	5851.3	4.6588	5.8708	5720.4	4146.3	5.2675	4.3928	4.1038	26.146	1594.7	17245	27.543	1221.5	4394.9	929.99	4.4993	4.2262	6141.6	3.9098	6.262	3.1712	4.5584	3.4663	31.215	4.4412	3.175	3.7673	3.7386	3.17	3.2718	3.9311	3.93	3.0226	4.0589	2.7755	3.1908	3.7023
3.8252	4.3765	3.6542	3.3498	3.9211	3.7658	4.0423	3.4782	3.6817	3.2422	3.0898	2.4498	3.053	2.7869	2.9068	2.6321	2.6352	2.1028	2.2221	3.0503	3.1004	3.2163	3.2551	3.2432	3.0199	2.4998	2.3822	2.6244	2.5718	2.2688	2.3318	2.175	1.9458	2.0702	2.1471	2.4694	2.6425	2.104	2.0878	1.8509
5.3501	3.2932	4.6714	6.3326	5.2996	4.8773	6.0653	4.9414	7.0063	5.6942	5.0685	4.1839	5.0634	4.4912	5.6264	6.8355	5.7846	12.112	6.9452	9.2478	10.874	7.2929	5.9421	6.3807	8.0545	9.3848	8.693	9.6168	9.9375	12.448	9.3004	11.029	9.3362	10.854	7.7768	12.057	8.8205	11.785	10.782	10.289
3707.2	2534.3	3049	2501.5	4016.9	4333.7	4198.7	2543.9	3236.1	2964.8	2753.2	3644.1	3839.4	3352.3	3886.3	3597.3	2843.2	2667.3	3136.4	3118.1	2540.1	3202.2	3585	76.341	2450.3	5826.9	5446.2	5.9393	3.349	4.3569	2.9637	2.9386	1.8244	2.2737	2.4341	2.5988	2.0336	3.3761	2.2614	3.3879
7.1998	6.9709	6.0696	9.3641	7.0941	9.9123	7.5646	6.1324	4.3075	4.9519	7.5285	5.8599	7.676	7.825	5.9514	8.2203	6.67	6.3871	7.5294	8.2229	8.7787	11.94	7.1603	11.281	10.145	7.724	10.85	10.318	11.947	6.7748	9.803	10.109	12.996	14.362	11.402	10.379	19.446	11.826	9.6446	10.085
2.5254	2.6081	2.2501	2.4397	2.4498	2.015	2.1895	2.1626	2.3368	2.3607	3.0673	2.2996	2.516	2.2686	1.6722	1.7306	1.7456	1.8172	1.343	1.4303	1.5301	1.5719	1.4643	1.5313	1.9311	2.1679	2.2151	3.7914	2.4825	4.1592	2.1674	2.9616	2.4108	2.2149	1.8346	3.2119	2.6477	2.9216	2.4676	2.128
6.5992	11.081	9.2314	11.209	10.528	16.339	13.839	13.027	15.094	6.9351	13.298	14.347	9.3232	8.1733	11.283	17.609	16.639	13.722	10.922	14.12	11.65	14.655	9.838	9.054	10.453	8.8096	5.7197	6.1776	8.67	8.062	7.8892	9.2612	6.7699	7.7669	9.4172	16.276	10.082	8.1579	12.355	8.2512
4.9392	4.2612	5.5764	4.6225	9.7636	4.3495	5.0973	5.674	9.5562	4.6596	3.5842	7.3809	10.608	7.9186	4.738	5.0263	6.2579	4.7299	5.0119	5.006	4.7762	7.4867	5.9087	5.5296	4.4197	5.4474	7.6091	6.9955	11.438	8.9789	12.418	8.2627	13.042	17.289	13.495	10.704	17.188	8.0887	13.862	13.618
4.8522	3.2169	3.5841	4.2715	3.1155	2.3021	2.4144	2.3261	2.5417	2.0501	2.3229	2.0443	2.292	1.877	2.2991	2.1746	2.3717	3.4022	4.6165	4.2671	4.8961	5.4105	5.525	6.9002	9.9572	9.5826	8.5303	9.1361	7.9951	11.4	12.345	8.871	7.2569	11.297	7.9597	9.9416	9.1383	8.6362	8.5787	10.576
3061	3.9132	1.9365	2.3796	2.5816	340.11	5.6002	3.4243	4.1516	2.509	3.3965	4.303	3.5572	3.9374	2.3442	3.5264	3.5713	2.8855	2.4445	4.3332	4.403	4.0641	3.5341	4.8758	3.1239	4.2026	3.0946	3.8072	3.7607	2.9292	2.5445	2.8495	2.2194	4.3729	4.2225	3.2137	2.3373	3.1137	3.6471	4.974
5.9981	3.7741	4.523	5.3549	5.659	5.2355	5.6547	4.6772	5.0964	4.5707	6.2778	5.7562	7.2859	5.2258	5.0871	4.7733	8.043	9.7212	16.754	4.6554	15.102	6.9162	4.8071	12.742	7.3238	4.7748	4.4576	5.9604	3.8925	4.6965	9.6069	6.3121	4.5087	4.918	6.0591	5.8247	4.7266	4.7922	7.0042	4.9726
6.6126	9.1883	7.7296	8.4034	10.976	8.5198	8.4269	7.7111	8.2504	6.8325	7.4936	5.4773	7.5981	5.6537	7.3616	5.6635	7.3789	8.0301	8.7925	6.0523	6.6091	7.4192	6.7391	7.0898	7.1897	6.2828	9.4799	9.3592	9.9003	6.945	7.6815	9.9172	8.5879	8.9004	8.1218	13.032	8.8244	7.0891	6.3956	9.1774
3.9898	4.7861	4.6899	3.4724	4.5566	4.4897	3.9137	3.6674	4.1583	3.6387	4.0977	3.6391	3.497	4.1954	4.1793	4.192	3.5577	4.2228	5.3103	3.5563	5.3482	7.0325	6.2351	6.4992	4.0234	6.4409	4.5248	4.8231	4.1683	3.6833	4.7307	4.5188	3.8005	3.9182	3.6933	3.1075	3.4324	3.9883	3.8381	3.9959
5.2875	4.201	4.3453	4.2336	5.6411	5.4105	3.6995	4.0329	2.9231	3.8587	3.5409	5.9637	3.655	4.508	4.0167	5.4083	5.1878	3.5558	3.7947	2.9397	3.8555	4.0789	4.8147	4.1111	3.9727	3.9061	4.4524	4.008	4.1806	3.5009	3.8153	4.2827	4.5505	4.4865	5.2758	4.2302	4.4164	4.966	4.598	4.4725
22.673	6.2099	5.6474	19339	4.6539	22679	6.2691	17.679	4.6206	5.8877	20.258	5.8168	22.903	9.0745	10.123	5.476	22.516	17.008	11.854	10.973	8850.8	5.6765	7.5793	4.1073	3.6073	2.1014	2.1598	1.9543	2.1167	1.9315	1.9356	1.757	1.5499	1.9922	1.5917	1.8142	1.5331	1.5586	1.7114	1.5899
2.1413	2.2027	2.21	2.005	3.1812	2.1215	2.45	2.5926	2.1435	2.9354	3.0716	3.3663	2.3914	2.6306	2.7416	2.2548	2.6871	2.5345	2.8072	2.6604	3.3349	3.6689	2.4542	2.2695	2.0818	2.3644	2.1181	2.8601	2.3537	2.5426	2.5263	2.9007	2.3971	1.9793	1.8627	2.2673	2.4729	2.0969	2.3954	2.0267
7.5041	11.524	7.0294	6.7875	5.3114	5.7181	8.3792	3.8748	6.6606	5.0271	7.4688	5.3273	5.6633	9.9038	11.093	8.056	7.3143	3.8288	3.3739	3.3182	2.4146	2.6812	3.3125	3.2767	3.3225	3.3926	4.083	5.5456	3.5388	2.9689	4.0252	3.2893	6.1995	3.6116	4.2899	4.1433	5.1014	3.4291	4.6394	4.6574
22.844	12.068	6.2108	8.509	8.6287	6.0109	3.308	3.8202	6.0554	4.3546	3.7509	4.7011	5.0279	5.4421	10.107	4.8448	7.3751	17.28	5.5933	10.828	4.0485	5.4544	4.7681	7.9476	7.7425	6.2082	7.8367	7.2086	10.355	5.9864	6.4865	9.2506	13.69	13.8	12.455	9.4906	6.8573	11.078	8.5237	12.28
3.1	3.5632	2.5934	2.6272	2.4811	2.9894	2.2809	2.2227	2.2024	2.1495	1.8299	1.661	1.5444	1.8365	1.4946	1.5416	1.91	1.6576	1.9333	1.7755	1.8875	1.8648	1.6333	1.696	1.534	1.6872	1.6197	1.4321	1.4134	1.5259	1.4239	1.4242	1.4697	1.6963	1.4452	1.3807	1.5618	1.4146	1.3321	1.4546
2.8662	3.2196	2.5763	1.9827	1.5762	1.7922	1.7872	2.0867	2.7441	1.7776	2.1021	1.4995	1.5392	1.6125	1.6325	1.8506	2.8132	1.5547	4.6736	2.1283	2.9644	4.2921	2.4352	3.4908	2.6921	2.4483	3.0958	2.6395	2.7726	2.1934	1.9862	2.308	2.037	2.1935	1.4211	1.8119	1.7621	1.4664	1.8813	2.0625
10.644	12.325	14.452	9.2875	3.9447	3.6243	3.1472	3.1507	3.663	3.1632	3.6114	2.7447	5.5367	2.4523	2.5223	3.7437	4.903	2.9964	4.0337	3.9495	5.5357	3.8985	2.9158	3.2165	2.1101	2.105	2.2563	2.0201	1.654	1.8177	1.5465	1.909	1.8895	1.6479	2.1982	2.1228	1.9765	1.7169	1.8972	1.7685
4.5614	5.3401	5.2359	4.3195	5.3405	6.2358	4.6177	6.0215	6.1926	5.5663	6.7263	6.7898	7.4548	5.6467	6.8894	5.5648	7.1378	5.9464	6.0306	4.384	7.6688	6.3244	6.5078	7.7561	8.9219	9.86	9.1491	12.511	14.049	14.908	17.768	17.084	18.877	15.758	10.984	12.129	12.613	15.445	13.049	14.332
2.8541e+05	16195	4.8956	5611.3	8430.1	1.8142	1.7171	4.0417	964.4	6.0626	2.7766	3.945	3.7653	3.3185	2.7622	3.6116	4.1649	7115.7	2.0217	5.9739	4.4867	2.4596	1.9882	2.7233	2.6368	3.0299	2.1964	1.5995	1.7611	2.4641	1.5343	1.9073	2.2024	2.2777	1.7562	1.9885	1.7561	2.1532	1.9059	2.1797
3.2032	3.5934	3.359	3.0718	4.3795	4.7375	6.0987	3.2292	2.7115	2.7005	8.2763	4.5053	3.0376	2.6062	3.2584	3.9424	5.3339	4.3126	4.8122	6.7152	8.2219	6.9494	7.7049	7.106	2.7912	2.7135	3.5595	3.6905	3.2158	3.3346	2.9973	3.4449	2.7584	2.4988	3.0689	2.8441	2.8942	3.1108	2.8502	3.2428
8.0094	8.6128	3.5449	7571.6	4.2706	4.1073	3.775	12.203	8.1766	5.5749	6.4062	5893.5	4.6505	3.1369	5.3458	55.269	8682.9	8.1832	20250	5.5658	5.6959	9.6074	3.4998	3.3477	2.4161	2.0038	2.696	2.4686	2.6697	3.2475	3.8692	4.1703	3.9629	2.7185	2.7956	2.768	2.584	3.2948	3.1497	3.1685
6.844	7.46	12.448	5.1883	20.235	5.2529	8.9303	6.4623	4.5865	4.4122	6.5531	6.204	5.0845	6.9781	6.7855	7.8773	8.5338	6.0632	5.234	4.9064	6.2508	5.0676	3.991	4.5833	3.2769	4.5619	3.1745	2.465	2.0678	1.998	2.0807	1.6189	2.1714	1.8688	2.2278	2.0769	2.1302	2.1574	2.1191	2.1274
1.6363	1.3615	1.3198	1.5972	1.2931	1.4953	1.0894	1.2476	1.4871	1.501	1.5033	1.6534	1.9597	1.5902	2.9793	2.0861	1.6061	3.5998	5.1555	5.6197	8.4119	2.4053	2.8443	2.8554	2.6366	2.3408	5.7499	3.5898	4.761	6.2169	5.8959	8.0962	7.773	4.1041	6.9337	3.3262	5.9448	5.5721	4.8424	6.4052
2.4014	2.5499	2.2744	2.2541	2.72	2.2743	2.6417	2.6089	2.6331	2.446	2.3379	2.3321	1.9595	2.2646	1.4032	2.0485	2.1875	2.3059	2.6937	5.2409	4.7235	4.3355	6.6202	9.4753	8.6453	5.181	5.9788	5.9977	6.5078	5.7479	7.2586	6.5546	5.3967	7.2791	8.3785	8.7105	8.1209	7.7507	7.6911	8.0137
2.671	2.6894	2.1736	2.5912	3.6135	2.47	2.0905	2.303	2.9864	2.4421	2.4057	2.1977	2.0317	1.8953	2.0541	1.5268	2.0833	1.6727	1.7253	2.2888	2.2018	4.0298	1.626	2.0096	1435.2	2.1294	1.6595	1.74	2.0049	1.6142	1.6647	1.0517	1.0234	6.1746	6.5724	3275.6	9.4641	2824.4	1594.1	2196.5
4.468	4.4534	5.8266	7.395	6.4883	6.2611	6.5147	5.4667	6.7909	6.7459	6.4819	5.444	7.6902	5.6439	5.7266	6.6365	8.5768	7.481	7.4242	8.8322	7.1607	5.1019	5.5022	5.5752	5.1316	5.4729	5.2386	4.4514	4.4804	4.5639	4.7893	5.5951	4.9933	4.6982	4.9571	4.5402	5.2828	6.3471	5.1627	6.2808
5.7741	6.4765	5.1859	5.43	7.7775	7.8909	8.0538	6.9205	6.5473	5.9013	5.208	5.9875	6.7032	5.3323	5.7783	5.1103	5.0599	5.5184	5.8686	6.4717	9.0455	7.4047	5.0727	2.6991	3.2992	2.4448	1.8909	1.9344	2.4941	2.2759	2.4248	1.925	2.2456	2.3408	2.7791	3.463	2.4522	2.5067	2.9522	1.7605
7.981	9.6908	7.8788	9.5675	12.107	10.58	8.7649	9.8188	12.868	10.455	9.4345	9.1825	6.5824	6.8137	6.5041	8.8138	7.8632	7.6678	10.141	5.6632	5.9106	5.9873	6.8858	4.3487	6.0235	3.4591	2.8275	2.8021	2.2014	2.163	1.9392	2.0106	2.5353	2.4985	2.4605	2.5435	2.526	2.655	2.3928	3.509
12.714	13.568	15.729	10.33	13.498	6.1276	9.7931	13.138	8.158	10.141	10.615	7.2276	8.5662	7.7218	9.1743	14.158	8.3675	10.547	11.573	12.974	9.29	9.728	10.658	12.6	9.3312	7.2786	11.345	11.735	11.184	12.786	9.3609	10.357	10.615	16.982	14.114	12.83	13.731	12.327	11.17	10.116
15.093	13.059	12.17	14.068	13.683	11.63	15.908	13.532	14.109	12.721	12.84	10.804	11.7	12.371	12.674	12.248	15.432	11.35	11.126	18.072	15.291	12.601	12.464	10.847	13.279	15.629	11.355	8.0946	8.23	7.3762	10.819	9.4629	9.1995	7.6357	7.6838	8.4657	9.3357	10.184	11.271	10.89
1.8843	2.3447	2.5146	1.8289	2.0641	2.5982	3.9721	2.6377	3.53	2.695	2.4362	2.9596	2.6551	3.3399	2.2637	3.3048	2.6687	2.3774	2.6168	2.6275	3.7283	3.0076	2.5356	1.9092	2.1905	2.6343	2.019	2.5298	2.328	2.4619	2.3906	2.7437	2.5908	2.9125	1.982	2.0604	2.0615	2.0014	2.6351	2.678
5.8655	8.7092	6.4559	7.5336	9.6202	5.84	4.8919	4.7335	4.1189	4.6605	5.3644	5.1553	6.4362	8.1705	7.2796	8.3351	7.0934	7.3949	4.9077	5.7536	5.8801	8.964	7.03	5.3614	5.1162	5.1935	4.6887	3.6392	4.394	3.9823	3.7015	4.3383	4.0071	6.8515	4.4028	4.9487	5.2307	5.1263	4.9226	5.0312
5.5291	6.354	7.3062	6.716	5.8698	5.4346	4.5446	4.2742	5.0013	5.7229	6.4193	4.6381	4.3013	3.6269	3.9577	3.1779	3.4611	3.9376	3.8167	3.1918	3.9737	3.827	3.278	3.4293	2.8199	2.4927	2.903	2.4211	2.8984	2.8553	2.9294	3.254	2.626	2.6003	2.9107	2.864	2.8894	3.1915	3.0319	2.966
2.7452	4.412	3.384	5.6801	6834.7	4.3497	9970.5	8709.1	3.7963	7316.8	3.0519	3.7104	4.8647	4.8218	4.5067	2.85	3.4485	2.7675	3.0247	8.9762	4.6641	2.687	4.1937	3.3909	2.7314	3.1592	2.6214	3.5902	2.5362	3.2743	2.6758	2.9603	2.9089	3.2487	7734.4	6.2377	2.441	2.4627	2.6491	2.0744
3.7377	2.6576	2.8496	2.2676	8.5231	2.6193	2.5174	2.485	2.5127	2.4909	2.351	2.4776	2.1505	1.9222	1.5175	1.568	1.5516	1.6123	1.9882	2.1291	2.1185	2.7006	2.4704	2.0098	2.0294	2.086	1.545	2.0157	2.9971	4.2263	4.6507	4.9026	3754.8	2.5132	116.67	2.8499	2.4235	2.7608	20.606	3.6147
5.759	5.3857	5.6358	3.3162	2.7349	2016.6	2861.9	2455.8	2.4141	1.7844	2852	1655.6	2040.4	1403.7	2.902	4.4407	3.6909	4154.9	1.5276	2533.8	1.7358	1.8387	2.1804	288.02	1370.5	2.6729	1.9226	1.9567	1.4995	1.4904	1.4449	1.5243	1.6899	2.9168	0.80901	3.3465	0.87242	4.023	1.5183	1.4557
6.7889	5.0913	5.5399	6.0182	4.4652	3.3597	3.4729	3.394	3.7092	3.2282	3.1704	3.1736	2.5989	2.6542	2.3804	2.3603	2.721	2.2031	1.9487	2.4138	2.5298	2.8961	2.6768	2.2207	2.5081	2.5765	2.7779	3.6632	2.972	3.9406	3.5856	4.1422	5.2091	4.201	4.3476	16.487	9.122	11.245	7.7238	8.5813
6.124	6.4833	10.059	5.7946	8.144	6.9591	5.922	5.375	6.9298	11.238	8.1407	7.6916	6.2978	4.2413	5.7574	5.591	5.2336	6.6777	5.2945	7.0935	11.01	9.0193	7.2283	6.3156	5.6887	6.2764	8.3358	7.9551	7.1397	7.7931	5.2355	8.8514	6.5309	6.1177	5.7506	7.7324	6.1705	6.3822	5.7328	6.1813
9.1945	8.4076	9.5419	7.2106	6.5803	5.654	7.6302	6.5783	5.3616	4.5342	5.276	4.4181	4.6243	5.254	4.9119	4.637	4.7198	4.2068	4.511	5.696	4.7816	4.8885	5.1158	3.9487	4.2186	4.0484	3.9925	4.1115	4.6032	4.6434	3.6459	3.9724	3.8853	4.0619	5.0315	6.0238	6.9366	4.8479	6.5041	5.4303
2.1043	1.8787	1.8555	2.7155	2.5118	1.7992	1.6706	1.2819	1.591	1.6901	1.6813	1.4089	1.3702	1.5604	1.8823	1.6739	1.8453	1.5167	1.7765	1.9959	2.6996	2.1285	2.1291	2.1894	2.329	2.0635	2.8161	2.0262	2.2018	2.5949	2.2715	2.4403	2.7785	2.2772	3.2399	2.0413	1.8398	2.2944	2.2654	2.0947
3.1784	3.4773	3.2647	2.7967	3.1079	2.8176	3.1845	3.2256	3.3186	3.7035	2.8587	2.6158	2.9943	2.6005	2.4973	3.0636	2.6957	3.0688	3.8667	3.0462	4.1568	4.2949	4.8732	4.5543	3.1874	4.3938	5.4922	5.1427	6.879	5.56	4.9454	4.6752	4.6807	3.6159	3.8541	5.1779	4.8319	4.4621	4.5311	3.4246
10.892	4.9985	5.653	5.5711	5.4118	5.7702	8.7631	7.0738	5.1892	5.0819	4.9163	4.1527	5.5651	4.5652	4.9441	5.0973	4.5521	3.2953	3.4844	4.414	5.1877	3.521	3.202	2.6361	2.456	2.555	2.0644	1.9411	2.045	1.8428	1.7801	1.6643	1.6374	1.4827	1.7407	1.6778	1.9446	1.8707	1.7014	1.6639
7808	90.8	8763.7	9531.7	5.3985	4.05	5.793	4.8605	6.9576e+06	5.6608	4.8203	4064.9	6185	5.821	4.9284	5.9383	5.5338	5.5774	3.5399	4.2122	3.1742	2.1199	3.0601	3.2304	2.8967	4.9057	3.6003	2.6331	4.957	1373.1	5.8493	78.617	27914	80.862	53.513	3.0227	3.95	4.2654	6.8165	2.3424
0.94375	1.0034	1.2619	1.1921	1.156	1.1884	1.4311	1.2117	1.0907	1.2461	1.1486	1.1143	1.0956	1.2793	1.1658	0.9643	1.0675	0.96597	1.0352	0.98679	1.1981	1.3618	1.0929	1.2825	1.089	0.94799	0.98348	1.1909	1.1118	0.99845	1.0603	0.91346	1.035	0.90321	1.0271	1.0081	1.0212	1.0494	1.092	0.97233
5.8469	6.0229	6.1947	5.9247	5.529	7.4881	7.3456	5.584	7.0269	7.0931	7.6612	6.5362	7.5043	6.4319	6.5353	7.6046	5.3185	5.8911	6.1024	5.7718	5.9594	6.6681	5.237	4.0488	4.7892	4.4316	4.0959	5.3789	4.9227	4.9385	3.8317	3.6708	4.4731	5.1201	4.2595	4.9029	4.4481	5.3667	4.7683	5.121
3.0129	3.0519	2.8645	3.335	3.0137	3.4225	2.607	3.0968	2.2219	2.6193	2.3549	2.956	2.3125	2.7492	2.3346	2.6212	3.1645	3.6089	2.9611	2.779	3.1909	2.9981	2.4423	3.0959	2.8972	2.2537	2.4418	2.1917	2.7199	3.3463	2.3177	2.6422	2.3668	2.0007	2.901	2.2355	2.0703	1.9279	1.9298	2.0061
3.835	4.1426	3.8093	5.0659	4.0189	4.1122	3.5003	3.7361	3.6524	3.3648	4.1216	4.0327	3.3085	3.0061	3.562	4.0192	3.1708	3.834	4.897	4.387	5.4947	4.1647	5.5161	5.162	3.6627	4.774	5.0766	6.5102	5.8958	5.8345	7.2468	8.9703	6.1127	6.6003	7.456	6.8858	10.943	8.2404	15.372	10.313
11.503	11.845	10.741	4.1388	4.9662	6.3415	7.138	5.3572	6.904	6.2135	4.3302	6.1725	16.753	8.6002	11.515	4.5991	6.3941	6.0559	6.7682	3.9849	3.1243	6.0693	5.6701	5.0704	3.1238	2.5521	2.3765	2.0128	2.0798	1.7282	2.0878	2.0396	1.8073	1.8881	1.5782	2.0428	1.6381	1.7041	1.6535	2.2808
3.3789	32991	3.441	11.952	5.6781	5.8789	4.6512	3.8723	3.5794	6.5078	3.6689	4.5321	3.3353	1.9555	2.3737	2.3787	2.8858	2.5824	3.2509	3.1784	3.7975	2.4758	3.5988	6.3449	3.1047	3.4639	2.5513	3.5515	3.4138	3.9299	2.4982	3.0122	3.0972	2.8461	2.142	2.4767	2.5285	2.326	2.3918	2.1451
7.1212	3.9966	4.7628	6.2011	5.8507	5.7367	10.544	11.773	2.9485	2.9846	2.464	2.9801	3.2699	2.709	2.9352	3.3716	4.7892	3.4154	3.8379	4.7994	5.1794	5.502	4.1128	4.5937	4.1802	4.1332	4.9616	4.3078	3.5214	3.3785	4.401	4.1676	3.9312	3.2468	3.5841	3.0753	3.1187	3.065	3.4414	3.2179
4.2465	3.122	8.0974	3.6137	1263	7619.5	3697.4	20480	4.8412	6434.5	17.318	8231.7	4.3987	311.61	5.9986	13.731	3.2512	7.3668	7.3877	3353.3	7.2486	8.1643e+06	16.746	21.169	17395	9.792	8.2895	7.0497	4.4944	4.9895	23470	5.5711	9012.1	9.7096	10.591	6.9608	5.6738	2.8438	5.0934	9.9221
2.0128	2.0501	2.1575	1.8088	1.608	2.1848	1.7392	1.7751	1.7886	2.0276	1.802	1.7059	1.8423	1.8118	2.151	1.8607	2.3467	2.5513	3.3095	3.8559	4.5635	6.214	5.6395	2.8173	3.3443	3.5576	2.2349	2.1697	3.4617	2.6203	2.8192	2.7116	2.9557	3.2883	2.4611	3.1093	2.475	3.1217	3.7342	5.0031
2.8038	3.6481	4.5248	3.3903	2.7881	2.6836	2.3002	1.925	1.652	2.8496	1.7478	2.5547	2.2034	1.8794	2.3029	2.9064	1.8878	2.3632	1.8473	2.0786	1.7779	2.1196	1.9754	1.7326	1.8392	1.8919	2.257	2.1102	2.5579	2.1346	2.1281	3.2226	1.835	1.7884	2.4574	2.8777	2.2473	2.3957	2.5043	2.7747
7.4042	7.7845	5.713	7.313	7.6361	6.4592	7.7385	8.4527	7.98	6.8501	8.4018	9.442	10.216	7.9846	8.8311	8.0744	6.8188	7.6423	9.405	9.311	7.8298	8.8932	9.4183	7.0244	7.4999	6.4705	4.5237	3.1101	4.241	4.0744	4.1936	4.7029	5.1022	4.5037	3.4466	4.8244	4.5458	3.975	3.7937	15.659
2.3846	1.9155	1.4507	1.6737	1.4057	1.5987	1.9548	1.3674	1.9097	1.9904	1.4883	1.9159	3.3744	3.6507	2.3971	3.1746	3.1272	4.1869	2.7916	5.3021	3.7323	2.1574	2.4818	1.6688	1.6765	1.7203	1.8797	1.6149	1.6906	2.078	1.5857	1.6352	1.8389	1.7741	2.0278	1.9774	1.9311	1.6652	1.5052	2.4002
2.9408	4.0299	2.6405	6.3698	3.8937	4.4843	4.7913	5.5826	3.7536	3.8248	4.5626	3.9596	6.6848	3.1483	2.5926	3.736	3.9718	3.3508	4.9789	2.7302	2.9969	3.2517	2.2462	2.5741	2.4979	2.4323	1.8601	1.5399	1.5409	1.9592	1.939	1.5874	1.4098	1.9099	1.4764	1.5012	1.3611	1.6786	1.8177	1.657
10.066	11.836	10.751	10.275	10.734	11.168	11.949	10.308	11.156	8.3208	11.791	10.388	9.6127	11.244	9.1567	10.716	10.051	10.346	10.138	12.634	11.343	11.643	9.5749	9.3937	7.2439	9.6674	9.8832	7.5871	6.964	7.1989	7.3036	8.7676	7.3657	9.1854	10.805	8.9352	9.443	9.6149	8.5447	7.1462
5034.8	231.73	218.28	9459.5	4.2142	5.2185	5.1627	17.02	4.8384	5.2479	3.3922	4.8932	3.9741	3.1836	261.25	2.7593	5.9022	1.3034	1223.3	2.1633	3.594	4.1752	2.9309	5.1361	6.2628	3.0577	3.0379	4.3389	9.7876	16.806	6.2656	5.8418	3.833	8.8328	2.654	7.3228	3.5742	7.5115	5.5992	6.7474
2.2081	2.3343	2.5051	2.3529	2.163	2.5062	1.9555	1.7966	2.2094	2.1217	1.5836	1.7499	1.7107	2.542	1.9472	1.6063	2.059	1.6702	1.8453	1.5288	2.1752	1.6517	1.6125	1.4236	1.758	1.799	1.633	1.5301	1.5081	1.3613	1.2881	1.2669	1.115	1.1007	1.2513	1.2081	1.3151	1.3396	1.3695	1.2738
3.891	5.9234	3.985	2.8323	3.5679	3.3766	4.5363	4.3018	3.4418	4.4848	3.8176	2.8322	4.6393	3.3416	1.791	3.4158	2.8782	2.0003	3.7984	5.3443	3.5674	3.0807	2.6982	3.9948	3.3869	3.6608	3.7172	4.266	4.9337	4.0248	3.164	4.5349	4.8517	9.2199	7.7706	6.3565	7.3488	15.547	7.5683	8.5908
1.7476	1.6046	1.6675	1.5214	1.7007	2.0672	1.5404	1.5217	1.363	1.2473	1.4292	1.5224	1.4995	1.5185	1.7274	1.5389	1.409	1.3227	1.3047	1.3356	1.9576	1.4868	1.5488	1.4418	1.4651	1.357	1.5141	1.3878	1.6119	1.4686	1.6608	1.6313	1.4377	1.6525	1.7819	1.633	1.8182	1.5891	1.6508	1.9794
3.3778	3.2869	7.4227	7078.6	82758	5547.9	8610.4	5598.1	4.8887	6825.4	6312.2	9053.1	5.1856	14344	3.784	91.932	4802.1	3.4092	3.1325	7015.1	6555.9	5.0786	6543.8	3.111	4.7142	4.3408	3.7488	4.4111	3.524	3.0308	6.8877	4.1909	3.8713	4.3226	3.67	3.1186	3.7848	3.8516	6.1891	3.8562
6.291	239.34	7.925	399	2564.9	2049.1	3706.4	5545.3	371.22	1742.9	3908.2	2613.6	666.67	2104.6	2168.2	3900.5	39.853	2350.3	217.85	7.9723	6.8449	6.5379	5.8199	6481.1	4.6262	10.961	10.079	3188	3297.5	2238.8	3660.2	2469.4	3356.8	174.96	6.373	3206.4	2061.2	2210.2	3400.4	1019.3
4.0507	2.6511	2.5197	2.2743	1.8108	2.4302	2.814	2.582	2.3524	2.1866	1.7857	2.0234	2.6489	2.3579	1.9135	2.2394	1.8355	1.5445	1.6762	1.6013	1.7929	2.2834	1.6444	1.8912	1.8513	2.0856	2.8821	2.21	2.4743	3.4044	2.955	3.5148	3.4368	3.0076	2.9196	2.459	2.6986	3.41	2.7603	2.5923
6094.8	5.7461	3.4786	5.5152	5.4816	4.9789	10995	818.89	5.0331	1909.9	2601.5	5.4969	841.63	557.48	1486	7550.3	5495	3816.6	5430.3	1379.5	5193.6	3.8093	2.9497	4.9797	4.6209	5.3108	2.6868	2.4819	2.7165	2.6796	2.9485	2.6927	4.0576	4.5448	7.6165	5.7865	687.65	5890.4	6.6941	6218.4
1.6301	2.5427	4.2402	3.0425	4.3367	4.8068	5.0586	7.8023	5.5982	5.449	4.9917	5883.6	4.5071	2.6718	3.6191	4.5908	3.3193	3.0628	5.9453	5.5797	3.9085	7.3744	6.4774	5.6527	8.3164	5.7754	4.1964	4.5235	7.5469	6.1667	2.6307	3.1288	4.1988	3.696	3.3779	6.2288	2.7937	3.5404	2.4038	2.5804
1.9759	2.8627	2.6738	2.1599	3.6936	3.4203	4.3128	3.5664	6.9654	4.7411	2.9444	4.0087	2.8451	3.2023	327.09	1.8196	4.1804	3.1005	2.4319	3.979	2.7029	2.6315	2.1351	2.0647	2.4044	1.7532	1.5776	1.6075	1.7754	1.6529	1.5688	1.6235	1.5962	1.4209	1.5239	1.9871	1.6761	1.7285	1.6441	1.6866
2.5723	3.0048	4.6896	2.4406	2.8283	3.3154	2.6151	2.3488	2.6716	2.7625	3.0558	3.2106	3.3336	3.25	2.9173	2.7679	3.2124	2.6023	3.3552	3.1842	3.1336	3.0157	2.6493	3.0368	2.6187	3.2062	2.5664	2.8409	3.1947	2.992	2.2753	2.6797	2.9554	3.0752	2.4923	2.4393	2.7483	2.5225	2.6238	3.2526
8.1966	6.7747	6.7138	8.3581	15.075	8.8891	7.1311	6.928	8.3354	7.1135	9.5974	10.598	10.381	8.1672	11.465	9.8611	8.0965	10.684	7.1092	9.1356	7.6016	9.7649	6.6121	5.3433	5.1309	5.2227	5.9676	8.3667	4.5089	4.3494	5.9132	6.4262	5.4502	4.618	3.9439	5.9426	4.4117	4.6695	5.4562	6.0867
6.7589	8.5854	6.2071	6.8939	7.5323	14.727	5.9734	6.003	8.0441	12.432	5.5359	7.4055	6.2914	6.1376	5.2461	4.1313	6.6459	5.7466	19.089	10.382	10.528	9.5154	7.613	10.432	7.6283	5.0059	8.4038	3.2312	3.7255	3.9937	4.2031	4.2448	5.5538	5.2915	5.1615	3.7328	4.1536	4.2829	5.1247	4.9262
6.3337	3.6808	53106	12.386	8.098	6.4743	6.8506	19.375	13289	5.9746	5.7586	6.45	10.314	7.9003	4.8424	4.5223	3.4303	6.701	7.2872	7.6326	3.8178	5.5002	8.0895	3.7428	5.3681	3.996	6.2862	7.5621	3.4921	3.6892	3.5003	3.4506	3.1696	4.7431	3.5454	3.4464	5.4164	3.8632	3.1019	2.7491
2.8042	3.0613	2.7345	2.6198	3.1511	3.1632	2.5351	3.3696	3.5083	3.1516	3.4915	3.4181	2.9761	3.3907	3.3761	3.9011	3.5372	3.0097	2.3405	2.9697	3.0389	3.7768	3.1874	2.8643	3.2079	3.2918	3.0521	4.2138	3.9207	3.194	2.2684	2.4573	2.5352	2.4684	2.6349	2.3393	2.3615	2.4322	2.6479	2.8964
NaN	NaN	NaN	NaN	NaN	NaN	NaN	NaN	NaN	NaN	NaN	NaN	NaN	NaN	NaN	NaN	NaN	NaN	NaN	NaN	NaN	NaN	NaN	NaN	NaN	NaN	NaN	NaN	NaN	NaN	NaN	NaN	NaN	NaN	NaN	NaN	NaN	NaN	NaN	NaN
1.2918	1.1138	1.4985	2.0756	1.4415	1.7709	2.0587	2.0012	1.6737	1.2082	1.2421	1.8848	8.532	4.7362	3.6125	1.8064	1.2736	1.4009	1.0404	1.2797	1.2416	1.1744	1.3175	1.2006	1.2849	1.2124	1.3513	1.1147	1.2268	1.2688	1.4101	1.2116	1.3577	1.1793	1.388	1.1806	1.3254	1.3259	1.0299	1.8848
2.2028	1.8484	2.0253	2.7631	2.2647	2.184	2.3148	2.0446	1.8447	2.01	1.9296	1.8116	2.3979	2.2154	2.403	2.0607	2.317	2.0873	1.874	2.1154	2.2595	2.1125	1.8121	2.0928	2.0064	1.7472	2.3426	3.2452	3.1307	2.3797	2.7079	1.7618	1.9958	2.17	2.1581	1.9031	2.0471	2.1877	2.3597	2.3693
5.1768	6.717	6.0209	6.9844	6.4586	6899.6	5493.2	5.7856	6940	5.6893	5268.4	6.6362	6.2074	4.8389	5.0421	5.3927	5.8553	6.6552	1764.9	6.7201	4.3195	4.5644	4.8291	6.1085	9.1251	285.97	4.6842	5552.9	132.66	1596.6	578.53	6561.4	112.52	2521.4	518.99	405.02	34308	7.8464	4988	5.1212
3.5182	10.709	6.3334	4.9295	3.4868	6.6623	4.3333	4.6281	6.2105	5.7767	3.3711	4.8245	6.3672	2.9728	4.8093	5.5045	5.0062	4.7076	3.3177	5.5979	3.3873	3.9864	4.2818	4.3555	3.4842	4.8243	5.4345	4.6117	3.6886	4.0304	4.2763	3.5854	3.4807	3.496	4.5625	3.6544	4.0304	4.0561	3.7689	4.182
5.9467	15586	6.8249	6.2045	9920	6.2848	8861.6	2208.9	1.4989e+05	4.5133	7.2493	899.63	2315.7	30.069	7.7778	1632.7	1744.3	3127.4	7.8872	6.3068	39.703	7300	2.8877	1386.1	3.5544	4.3556	4.0025	7.3447	4080.5	6187	1961.2	5219.3	2502.2	10748	19.393	28.939	290.24	1597.1	2355.8	1665.3
6.0196	5.3165	5.6701	5.7203	7.5407	7.0196	6.8442	9.864	7.1823	7.8994	10.836	10.542	9.5846	10.31	8.1548	13.936	9.709	7.4208	5.9259	8.0533	7.0998	8.3012	6.8329	7.5929	7.1346	7.2079	7.9622	7.0156	7.2404	7.2777	6.0636	5.8076	6.5742	6.4533	6.4869	5.9106	5.901	6.7635	6.1571	6.0107
3.3279	3.1428	3.3086	2.5296	3.462	2.6226	1.892	2.3707	2.0039	2.7217	2.3515	3.2359	2.7037	2.3434	4.4049	2.6378	3.0922	3.6745	3.3802	3.2178	4.2203	4.1878	4.2551	4.5418	4.4048	4.2681	3.3115	3.659	3.8576	3.3092	3.273	2.8636	3.1493	3.5376	4.142	2.9605	3.0949	3.2611	2.773	3.6637
9.4529	8.8305	9.3968	9.2584	8.7229	8.97	11.878	8.0246	9.2594	6.3788	8.0281	7.8073	9.3768	5.569	6.6421	6.7652	6.832	6.3201	7.8272	5.7544	6.4131	5.7911	6.6646	5.9231	4.7623	5.6595	6.0911	6.4747	5.2563	6.3785	5.3252	5.656	5.8305	5.3961	6.5295	7.4084	6.6103	6.2755	6.393	6.4041
10.395	12.784	11.311	9.1415	13.89	9.6638	13.068	10.02	9.6986	8.6711	13.828	9.3057	11.725	7.1984	12.74	14.412	10.256	9.2973	9.3386	12.613	10.188	10.994	7.157	6.237	6.7855	4.5983	5.9361	8.1623	6.1097	5.3054	4.9083	5.6356	5.8969	4.9835	5.7445	5.2597	4.397	4.6674	4.1667	3.5266
1329.3	763.32	1034.5	3.2489	7.2893	3.1621	2.9518	9.5704	5.0275	7.0493	6.7974	3.51	869.26	10.602	7.339	5.4757	6.9076	8.1754	5.4405	10.165	11.634	9.7472	4.941	8.4578	3.8393	5.8908	6.288	4.4452	6.9736	5.726	6.8999	6.8393	8.2377	5.3907	7.6406	8.567	9.6847	5.6324	5.7273	5.9221
4.2775	4.3933	5.0738	4.1588	4.2518	3.4567	4.629	4.0784	3.6394	2.5538	2.9823	4.2326	3.2437	3.0409	3.9119	3.0381	2.4009	2.3443	2.5407	3.5256	3.6909	3.1889	2.8218	3.2728	3.2596	1.923	2.137	1.9951	2.1904	2.1568	2.2298	2.2348	2.0282	2.7119	2.4999	2.8585	2.4754	2.9233	2.7481	2.6782
5.45	5.9103	5.2854	5.333	4.98	4.3694	4.7704	4.6947	4.2254	3.5397	4.3204	3.7298	4.5059	4.5152	5.1774	4.0083	4.556	3.896	4.3133	4.083	4.1936	4.1335	5.5716	5.6335	5.9194	6.8807	7.5998	7.0284	6.9636	6.8539	6.5674	6.2452	6.7109	6.7149	6.4013	5.7965	7.788	7.5403	6.0196	5.591
12.248	13.999	16.308	13.061	11.648	14.84	14.216	16.054	15.024	15.938	16.38	13.414	12.069	15.192	12.758	11.121	15.405	12.392	9.3064	9.6817	9.3706	10.083	9.3764	9.0812	8.564	8.0907	8.3855	7.6238	6.2878	6.0804	6.5477	6.4422	7.1374	6.3051	6.7511	6.3908	6.2814	6.6369	6.0102	5.6577
2.6048	2.1416	1.6442	1.4437	1.5692	1.5923	1.6486	2.2843	2.2481	2.9296	2.0088	2.0305	1.8264	1.8638	1.6369	1.5732	1.5646	1.3772	1.3334	1.5225	2.0633	2.366	2.9026	1.4244	1.9645	1.6937	2.8429	1.6565	2.3016	1.3948	1.6968	1.9516	2.6349	2.7051	2.3814	2.967	3.0401	2.3602	3.2222	2.7253
7.6579	4.3621	3.8575	4.084	3.8967	4.7052	4.54	3.9672	3.1693	3.5496	2.7036	2.6686	2.5538	3.8539	2.8798	3.0248	3.179	2.926	3.5137	3.622	4.4926	4.5439	3.7305	4.5383	4.7478	4.2158	3.8388	4.7647	4.5009	4.4487	4.2969	3.669	4.4338	3.3128	3.1773	3.5064	3.4555	3.3467	3.1228	3.303
5.9041	5.2414	10.701	10.451	13.088	8.5258	14.16	7.1504	8.3431	9.0684	7.0101	15.923	8.9468	8.0093	9.4149	11.002	19.821	17.075	13.118	15.258	24.537	12.758	9.0886	7.4136	9.9345	11.757	10.899	26.824	11.34	11.972	13.23	14.266	50.165	14.594	12.411	9.7643	8.2379	7.0525	17.508	7.7809
0.90083	2.4118	4.0326	5.8143	3.9586	2.9371	5.0111	5866.8	4.4472	3.0364	2.7436	4.5243	3.2763	6.8122	5.425	5.0889	3.3339	5.003	3.6917	3.4462	4.173	4.2211	3.2025	2.1714	3.1053	3.377	2.255	3.2713	2.163	2.2843	2.2975	2.222	2.143	2.0505	1.9512	1.9389	1.734	1.9514	3.2608	2.3787
11.043	12.183	10.501	8.9697	8.1131	8.1275	7.8469	7.085	6.5705	8.337	9.4461	7.6394	7.1475	7.3967	7.2486	7.4298	7.6853	7.1964	12.442	9.077	7.1462	8.3621	10.65	7.9649	10.814	9.9703	9.1299	10.546	11.704	9.6652	10.872	13.292	10.048	15.333	9.9583	11.476	12.009	12.775	12.698	13.042
10.435	7.491	9.899	9.2767	10.39	13.522	13.834	12.008	10.632	11.78	12.464	12.623	9.6408	11.766	11.592	12.114	11.257	14.544	15.308	10.281	13.498	13.466	11.007	12.659	11.679	11.556	13.458	11.299	9.8048	15.591	15.762	11.445	11.717	14.814	11.633	11.219	11.945	9.7516	12.331	10.401
13102	74.191	5551.8	805.11	4339.7	6075.6	7789.2	54500	5.2676	6456.1	721.14	218.08	17.606	5.2478	4.7556	9457.8	21.131	12.861	9.0971	3.0171	10.243	6.8444	3.7241	3.9474	3.0316	4.4137	3.5388	4.3424	3.2511	4.6769	3.9066	3.6363	4.5062	4.4006	6.7153	4.8348	6.0044	6.893	5.8989	5.0255
3.256	3.0138	2.3037	3.1963	1.8382	2.0332	2.7762	2.1256	2.9601	2.5907	2.8076	2.7156	2.4535	3.5736	2.9253	2.4626	3.1586	2.9501	3.0196	3.4922	4.3882	2.9358	3.1308	3.3879	2.7171	2.9762	5.8221	6.6616	7.4309	8.0533	8.0629	6.1458	4.7873	6.1289	8.7223	11.25	11.217	4.2849	6.4551	8.2659
1.913	2.2773	1.6331	1.7502	2.1158	1.6113	1.9092	0.99616	1.112	2.6874	1.076	1.5248	1624.3	1.8014	1.5793	2.0544	1.6846	1.33	1.2095	1.0857	1.3158	1.5231	1.3512	1.2024	1.1284	1.1994	1.1027	0.89774	1.2465	1.2033	1.1345	1.0595	1.0886	1.2373	1.1579	1.1984	1.2711	1.1559	1.2072	1.1134
11.056	8.7474	9.3681	7.9013	10.009	9.435	11.532	12.54	13.812	10.985	9.0135	10.443	12.364	10.791	11.137	9.8361	10.145	7.3819	6.7305	8.1415	9.1233	13.653	9.8712	11.918	8.13	10.598	11.277	11.69	10.287	10.156	10.205	9.4747	10.163	8.1082	8.0528	9.3536	9.4452	9.0574	7.7879	9.2672
10.678	12.26	14.643	11.311	9.0898	13.274	11.895	11.389	12.492	9.8302	12.398	10.699	13.601	11.899	10.203	9.7571	11.437	11.932	12.635	12.048	9.3065	13.466	8.6673	8.2712	7.4799	9.3463	9.4446	6.5197	7.6182	6.8772	8.6264	7.1426	6.5554	6.7095	5.5569	6.2805	6.5828	4.2421	4.6702	5.2487
4.3428	6.983	10.038	10.936	8.367	13.073	8.1424	7.5797	10.869	9.0596	6.5392	10.133	8.5654	6.7552	9.7165	13.091	7.3119	9.4784	6.8721	6.6968	10.083	7.7094	7.3151	6.118	5.2105	5.4507	6.5272	6.1787	8.3654	9.2648	5.5113	6.9283	10.384	8.4645	9.1191	8.707	8.6905	4.8166	5.5069	4.7233
3.115	3.1175	3.23	2.9484	2.4584	2.3153	2.4183	2.4054	2.2302	2.7456	2.5066	2.3856	3.5858	3.9338	3.2367	3.8293	3.4109	3.9334	3.3065	3.1386	3.5265	3.5381	2.8099	4.1411	3.1295	3.1832	3.293	2.9412	3.8253	4.1001	3.984	3.628	3.1266	4.2617	3.2114	2.962	2.4659	2.6104	3.1	2.686
8.427	6.5773	7.9652	10.282	8.6151	10.261	10.339	10.539	8.0117	9.8399	10.779	8.4759	9.0293	10.363	8.8636	8.5935	10.684	8.133	7.9455	7.9684	9.1632	7.8791	6.8933	6.4388	5.7395	5.5603	4.0325	4.2589	4.1809	3.5002	3.4873	3.4787	3.6394	3.4644	3.2833	3.6794	3.6706	3.2897	3.2415	2.8122
7.1231	7.3145	6.6804	5.2756	4.9486	6.4345	6.6094	6.8008	5.5958	4.8562	6.3656	5.5447	6.278	7.7712	5.6492	5.7463	4.7234	7.5987	6.0162	6.4425	7.7697	6.999	5.7172	6.9271	7.9289	10.117	9.4361	7.6293	10.586	8.5271	10.132	9.5313	11.08	8.7868	9.7286	9.3589	9.3551	9.2275	9.9702	9.9916
4.3631	3.8878	4.3378	5.4602	4.1037	5.0683	4.69	5.4343	4.3374	4.9817	5.0479	4.7783	3.8583	5.256	6.5294	7.6702	8.5811	8.4942	3.8907	4.4938	5.8303	5.8309	10.247	11.882	15.113	15.084	17.17	21.097	20.005	18.024	18.779	14.85	17.475	22.229	20.424	17.849	18.252	18.659	20.212	13.82
1.5711	3.1049	1.911	2.3477	2.0566	2.731	3.5753	11.105	6.3733	7.6592	7.3815	9.9164	4.2802	2.2789	2.6597	3.4194	3.1553	4.0558	3.7617	9.76	4.1784	3.6433	4.0107	5.4702	7.4781	6.1914	6.1317	6.9503	3.9195	3.3636	3.9845	6.9093	6.5365	7.668	8.2376	6.8362	7.3358	16.412	7.3124	5.9907
10.931	10.307	11.523	12.714	10.963	8.6458	12.315	9.3723	10.765	12.823	10.763	10.994	10.915	12.026	11.609	10.843	12.239	11.52	11.87	13.92	11.731	12.73	12.243	14.5	10.475	15.931	13.403	11.835	14.262	13.264	14.685	16.088	16.302	20.197	15.377	14.797	14.925	14.834	14.962	16.341
3.1249	4.3871	4.1083	3.6357	3.8271	4.3706	7.3383	3.3734	3.1384	2.5057	2.3026	2.7219	2.2817	4.1722	1.9465	2.1963	1.8065	2.0133	1.9373	2.0533	2.2185	4.7908	3.2684	3.4745	3.6098	3.1121	2.8094	3.3957	3.1	3.3509	4.6374	3.6664	6.3431	3.8988	3.9937	3.6501	4.3827	4.0332	4.8641	3.6855
17.243	13.364	17.053	15.808	11.878	13.271	14.554	17.234	13.417	12.849	15.765	11.179	11.696	12.399	13.53	13.342	17.47	12.873	14.134	13.302	12.583	17.769	13.485	13.37	9.4943	8.1201	7.9359	1.6616	2.2573	1.8028	2.0913	1.5906	1.4098	1.3061	1.3603	1.0021	1.0542	1.9621	4.0151	1.6563
6.2751	6.0219	5.8392	7.9935	10.967	9.4907	7.7302	12.479	8.0874	13.114	13.549	7.7036	11.529	7.582	11.869	8.5065	9.5109	9.511	16.11	10.253	7.933	5.945	5.8408	3.8988	3.3246	3.0991	3.4231	2.6316	2.8325	3.3469	2.7912	3.3382	2.7136	2.5892	3.0025	3.2732	3.2815	2.5944	2.76	3.1244
3.8762	3.16	2.7426	3.3906	2.1666	2.7897	2.2846	2.6718	2.8616	3.2633	3.0137	2.6816	2.1806	3.8219	2.2801	979.47	5027.4	5.8206	3.8694	2.4923	2.668	2.5623	3.295	2.9574	2.884	3.6831	3.871	3.0491	2.5381	3.0068	2.7589	3.1296	2.4729	4.7895	3.2936	3.2781	3.5688	3.093	2.9605	3.2068
4.12	4.8061	11.262	9.4576	10.012	5.7197	13.728	11.828	6.4027	7.0973	8.7641	5.8007	6.1905	8.7003	12.112	5.4954	7.1598	6.3881	7.2157	4.0254	6.4572	5.3643	3.8629	3.6584	3.3309	3.264	2.4601	3.2761	3.0583	2.6145	2.4823	2.8188	3.0259	4.102	3.7169	7.2593	3.8524	4.5187	3.0766	2.8992
5.2014	4.6408	4.2212	4.0293	4.9267	3.8807	4.3943	3.8698	3.7122	3.9166	4.0081	3.8039	3.4955	3.9943	4.0063	4.0155	3.3751	3.7698	3.0893	3.4045	3.7484	3.805	3.9079	3.6359	3.2772	3.4131	2.9905	3.306	3.47	3.5409	3.8972	3.6956	3.676	3.3788	3.205	2.8839	3.0565	2.5528	3.123	2.7326
1.0611	1.4477	1.3686	1.8961	1.6722	2.197	1.7139	1.8362	1.98	1.9258	1.7616	1.9017	2.1847	2.0629	1.6483	1.8938	2.0768	2.0123	2.2406	2.1953	1.9256	2.4604	1.9217	1.9489	1.8607	1.8742	2.3754	1.8477	2.0299	2.1007	2.2091	2.3359	2.5292	2.1337	2.5364	2.8965	2.9776	2.5437	2.6517	2.612
7.7788	7.1952	7.4986	8.1714	9.6768	6.6212	8.1734	7.9092	8.1927	8.393	7.1756	9.7988	10.636	7.5789	10.358	8.6069	11.369	6.4199	7.7364	7.8063	6.1011	4.3504	3.903	3.0877	2.0288	1.9003	1.8403	1.6704	1.7804	1.7968	1.7127	1.6411	1.6327	1.7079	1.6899	1.806	1.8343	1.8473	1.9928	1.927
4.5009	3.0913	4.7317	3.4583	2.7878	3.0789	5.2039	5.149	4635	142.14	647.61	6.5891	5.3959	10.841	1529.7	11203	9178.9	27994	1976.9	4.2731	6718.8	4.2705	7.8674	5143.3	4.6006	3.9115	2.7339	5.7434	3.1201	6.4015	3.1278	2.4034	2.3154	2.2066	2.0023	2.4674	2.1754	2.1654	1.7506	2.2219
7547.7	42.156	565.59	20242	3535.9	9.6562	8.4401	8471.2	11323	15598	8315.2	62.561	8.5759	5.9183	4.7311	4702.7	8622.3	2608.8	126.56	15.05	5657.6	3.5761	9.5967	6183.1	5.1213	5.8084	4.9626	5.6789	5895.7	6632.6	1690.9	1251.2	718.32	405.64	2610.7	1450.9	1156.5	1836.9	2713	869.14
6.6012	3.2925	5.0393	7281	3.6378	4.0275	3.7093	23078	7395.5	4.6812	4.1179	3.8053	4.9934	3.1884	7.3911	5.3544	4.0469	8.6359	2.8484	16577	3.8698	6.7339	5.0591	10.194	7.6506	9.0443	9.8521	6.0456	6.1034	4.0979	9.9671	8.688	8.8134	9.3343	15.256	9.1986	10.729	10.379	9.6927	191.19
9.6509	9.4019	11.712	12.243	9.884	10.155	9.6232	10.947	10.769	12.247	10.61	9.7376	10.511	11.551	12.006	11.307	10.916	10.734	11.435	11.63	11.318	10.164	10.696	10.3	9.975	10.264	8.7235	9.1548	8.9786	8.2243	8.9419	7.4356	8.6496	9.6196	7.7511	8.3077	8.0486	7.5392	8.3667	7.7016
2.479	1.8497	2.5319	2.0182	2.0183	1.4745	1.9394	1.4341	1.5338	1.7816	1.3437	2.0646	2.4922	3.3062	2.3962	2.9985	4.7742	3.1447	2.6819	3.1228	1.3139	1.425	1.7165	1.2604	1.3148	1.3684	1.5229	1.5233	1.4406	1.7194	1.5937	1.5295	465.83	1.7545	1.6503	1.7751	2.1934	1.6769	1.7336	2.1642
1043.1	21859	5.0785	9452.8	7847.1	2673.1	4068.6	1856.2	2008	457.77	7.6869	5525.6	3277.4	67.567	2389.5	149.54	61.079	1088.5	3768.6	1208.1	1264.5	2454.8	29.597	2429	168.62	906.3	6.3054	616.35	5.4483	3.8282	4.0854	6.4909	8.2335	8.9384	2.7164	2.2639	2.3128	2.2492	2.0122	2.3552
7.3128	7.1714	8.2854	9.3874	9.7958	9.6671	9.0342	16.058	8.6786	12.201	9.3329	10.105	9.1455	6.7217	9.3	10.432	16.051	9.3095	11.882	12.757	13.132	13.284	11.069	15.69	16.329	12.033	9.9977	18.52	15.459	14.381	17.564	17.773	12.627	15.675	12.746	17.09	14.223	9.6117	18.186	16.725
4.979	3.6665	4.4951	5.0884	2.9489	4.8755	2.6418	3.7521	6.4212	3.8164	4.2863	2.8067	2.5667	3.3911	4.3718	3.3924	4.0697	4.1191	3.851	3.9496	4.9897	5.5902	6.5085	6.2373	6.2207	7.4046	5.935	5.8324	6.2061	5.9284	6.1937	7.335	8.2045	7.1255	7.9644	7.842	9.1976	9.4363	8.0627	7.8059
3.6157	10.61	4.1187	3.9742	4.5305	6.7931	6.6098	4.6072	4.0528	3.6658	2.9117	2.3094	2.4359	2.059	3.7778	2.4206	5.2507	4.8816	7.3475	6.784	5.2466	4.0701	4.4972	15.369	8.0523	7.2338	8.8611	7.1694	7.3245	6.2452	3.0271	5.92	22.743	3.9489	11.079	4.8243	4.1413	3.8209	4.8244	17.207
11.609	10.721	11.961	13.61	12.201	13.583	14.152	15.768	12.232	19.004	12.407	10.469	12.907	11.269	14.268	11.366	10.809	13.138	12.311	11.582	14.741	10.099	9.2816	7.579	7.6475	9.738	6.985	7.2668	7.6436	8.5286	7.0695	7.4114	7.1551	7.0576	7.0179	7.9801	7.5805	7.9033	9.1118	7.2991
12.188	13.667	11.224	11.002	13	9.448	5.2794	6.9355	8.9884	6.4424	8.0903	8.0156	6.3966	5.8338	8.506	6.9172	8.6435	7.2379	20.24	6.4061	23.94	8.1965	14.067	18.747	12.946	10.986	7.8179	8.5032	6.0306	8.5438	8.4257	9.5881	7.9494	5.4348	6.3325	5.5065	6.5226	6.1598	5.7532	5.5267
3.4221	4.6407	4.1531	8.3793	4.9235	5.5608	4.5327	5.5417	6.3783	5.736	3.407	3.3808	3.8987	4.6604	3.5844	3.6396	3.166	6.0666	3.4936	3.0424	3.4875	3.6978	2.5603	2.8892	3.5905	2.7364	3.8941	3.4782	3.2044	3.4363	3.8501	4.6544	3.685	5.5857	4.3307	6.7154	6.4852	5.6025	6.1088	6.7351
3.8925	2.7699	5246.3	3.8219	3.4831	2.8057	4849.7	2.7756	3.4554	5.0884	3.6729	3.2175	3.0134	2.6575	2.6682	2.4485	2.5141	2.7132	2.8763	2.1808	2.1395	2.6838	2.2591	2.0934	2.0439	2.2736	1.8632	1.921	1.6694	1.9043	1.8581	1.6388	1.8847	1.54	1.7685	2.1483	1.7408	1.9843	1.6203	1.1238
4.0585	4.1181	2.7427	1.8201	1.4623	1.9763	2.0616	2.0089	2.1999	2.6888	1.6651	2.2477	2.4365	2.9846	1.7118	2.0893	1.4469	1.9323	2.0325	1.62	1.7822	2.7975	2.1021	3.118	2.7519	3.6964	4.2552	3.406	3.2149	3.0325	3.4528	3.0472	3.646	2.4512	2.6207	2.9391	2.4763	2.3199	3.5159	2.7853
2.8151	3.3303	3.0118	2.6782	2.5657	1.9516	2.1333	4.431	4.6218	5.1973	2.9537	2.5278	20300	63.054	8201.1	6.1822	4.3437	5.8505	6910.2	4.1545	3.0665	2.7509	4.5368	2.2605	3.27	2.4348	3.0715	4.482	3.2047	2.589	3.4168	4.0257	2.6173	2.9296	3.293	4.6635	4.8668	4.6489	4.4393	4.7473
12.449	9.718	8.4978	6.3785	7.0341	10.421	11.995	10.738	11.002	10.343	8.0781	6.7537	9.01	10.049	10.075	8.5268	9.1798	9.1753	10.308	12.389	11.385	10.69	7.7691	9.8453	6.877	7.5239	6.8688	6.4739	6.3028	5.6319	5.1712	6.361	6.106	6.3365	5.6498	4.14	4.2949	5.8993	5.9709	5.5449
4.0582	3.4444	5.8972	2.8128	4.0107	8.3514	6.6838	2.5598	8.5187	7.4062	1.5878	2.5043	1.86	3.08	1.9107	2.2884	2.9176	10.042	8.7797	605.77	7.0304	4.7133	14.227	3.5949	6.9101	8.1367	4.7919	6.1076	28.663	2.3224	4.6874	NaN	NaN	7.9033	6.4309	7.1058	NaN	4.226	7.3766	33.957
4.2431	3.5547	3.3084	3.8017	2.3071	1.5305	2.0389	2.2213	2.1812	4.6616	3.8993	4.7006	2.8114	3.7425	2.567	2.6538	2.2236	2.7311	2.6216	2.0052	2.3264	2.2676	2.5597	2.8725	2.9891	2.9266	2.0269	2.6176	2.3184	3.4386	2.8653	3.9815	2.4044	2.0078	1.9097	1.6097	2.0609	1.6301	1.5491	1.9549
4.4806	9.0805	8.1827	6.7615	10.298	11.134	7.8729	7.5572	8.5255	7.4802	11.024	6.5591	5.4408	7.216	7.9411	6.8075	4.7059	5.4478	9.1565	5.4599	5.9727	8.8135	6.5923	5.246	4.5876	4.2167	5.3823	5.2044	4.5743	4.4355	4.0566	3.8378	3.5535	3.7388	4.1556	3.9132	4.6117	5.3035	3.609	4.1722
6803.2	4.5909	3.3614	14.731	3.3923	5789.9	3.82	3.424	2.9923	5652	3.8343	3.1702	3.4581	3.9588	2.7779	2.8558	2.359	2.683	4.5417	2.9711	3.1087	3.17	3.121	2.7829	2.3713	2.1211	2.7938	3.3352	2.3906	2.1841	2.3203	2.7048	2.192	1.8901	2.0962	2.1452	2.2384	2.0588	2.3458	2.3063
4.1435	4.1121	4.5014	3.0381	5.2505	3.298	3.4417	3.3318	2.6189	2.6732	2.2054	2.5433	2.1603	2.5815	2.2475	2.9542	1.9678	1.9846	1.7416	2.4476	2.0064	2.3471	1.5679	1.7528	1.645	1.4096	1.5011	1.6321	1.4012	1.3563	1.4607	1.3238	1.2655	1.367	1.3499	1.2732	1.496	1.3607	1.6429	2.1873
23.008	16.02	23.911	24.826	19.061	22.578	19.453	17.558	17.722	22.052	18.805	19.812	19.395	18.825	20.621	16.875	20.073	22.669	22.914	17.371	17.897	18.3	16.685	19.834	20.72	20.193	24.788	27.958	22.998	21.623	22.088	30.541	27.664	28.372	31.855	22.859	27.52	27.734	25.214	23.657
3.2528	3.2428	2.1243	2.1538	2.2499	2.0632	1.6497	2.0985	2.0803	1.6198	1.5825	1.5498	1.2871	1.3346	1.7833	1.2427	1.8746	1.4315	1.5278	1.7507	2.0487	2.5161	3.3282	4.14	3.2963	2.8288	2.5917	2.1419	3.1865	2.8741	2.4043	2.1875	3.163	2.3826	2.8805	2.3494	5.2382	3.9604	3.2984	3.9304
7.0356	5.0038	6.4502	6.0428	5.7151	8.4508	5.8558	5.8259	5.5566	6.8134	6.619	6.3058	8.0287	6.0646	8.4469	8.5541	6.5046	6.2983	7.6833	8.1261	7.7782	6.0691	3.8746	3.4921	2.1573	1.7751	1.7183	1.5382	1.6231	1.5424	1.7362	1.4127	1.556	1.4618	1.4695	1.749	1.5869	1.7646	1.7843	1.8074
3.2993	4.0457	3.3929	3.1952	3.1425	3.0693	2.9707	2.1697	2.6228	2.1485	2.4318	2.4636	2.8776	2.3051	2.5409	2.7818	2.6423	2.6616	2.2428	2.1921	2.9721	2.3377	2.093	2.6608	1.9291	1.7502	1.8	1.9227	1.8313	1.6723	1.7726	1.9518	1.6834	2.0155	1.9976	1.7132	1.7399	1.9746	2.0509	2.802
5.9081	9.7222	8.1244	6.9112	3.7998	3.6498	4.232	2.78	5.2812	3.8256	3.7966	3.5944	4.1864	3.6014	4.5138	4.9606	4.0246	4.4295	5841.4	3.2856	3.8542	3.3423	5.7468	4.9668	5.1298	3.872	4.6543	2.9758	2.8658	3.4979	2.8119	4.1753	2.8611	4.8986	3.4913	5.7313	3.1339	3.5703	4.4204	3.7738
2.3977	2.6972	1.5148	2.0017	1.8612	2.1567	1.778	1.9062	1.772	1.8657	1.7968	1.5278	1.8591	1.6567	1.9929	1.8893	1.5638	1.7185	1.5107	1.9199	2.93	4.6454	6.9202	7.7411	2.8572	3.4887	2.3648	11.13	2.9059	104.33	8.0635	1409.7	3.091	2.9461	1.9487	3.4621	1.907	2.7049	6.804	2.6335
9.2078	5.1481	7.7338	7.1578	10.343	8.2275	9.4346	8.7631	9.0407	10.414	9.1492	11.511	9.7743	11.939	12.542	8.5537	11.219	11.199	11.592	10.236	12.034	8.6635	8.02	4.9248	6.5223	5.3345	6.1507	9.4356	7.193	9.4482	11.443	9.018	8.5435	10.153	10.464	11.798	8.8549	13.625	9.2005	16.504
4.7026	4.0053	5.3934	4.9515	5.3541	4.645	12.724	7.8337	6.0464	9.361	6.5787	7.8258	7.0157	7.1699	6.9298	4.9576	7.626	4.8992	7.492	4.6853	4.5902	5.1778	4.4435	6.345	3.8251	4.9075	7.2994	5.3695	5.1888	6.3536	7.3111	6.8172	11.068	6.2477	7.492	6.8281	7.2205	6.8021	5.917	5.5761
7.2458	4857.8	6.8731	1403.7	2833.6	177.95	2562.5	308.85	3.1734	6.9843	7.9563	15.547	6.1215	2.9357	5.6228	0.85544	114.31	5.6057	8.6584	4.3136	3.8887	7.8649	2039.3	5.9103	3.3799	3.1755	11292	10.196	2.0941	1.7621	1.6418	1.7981	1.5704	2.2621	1.9195	5.4012	5.284	2.4007	2.0351	2.9874
3.8796	2.7229	2.9073	3.0011	4.2175	3.209	9.6619	2.8927	2.744	2.9609	2.758	2.6761	3.0283	3.665	2.6082	2.0742	3.3364	2.3723	3.3372	2.9141	2.5852	2.1578	3.4322	2.7678	2.5676	2.4533	2.5921	2.5118	3.1023	2.727	2.5579	3.6933	2.6153	2.2371	2.7873	2.4677	2.6217	2.4178	2.6973	2.837
2.8675	5.9451	4.7734	3.5787	6.4515	7.0071	6.5391	6.1672	4.2887	4.4975	5.9397	7.0111	5.5111	9.4921	5.0634	6.0603	3.8681	4.2664	4.6666	4.1692	6.306	6.0604	5.7435	4.6466	4.3736	4.6989	5.1779	4.1453	3.2974	4.4277	6.9503	3.6773	3.6713	2.6097	3.2817	4.2674	4.1098	4.5548	4.4299	6.6316
1.7527	1.5695	1.6515	1.3937	1.5074	1.1561	1.4373	1.3719	1.5528	1.6079	1.5991	1.2619	1.4748	1.4091	1.5941	1.4456	1.2533	1.3126	1.2406	1.635	1.729	1.5436	1.4867	1.5439	1.5479	1.3939	1.4799	1.4566	1.7996	1.6166	2.8729	2.2757	2.5266	2.7375	3.1732	3.0475	3.0856	2.7388	4.2794	4.5512
7.9337	6.2762	9.0189	8.5867	12.209	9.4492	16.794	8.1044	8.5268	6.0737	12.292	11.699	11.222	7.2686	6.4767	6.2702	6.3536	7.8128	6.4498	7.2107	10.843	7.6429	6.8313	6.0625	6.3782	7.2949	6.1511	6.7822	6.0008	6.004	4.9769	5.4062	5.2364	5.4472	4.6721	5.1232	5.8648	5.4238	6.1145	5.8596
4.1256	3.9944	3.189	5.0686	17.807	8.5141	5.3436	5.659	4.0407	5.9445	5.6105	269.95	3.6121	3.1194	2.6405	3.638	3.4371	3.4401	3.0649	5761.9	3.9659	3.8892	4.981	3.9889	4.9279	3.6279	4.0168	3.4018	5.4992	7.0845	3.9469	13.355	6.6853	4.1757	4217.3	10612	3.3543	3.1138	4.0405	3.7505
0.72183	1.09	1.4983	1.0013	1.3295	1.1146	0.86282	1.2942	0.88623	0.94167	1.1944	1.4272	1.4874	1.4734	1.7818	1.3759	1.4801	1.3848	1.5884	1.6322	1.472	1.2555	1.2653	1.7931	1.5483	1.2929	1.471	1.9511	2.0104	1.6894	1.6362	1.4636	1.3832	1.4839	1.7367	1.7625	1.3184	1.6179	1.4408	1.6048
49.059	212.1	35.793	7913.3	5.8749	7.1331	11352	4.8954	4.821	5.6647	4.1154	4.0695	14884	3.719	4.7695	4.3576	5.407	9517.7	6.5202	4.2523	2.5263	3.6415	4.6401	3.7882	3.0945	2.7338	3.1385	2.5888	2.9641	3.1429	2.5403	3.2483	3.8842	3.3273	3.5533	3.4517	2.5432	3.6122	3.5502	2.9429
1.5926	1.9934	2.4397	3.9284	3.4597	2.2441	1.9752	2.0331	3.9375	3.2436	2.3455	3.9098	2.7059	2.462	4.8988	3.2092	3.4708	3.8313	4.7093	4.3155	4.9488	7.4359	5.2902	4.5616	4.102	6.0019	4.0201	5.1819	3.3912	6.3771	3.0307	4.8471	4.3516	3.3789	4.6566	3.9716	4.3751	3.525	3.8183	3.827
4.2451	6.7633	8.2078	14.988	6.829	8.4938	7.7541	10.324	10.622	8.7677	10.504	7.3716	10.73	10.633	6.8854	12.844	10.007	15.604	13.532	7.8367	11.673	9.4528	7.4827	4.6541	4.2453	5.2792	6.5958	5.9724	10.342	5.4279	5.4084	5.2067	5.7191	6.9082	5.7182	9.6115	6.2791	4.3526	3.0584	6.8098
9.098	6.5092	11.093	11.624	11.222	13.882	14.979	11.955	18.296	11.48	13.434	23.264	11.88	13.508	12.85	10.652	13.953	13.9	11.485	13.686	17.308	9.9571	18.647	15.529	10.943	15.499	13.33	17.677	14.812	14.494	16.591	12.88	11.543	12.745	12.818	11.177	12.329	11.552	10.684	11.424
14.47	6.4584	8.5155	6.8933	7.1711	7.1071	12.837	9.2882	12.76	10.229	14.202	11.546	11.966	8.8704	8.0085	7.7442	10.644	11.583	10.024	9.2037	7.0646	5.5176	5.1251	5.6786	6.5569	6.3484	6.1863	6.2414	7.4937	4.5969	7.658	5.948	5.0852	7.2306	4.9307	9.5806	6.958	6.7593	9.7443	6.7096
5.8686	6.0177	4.4783	4.5629	4.6364	5.1694	3.7976	4.1042	4.4717	3.8105	4.9074	4.1273	4.3359	3.4085	4.2628	4.7906	3.9311	4.2084	5.1349	4.5814	4.6714	3.7688	3.8505	4.4201	4.2659	3.2066	4.147	3.6613	3.7579	4.1618	3.9568	4.3444	4.3591	4.8724	4.4979	5.4552	6.542	5.5062	5.4627	5.9546
7.8954	9.6453	12.237	9.6167	9.834	17.053	13.816	11.858	8.8968	8.8328	11.305	7.6769	8.7089	11.067	9.2806	9.1984	11.643	8.734	7.3955	8.5629	9.0075	11.082	7.2661	7.1908	7.6955	8.6776	8.1074	9.322	8.4613	7.3264	9.0383	11.046	9.8194	11.349	13.78	10.324	11.622	14.689	15.08	15.642
2.2374	2.92	2.2999	1.7539	1.7569	1.716	1.7637	1.7856	2.1382	1.7526	2.5367	2.6968	1.7903	2.0285	2.3685	2.5608	2.1154	2.3696	2.0207	2.661	2.896	2.9049	2.7783	3.2177	2.4393	2.8122	3.2636	3.1264	3.2913	5.0131	4.0268	2.3886	3.889	3.4233	3.3899	5.3521	5.3689	3.9172	4.0498	6.2627
13.082	9.4488	7.9554	7.8872	10.647	6.1734	10.379	8.3296	9.1222	8.8525	6.5591	6.8264	7.9528	7.9493	11.055	5.9246	6.8629	7.1908	9.0731	7.0937	9.9882	6.9318	6.4291	12.263	8.2424	9.1226	8.1122	7.5177	9.0694	7.9123	8.9996	9.1829	10.077	9.7592	6.9262	9.5731	7.3003	7.2437	8.1001	8.7067
2.5517	3.6868	3.6664	3.0835	3.6009	7.8593	3.3887	2.6022	5.9655	7.7258	8426.3	6228.5	7101	4.2624	5.305	6.378	3.2031	5.539	6.4092	12.407	5.3983	6.3233	3.9252	5.538	8.3077	22.063	10.375	13.086	8.3035	9.7817	12.564	10.642	11.343	7.6693	18.807	16.7	19.149	31.936	9.8184	9.5988
1.9445	1.961	1.8135	1.4052	2.3077	2.3831	5.833	1.1003	6312.2	8.1485	7.0465	4.1841	4.0002	2.2069	2.1893	6088.7	2.5548	2.0327	2.2292	2.0299	1.9385	1.9785	3.3454	3.5082	5.9536	3.1859	2.3557	2.6371	4.438	2.7757	4.5607	14.914	5.8672	5.6887	4.727	6.817	25.893	11.924	4.9854	6.4422
6.3334	5.3648	3.3057	7576.5	4.4934	6.0576	6.1317	4.346	5.0533	5.7527	11.081	15.861	56552	13.551	8.4328	3.5951	4.5673	3.6294	7844.7	6394	5127.5	5.7759	4.8883	4.9668	5.5333	3.9073	4.2487	3.4818	2.8028	5.6761	783.22	25.385	2.31	207.75	4.556	7.2825	5.1381	4.2486	13549	7.0161
6.3905	3.4138	3.1717	3.9221	4.7172	3.7424	4.5198	2.2134	5.5301	5.8348	7.1922	2.1922	5.8096	3.8656	4.6176	6.0963	7.359	3.3662	1.9451	3.0586	5.7972	3.632	2.39	2.8242	2.0132	2.2685	2.4784	2.2352	2.678	2.5007	2.6296	2.4811	3.3553	2.3772	2.1195	2.6334	2.3483	2.3081	3.2395	2.2972
3.5268	7.2749	8.6775	5.8285	9.9157	6.1957	6.9004	4.5471	10.646	13.839	8.6281	12.035	7.4595	5.8219	5.756	7.882	7.4683	3.5163	3.9053	5.8098	4.8393	4.8761	7.6671	5.815	5.9873	7.2701	9.3344	5.9741	5.1656	5.7743	9.9739	5.3924	5.9707	5.5311	5.5105	6.5166	4.1974	5.7248	6.773	7.0414
5.4697	5.9508	8.6264	7.1194	12.272	6.1079	10.724	5.168	5.0236	7.716	3.5328	4.0337	16.519	3.6438	4.001	4.4815	4.0054	4.5539	14.49	3.5072	4.8206	4.6395	3.9333	3.4542	3.2831	3.0964	2.7094	2.8858	3.1578	3.3087	2.4996	2.2128	1.7951	2.1297	1.8326	1.7589	2.0524	1.8272	1.7841	2.047
5.807	6.6833	10.209	8.0543	7.9367	8.2322	10.592	6.1404	7.6314	8.342	12.757	9.2866	8.8158	10.948	7.1089	5.1985	6.8456	6.4886	8.0481	7.7763	9.7918	7.2818	7.4691	7.823	7.5637	8.4162	7.676	10.009	8.7126	9.1698	8.2838	9.2736	8.5106	7.286	8.2793	8.1286	6.7223	7.125	7.5237	7.0568
13.384	10.522	15.395	9.4662	8.0855	7.8703	6.3382	15.036	18.783	22.95	6.2016	7.5038	6.2315	10.341	5.9996	8.9079	4.7216	10.939	5.2655	5.7681	8.9126	6.1854	6.2192	7.6001	9.6663	8.428	6.7321	7.8027	6.3266	5.8553	9.979	7.7882	12.455	24.341	10.729	10.441	22.662	16.105	23.857	15.289
1635.2	87.83	46.721	52772	7.2574	6.4651	789.84	5.3219	4316.2	1861.6	6281.9	5213.9	133.6	2053.7	60.303	567.03	1429.4	7960.2	7646.6	35.043	5.6468	6.264	4.305	4266	5.3643	3.7023	4.7905	5.6681	3.4298	2.1565	2.1101	2.1051	1.9522	2.05	1.958	2.1287	1.9373	2.4566	2.0717	2.7024
12.985	6.9915	6.7224	9.587	9.2546	5.0883	7.2381	8.0756	8.6374	8.0758	4.8851	6.8721	6.7285	9.9292	10.078	8.3903	8.4685	9.7313	7.2447	8.0224	9.9621	8.8458	7.7287	6.6849	6.4524	5.7894	5.2485	5.6277	5.2696	5.1394	5.1544	5.2188	4.8368	5.4251	5.5221	5.3011	6.1994	5.9334	7.0677	6.1947
2.5828	4.7323	9.0996	3.2409	3.1815	3.3625	8648.5	6.1279e+06	3.3723	4.5289	4.3018	2.715	4603.6	5217.1	4.9599	3.6902	3.2445	7.1016	4461.4	3.8586	5.7258	3.3249	2.5427	2.5965	2.8542	3.5873	3.2597	4.0345	6.0285	5.99	5.926	6.1188	10.27	8.8977	6.0743	7.3266	8.3708	4.4182	6.0144	6.626
14.192	3.8344	6.1307	5.7552	4.0817	4.87	5.4478	5.5155	6.4885	5.2266	5.5238	5.5926	2.5514	3.9983	9.7182	10.84	6.6478	7.277	2.2896	4.8045	2.0232	2.3002	2.4195	3.2166	4.3755	5.9657	5.8483	8.3475	7.5365	6.3581	8.7468	7.126	10.683	9.9306	9.4626	9.141	9.0781	11.208	8.5685	9.8477
3.0697	3.2459	2.5465	3.1043	2.9238	2.561	2.4413	2.418	2.4016	5.3054	4.5509	3.4881	3.2392	3.9186	4.4819	4.4358	2.4282	3.517	4.9746	5.8668	3.2877	3.4147	3.4342	4.1543	3.0879	5.7157	5.9658	4.9977	8.3349	5.4105	5.4047	6.7886	4.9131	6.7485	3.6861	7.0337	5.581	5.4015	7.6094	9.3021
3.098	3.7537	3.6907	3.5064	3.8922	2.8556	2.7989	4.3618	5.4028	5.1054	8.4111	3.4555	3.843	5.6611	5.1045	4.1796	4.7364	4.1657	5.4145	4.2115	5.953	4.9104	6.0162	6.041	9.8847	6.7732	5.2054	5.9179	4.707	5.565	8.3529	6.5185	9.8428	7.1046	5.8239	9.5004	5.8126	10.398	7.9741	6.0308
1.6513	1.8846	1.7595	1.9814	1.6983	1.8034	1.7645	1.7891	1.6537	1.8367	1.6187	1.4966	1.753	1.5656	1.7756	1.8903	2.5095	2.2121	2.1814	1.8066	2.555	2.8021	2.0538	2.6796	2.6103	3.0012	3.2188	3.1972	4.4201	4.5518	4.4088	4.4962	5.1687	5.5789	7.1303	6.459	6.5965	5.5584	8.5738	9.8979
9.12	7.8574	9.1565	8.2619	9.1185	9.7024	8.8986	9.0629	8.5184	8.1835	8.1806	8.7792	8.2273	7.3499	8.0668	7.6439	8.1213	7.2675	7.6865	6.3184	7.9874	8.9292	9.1388	9.1206	11.529	14.656	11.653	10.337	11.424	9.7158	8.9386	7.6794	9.8584	8.2565	11.759	9.8845	9.7266	11.588	10.422	11.355
4.3021	2.3925	3.8435	3.9936	5.4832	5.7335	3.2058	4.1495	7.0776	4.7884	4.1225	5.2548	4.263	5.7663	3.7466	4.2315	7.0234	5.361	7.608	7.7073	4.846	8.7734	5.2213	9.0097	8.991	6.7185	6.5659	8.9513	11.052	9.4282	6.6435	8.6496	11.031	9.613	8.0829	11.057	8.5383	14.938	9.3267	10.682
2.568	3.5125	2.6169	2.9929	2.4885	2.9074	5.9029	5.3355	6.6327	4.6806	5.6132	4.3345	5.5355	6.3034	3.1536	4.1305	4.8851	2.5892	5.7434	3.3438	5.6433	5.5518	2.4444	3.5209	3.0171	3.5171	2.6452	3.5073	4.5641	4.2992	2.4991	3.6214	2.4292	2.5082	3.8824	2.6112	3.1527	3.2032	3.2389	2.4557
3.1192	3.5079	3.7835	5.344	6.279	3.1596	3.9151	800.61	6.4377	4.0816	3.0526	5.8985	8.3693	3.5735	9.8085	10.299	6.1935	9.7661	5.4399	5.4938	6.7293	12.986	8.7112	3.8662	4.1033	2.7198	21.543	5.6215	4.0844	5.4779	4.8653	4.2063	4.9797	5.8837	5.0507	4.8568	4.8073	4.6567	6.3328	5.3684
NaN	NaN	NaN	NaN	NaN	NaN	NaN	NaN	NaN	NaN	NaN	NaN	NaN	NaN	NaN	NaN	NaN	NaN	NaN	NaN	NaN	NaN	NaN	NaN	NaN	NaN	NaN	NaN	NaN	NaN	NaN	NaN	NaN	NaN	NaN	NaN	NaN	NaN	NaN	NaN
7.1052	6.0381	3.4119	4.1709	3.7237	5.3632	3.1876	3.3471	4.1508	6.776	7.5804	4.6216	5.2315	5.5299	6.2835	6.5859	7.7999	5.6409	4.4868	3.7253	3.848	3.8074	3.7307	3.1171	4.5482	3.5212	3.3829	2.6158	2.4561	2.7723	2.3618	2.2011	1.8845	1.9068	1.9127	2.0265	1.8965	2.5951	2.222	2.104
5.634	2.1653	2.2853	5.0831	3.3425	2.7723	3.0858	3.2931	5.4659	16.808	6.8216	36.762	6060.5	4.4442	4686	1.3941	3.4335	2.1738	2.5477	1.7487	1.6425	3.6184	1.6561	5.4642	3.5483	6.9004	3.8032	4.7012	3.7838	6.0464	4.4396	7.0317	6.4098	5.017	8.25	4.4412	4.5782	4.5831	5.1627	5.0577
4.7741	3.5596	6.7222	3.1299	3.9975	4.7067	11.382	3.8205	4.3786	8.7196	834.31	174.15	5633.8	6.7358	3.8037	3.5282	128.53	174.89	3271.3	3.5617	4.8779	5309.1	2.6772	3.8116	2.6849	3.3188	3.6676	163.33	10040	8317.9	876.72	368.97	5.2829	169.59	2352.7	6438.8	9.1565	82.429	44075	1494.3
11.862	12.553	10.024	10.547	9.3054	8.8597	8.2681	11.657	9.2073	7.8639	8.2435	8.6714	11.126	9.9721	8.1014	7.5631	8.7626	12.337	12.376	16.039	16.948	15.01	13.735	12.318	12.765	13.113	9.3801	8.3371	8.7292	7.9515	7.701	8.331	7.136	7.3624	8.1863	8.2857	7.9194	8.183	7.563	7.063
NaN	NaN	NaN	NaN	NaN	NaN	NaN	NaN	NaN	NaN	NaN	NaN	NaN	NaN	NaN	NaN	NaN	NaN	NaN	NaN	NaN	NaN	NaN	NaN	NaN	NaN	NaN	NaN	NaN	NaN	NaN	NaN	NaN	NaN	NaN	NaN	NaN	NaN	NaN	NaN
4.6754	4.0434	5.418	3.2827	3.2529	3.1809	3.6715	2.628	3.386	3.0891	3.4677	3.5329	3.0486	3.5349	2.8575	4.7623	4.314	3.4972	3.1186	2.5259	2.8703	2.6441	2.8361	2.3293	2.3343	2.4429	2.5828	2.926	3.0851	2.882	2.756	2.863	2.1323	2.4669	2.8715	3.7613	2.829	2.515	3.9407	2.5869
4.7236	7.1136	8.7388	4.7189	6.1732	12.719	4.3874	5.412	6.1949	1.6685	1.6825	1.6526	2.4935	1.4824	2.0453	2.1395	2.0713	3.4926	2.6574	2.9587	3.9958	2.6842	2.7833	4.1432	3.5958	3.5011	4.9609	6.2628	4.5066	2.9497	2.8518	1.6534	2.2598	2.0091	1.6468	1.7822	1.9497	3.3172	2.4335	2.1633
1.9326	6.9919	7.3061	3.5301	5.8865	4.5114	4.5245	6.5896	5.9197	7388.5	11.47	7.7329	6.7405	10805	7.9213	23.966	19.092	5.1429	6.3933	7.1796	4.0505	6.1113	6.4911	3.7616	5.0968	6.5103	5.4196	6.7111	5.11	2.8249	5.7222	7.0557	9.6587	3.7067	8960.6	10.884	8.3773	6.322	7.419	4.7449
3.8953	1.587	1.5346	1.7073	2.0495	1.3333	1.5692	1.7307	1.1866	0.91858	1.0938	0.87916	1.6572	2.4193	1.9639	1.74	1.505	1.2007	1.0599	1.1329	2.8449	4.6046	3.598	8.926	1.6599	2.0056	1.329	129.02	1682.3	1.3814	1.1875	1783.6	1.1654	1.9392	1.9719	1.5047	1.589	1.6991	1.7463	1.4191
3.2869	3.6685	6.2566	9.1946	8.4128	4.8644	6.3332	8.5515	7.5027	8.9115	14.002	13.23	5.6722	9.3663	6.3432	5.6132	17.341	8.556	7.3587	8.6334	7.9856	4.299	6.1056	4.6595	6.1632	6.3198	5.9215	4.7171	4.8016	4.6062	6.0666	5.9576	6.285	7.7381	7.7448	5.5176	7.3311	4.8109	5.5636	10.132
2.8492	5.0624	5.4111	6.4277	5.0236	3.8635	3.8559	4.1958	7.1007	3.5489	4.0628	6.4	7.7418	6.7647	5.0586	3.9351	4.2416	5.7341	6.1362	4.5904	7.2849	6.133	6.1502	9.3906	6.5873	7.2413	7.384	13.007	9.5475	8.6483	6.6341	6.9782	6.9978	7.6914	5.278	5.7209	4.8537	4.9912	5.0089	4.8857
2.1626e+05	81.152	53.007	1893	2725.3	755.43	6.8574	1663.3	12.732	3.4782	2.1467	2.3873	2.008	6386.7	3.4333	2.7125	4.7287	2.6506	2.4722	2.9917	4.2389	2.6948	3.1029	3.1876	3.5644	6.082	8.3797	4.8416	5.0175	4.4461	8.7987	4.4825	4.6143	4.281	6.7724	8.2301	5.6571	4.3745	12.04	7.0072
8.8615	7.6695	9.9067	13.001	12.821	12.747	11.998	9.7262	9.9211	12.081	11.212	11.589	11.854	11.885	9.846	9.6452	8.5881	7.6825	11.193	10.101	12.582	6.1907	4.1802	4.3827	3.8888	4.5043	4.2041	3.6764	3.5465	4.1466	3.8095	4.5669	4.7329	3.6358	3.9852	3.8062	4.379	4.561	4.5753	3.8645
10.239	10.973	12.93	14.872	12.026	11.531	9.0318	12.407	9.9351	9.2643	12.282	9.9848	10.839	13.817	12.133	11.048	10.311	12.389	8.1012	11.746	8.917	9.4422	10.263	7.9856	7.302	7.2043	8.5217	8.518	8.7919	9.0452	8.4825	9.5962	11.109	11.392	12.422	9.7485	8.8912	8.5072	7.816	8.8881
6.183	9.945	8.9671	11.254	10.142	11.21	14.016	10.464	11.211	13.037	9.93	11.59	11.78	10.12	8.9243	9.4891	8.9802	8.5525	8.8823	9.2956	7.3061	9.098	6.9293	6.3787	6.38	8.0877	6.712	6.73	6.7047	5.9493	5.0172	6.5706	7.8714	5.6688	5.9179	7.3062	6.4385	6.236	6.2908	6.2369
4.7631	2.8495	3.3232	3.9511	3.8171	4.0895	5.6683	8.6343	6.76	4.649	6.68	2.5991	4.0783	4.8452	2683.6	961.21	2.3574	2.1817	1.9422	2.0264	3.3085	2.172	2.8302	2.2965	2.1311	2.8944	2.694	2.8872	2.8186	1.8867	1.9446	2.589	2.0428	1.927	1.6902	1.5903	1.5601	1.559	1.3045	1.4053
33.305	36.294	29.729	31.138	40.892	24.773	25.462	35.378	38.132	28.166	34.322	48.451	29.274	25.43	34.812	21.317	28.157	25.57	26.806	27.36	28.971	29.41	35.67	26.205	32.498	31.635	34.771	31.472	43.688	36.078	42.816	30.361	31.458	38.755	40.769	33.494	39.057	36.987	43.422	32.529
8.568	9.0616	16.19	12.473	7.7731	3.8591	5.7956	10.076	8.2374	6.2698	8.0852	9.1144	12.173	5.6699	6.7754	6.9979	8.9291	6.588	5.6689	7.056	7.1465	6.1106	4.781	5.9919	4.2654	3.8707	3.8355	2.8886	2.8089	2.5926	2.1415	2.4551	2.533	2.3496	1.8195	1.9711	1.9038	1.8747	1.6481	1.7638
7.9243	6.5935	9.1705	8.2314	10.859	11.677	6.3859	8.4404	12.164	10.695	7.2513	9.5231	7.0301	6.815	14.958	7.4912	8.0853	6.2885	7.0157	7.9815	7.7393	6.8152	8.5353	9.9127	8.8172	8.8738	6.0494	7.3751	4.928	5.8949	7.345	5.7726	4.8776	6.189	6.1372	5.786	7.1304	7.2838	8.8927	6.7397
2.5762	2.4216	1.93	1.7811	1.6948	2.0497	1.7012	1.6506	1.5493	1.627	1.6469	1.5168	1.4461	1.5024	1.2888	1.3145	1.3003	1.2447	1.215	1.3048	1.3821	1.3294	1.2326	1.2939	1.3124	1.325	1.235	1.321	1.3599	1.4816	1.3495	1.2626	1.7079	1.5095	1.6245	1.4174	1.7954	2.0357	1.531	2.0716
4.6743	4.9331	6.657	6.5959	5.5787	5.8038	8.1614	7.8417	10.474	5.9404	7.898	8.2341	6.4294	5.9139	4.699	6.4967	5.5908	5.7768	5.7776	5.9335	4.5176	4.6812	3.5582	2.8312	3.5755	3.8421	3.9413	3.7481	4.4313	5.1359	5.4083	5.952	5.6328	5.8284	6.928	4.4002	5.3849	5.7857	5.7757	6.1358
NaN	NaN	NaN	NaN	NaN	NaN	NaN	NaN	NaN	NaN	NaN	NaN	NaN	NaN	NaN	NaN	NaN	NaN	NaN	NaN	NaN	NaN	NaN	NaN	NaN	NaN	NaN	NaN	NaN	NaN	NaN	NaN	NaN	NaN	NaN	NaN	NaN	NaN	NaN	NaN
4.0529	3.8975	3.8963	2.8744	3.3875	2.6126	2.7968	2.8808	3.0663	3.1454	2.3129	2.3036	3.5847	2.6685	2.7583	3.0522	3.299	2.6156	3.1332	2.705	4.94	4.0012	2.6399	2.1919	2.2002	2.1101	2.3166	2.5394	2.0145	3.0219	2.5238	3.461	6.263	2.5421	3.5606	4.0624	8.7012	4.3465	2.5509	2.3143
10.867	5.5467	4.1619	8.2869	11940	6.7144	6.9725	10.955	8.1971	3.3604	8.4549	4.2045	3.6787	6.4479	7.0489	6.1835	7.5983	6.5507	10.581	5.325	6.3767	6.5007	10.702	4.8259	6.4697	5.7191	6.4139	10.208	7.4172	7.0099	7.6971	11.118	6.3965	5.7128	6.8464	5.6591	8.4721	4.9115	7.7497	7.7931
4.3373	2.096	8.0479	5.9098	4.3502	14.627	4.7939	5.8259	4.3238	4.0186	6.5038	6.367	6.0255	6.6681	5.7828	6.6048	5.9464	8.9149	6.8353	8.8748	12.764	10.594	12.667	11.591	12.926	17.917	10.359	11.818	10.2	16.669	18.876	16.651	19.569	23.97	15.261	13.312	14.537	14.746	25.338	16.001
8.284	7.1576	7.1009	7.1715	7.5683	5.5345	6.2558	5.7844	6.4941	8.055	4.68	4.3771	5.4212	3.6417	3.8221	4.3401	3.4855	2.7563	3.6353	4.5701	4.7952	5.1534	4.7636	5.0435	5.7834	5.5635	5.0679	5.0137	5.1943	5.344	4.6203	5.8648	5.9219	5.2987	5.1523	5.1981	5.5819	5.8931	5.1192	5.6278
1.9404	3.2103	2.8173	2.0898	2.4156	1.9701	2.3473	1.8635	1.5073	1.6649	1.8306	1.5289	1.55	1.5935	1.5948	1.4117	1.2596	1.5314	1.326	1.4468	1.4496	1.5678	1.5753	1.9519	2.0213	1.8574	1.8461	1.5394	1.7153	2.0932	1.7294	1.575	1.405	1.6928	1.5041	1.5456	1.7283	1.3989	1.5306	1.505
6.8197	5.5336	5.4456	4.7444	6.0689	4.9626	4.4375	6.7373	5.0778	4.6026	5.059	7.5153	3.3132	4.3301	2.5239	4.0719	5.7959	4.9849	2.9709	8.1439	7.2124	11.179	4.6417	3.6091	3.9393	3.3494	2.459	2.7273	2.5064	2.6934	2.7825	2.0752	1.8156	2.7014	2.1748	2.4075	2.7846	2.2159	3.0509	2.8538
7.0621	7.304	7.2696	8.2056	7.2188	6.042	8.8254	9.684	5.9558	7.4751	8.7444	10.673	7.8168	10.382	8.738	7.4948	7.3785	9.0209	8.0372	8.3358	9.5651	8.5267	7.1647	9.2695	10.011	8.7487	9.4376	9.0813	9.9224	9.7399	11.449	11.918	11.302	9.976	12.352	12.597	9.7895	11.544	10.153	10.888
6.0023	4.4579	17482	6378.4	7.9958	1154.8	17.026	3814.1	200.36	693.83	2089.7	47.168	1568.4	3701.6	3511.8	3207.1	2875.7	28.091	3213.7	3286.2	2911.6	43.65	1975.2	6705.7	2770.7	5160.3	9.19	3139	9.1201	2727.2	1730.6	9.6775	58.023	174.49	7.7224	6.9253	2408.3	6.1673	5.4108	6682.5
2.6484	2.2147	3.2135	2.2177	2.5747	1.9799	2.5413	2.6024	2.5045	2.3475	2.4914	3.1748	2.3793	2.4002	2.2846	2.6513	2.1961	2.277	2.2725	2.3679	2.8196	2.9081	2.2457	2.1421	2.5282	2.6696	2.7584	1.9621	1.822	1.8296	1.7133	1.764	1.6304	1.7916	1.8675	1.8634	1.9568	1.7199	1.7318	1.7447
1.6536	1.6531	2.0504	1.9121	2.0656	1.7372	2.7351	2.4041	2.0885	1.8169	2.8914	1.718	1.7915	2.1277	2.0018	1.8556	1.731	2.421	3.132	2.5578	5.2639	3.5571	3.4398	6.2052	4.066	2.2399	2.3033	2.7536	4.1271	5.11	5.135	6.1636	8.1752	5.1099	6.5036	7.5115	3.8483	4.0323	4.5269	3.9377
9.4332	6.2439	7.6705	9.2313	7.8165	9.9021	19.587	7.7716	8.1609	8.6417	8.5969	7.7778	7.7036	8.7467	7.0412	9.8406	14.286	8.7341	9.1529	6.2203	8.1316	8.0898	7.7447	11.744	9.4016	7.3866	7.0507	7.9198	8.9195	9.908	9.0045	6.3673	6.6775	9.29	8.5241	11.047	14.727	10.214	15.24	13.055
1.7829	1.436	2.2893	1.8301	2.0996	3.1716	2.7076	3.5199	2.4565	1.6241	3.445	6.1831	4.3617	4.2836	1.4344	2.1814	2.7618	2.017	1.9342	2.1586	3.0123	4.2768	3.7973	8.3448	3.8612	2.0306	1.7323	2.698	2.1368	2.404	3.4244	2.9445	2.7996	4.8462	2.6672	3.1731	3.4698	2.5592	2.2846	3.4475
14.935	15.571	16.181	16.84	16.173	17.335	18.046	13.694	16.032	12.08	16.205	18.455	17.781	18.821	17.818	21.015	17.54	13.539	16.039	12.852	15.026	16.188	14.957	16.601	14.03	14.741	14.836	13.797	10.281	11.306	13.311	10.741	12.598	11.938	11.432	10.733	10.852	12.413	10.431	9.7602
16.233	19.338	14.776	11.744	12.199	16.108	12.807	11.665	11.242	9.8002	9.8998	9.2291	8.8431	10.002	8.3471	9.1293	8.02	7.4374	8.2476	9.412	8.3792	8.4572	8.2263	7.4311	8.8737	9.5411	9.9059	10.049	9.7793	9.1119	10.487	8.717	10.678	9.4813	11.508	10.63	9.6555	8.8314	8.5996	8.3395
5.2316	3.5678	4.2584	3.1768	4.8444	7.2293	4.3971	9.3611	7.6655	3.3775	3.7877	4.4941	4.9383	6.4507	6.3138	5.8907	3.9805	6.6009	7.7248	4.4866	5.3225	5.0528	5.25	7.5972	5.2372	5.4465	5.2621	6.2939	3.2884	3.6384	4.0468	3.4296	3.2364	3.7982	3.62	4.2805	4.2701	3.7006	4.9686	4.8223
NaN	NaN	NaN	NaN	NaN	NaN	NaN	NaN	NaN	NaN	NaN	NaN	NaN	NaN	NaN	NaN	NaN	NaN	NaN	NaN	NaN	NaN	NaN	NaN	NaN	NaN	NaN	NaN	NaN	NaN	NaN	NaN	NaN	NaN	NaN	NaN	NaN	NaN	NaN	NaN
6.7501	6.8625	8.5751	8.9715	6.6103	7.3361	5.6599	8.7548	7.6116	8.8229	8.0629	7.2836	5.7859	8.1054	5.6612	6.9483	5.6289	7.0971	6.9926	6.4527	8.9891	11.587	9.0382	9.7141	7.7195	7.6366	8.2286	7.6482	7.447	7.6286	6.5029	7.7613	7.2333	7.945	7.0164	6.8842	6.5754	6.8579	7.2095	6.3522
1.7595	5.0704	5.5563	7.9842	4.8646	5.187	4.2074	3.4575	7.192	3.6219	7.5221	4.5774	4.7689	6.9829	4.5424	4.8419	4.844	8.0964	7.1701	6.3946	4.8494	7.1194	5.7004	4.4698	4.8417	4.1471	5.0625	4.4821	6.9837	5.7317	3.8085	4.9885	5.3372	5.3144	5.8675	5.9151	5.1097	3.7799	3.9722	6.1009
2.8506	2.5712	2.5045	2.0175	1.8428	1.8935	1.939	2.3834	3.6253	5.1848	5.1885	6.9743	6.2356	7.1578	6.6157	5.4106	4.8261	5.1384	6.5414	5.4655	4.905	4.7325	4.744	4.2314	4.1159	4.2565	4.3562	4.9687	5.4683	5.0018	5.9446	6.2563	5.7622	7.2351	6.6676	5.7108	6.9929	6.9751	7.2959	7.4813
4.7946	3.8161	4.2356	8.1448	8.5933	4.39	7.0289	11.244	7.5413	7.8457	7.6509	7.9228	14.589	7.8059	8.4502	4.8826	11.699	9.1969	7.0357	13.918	13.815	9.1286	9.5843	10.325	14.403	19.886	17.199	15.576	22.006	9.3173	16.32	8.2615	13.015	15.941	14.398	12.677	15.321	13.133	13.191	14.545
4.416	3.5813	4.3694	3.4132	24456	3.4031	5.212	5.938	5.0544	3.3182	4.545	3.0104	3.1953	7887.7	3.6941e+09	9.8205	7.4878	7.0921	7059.5	3.9562	4.3031	5.4032	4.8382	6.922	8.3143	5.7334	6.0749	12.53	7.44	9.127	11.59	10.17	13.054	19.845	14.984	10.993	11.014	17.939	26.372	16.133
8.5095	5.3109	12.863	14.152	6.1852	4.0797	6.5118	8.7344	10.032	7.8076	11.739	10.017	8.26	4.4731	6.8592	13.373	8.6896	4.6912	6.6796	5.4509	3.8532	5.6359	5.8915	7.2287	6.0061	4.8256	3.4161	5.0576	5.0004	5.5192	5.3086	6.0604	8.0997	7.4338	5.2464	3.774	4.4844	5.1072	5.3039	4.3885
7.4902	10.994	7.9667	8.3804	14.062	9.6775	11.482	15.71	10.524	12.957	14.926	9.9729	14.818	11.161	8.8755	10.737	8.3993	10.58	14.574	12.127	12.638	12.402	9.5851	9.6747	9.9559	10.733	9.5369	10.005	8.7623	10.437	9.5361	9.7109	8.6259	12.803	8.5838	8.5703	8.0024	9.1913	9.7241	8.0238
5.6254	6.0939	10.603	4.9973	5.8956	5.7897	4.7894	6.7072	7.0216	8.034	7.1314	5.9957	4.6836	7.2424	5.7065	4.4075	6.8651	6.4018	5.9516	4.9406	7.6552	5.8212	6.7629	5.5971	7.2049	7.2972	8.3712	5.9201	6.4461	4.8609	4.9468	6.0069	4.8063	4.4325	5.9362	5.3316	4.925	5.3421	5.4825	4.1644
15.302	12.911	13.255	18.398	17.72	13.994	10.568	7.0096	11.489	15.193	15.627	26.737	23.674	20.026	17.173	12.181	7.5663	6.9063	13.097	8.8741	11.154	9.4951	6.4295	8.0799	6.7271	7.4032	6.3701	8.9596	8.3711	11.778	15.045	10.263	9.876	9.9735	10.349	17.897	11.843	12.891	11.234	13.893
1.5602	1.4663	1.6352	1.8904	2.1131	1.4912	1.5609	1.4622	1.6052	1.7978	1.6068	1.6456	1.4921	1.5952	1.4606	1.6012	1.33	1.316	1.4783	1.383	1.4613	1.7705	1.6053	1.7492	1.5411	1.5512	1.5985	1.4628	1.5752	1.5693	1.3658	1.4567	1.4736	1.3944	1.7668	1.5268	1.5746	1.5596	1.5572	1.1603
13.126	8.1132	5.3978	6.0925	5.4734	5.5656	3.4846	5.1944	8.1776	5.741	5.982	5.3738	3.7256	4.9836	3.9635	5.614	4.8274	5.087	4.8849	4.2341	5.0478	5.5823	3.9812	4.2064	4.3337	4.7039	4.0394	6.5647	5.042	9.3568	5.5905	5.0615	4.2601	4.3176	5.2084	7.1074	6.3396	6.9573	6.5263	5.3843
8.6117	11.109	9.0668	8.156	12.921	6.9638	9.941	7.9308	11.743	8.4977	7.6831	10.711	8.8056	9.3006	6.6947	9.5507	8.6381	8.8599	9.482	9.7781	10.532	9.2027	9.3895	7.8232	13.119	15.782	18.13	12.733	12.116	13.147	12.452	13.196	11.749	10.356	10.591	11.744	12.682	13.013	13.546	14.771
1.7256	3.0031	2.8989	9.0328	5.5461	3.6497	3.7765	4.9003	4.2167	2.9605	4.3974	3.3452	8.0304	9.1186	5.0092	11.072	10.326	3.5903	6.4163	7.9509	4.7143	4.8575	6.2694	4.8463	5.6698	8.2796	15.792	14.819	13.696	8.8569	7.0982	15.507	15.467	15.472	18.664	12.893	14.482	21.007	23.739	19.863
4.9348	2.9403	3.0436	3.5794	3.2602	2.7884	2.8283	2.87	3.2939	3.2814	3.6609	3.7207	3.2216	2.3366	2.8971	3.0018	2.7365	2.6518	2.5301	1.8604	2.8215	2.5382	2.5631	2.1099	2.5083	2.2491	2.9594	1.9	2.5513	2.6501	2.9906	2.6345	2.7077	3.0683	2.9342	3.1234	2.4941	2.6277	3.0136	2.6026
15.528	10.574	10.041	10.113	10.37	14.236	8.9071	8.4882	16.734	11.783	28.377	8.2221	7.0224	5.6826	6.4536	6.7459	7.101	7.389	8.153	10.342	9.8198	13.115	11.222	13.985	10.717	8.0574	6.879	11.261	14.533	13.046	8.5964	6.8276	7.7199	7.5325	8.1954	7.8047	7.7853	8.0013	7.7376	7.3868
3.2179	3.2702	3.781	3.9547	3.6919	3.681	3.2408	14.486	3.4878	4.0026	3.3416	3.984	3.1437	3.151	3.264	2.9679	3.7756	2.979	4.5799	2.9523	3.0855	3.7829	2.6967	2.9408	2.1902	1.7979	1.6814	1.7337	1.4697	1.8467	1.8508	1.5111	1.5788	1.2711	1.4731	1.5482	1.3335	1.7117	1.3688	0.94012
3.9081	2.5746	2.6718	2.3306	3.8188	3.5131	3.5293	4640.5	4.3266	2.9788	3.2762	2.6069	7.7855	3.7054	3.1259	4.368	3.0633	2.9528	3.8766	2.9001	2.0076	4.1267	3.1856	3.6552	3.0097	3.9251	3.1709	3.3181	3.4172	4.485	3.0193	3.8123	3.7293	2.471	2.4091	2.2351	2.1488	2.3796	3.0205	2.3612
6.1018	4796.9	2.9015	4.9745	7236.1	4.9433	5939.3	3.8	5015.4	4.9175	5.3709	4707.1	3.3066	4.9171	5.3288	4.9045	5.7549	5.2633	5.2176	4474	5.2957	3.4636	2.9324	2.444	2.7082	2.8993	2.9881	3.2711	3.4957	2.7543	3.7697	3.8992	4.2747	3.6243	3.0874	3.7336	2.6981	2.6715	3.3048	3.3275
3.9889	4.433	4.062	3.6196	4.262	2.4803	2.2245	2.8165	3.0815	1.9399	2.4404	2.1149	2.4924	3.6257	2.7793	4.0239	3.3128	3.9335	4.2648	5.5888	3.9799	4.3453	4.1815	3.3032	2.9725	2.6005	2.3697	2.0057	1.9932	1.5506	1.5424	1.5387	1.4463	1.3846	1.4675	1.3977	1.5481	1.4518	1.5491	1.5589
32.795	12.388	7.1542	12.636	14.937	18.573	15.443	16.852	13.414	11.067	12.276	15.448	15.305	7.2397	11.046	10.669	12.982	7.5808	12.262	13.085	8.8704	7.7509	6.338	5.3602	4.2952	5.8965	5.0657	5.0962	5.6208	8.7312	4.6702	4.7898	5.3838	6.3246	7.327	7.244	6.0621	7.9359	6.0684	5.7467
3.2723	4.9769	3.8126	5.0576	6.6834	6.5496	4.3981	5.2443	7.593	5.9926	4.6461	5.1653	6.6153	5.0355	4.6664	3.9532	5.7335	4.2435	5.0584	5.3131	4.3114	4.2265	4.5256	5.16	6.3866	5.5881	5.2006	4.7911	4.7258	3.6406	3.6124	3.2167	3.6264	3.1891	3.6057	3.6667	3.8413	3.5282	3.5637	3.6467
7.31	7.2235	10.269	13.528	13.733	10.689	10.093	14.589	10.809	13.277	13.829	12.069	10.827	9.9193	11.247	12.855	13.665	10.613	12.166	9.9063	15.638	9.2988	6.3384	4.8134	4.5265	4.6655	5.6185	5.8907	5.9884	5.0024	5.9576	6.8184	4.3028	5.2138	5.0213	5.1346	6.217	7.0203	7.1146	5.938
5.1714	2.7108	2.7536	2.8122	2.017	2.7798	2.9579	1.7092	2.9599	1.7579	2.0576	2.5518	2.6878	2.196	2.5829	2.0176	1.7674	1.6336	1.4605	1.7574	2.5224	1.972	3.3333	2.36	1.824	2.0549	1.8359	3.0535	2.2841	4.6939	3.0214	1.8085	1.9973	2.0139	2.4351	2.4905	3.0548	4.2279	3.0498	4.12
4.5376	4.9677	3.4033	3.9159	3.0375	3.6132	2.8861	3.3483	4.058	3.9207	4.1684	5.6522	3.149	3.0261	2.8341	3.5079	3.0467	3.636	5.7889	5.1529	3.5389	4.25	2.8044	3.1308	2.4317	2.2008	2.2487	2.2559	2.1057	2.2025	2.2117	2.0949	1.8363	2.1313	1.9753	1.9315	1.9566	2.3703	2.8066	2.8221
5.5325	7.0427	8.5623	6.1825	6.4963	14.446	9.2789	5.9709	6.2637	7.0372	7.798	7.5621	8.8611	8.1387	9.8989	7.5731	7.5498	7.7842	12.009	10.516	10.169	9.0128	11.979	10.823	12.171	13.18	16.906	11.054	13.89	15.254	12.686	14.805	12.909	15.602	13.213	10.58	12.442	16.018	16.565	12.671
6.7473	5.4338	7.4188	6.3074	7.2399	6.3297	5.5443	4.9968	5.6512	5.7759	5.7288	6.3897	5.4998	8.1573	7.0289	8.4095	6.8457	6.232	8.1664	8.5434	7.2755	5.282	4.3188	4.1776	4.5645	4.7937	6.4741	7.4465	6.8383	6.4096	7.8899	7.3286	6.6249	10.582	11.398	9.7226	8.0447	13.64	10.334	13.608
5.6826	3.2227	2.2318	3.0196	4.7059	4.386	3.2842	6.041	4.9896	7.1913	3.7289	4.5997	4.0087	4.217	3.8412	2.8208	3.4971	2.7432	2.3984	2.6499	3.748	3.3068	2.6103	2.5127	1.8614	2.3305	1.8656	2.0623	2.022	2.198	2.0024	2.1525	1.9851	2.0706	2.4117	2.3082	2.6476	3.2713	3.2897	3.0682
3.6815	2.7106	3.7679	4.3977	5.5744	4971.5	3.1435	207.27	3.2483	5.4229	4.0458	4.9061	3.2634	2.7224	4582.1	3.1755	3.7875	140.57	5.7879	5344.1	2.6884	3.5732	3.5138	3.7507	2.7374	3.8941	3.2759	2.2668	2.4902	2.6618	2.9604	3.2909	4.0497	3.6766	4.9442	11.363	5.3238	4.7093	5.1502	5.702
6.9646	3.8877	3.0402	2.7436	3.2532	3.9951	3.6036	4.9934	723.34	4.7162	4.1814	4.2065	2.1714	3.2314	2.978	3.4263	7212.7	2.0645	1.9548	2.0562	2.5759	2.2443	2.4488	2.1744	2.1768	2.3788	2.2677	1.8325	2.0064	1.8267	1.6311	1.9369	1.7975	2.0649	1.4161	1.5079	1.4659	1.4028	1.4603	1.5557
8.754	7.2923	9.1359	6.1127	10.451	9.1984	9.8421	13.195	10.473	12.902	14.77	12.845	14.678	13.442	9.4969	9.5528	9.3305	13.162	9.788	8.2612	10.816	10.777	8.8474	7.76	7.5472	8.2231	6.1542	7.1953	8.8443	7.2857	8.5732	8.5605	7.4874	6.116	7.2657	8.3231	7.9398	7.198	11.229	8.9113
6.5752	10.594	6.4519	4.6166	5.8327	5.2199	3.2864	2.8577	2.8368	2.3832	2.4796	2.7033	2.5408	2.8198	3.207	3.7683	4.7657	4.852	5.982	5.2571	5.5907	6.9272	5.8023	6.9011	6.4687	4.686	5.2233	5.86	5.449	5.1964	5.1039	6.5696	5.7263	4.8361	5.8329	7.1017	6.4877	5.5421	5.7739	6.1383
5.2389	6.8573	5.2098	3.8321	6.5511	3.9293	5.1899	5.2714	6.3264	6.5077	4.6041	4.1307	6.0102	6.8508	7.0003	4.962	6.6833	6.2093	8.3562	6.5809	6.061	6.2308	6.2925	7.183	7.5652	6.9468	8.8575	6.7378	6.3141	5.2064	4.6372	4.4644	4.5103	5.8453	4.7613	3.7038	6.3184	5.5457	6.4782	5.4092
4.414	3.8365	4.3827	4.1595	4.2869	5.1858	4.9783	4.6042	5.0624	4.5525	3.9116	3.0085	2.999	2.9154	3.1266	3.2678	3.7404	4.0591	3.2832	3.948	4.1968	5.5018	5.8793	7.7352	8.4812	10.119	9.2781	11.955	12.238	12.241	11.615	12.863	11.781	11.17	11.202	11.875	12.384	12.492	9.8844	12.259
11.327	6.9267	8.6261	10.934	13.197	9.5844	9.2913	8.5064	8.3619	9.447	9.9108	10.115	9.1477	13.385	11.233	9.9424	8.2797	14.326	11.53	11.836	12.101	10.764	9.8671	9.6203	9.9631	9.9181	10.341	10.469	10.173	10.081	9.3001	9.6234	7.6098	7.3669	7.6931	8.1627	8.2996	9.096	7.7506	7.0148
7.1735	7.2215	8.4785	9.0209	8.2018	9.945	7.2224	7.9318	7.1893	6.6379	7.3644	6.9732	7.6221	7.7057	9.4306	8.0709	8.2653	8.8738	9.9023	10.49	8.7765	10.283	10.792	12.837	10.365	9.4992	9.1754	7.6671	8.8284	11.596	11.698	10.704	12.641	9.8449	12.487	14.058	10.949	11.97	14.204	11.458
3.1189	3.9999	4.4025	6.2308	5.6356	3.5939	4.0752	5.3213	3.9782	4.541	3.3508	7723.3	5.2104	4.9156	6.4484	4.4291	4.2573	6.3936	5.0262	4.2121	7.0599	7.9061	6.3068	3.2128	3.0971	3.4652	3.896	3.382	2.7026	5.0064	3.7826	3.6873	4.3638	2.9591	3.2978	3.0673	4.2058	3.2229	4.4897	5.791
2.7038	4.5776	3.5124	6.3123	6.1829	5.1131	4.7849	4.6082	4.5386	5.8495	4.2079	6.0693	7.0897	4.9623	4.7265	4.2181	4.2592	4.5579	7.1643	7.1851	6.7048	4.7431	3.8333	3.3803	4.9828	6.4913	4.1426	4.2694	3.8533	5.2678	6.8789	5.2038	4.9178	5.7276	6.3305	7.6417	7.6283	4.9923	5.2846	4.5959
16.218	14.161	14.793	16.076	14.168	14.84	15.524	20.317	19.753	23.135	25.518	18.633	18.024	14.405	17.867	18.151	17.831	17.659	15.856	12.575	14.789	9.9831	16.442	15.449	11.651	11.754	13.145	15.826	12.794	9.707	10.98	13.435	11.311	10.837	9.6635	12.105	13.006	11.527	11.584	11.111
3.259	2.3693	5.001	4.4648	3.596	3.155	2.6816	3.3642	2.0027	3.07	2.4988	2.8443	2.0952	2.7047	2.0166	1.7331	1.8342	1.6743	1.6984	1.6262	2.0031	2.8416	3.3047	3.7974	4.2452	5.364	4.2149	5.71	7.5242	5.813	5.8139	7.4628	8.76	6.3401	8.1188	6.7912	7.3607	7.1113	5.1519	7.2513
8.3565	5.2818	4.5957	5.9856	6.432	7.1573	6.4385	6.6445	9.0138	12.515	11.234	9.44	14.839	11.286	12.303	9.6197	9.922	11.053	11.828	14.656	13.489	14.498	17.775	21.463	12.249	12.995	11.38	8.8644	5.147	6.9071	8.6591	6.8829	5.1336	7.1134	4.8926	4.3293	4.501	5.3475	4.6348	4.2971
5.1395	6.4321	5.0482	4.6792	5.4248	4.5077	8.6145	5.2322	4.7845	5.3646	4.7053	4.7923	6.1495	3.5383	4.7017	5.0432	5.5057	5.2723	4.6741	4.5142	9.1402	5.809	8.9996	8.4204	8.846	8.0698	9.1361	6.851	11.268	6.3068	6.5103	6.6331	7.6196	8.5763	10.601	6.4556	6.4611	8.2728	9.6061	5.5604
16.73	19.493	18.082	14.758	14.597	18.348	15.707	18.96	18.371	15.263	17.969	19.168	14.422	18.791	17.509	17.222	19.217	18.812	21.033	15.772	18.255	14.229	18.958	14.226	13.233	12.579	12.072	12.187	10.343	11.64	11.197	11.86	15.455	10.67	12.601	13.186	17.391	10.189	12.946	12.872
13.008	12.416	8.9386	14.301	10.169	29235	16.798	13.232	8.2203	10.621	7.47	6.1907	4.3301	10.664	9.1256	7.2856	10.985	13.998	6.3267	8.8899	9.3478	9.2926	12.667	9.8972	12.588	10.158	11.58	11.247	9.4667	10.931	9.1999	10.086	12.243	16.25	11.738	17.788	11.485	14.841	17.936	12.044
8.0115	6.2758	7.7634	10.55	12.098	9.1955	11.145	8.0835	7.0899	15.21	11.786	11.28	14.054	9.7139	12.098	9.1435	9.8653	7.2981	8.9847	12.2	8.7395	7.36	8.0204	10.702	11.159	9.5116	8.5872	10.558	9.252	8.7886	11.567	8.9065	10.598	10.432	8.5266	8.322	9.4785	10.1	13.678	10.555
12.767	12.627	13.336	16.112	16.601	24.103	18.287	16.579	17.164	16.302	19.559	13.207	12.673	14.573	14.897	14.9	12.835	11.669	12.979	11.833	7.5221	9.4096	10.038	10.269	8.2664	7.919	7.5604	7.4602	6.9838	6.2525	6.6486	6.4875	7.31	6.9796	7.0809	6.5973	7.0268	8.72	8.2725	7.4018
3.8454	3.9466	7.2334	6224.8	9335.1	4.209	12228	8980.3	12376	4.2015	5779.5	7.5263	7069.9	3827.8	4.4349	3.7787	10.761	13167	8.8019	12.189	14.457	25759	9.5856	12.878	8.368	7.1806	5.5507	7.8035	6.4267	19.247	10.847	6.4114	6.7265	7.8529	8.3328	9.8661	12.949	13.812	8.7702	11.225
10.337	12.021	9.9192	8.8212	12.593	13.05	9.8099	19.083	11.749	12.937	12.559	10.704	10.279	8.5113	11.813	10.262	21.189	8.8524	9.4832	9.9107	12.744	9.5078	4.6459	8.8477	10.848	7.383	8.0613	6.5255	13.266	14.142	6.4608	6.8441	22.944	5.2407	11.03	6.9505	11.001	4.8147	9.366	28.792
10.739	10.632	12.248	10.537	13.273	14.867	14.539	11.499	11.528	13.385	13.752	13.445	14.815	11.724	13.494	13.331	11.82	13.076	8.8193	11.949	12.794	8.9117	5.2372	4.6063	3.3065	3.2137	3.5671	3.5598	4.0829	4.6141	4.737	5.0862	5.0923	5.4208	4.8763	4.6565	4.6068	4.4928	4.0195	4.6277
6.8759	5.4712	4.9696	5.332	3.9233	4.2554	3.4922	3.6549	4.1893	3.6339	3.931	4.1632	4.1084	3.5183	3.0998	3.0336	2.5423	2.542	2.3944	2.0038	1.8671	2.3237	1.9979	2.1449	2.3193	1.9942	2.1482	1.9604	1.8211	1.951	1.6633	1.9928	2.1166	1.9829	1.8718	1.9443	2.0508	2.1891	2.0498	1.8978
4.3477	20.981	10430	37.17	4504.8	6.0214	4.101	5106.2	15309	3.3377	8.0356	4.2902	6354.3	7.2373	7343.8	5.9594	2.8289	3.5751	4.5668	4.4263	5.3264	6.1136	3.9315	6.1016	3.9278	5.4655	3.2712	2.9009	3.0907	2.8939	2.707	3.6186	3.4563	4.0313	3.966	6.5441	2.4337	4.6325	3.0824	9.5783
4.7362	4.4757	3.9022	7.218	5.8813	6.7941	8.2366	4.7778	6.1585	3.6006	14.079	10.4	3.6495	8.6738	3.4995	4.2185	7608.4	5.1843	4.2623	9.115	4.1839	6.1137	6.1675	6.07	6.6286	13.653	4.0681	3.9827	4.5564	6.4792	5.3836	5.8856	8.2039	5.9547	6.8901	8.6898	7.8995	7.7057	10.769	11.343
13.586	13.993	17.352	14.585	13.813	13.738	12.947	14.844	16.679	14.013	17.098	15.19	16.398	16.282	17.215	16.445	15.26	14.569	14.659	14.511	16.774	16.744	15.395	14.273	16.422	19.751	18.079	13.456	12.102	12.014	14.051	14.128	15.5	15.58	17.618	13.507	16.833	16.151	16.305	13.623
5.0673	4.4289	4.8066	4.9649	3.0276	4.4241	7.6362	4.9324	2.373	4.793	7.4729	3.8439	5.0535	5.3073	4.464	350.06	6.3317	6.0313	8562.6	17.44	4.4251	7.1972	4.8801	5.5962	5.9008	3.9929	3.8729	4.0963	4.1542	3.4184	4.7215	4.6008	3.8039	4.2738	3.4692	4.9592	3.1855	5.4383	5.3676	6.1847
9.9708	7.9911	12.848	17.045	13.998	18.258	22.263	21.387	13.428	18.394	16.378	13.23	16.821	18.669	16.406	18.686	22.857	18.867	23.403	16.237	20.268	22.762	16.948	13.58	14.224	9.8533	10.363	12.299	13.799	10.074	12.997	16.875	14.092	10.957	16.563	11.513	14.669	12.468	14.27	11.785
6.1821	6.9517	4.729	6.7273	4.2339	5.1228	4.8652	4.6659	6.0699	6.4129	6.6806	6.1948	6.1447	7.165	3.9951	4.6899	5.0619	10.859	6.2747	5.8724	8.6469	6.7934	5.9534	4.4911	6.3553	4.9126	4.7126	6.7381	6.4878	7.0745	6.8926	6.4495	6.8374	6.3095	11.846	7.6675	7.1853	6.0901	7.7585	6.9047
3.2172	3.2418	2.2825	3.7795	3669.2	5.502	3.7343	6176.8	5.0266	11.802	6.3852	6.555	2366.9	5.9275	4.2788	1763.8	4016.7	6.1645	3533.1	17.549	3649	2060	2.8683	28.816	7.8863	16.705	7.8554	1.1963	7.8683	3.9985	3886.2	2619.9	17.468	5.1592	12.271	2.9882	3.9942	3.3299	4087.9	4052.2
5.2613	5.73	7.9548	37741	8.5254	5.4851	4.0481	6.3499	3.4675	5.3524	5.6078	4.1429	2.7959	3.3785	3.916	4.1346	3.8847	4.8792	6.1687	6.6592	8.0257	8.5655	7.8033	7.4087	9.1475	7.3547	9.1899	7.7981	8.6352	12.131	12.173	11.252	10.539	7.9001	7.9165	7.4037	9.1161	9.3112	9.9333	7.5847
3.3793	3.5486	2.6764	3.4278	3.9324	3.6292	2.5541	3.7401	2.7991	2.6384	2.8651	2.5	2.0792	2.437	2.4483	1.9946	2.233	2.4319	1.9476	2.2907	2.6124	3.0357	1.9414	1.9958	1.9402	1.6854	1.6404	1.576	1.3659	1.4524	1.4725	1.5301	1.3451	1.4353	1.4418	1.3398	1.3037	1.3537	1.2239	1.2519
4090.6	3.136	2.8568	4.5533	6358.7	9.1404	7010.4	4588.4	5.4579	5.0862	5.0322	6.1528	3.2978	2.9252	3.8767	3.115	3.0481	3.4437	2.7752	2.5095	3.2563	2.8444	1.9237	2.1588	2.1584	2.5469	3.5399	4.326	5.0859	8.2199	6.852	6.2902	5.1851	5.509	6188.6	4.9176	4.9667	16.477	4.3608	4.21
8.2578	9.1754	8.0835	8.8394	6.7866	9.981	8.0474	9.6624	7.6677	7.7686	9.5747	3.2469	3.4217	7.2087	4.9059	5.9612	4.3145	6.1019	5.3656	15.984	10.216	13.031	6.3102	8.7996	8.1949	8.4508	4.3529	10.026	8.0823	6.35	7.4862	12.985	9.8094	9.4689	9.6918	13.784	8.8684	5.5598	12.631	9.5892
13.13	7.7371	11.784	8.4439	10.123	9.6862	7.6079	6.9456	9.4843	7.4444	6.9012	6.0357	8.0914	7.524	5.9789	6.1472	6.4756	6.358	6.3458	6.7376	6.5947	6.8861	7.591	6.7986	7.5107	7.8105	6.5625	10.216	8.8584	7.001	9.0372	8.1137	8.0687	9.6169	9.0169	9.7824	11.981	12.266	14.797	10.66
4.008	6.2327	6.4693	2.4535	2.8796	4.0243	3.9233	4.3486	5.1538	6.6972	2.4803	3.71	4.4411	3.903	2.8256	4.2732	2.607	2.9808	4.1207	2.2566	3.8532	2.912	4.2985	4.1939	4.9883	6.284	6.2655	5.3183	5.6801	7.4263	6.4802	6.8413	8.6934	9.232	8.6341	8.7507	11.394	9.3878	7.8581	6.4574
4.6376	6.3701	6.7574	6.7592	7.5201	6.9322	5.8137	6.3496	5.7693	5.8356	5.0971	6.1373	6.865	5.9571	7.418	7.5404	7.5592	13.242	7.5865	10.794	11.778	8.6081	11.125	7.1821	6.8931	6.2722	8.4236	8.1562	7.808	8.1019	8.2802	8.5043	8.7618	8.3778	7.7616	7.6539	7.1491	6.9372	8.5039	7.1171
4.5742	26.114	6.9205	6.6399	11.676	6.5124	8.776	5.6957	6.0178	11.54	10.201	5.3173	8.9304	8.9712	7.609	6.0015	7.8098	24.84	9.8615	11.963	6.4963	15.102	5.5451	15.064	17.313	12.136	9.8417	9.6693	39.449	9.2087	27.125	12.042	13.166	9.5399	8.8732	15.866	9.3744	9.4162	16.623	11.192
9.9888	10.141	12.299	12.886	10.936	15.93	10.594	12.612	12.13	10.344	11.473	11.375	9.1872	13.511	11.521	12.039	16.178	11.055	12.388	8.425	9.1001	6.9322	5.9043	6.2982	6.0404	7.4445	8.2582	7.0962	6.7123	8.0128	6.8113	7.75	6.1448	8.7502	7.4097	5.4533	8.1335	5.9629	7.4314	7.9326
6.1211	3.1582	3.3805	5.7042	5.2161	6.4244	7.047	5.7385	5.6521	6.8916	7.8106	4.9916	5.5628	8.2952	3.6095	3.1228	3.0879	4.2015	3.6201	4.4294	4.4372	3.195	3.4068	3.1314	2.8816	2.8665	2.7241	2.7471	2.5928	3.5076	3.2047	3.0037	3.2285	3.1878	2.3926	3.6614	1.9961	2.1832	3.5248	2.9026
3.5171	4.5609	2.6605	2.8607	3.0925	2.6095	3.255	3.9865	5.2586	3.1476	3.8292	4.4451	4.0773	4.1328	4.3136	4.5944	4.1889	4.6354	4.3371	5.6123	4.2005	4.0379	3.4489	3.5191	3.0794	3.1891	4.7222	4.2893	4.4334	4.6914	5.5386	4.5314	4.869	5.2526	5.9128	5.0852	4.503	4.4456	4.3404	4.0096
3.0972	2.2929	2.0425	1.8188	1.8666	2.1507	1.9449	2.0309	1.9057	2.1082	2.3746	1.9823	3.1954	3.6407	3.5148	4.9359	3.4772	4.9612	4.0591	7.1478	5.9205	5.486	5.4513	5.4696	12.5	3.5721	2.2679	2.2258	3.4617	2.979	2.176	2.2492	9165.1	2.5976	2.6944	3.7574	2.5154	2.2584	3.1637	2.8847
7.2364	8.6378	8.0502	7.8521	7.9945	6.1029	7.4964	7.9795	7.2585	7.9372	9.1179	7.1318	7.537	9.3578	8.16	5.8899	7.6528	7.3391	7.4419	10.105	8.6316	8.9926	9.242	8.4327	5.6919	6.5833	6.8445	7.8066	9.3599	10.354	7.9963	10.328	9.2068	10.104	11.568	7.9576	9.6967	10.625	8.2462	10.162
1.6071	1.7731	1.756	1.8247	1.8251	2.0534	1.8744	1.7449	1.7187	1.6143	1.7941	1.6551	1.7581	1.6646	1.741	1.7206	1.9413	1.5396	1.6934	1.6021	1.5412	1.7883	1.7103	1.4919	2.0658	1.8756	1.9129	2.0766	1.9966	1.6613	2.1506	1.9265	1.9994	1.9377	1.9575	2.764	2.4947	2.0614	2.1253	2.5136
3.1606	4.725	5.3194	3.4955	3.7633	3.764	3.3014	3.055	4.6154	2.4879	2.8576	2.0509	2.7853	2.2094	2.4469	2.8036	1.8327	2.2667	1.9196	2.0339	2.8026	3.2082	2.6898	2.4191	2.1603	4.0539	1.6498	2.8637	3.6691	3.1474	1.9525	4.0977	3.0146	3.0674	2.0784	2.8155	3.545	3.674	2.2824	3.7101
2.854	3.9755	3.8551	2.6853	2.3626	3.3721	3.4886	1.8774	2.0375	1.5607	1.818	1.7727	1.6761	1.9159	1.4964	4.3843	1.4216	1.4013	1.5056	1.3808	1.3253	1.3565	1.3393	1.2913	1.4029	1.3589	1.3145	1.2529	1.4849	1.2178	1.3029	1.3776	1.3167	1.2004	1.2137	1.1436	1.3764	1.2618	1.314	1.3672
NaN	NaN	NaN	NaN	NaN	NaN	NaN	NaN	NaN	NaN	NaN	NaN	NaN	NaN	NaN	NaN	NaN	NaN	NaN	NaN	NaN	NaN	NaN	NaN	NaN	NaN	NaN	NaN	NaN	NaN	NaN	NaN	NaN	NaN	NaN	NaN	NaN	NaN	NaN	NaN
3.6818	2.7484	2.5011	2.9965	3.3326	2.4221	2.3116	1.8697	2.3575	2.2543	2.7208	2.3059	4.1896	2.5974	2.5002	3.5643	1.5505	1.4427	1.3437	1.5746	1.6401	1.6433	1.571	1.5926	1.5091	1.6392	1.8795	1.6341	2.2074	2.0201	1.8103	1.8778	2.201	2.0513	2.3625	2.4207	2.3939	2.2194	1.7009	1.6124
2565.2	2.3558e+06	1234	1833.2	7713.4	14.145	11.389	2061.6	8359.3	15376	1009.5	14.746	193.59	1680.9	11843	5.6868	114.23	7865.4	1131.9	8.2368	5764.2	4.4193	4.3291	3.7805	3.7098	4.3081	4.4437	25352	114.66	6.381	10270	1507.3	933.82	142.31	74111	7.444	796.51	19159	397.09	5.5675
2.9532	3.1228	3.3329	3.7477	2.8215	2.7484	3.0671	3.0092	2.8189	3.1689	2.913	2.9522	3.3063	3.4747	3.0783	3.1382	2.317	2.4424	2.0626	2.1528	2.0618	2.3234	2.2938	2.231	2.2214	2.3311	2.124	2.0229	2.3194	2.0092	1.9642	1.8786	1.6759	1.7526	1.593	1.642	1.613	1.6141	1.5775	1.5678
4.5222	2.5278	3.4959	5.6665	2.8754	5.7985	4.736	4.6341	5.4709	5.6137	6.1899	5.8815	4.2389	6.5853	7.9688	5.1983	5.606	6.0964	6.7174	5.5464	6.8679	6.2835	5.0717	4.7682	2.4232	2.485	2.251	2.6436	2.6961	2.4121	2.5669	2.4141	2.407	2.816	2.8237	2.4394	2.8293	2.189	2.4486	2.6106
21.532	14.207	14.535	17.927	17.301	13.961	17.909	13.439	12.747	14.472	16.593	12.44	13.8	10.503	10.647	8.0209	7.7312	6.8522	6.5422	6.811	5.809	6.4897	6.5486	7.134	7.1048	6.3295	6.3701	6.1689	5.8958	5.8504	6.4814	6.3207	6.0143	5.7523	5.9675	6.1844	6.4862	7.5934	6.0283	6.4849
11.923	12.167	14.803	14.449	11.423	14.65	10.469	13.924	12.053	13.279	12.714	11.653	11.468	11.114	11.169	13.79	11.383	10.072	12.921	13.205	11.661	13.372	12.537	11.081	10.139	9.0737	10.038	7.9612	9.2945	9.3791	8.5589	10.973	9.6465	9.7215	8.7603	8.3277	10.053	10.941	11.028	10.306
7.2061	6.7972	9.9483	5.6446	8.5822	5.6906	6.2475	4.1011	7.448	4.2674	2.9326	5.9536	6.0894	9.2523	7.2153	4.5336	8.4273	8.9982	5.3606	8.4651	5.2229	21.313	4.9185	4.8031	7.0394	6.8299	5.3833	9.6554	7.1049	4.9453	10.273	5.2468	6.3869	5.162	6.2894	14.343	7.3054	6.0004	8.1011	7.9208
3.2314	4.7042	7.1065	6.1887	4.5769	4.6382	5.3317	9.7073	12.933	5.2412	7.1705	6.2653	8.6211	5.1113	8.9357	10.327	5.8876	5.1495	7.4877	6.0347	5.5413	8.2624	13.176	10.149	13.63	13.274	8.6879	10.642	9.5405	8.1718	11.547	18.426	13.906	12.383	12.342	12.329	10.648	16.349	32.915	20.479
6.0506	5.2543	5.581	7.6153	7.2158	11.828	8.9849	5.7912	8.7553	7.6892	9.3071	4.2808	5.9836	5.066	11.062	4.3573	4.6569	6.9648	4.7325	5.4601	6.7646	6.7876	6.8575	5.9362	4.8438	6.8992	7.3909	9.9456	8.9261	9.2714	12.338	14.521	12.046	10.198	13.698	12.632	13.107	19.818	21.676	9.9511
17.463	14.246	18.344	14.754	18.759	12.676	14.21	16.988	17.53	12.377	15.518	13.41	14.404	13.623	14.425	15.872	17.259	15.525	21.196	17.49	17.306	15.963	17.053	16.378	15.048	14.448	11.804	10.69	10.143	9.5445	9.7823	8.1007	8.2272	7.7868	7.7179	7.3678	7.5348	8.138	6.3308	8.0997
8.6818	7.8796	7.9991	9.3707	7.7483	7.5722	7.1295	7.275	7.5702	6.0271	7.6576	5.679	6.9816	5.887	6.7001	7.4991	7.8421	6.4442	7.4431	6.8454	9.2805	6.8599	5.9919	5.7144	6.0636	8.3343	8.1914	9.021	8.006	7.8994	10.924	11.155	8.3317	10.985	9.363	9.4952	8.4186	10.678	7.9372	10.065
6.6785	4.3299	5.0513	6.9054	3.422	2.9438	9.0689	5.812	4.0987	3.643	3.647	2.9107	3.8715	5.3471	3.2247	4.1515	4.16	4.1313	4.1018	3.5029	4.694	6.4894	4.3121	4.4451	4.0269	4.9982	5.6194	4.286	4.4823	4.5045	5.3703	4.7341	4.69	5.0726	5.3109	6.1251	5.0522	4.3007	6.2648	4.7657
12.028	11.629	12.761	12.645	12.569	14.065	13.75	13.022	12.453	12.312	12.046	11.772	11.593	12.17	10.196	12.361	13.276	12.705	12.569	12.602	14.601	12.005	13.151	11.495	10.848	10.233	10.541	14.519	12.213	15.522	12.53	13.471	11.665	11.621	13.057	9.9519	13.94	12.351	10.521	11.337
1.8443	2.2414	1.9226	1.7161	1.7905	1.7299	1.6418	1.6914	1.5767	1.7565	1.4497	1.6933	1.7054	2.2675	1.8382	1.6366	3.0687	1.5113	4.7678	3.7253	4.1222	1.3813	6.3211	4.259	1.2616	5594.4	35.861	63.482	5.3677	5.8834	5.8873	3.6033	1231.9	4.9186	97.657	44.625	6.2876	6.3059	0.86491	5.7464
3.2824	3.6355	3.6755	4.1356	4.0818	4.2469	4.4425	4.0799	3.8618	4.4029	5.1831	4.6793	4.7473	4.4554	4.6248	3.5065	3.1608	4.1362	3.5318	2.7637	2.7649	3.7801	2.7933	2.9517	3.0447	2.8599	2.689	2.798	2.4699	2.4777	3.2001	2.5081	2.2379	2.5735	2.2327	2.5022	2.2239	2.1862	2.3313	2.0822
2.9854	3.445	4.4518	5.7779	5.3294	5.0997	7.6386	4.9217	7.8522	5.7524	7.223	9.0829	6.6977	7.2864	9.8975	7.8421	10.821	8.0147	6.8579	10.058	8.737	8.4007	8.6919	7.1043	9.0135	9.6913	11.316	10.281	11.352	7.7969	9.3098	11.551	12.201	10.288	9.4622	7.5143	7.9425	8.0027	7.2294	7.5329
4.0259	2.7706	3.8682	3.1568	3.7998	5.7379	3.0941	4.2725	5.696	8.4751	3.0921	8.458	3.9619	2.8398	6.1027	5.0506	4.0991	2.441	3.2081	3.8941	3.8427	3.6822	2.8855	2.2864	2.164	2.4593	2.8341	2.5792	2.3152	2.1539	1.7904	1.6707	2.1083	2.0518	1.9949	3.2343	4.5572	2.6219	3.3997	2.596
3.2336	3.1567	2.7754	3.2318	4.8039	4.2284	5.4329	4.5687	5.4962	4.215	3.919	4.5703	4.696	4.0036	3.9842	3.7567	3.1128	5.5569	3.8814	5.6976	5.5305	4.8744	5.032	6.2537	8.9748	7.4005	4.7565	5.0047	5.3505	6.7546	6.0541	3.949	4.7862	4.9417	5.1728	3.8072	3.3924	3.7238	3.2862	4.7343
5.1378	9.1847	11.231	8.9981	11.842	8.1603	11.071	11.717	8.8844	9.4184	6.8579	8.9673	10.466	10.615	11.751	15.537	8.4924	10.751	6.7815	9.3839	7.8272	6.7259	6.4699	10.195	7.675	7.7408	7.3231	7.3442	11.944	7.529	13.014	20.788	16.217	17.196	8.7058	18.93	13.949	26.199	15.188	16.976
3.4088	3.9599	5.9887	3.804	3.1807	3.9629	4.9739	4.4879	4.2964	7.8193	6.2252	5.4667	6674.3	4.0758	4.9368	12302	6.2261	7949.1	6.5861	4.1011	5.6572	4.017	3.2007	2.9322	3.4649	3.6505	4.7611	5.6051	5.5555	5.0339	4.1843	4.2679	4.8871	5.3403	5.6003	4.9587	5.9602	8.2415	6.6693	6.5222
18.442	13.231	14.735	13.83	8.7154	11.42	9.1929	9.2444	11.6	8.9705	10.069	8.7374	8.8244	9.3074	8.8231	8.7546	8.7683	6.6631	8.5816	7.3487	11.087	6.735	5.2017	2.98	3.3894	2.7811	2.5403	2.5943	2.5206	2.7197	2.9825	2.8702	2.9374	3.1585	2.9049	2.7159	2.9179	3.462	3.1314	3.1948
2.4578	3.2165	2.2933	2.6473	3.356	2.5865	2.2135	1.9809	1.7537	1.5533	1.5468	1.5712	1.6047	1.6206	1.9352	2.1814	1.432	1.5628	1.5075	1.943	1.496	1.2414	1.4478	1.1995	1.2714	1.182	1.1785	1.13	1.23	1.1535	1.0233	1.1768	1.1075	1.0713	1.0396	1.0622	1.0208	1.0492	1.0908	1.0268
12.357	2.5551	6.9095	3.4483	4.6122	4.4005	3.3093	5.4034	4.5453	7.6821	393.47	3.0318	2.6541	3.1883	2.7847	2.3689	1.8014	2.3239	2.9718	4.1523	4.4924	4.0811	3.3901	3.0579	3.9369	2.7428	3.3236	3.8915	2.9944	2.7517	12.778	5.1603	7.7441	2.1773	3.2606	1.7506	2.0993	2.7796	2.6563	15.331
6.6804	7.6025	5.7521	5.0721	5.5616	4.9001	5.2294	5.4355	5.6849	5.4602	6.0606	5.295	7.7815	7.1089	7.2101	5.2646	5.3152	5.8695	6.3697	6.3986	5.3789	4.9882	5.5772	5.4239	6.3393	5.7409	6.256	6.1879	7.435	7.6835	9.7742	11.452	8.6274	8.0923	9.8018	8.1549	10.341	10.116	6.9601	9.6221
8.3226	9.9999	9.4273	9.1245	11.021	7.1248	8.2072	10.022	10.929	7.1614	12.206	8.5308	9.0234	10.349	8.5595	9.0068	10.729	13.979	17.19	12.333	14.861	11.475	6.2992	4.354	4.2941	3.1334	3.4466	3.5927	4.0132	3.8704	3.4269	4.4981	4.7244	3.7427	4.1533	3.7494	4.3891	3.7876	4.5689	4.2034
4.5902	4.7046	3.2098	3.4716	3.6482	2.9209	2.9195	3.0103	2.5223	2.4672	3.0504	2.4685	1.9755	2.0477	1.7303	1.7183	1.9184	1.7302	1.4947	1.6024	1.7441	1.7161	1.5657	1.5729	1.498	1.7582	2.206	2.9379	2.402	3.9151	3.7535	4.3335	4.0271	4.9112	5.7156	5.4498	4.8751	4.5843	4.413	5.6199
3.0367	2.5369	3.1059	2.6562	2.0572	1.8993	2.2768	2.1555	2.19	2.1491	2.0979	2.6421	1.6254	1.8553	1.7027	1.6211	1.6207	1.5425	1.5065	1.424	1.6834	1.9181	1.6999	1.5704	1.825	1.6144	1.4668	1.2263	1.2598	1.2466	1.1867	1.2274	1.2262	1.1774	1.1768	1.2524	1.1417	1.1373	1.1542	1.2351
7.1137	6.579	6.221	6.3458	8.6891	9.3353	15.29	9.7434	8.592	8.3887	8.3949	8.8351	9.4624	11.66	12.308	13.359	6.9731	8.7547	7.9342	9.1288	10.09	8.6228	16.671	7.9404	9.898	7.0954	7.3922	8.6196	13.523	7.8351	6.4974	9.9262	9.2595	10.39	8.401	10.403	9.9569	10.529	12.607	15.71
2.9428	2.2676	2.1043	2.2281	2.7997	2.5454	5.6047	3.6017	2.2578	2.069	1.813	2.1911	1.7539	1.6295	1.428	1.4655	1.4097	1.517	1.4207	1.7558	1.5783	1.7082	1.4402	1.4193	1.3373	1.3405	1.2954	1.5507	1.4517	1.3282	1.2342	1.7009	1.4778	1.8821	1.6681	1.9947	1.4499	2.3178	1.9011	2.758
3.5886	2.7405	1.6244	1.8709	1.5655	1.9358	1.743	2.0833	2.7698	2.2757	2.5281	1.9761	1.9748	1.8627	1.814	2.0258	3.0578	3.2627	2.9549	2.583	2.0785	2.1192	2.5918	3.0172	2.5026	2.3545	1.7837	1.7239	1.9298	2.101	1.8547	2.4532	2.8367	2.2878	2.4112	2.4652	4.7976	2.1999	6.0271	2.7564
5.3482	3.8524	52187	4.7774	3.0619	3.6583	2.1933	378.97	3.9663	3.0934	3.5145	2.9974	2.3832	1.9092	1.8163	1.5881	1.4988	1.466	1.6806	1.7327	1.7008	1.6507	1.8898	1.8529	1.5083	1.6589	1.849	1.4485	1.504	1.5486	1.6706	1.6108	1.6187	1.6506	1.394	1.343	1.7177	1.4743	1.7236	1.7471
3.981	3.1682	4.3139	4.2382	3.5913	4.076	2.3329	3.1943	3.4977	2.537	3.4476	2.7465	3.9105	3.7673	4.512	5.15	3.395	3.7021	3.7011	7.4622	7.272	4.6834	4.2768	3.8825	6.3887	4.591	3.701	7.2661	5.0618	4.8951	5.6958	6.113	4.0922	5.1478	6.8928	5.4801	5.4676	6.563	7.3894	7.1244
9.2147	8.6362	7.337	6.8321	6.3436	5.5336	7.1304	6.7549	6.0167	7.4956	6.0758	5.3718	6.2493	6.4565	7.8897	6.5377	6.1926	6.2639	7.5491	8.1634	8.8514	7.5795	7.0287	8.0872	6.8016	7.9557	9.4292	8.31	8.7703	7.8985	9.9581	7.2713	8.5412	9.388	9.2029	6.9072	8.5627	9.303	7.355	8.0835
19.348	14.39	9.9513	10.616	14.09	12.551	11.982	12.789	11.91	12.654	13.911	12.498	16.208	20.49	15.252	14.47	20.301	15.352	14.783	17.002	15.672	16.483	16.092	19.228	19.368	18.62	19.566	10.672	10.726	10.964	11.551	10.434	9.8123	10.542	9.8709	9.6906	12.758	13.371	12.572	14.706
7.4843	3.9659	4.3403	13.652	3.9974	3.1499	6.337	4.2228	2.7506	4.5461	3.4498	3.1021	3.1202	2.3408	5.3261	5.6019	6.9575	11.043	5.9273	3.774	4.9449	8.7993	12.027	5.4462	5.3916	6.4347	7.3326	4.34	4.4541	6.2339	4.8979	4.3915	6.8269	5.2266	4.8514	3.7483	4.1263	3.3866	3.5947	4.347
7.2604	7.6606	6.6284	5.9367	6.8973	7.8059	13.899	8.6831	12.645	12.685	6.8138	7.5837	4.816	6.1845	5.9235	6.9634	7.6556	6.7832	7.4821	5.8615	7.8841	6.1404	4.662	6.6303	4.7341	5.0826	6.0973	6.3287	7.6	6.8865	5.9393	7.4684	7.3374	8.3795	7.1652	8.0956	6.1692	9.6572	8.2267	8.8334
11.58	13.241	8.1671	8.4832	11.355	23.142	11.263	12.795	5.6392	13.924	12.49	34.764	15.064	9.7834	7.4701	8.3549	6.973	5.1416	16.613	7.9922	8.2639	13.009	8.6446	15.953	6.3444	7.6784	6.3996	16.116	8.0094	8.1807	10.259	8.2808	7.4461	10.277	11.584	6.0742	6.2219	7.2934	6.2097	9.5943
9.5008	8.7319	9.9453	7.0574	10.097	7.7983	8.45	10.202	10.328	15.213	9.5556	12.393	13.137	15.152	14.572	9.4559	8.8522	12.055	16.145	11.406	10.187	9.4136	9.5574	11.18	8.5789	7.7114	10.027	14.071	10.749	12.219	16.204	11.358	11.655	12.915	13.231	13.939	9.5431	10.349	8.0634	12.311
3.6779	4.6417	4.1455	4.6625	3.8584	2.9346	3.0494	3.24	2.8281	2.5457	2.319	2.2747	2.7248	3.6045	3.0287	5.4888	3.3447	2.2852	2.8095	4.9906	4.3603	4.7061	3.33	3.1046	2.8552	2.691	2.2411	1.9547	2.8693	1.8369	2.223	2.4596	3.2127	3.6668	4.1264	5.3017	3.7765	2.9632	3.1236	4481.8
6.7238	5.4837	6.6294	3.6425	4.3095	3.8671	16.061	4.4026	5.1485	2.4546	4.6867	3.4231	2.8334	3.3054	2.9425	3.3567	4.0189	4.6023	4.1636	4.8927	4.3728	4.5086	3.96	3.6754	3.2864	3.3916	3.4582	3.8438	2.9394	3.1996	4.1828	3.6164	3.7606	3.2685	3.7733	3.2171	3.172	4.3239	4.7377	3.0246
3.3559	5.6053	4.7484	4.0686	4.544	4.1891	4.2345	4.3965	5.9399	5.4356	4.6097	5.2555	5.5273	4.9146	5.1329	5.7798	4.0884	3.6538	3.9773	3.7072	3.4971	3.5428	3.4457	2.9261	3.6347	6.6133	7.8517	5.2324	6.2737	6.4727	6.2022	7.6672	7.0739	6.2797	5.9423	8.1491	8.5502	7.9426	6.8217	8.2787
6.7606	5.6787	6.0256	4.6392	5.7899	5.3395	5.195	6.0295	6.3874	5.3588	4.7513	5.8082	5.8868	5.7378	5.0866	5.5245	5.3413	5.4308	6.1524	6.4777	5.3494	5.4282	4.8773	4.4353	5.4504	6.6998	5.5158	7.0119	7.3066	6.8153	6.1457	8.5632	7.4672	6.0865	7.5024	6.0961	5.5963	5.0709	4.9507	5.3406
3.9593	3.3898	5.4882	6276.5	20037	4.3135	4.0641	15144	4.7466	3.2591	5.2049	6.6725	5.8112	3.3286	5.631	4.3322	3.165	3.6884	6.1458	2.3099	4.6121	3.8562	2.6588	3.9526	2.1181	2.159	2.7428	2.5847	2.8933	2.0984	2.095	2.2455	2.2509	1.9961	2.8317	2.0328	2.1092	2.1294	2.4077	3.023
4.4705	4.3922	617.91	3.545	3.2418	1214.7	1.0566	176.05	4.1463	5.4554	2.691	5.5935	6.2304	10560	5.4591	2060.8	64.522	9.6575	73.215	77.407	3806.9	4.0298	2.5738	11.418	6587.6	15995	3.7094	10.238	5556.8	3326.9	3.1792	6.5528	33222	110.52	1053.6	23.874	2.0097	2971.9	1438.9	6490.8
3.7475	3.9784	4.0449	5.0067	3.3512	2.8709	3.9014	3.1953	2.8334	3.31	2.6672	2.5409	2.1975	1.55	2.0463	3.5008	2.6133	3.7789	5.1528	2.5668	7914	4.604	4.385	2.7134	3.1369	2.0881	1.9936	2.1855	2.4364	2.8264	2.4212	2.6991	3.1525	2.3077	2.2977	3.4302	2.259	3.2421	2.4807	2.6523
3.9776	4.9397	5.9239	3.6437	5.292	6.0544	4.4321	5.2108	5.6389	4.2626	5.4352	4.5433	4.9859	3.7148	4.2779	3.5169	2.8713	3.8957	4.7145	3.4914	4.6873	4.1096	5.871	4.9533	5.1527	5.2428	5.4988	5.1165	6.1793	6.065	7.0174	6.2104	7.9532	9.5528	10.509	9.7732	10.425	9.7943	12.431	9.5458
2.0114	2.2713	1.9896	2.389	2.1343	2.6267	2.5107	2.0764	2.7864	2.2435	1.8661	2.109	2.0442	2.9253	2.1182	1.9013	2.1487	1.9707	1.7215	1.8168	1.7124	2.5165	2.1595	1.9022	2.0248	2.1113	2.4566	2.8613	2.9517	2.336	2.5606	2.137	2.5106	2.5495	2.4228	2.2301	2.361	4.1017	2.5289	2.7073
3.1417	3.6855	5.5689	4.1698	4.5703	2.1594	2.4573	7.4164	6.0511	2.9113	5.6966	5.0895	2.6733	1.7222	3.9526	8.6109	6.2861	5.4334	4.9321	6.1073	4.082	3.6134	5.667	4.2013	5.0453	10.534	5.1693	5.5016	4.1849	3.5372	4.6233	4.1219	8.5426	1.7115	2.0508	3.3116	6.3003	6.9206	5.8669	7.0823
2.8101	3.4882	11031	3.4979	6.5321	7.4025	6.9506	4.2807	6.6517	7.9594	12.73	15.264	7.697	19.628	6.8129	7.054	6.9783	4.5289	5.0073	4.3563	4.5593	3.1655	3.0765	3.4212	2.3083	3.015	2.4147	2.4085	2.8474	3.1477	3.4162	3.6701	3.2465	3.8239	2.7932	2.3951	3.2769	3.6932	2.9358	3.0307
2.9364	2.3761	2.4071	2.9117	2.1304	1.701	1.5851	1.695	1.7746	2.1278	2.2058	2.0761	1.6783	1.608	1.992	1.922	1.9332	1.959	1.6194	1.978	1.9408	2.044	2.3344	1.7932	1.756	2.0988	1.8161	2.4873	2.3132	2.0469	2.1224	2.4638	2.3444	2.8155	1.9708	2.2064	2.5632	1.6262	1.6187	1.9449
1.7055	1.5398	1.7609	1.912	2.1355	2.1074	2.843	3.3286	2.432	3.3448	2.5446	2.6654	2.3609	1.7807	6.1785	2.9208	1.9758	2.7979	4844	3.7858	3.6377	3.9612	8.9684	5.3725	3.0117	7883.2	4.7865	3.9081	5978.5	26.489	2.7548	8279.1	5.4777	547.44	3048.7	113.74	3.7036	5.2637	1.8156	2.955
7.1008	3.4809	6.2448	2.4486	5.7551	7.5057	5.3769	3.6247	2.1513	3.6057	11.221	4.8235	4.9904	7.6745	5.6776	19.284	13.52	5.674	4.6539	3.8712	9.4127	8.1695	3.8352	11.958	10.686	7.529	5.7164	3.9427	5.4585	3.5379	2.8214	5.0832	5.1116	4.193	3.9632	5.3484	3.8035	5.55	6.0142	2.28
3.0062	3.5769	3.4284	2.5546	2.9488	2.831	2.6273	3.0476	3.0736	3.1769	3.1127	2.3442	3.7217	2.5215	3.1234	2.7358	3.4263	3.9822	2.6052	2.9003	3.3465	3.7555	3.8963	4.4401	5.0853	6.0124	4.2651	5.0577	4.5699	5.0014	6.8929	6.5096	5.6428	8.1958	6.0355	5.8577	6.4106	7.5361	7.0743	5.5441
14.317	13.733	17.062	15.359	13.918	12.552	14.491	15.225	20.306	15.407	13.768	13.647	13.484	10.281	12.37	12.991	12.774	11.446	9.1117	9.0913	9.2483	7.8885	11.242	9.3656	9.2091	10.37	9.9818	10.199	11.209	11.998	9.8952	10.534	12.274	10.12	11.358	12.306	14.897	11.96	12.392	11.044
1.477	2.0652	1.5678	1.1243	3.0318	2.1231	1.5361	1.3129	1.2728	1.4698	1.3927	2.4307	2.1859	1.8944	1.3009	1.6569	2.0878	1.8472	2.041	1.2618	1.9959	1.3625	1.4961	1.7513	1.7606	1.0599	1.2023	1.5471	1.7476	1.2012	1.7817	1.7975	1.7836	2.9797	1.4879	1.6074	3.1592	1.5834	2.7637	1.6307
4.3007	5.3035	5.6805	4.51	4.7922	5.0073	5.2017	5.8345	4.3305	3.3957	5.6938	3.0268	3.7692	3.2812	3.2203	3.0449	4.7255	4.6642	4.015	3.071	2.7801	4.0027	2.988	3.1356	2.5534	2.2055	2.5829	2.3998	2.0731	3.0795	2.2578	2.8237	2.9643	2.2838	1.95	2.7143	1.8816	1.8034	2.0007	1.73
6.1289	7.7116	5.8219	3.6057	5.508	4.4062	5.029	3.4199	4.2782	4.9364	6.4428	4.6147	7.1806	5.7398	5.4356	6.1606	5.6382	5.1026	5.8705	7.6945	5.4683	5.1282	6.4761	5.4867	5.5172	4.1171	3.1086	3.7974	3.764	3.869	3.0822	5.5262	4.6891	5.3966	4.0567	6.0327	5.3369	2.7871	5.5098	4.9875
8.7847	8.2232	6.5574	9.1622	10.183	6.6322	7.2342	6.2705	6.315	7.0587	7.2408	7.5711	7.254	7.3796	7.467	6.3739	5.7448	5.3841	5.9932	6.2949	7.5135	6.9651	7.2867	7.1855	7.931	9.7371	7.4738	6.7716	6.728	5.582	4.8496	5.2954	4.916	4.7286	5.1626	4.6139	4.5968	4.8265	4.3779	5.5641
1.5123	1.7449	1.6761	1.3794	1.5275	1.44	1.3742	1.7191	1.3572	1.4472	1.5718	1.622	1.5636	1.6197	1.6773	1.4708	1.46	1.4163	1.5096	1.361	1.709	1.3542	1.3969	1.3976	1.2395	1.4252	1.2977	1.5745	1.6158	1.6795	1.3712	1.6586	1.4919	1.6382	1.4437	1.5276	1.3379	1.6084	1.4535	1.3866
4.0881	5.0373	8701.1	2.9814	3.9747	7.8812	4.5915	7.2471	14.207	5.5841	6.7761	5.1286	5.3472	4.1363	4.4824	3.999	2.3224	5.7743	4.8005	6.338	3.2817	6.2248	5.2965	4.8807	5.261	5.3571	6.5161	4.6687	6.0734	7.4385	5.9538	5.6779	4.7414	4.9047	5.6733	4.2674	4.46	5.4379	4.6508	4.5811
3.4657	4.2149	5.1882	3.169	7.3099	5.3685	5.7795	7.4103	4.2471	4.318	4.7481	5.018	2540	6.2865	6.3241	6.5764	5.2573	5.8947	5.1591	4.4731	5.16	3.2308	5.1698	4.3023	2.8397	3.2492	2.321	2.0838	2.5764	1.5215	3.3854	2.0068	3.4472	4.4785	4351.9	5.2538	4.496	4.6981	552.49	3.7461
12.537	16.957	10.965	8.0954	12.037	15.563	10.598	12.961	16.711	18.88	13.516	13.192	15.719	15.684	12.539	16.775	15.171	17.138	17.584	23.39	17.925	12.196	13.244	9.3378	14.605	14.666	11.67	19.384	14.107	17.342	13.312	15.508	13.227	12.063	11.224	13.139	16.494	13.537	11.767	9.7157
3.7787	4.3252	5.2206	6.0133	17.07	6.51	7.5097	11.71	9.9719	9.5662	10.494	22.595	11.154	12.934	22.065	15.081	19.849	13.067	6.7444	28.213	8.3309	12.036	9.4796	8.3234	19.738	12.062	21.205	17.325	16.982	10.33	13.058	8.3995	9.0997	13.996	9.6938	7.9943	13.491	13.955	16.711	16.7
5.2491	1.0577e+05	2.1953e+05	9094.5	7.1763	14.364	8.8511	14.27	7.1052	3.99	10.357	10.74	9.7825	10778	5.8695	9.2872	4.4873	57.158	3.0016	4.7356	3.1497	4.1055	4.469	4.6963	4.1027	7.1205	3.673	4.662	4.0033	5.0827	7.2088	4.9128	7.3435	5.5144	4.0488	6.4329	4.1098	6.9946	10.563	8.5933
5.6279	11.033	7.9833	9.0544	17.689	16.089	7.2276	11.157	7.9153	14.123	4.8432	2.1901	3.434	4.081	3.8871	4.2442	3.9385	9.3131	5.1268	4.9023	6.9355	19.882	5.7459	5.529	6.2043	5.8287	7.8456	7.3387	3.2207	4.354	4.7799	4.7728	4.5221	5.2935	5.2908	3.2663	4.869	5.1807	5.8988	6.1788
2.8478	5.7251	4.7702	3.4071	3.715	2.9681	2.9733	2.5833	4.9554	3.337	4.4622	3.1179	4.1504	3.2367	3.2726	4.2947	4.34	4.0623	3.1611	3.6118	9.4134	6.0772	3.9926	4.1182	7.4137	5.3179	4.3436	5.0562	4.7696	5.9277	4.5742	5.6052	6.1289	5.8903	4.741	7.7186	10.148	4.9849	5.5907	3.4421
4.6359	7.5057	4.165	4.4868	5.2295	4.8434	4.3323	5.2141	5.7514	3.6286	3.8179	3.2729	5.4946	4.0656	3.7573	4.7855	2.9793	5.4133	4.1657	5.2059	5.5974	5.1158	10.011	6.9681	8.5664	10.587	9.295	7.1046	9.1901	12.833	7.8274	8.7007	9.7864	12.28	9.4985	10.989	8.8928	8.7306	9.356	10.845
4.7061	7.6113	3.5742	4.2122	3.1688	3.8402	2.8376	4.1241	3.2458	2.9233	3.1618	3.1575	3.3026	4.0418	2.7029	6.0481	4.9756	7.5964	2.8201	3.1481	4.5073	3.6504	4.2558	4.2624	3.8248	4.5526	3.8352	4.7372	3.8431	9.1331	4.5902	3.9547	8.4129	5.2848	2.937	5.6768	12.846	13.938	11.735	7.3043
2.3278	3.0993	2.5103	2.7769	2.4986	2.6695	2.4914	2.8779	3.9856	2.7256	2.434	3.6755	3.0408	2.4082	2.3111	2.7296	2.8758	3.1933	2.6984	3.1324	2.7642	3.2688	3.3543	4.3533	3.2741	4.1009	5.5574	4.6452	9.996	6.4254	11.774	11.338	12.207	10.732	12.477	9.5179	15.01	9.011	12.375	17.772
7.1543	9.15	11.355	10.405	8.2764	8.1732	5.645	7.7357	7.7221	9.7141	6.9411	6.9368	6.9819	7.2718	9.8373	7.602	8.0741	7.8085	7.7768	8.2015	7.9342	8.4897	8.9323	7.5108	8.7673	6.6938	6.8894	6.4527	7.1385	6.1609	7.7309	6.1395	6.6062	6.3637	7.1865	6.5122	6.2339	7.6865	7.8504	8.5166
3.3685	4.8333	2.946	3.3478	4.1394	4.1669	2.8492	2.8183	3.4103	2.3155	3.1255	2.6179	4.2709	2.6111	2.102	2.3975	2.7762	2.4273	2.4632	2.2167	2.5232	2.7659	2.547	2.1774	2.1623	2.0404	1.9927	2.2765	1.5999	1.6145	1.5828	1.6491	1.8811	1.8951	1.6983	1.5651	1.6644	1.7117	1.6818	1.7999
1.9461	2.4003	1.5532	1.7131	1.9422	2.835	1.8672	2.6817	1.7419	2.0786	1.392	1.8635	1.6655	1.9982	2.4822	2.2464	1.7035	3.7297	2.4698	3.1682	2.3972	4.3721	5.9507	7.2256	7.7079	5.0296	8.11	6.5151	5.8995	3.698	5.8429	4.752	6.553	10.032	4.5176	5.8391	6.2206	5.1838	8.9434	4.9754
12.552	12.663	9.2916	8.3766	9.7917	10.157	9.3253	11.234	11.633	12.213	15.346	7.1829	8.0496	8.5956	10.662	13.167	10.263	9.8438	6.6364	8.5242	7.7665	8.8404	8.7172	10.657	8.0146	10.655	12.576	10.879	18.209	17.837	27.022	17.991	20.45	22.415	15.775	17.146	26.446	18.256	20.172	12.881
9.7542	10.449	9.5897	7.4788	10.257	6.7574	10.65	9.6198	9.1451	8.5261	9.432	8.2164	9.7977	5.485	8.1112	5.7178	7.5308	5.8166	10.382	7.6482	7.7916	3.6731	7.0621	6.9893	8.0218	10.674	6.3093	6.0353	6.9474	7.1074	5.5773	7.0945	4.1425	7.4138	6.8396	7.134	5.7797	5.5171	9.7083	4.6761
3.8447	4.3711	3.8744	4.5246	5.2054	6.4747	9638.1	5.2298	3390.2	685.52	7936.4	4.2938	5662.6	2555.8	876.41	4.6571	3.7345	13874	6344.2	1.9449	1.7713	2.0918	2.3791	2.0906	3.1113	2.4987	2.7153	2.235	2.5488	1.3527	1.1452	2.3115	1.8093	1.3437	1.3132	1.3378	1.5288	1.1166	1.4416	1.2892
2190.2	1708.6	4267.6	2184.5	1994.8	4628.9	24867	841.59	1484.2	2560.6	5.0229	34560	4034.2	4921.2	3916.9	3670.9	17.845	2477.5	1654	5.89	1264.2	1357.4	1287.8	5.237	5552.2	7891.5	1660.2	110.01	2538.8	7791.7	273.44	58750	397.12	3194	85.899	30.98	1792.7	46.699	2097.5	430.58
6.5245	3.2592	3.8663	3.5599	4.3692	3.6751	1.8813	3.239	4.8407	3.644	5.3141	6.7449	7.8664	4.6281	10309	4.5264	8.0609	5.4317	6241.6	5391.4	4.3076	4.7736	3.8025	3.6642	5.1716	3.6971	31.793	4.4608	8.9003	16.481	6.0522	4.0108	3.7409	4.4952	6.489	2.7563	3.8091	4.3648	4.327	6.1236
2.0662	1.9482	1.8619	1.7348	1.6581	1.6066	1.7234	2.1469	2.3117	1.7825	1.7993	1.8124	1.9972	2.2972	2.4277	2.3636	2.628	2.5851	1.5421	1.5552	1.3502	1.3799	1.361	1.2735	1.248	1.2662	1.3863	1.4509	1.3501	1.2644	1.4281	1.2984	1.4008	1.331	1.1707	1.442	1.2726	1.2703	1.372	1.2903
3.5707	3.9612	5.0066	2.4654	2.5581	2.5611	2.1591	3.4421	2.0379	2.009	2.4343	2.5241	2.6187	3.5188	2.4337	3.8744	2.2095	2.4389	2.7863	2.876	4.1565	2.437	1.9383	2.5108	4.8008	2.9618	2.2719	2.0048	1.2318	1.5384	3.4272	6.2798	5.2482	5.8343	4.7546	5.4416	4.7292	4.4615	6067	3.8214
10.697	22.82	22.46	17.927	12.717	13.547	9.1762	8.1242	11.847	13.398	9.6265	8.1985	5.7542	10.748	10.967	15.7	8.6924	8.1263	8.6459	5.1883	5.8482	9.5747	12.686	8.7761	9.9549	11.114	5.8334	8.7378	5.8957	7.3398	7.0764	7.4213	4.9266	9.3625	5.0786	4.627	5.0858	5.4221	4.3624	6.0439
4.8204	3.7592	4.0604	3.6858	4.9508	3.359	4.4232	4.7014	3.9807	5.6781	5.4584	4.6089	5.9566	4.4068	4.1194	4.7989	6.127	4.8584	4.1409	5.8248	4.2433	4.1676	3.9171	4.4549	4.9603	3.8471	4.916	4.557	4.1809	4.3634	4.0736	3.5024	4.0253	3.2762	2.8707	3.2346	3.6169	3.3481	3.8872	3.6709
5.8847	6.2912	8.0457	6.9154	7.8127	6.0642	6.2578	5.4758	4.9524	6.4845	8.9496	5.2428	5.8564	5.4782	5.465	4.3881	3.6135	4.0397	4.0326	5.5592	6.46	6.229	7.1679	5.805	5.5839	6.2695	7.0518	7.8172	7.7677	5.528	6.1745	6.3733	5.5566	7.8092	6.5755	5.1094	5.302	5.7294	4.9611	4.6773
2.1908	2.3006	2.149	2.4033	3.4472	3.1012	5.2439	5.2232	2.5776	6.3894	2.6446	1.8936	1.9213	1.6668	1.5231	1.619	1.6849	1.6371	1.6493	1.6229	1.9247	1.7385	1.591	1.3819	1.5348	1.5089	1.6738	1.6118	1.7773	1.585	1.5851	1.8681	1.7234	1.4189	1.954	1.8143	1.8527	2.071	2.0715	2.5761
7.5611	7.353	6.1974	6.4496	7.2472	6.4967	6.0419	6.2047	5.9612	5.6264	6.1817	5.2707	5.1155	7.4923	6.8691	6.7008	7.6691	7.1411	6.6804	6.7553	8.0658	9.7279	11.615	12.172	7.9635	8.5502	11.07	8.4393	9.6473	9.0064	9.9102	10.521	10.667	10.957	10.252	11.644	12.43	12.503	12.53	12.976
3.4375	2.977	2.7127	2.1721	2.4202	3.2622	2.2079	3.2472	3.8859	3.9597	4.4996	5.6202	3.5765	3.7906	5.5637	25.14	6.7018	10.725	12.77	5.8287	10.449	4.0507	6.978	19.513	7.8794	8.8583	7.2624	8.3319	14.262	8.6311	4.8464	6.0489	6.3864	7.6057	7.6406	8.9524	7.7353	8.5018	5.4183	6.9148
6.4159	6.2987	8.1728	10.528	13.642	16.567	6.0611	6.3776	4.7596	2.2391	8.6218	4.6638	3.9772	4108.1	3.27	5.3557	8532.9	7.3274	3.8334	4.5643	6.539	5.0206	6.162	3.155	9.9378	6.1171	4.0989	2.5645	3.5497	3.9348	2.6688	2.7601	3.3666	4.2825	2.843	4.348	4.1628	4.5206	5.5088	5.006
6.601	8.0451	6.3025	7.7066	6.8731	7.607	7.9285	8.534	6.0736	6.7549	5.3457	7.7833	8.391	7.975	7.0434	8.3098	8.0254	6.4602	8.7311	7.5783	5.8822	5.2749	4.1712	3.487	4.2691	4.6852	5.3329	4.9745	3.6832	4.6385	5.4959	4.4886	4.5484	4.5162	5.3005	5.1328	5.4673	5.3221	5.7662	6.1804
3.3861	5.0913	3.498	3.5484	4.3669	3.406	3.1912	2.5987	3.5486	3.0325	3.0361	2.7384	2.725	3.0189	2.7069	2.499	3.0165	3.1151	2.444	3.1214	2.9903	3.2109	3.0686	2.4749	1.9614	1.5036	1.6024	1.6293	1.2621	1.371	1.4348	1.3879	1.3694	1.4338	0.99175	1.2505	1.2183	1.5311	2.2425	1.4749
5.6626	6.5067	7.4263	6.4933	5.7301	7.5699	6.2155	4.5823	5.0395	4.9279	5.0598	3.8971	4.6607	4.8809	5.3888	4.6651	4.3491	4.6407	6.0623	4.6584	6.6872	4.8991	3.8486	4.2505	4.0201	4.0776	3.9031	3.6395	3.1849	3.4911	3.2701	4.0862	4.224	3.5515	4.2136	5.4066	4.995	5.5414	5.6318	5.2723
3.849	2.4743	4.2162	6.1863	5.8319	10.294	14.039	6.785	7.0269	7.794	8.3967	5.2378	7.4418	5.5844	21.85	3.6394	8.6252	5.328	4.6247	4.3237	4.9364	4.257	5.0469	7.0195	8.0696	6.8733	5.9948	6.248	6.0061	5.1547	4.9441	4.3919	5.4494	5.5217	4.0941	4.663	4.1937	4.6893	3.855	3.9568
23.306	11.385	8.0629	5.6448	6.0778	7.3867	6.3617	9.7627	6.2342	2.9992	4.2697	5.0261	4.584	6.8311	10.535	10.202	7.2298	4.7328	4.4336	8.4335	6.2678	7.1352	11.565	9.9984	11.662	6.6258	6.4641	14.78	6.6587	4.7208	2.404	3.3372	4.6927	4.1679	4.1926	5.0449	5.245	5.0428	5.1438	5.1317
6.3612	7.2781	8.7261	6.7016	5.5756	7.3994	8.4049	7.3686	6.9746	4.9128	5.5274	6.3821	5.5975	5.3282	5.2624	5.9336	4.9768	3.8296	4.2482	4.6419	4.9998	6.0893	5.7706	4.9777	4.5982	4.4768	4.1906	3.8501	3.8038	3.7793	3.7728	3.5184	3.3628	3.1051	3.2952	3.5407	3.6646	3.8744	3.2316	4.0651
3.0741	4.1432	3.5083	3.3791	10.051	5.1367	6.0693	7.4945	9.4198	8.0647	6.0496	6.5497	8.4283	5.6579	7.4692	4.6064	3.544	3.1618	8.4192	3.0214	13.952	7.545	11.173	6.4515	4.5633	5.7887	10.308	14.231	7.1871	9.4833	9.8333	6.2447	5.9189	5.0206	8.176	9.2	6.9108	10.157	9.8405	7.6186
4.3425	4.0121	3.6302	4.1982	1.944	3.0626	3.2541	3.0484	2.5152	3.2355	2.948	2.7038	3.0243	2.7362	2.9593	2.4535	2.4294	2.2866	2.5668	2.2178	2.4512	2.7684	2.8266	2.4262	2.8465	2.8587	3.209	3.4509	4.5479	3.8694	3.7347	4.1557	4.1514	4.893	6.2356	4.8636	5.3436	4.8528	5.6476	6.7454
5.1485	2.4259	2.001	3.6457	6.2346	2.5373	2.2431	2.7004	2.8262	4.3161	4.7735	5.7682	3.0051	2.5471	2.6261	7.4374	6.6911	5.4638	5.7025	10.769	7.0008	6.0353	4.5467	6.1911	9.3008	9.5617	7.9666	7.8335	9.7223	14.946	6.4257	7.2332	18.584	14.596	8.8705	9.0545	9.8113	16.772	22.681	11.094
3.4019	3.9928	2.6186	3.0422	3.3011	2.9343	2.9687	2.7392	6.3979	5.1174	3.8786	7.9106	6.5111	19.614	6.5381	12.568	12.053	11.626	12.099	31.999	5.6494	6.575	9.2786	6.7946	6.9794	12.596	9.9403	10.202	12.347	9.2652	16.609	42.661	19711	14.141	15.99	15.737	28.8	23.868	21.553	29.727
3.5507	4.226	593.43	4.8171	6.4074	34.921	4.5772	3.4487	4.4174	4.9695	2.9252	3.7496	4.2898	4.2636	7.8468	5.4818	11479	4.6582	1592.1	12.026	2.2725	1.6924	3.8491	1.9818	2.4102	2.4566	1.9746	2.9707	2.7468	2.5117	5.1416	6.0051	1515	5.2069	4918.4	3639.9	6.657	5.355	3.2454	10.609
5.8779	6.1752	6.0662	4.2149	3.7556	4.2975	4.1975	4.0519	5.9372	4.0032	4.4891	3.9775	3.8996	3.6907	3.651	4.2672	4.5328	2.9605	4.2117	3.1783	3.5877	4.5064	6.5689	4.2299	4.5099	4.7508	4.7216	3.6131	4.1691	4.5957	3.7666	5.7097	4.6093	4.8028	5.0246	4.2556	5.0767	4.5345	4.3162	4.8489
1.6924	1.4895	1.4593	1.5311	2.5101	1.5419	1.4962	1.5763	1.5446	2.0198	1.642	1.5839	1.4775	1.4396	1.3858	1.2182	1.4616	1.3675	1.4962	2.1807	1.9056	2.5759	2.8867	2.2305	1.8857	2.0522	1.9938	2.46	2.6993	2.7495	2.6198	2.3361	2.2683	2.0718	2.1176	2.1395	3.1484	2.308	2.6336	2.7731
0.79621	0.74069	0.80758	0.85239	0.91385	0.92088	0.84952	1.1492	0.94944	1.0839	1.2205	1.0282	1.0257	1.1821	1.6808	1.745	1.1672	1.635	0.99525	1.0547	1.7259	1.9009	1.4595	1.4943	1.3885	1.483	1.3461	1.296	1.309	1.2841	1.5898	1.436	1.5955	1.6002	1.3928	1.7048	1.5923	1.5771	1.5367	1.6035
5.5001	4.2703	3.5972	7.4144	4.8637	3.6046	4.4388	4.7709	7.3274	4.2718	4.022	6.0313	4.4649	5.2927	18.102	4.751	5.7751	7.7766	7.8173	11.998	5.4257	4.9341	18.956	22.93	12.571	13.594	20.539	15.345	16.495	11.556	17.392	13.683	11.248	14.811	11.493	13.34	16.815	16.86	12.506	12.958
NaN	NaN	NaN	NaN	NaN	NaN	NaN	NaN	NaN	NaN	NaN	NaN	NaN	NaN	NaN	NaN	NaN	NaN	NaN	NaN	NaN	NaN	NaN	NaN	NaN	NaN	NaN	NaN	NaN	NaN	NaN	NaN	NaN	NaN	NaN	NaN	NaN	NaN	NaN	NaN
2.1887	2.1021	3.6195	3413.2	3518.5	3850.4	4817	3871.3	2744.5	3619	2238.2	2316	4712.6	3209.1	94.206	8.8291	2770	4379	3357.1	1917.2	261.51	1130.9	3.6818	12.874	2225.2	76.184	2650.6	3246.3	2526.1	1876.2	2282.9	2107.7	2375.2	3135	931.18	1235.2	1694.6	958.99	3568.8	462.35
3.7044	4.0585	4.3921	4.042	4.4981	4.3458	5.2492	4.9703	5.2264	4.7562	4.1857	4.4219	4.2577	4.6395	5.0188	4.9736	4.2303	5.1689	7.2189	8.1358	5.2945	8.7941	7.6601	7.6312	9.6129	6.5227	5.9609	7.3561	6.9666	7.7785	9.3728	7.9253	9.5683	7.7872	7.003	9.5204	9.7706	7.7365	9.0687	9.1851
NaN	NaN	NaN	NaN	NaN	NaN	NaN	NaN	NaN	NaN	NaN	NaN	NaN	NaN	NaN	NaN	NaN	NaN	NaN	NaN	NaN	NaN	NaN	NaN	NaN	NaN	NaN	NaN	NaN	NaN	NaN	NaN	NaN	NaN	NaN	NaN	NaN	NaN	NaN	NaN
29032	4.3959	5980	7712.1	4.8401	4.4607	8.4692	4.4146	7081.5	4.2579	4.6662	4.0959	3.097	3.4315	4.178	3.2646	3.0858	5.165	3.8919	3.5292	2.6346	2.2563	2.0237	1.7294	1.7772	1.8405	1.5725	1.7527	1.6338	1.9013	1.6148	1.8619	1.5715	1.7836	1.6934	1.7426	1.4379	1.4741	1.5599	1.4122
5.5957	5.217	6.1086	5.8924	5.0833	5.3905	4.3542	5.4985	6.4782	4.825	5.1774	4.339	4.8623	5.6821	6.3335	5.7508	5.7257	7.8675	7.6642	6.9913	7.0241	8.1478	7.2554	8.5771	6.8528	4.8272	5.3546	4.7878	5.0616	5.0855	5.8873	5.5368	9.5688	7.3662	4.9793	4.0939	4.1197	7.1151	5.1179	4.6313
3.0005	3.7686	3.5538	7728.3	2.4647	3.3871	2.2371	3.4066	4.0137	2.6996	2.3931	3.5667	2.5605	2.8939	2.5228	2.4107	1.3677	2.1668	2.0047	1.8984	2.6895	2.3141	3.0319	2.4332	2.0498	2.4784	1.8312	1.9781	1.8269	2.6759	2.2865	2.0454	2.0739	2.2275	2.3874	2.2464	2.2624	2.4933	2.6082	3.3037
87.138	5249.2	3.7083	4.6758	4.379	3.3216	2.7324	3.2836	2.7052	2.8587	3.1925	2.7093	2.5181	2.7933	2.7866	2.732	2.7166	3.0776	2.9351	2.7206	3.8847	2.6598	3.0127	4.0025	3.216	2.6249	2.1478	2.3458	2.0188	2.2794	1.5925	1.8656	1.7982	2.7591	1.9048	4.0206	3.7792	2.6222	2.3105	2.431
1.8591	1.8127	1.8982	2.5469	2.5947	1.9511	2.5492	2.7538	2.616	2.7026	3.4961	2.3652	2.2788	2.3369	3.1429	2.7497	4.2045	2.7961	2.7419	2.7098	2.4649	2.3091	2.1194	2.1259	2.2998	2.1517	2.0171	2.0487	2.2478	2.0697	3.0435	3.3253	3.293	3.2257	3.0748	3.0932	3.3289	3.8695	2.9001	3.4954
5.8376	5.8523	3.3544	3549.9	16.246	3.8013	3.6792	3.98	8.3569	5595.3	7045.4	4.3776	2.9385	15.498	3.0054	3.2246	27746	2.7516	220.77	3.1192	2.6975	3.0018	4.0659	2.943	1.8264	2.6844	2.2902	2.417	5.7728	3.6874	3.0652	4.6233	2.5737	4.3733	2.9863	4.3363	2.4776	3.0151	3.7497	4.4206
5.5358	4.4065	6.7058	7.8687	4.1179	5.5469	3.4141	4.2685	4.4161	3.4264	2.6079	3.3009	3.4822	5.0223	3.3279	7.3178	3.8429	4.6011	4.4972	3.8844	3.9945	4.8645	4.1884	4.5949	2.8622	4.4044	4.1422	5.1925	5.6142	5.782	6.1605	6.9196	9.1645	5.6253	6.7892	5.1845	5.9018	5.2576	5.9441	4.5231
2.1809	1.6851	1.9865	1.4839	1.8201	1.7764	1.2986	1.5245	1.4146	1.5211	1.6665	1.4344	1.4215	1.9912	3.0339	1.1627	2.2205	2.9041	1.9989	1.964	2.0722	2.1837	1.8968	1.2796	2.1056	2.3908	2.2917	2.2078	1.9423	1.6805	1.5922	1.9397	1.6996	1.6193	1.7578	1.768	2.1669	1.7348	1.583	1.9973
6.1731	6.8829	4.923	5.444	5.645	3.8236	3.3072	7.1221	8.2069	5.4257	3.414	6.696	3.7157	4.2882	4.0178	4.3424	10.437	3.1433	3.6838	3.4854	4.9486	3.4527	2.2975	4.8674	4.0637	4.8095	6.6609	4.6544	7.4238	9.7448	8.509	19.801	5.7405	5.2485	7.6658	8.1072	7.3106	7.5441	3.9711	6.1551
6.7122	11.047	8.394	10.828	9.2627	8.6595	11.954	10.113	10.981	6.8739	9.0746	13.629	11.245	10.836	11.457	9.029	10.206	10.684	10.414	9.0595	11.959	6.0379	4.7533	4.4577	3.7096	3.5831	3.3548	3.0262	2.981	2.3012	2.5031	2.6784	2.7802	2.6393	2.8515	2.5705	2.7586	2.5662	2.5331	2.6441
3.6728	3.4154	3.5135	4.9035	3.8637	4.4728	6.1833	4.9209	5.6838	8.6534	5.4898	4.504	5.7357	3.2443	3.0488	3.3098	2.7273	5.2353	4.6716	5.6144	3.8876	4.8983	4.7069	4.5058	4.5408	5.8305	5.6787	4.4674	6.2683	3.9803	4.178	4.0758	3.1211	2.9367	3.0797	3.1802	3.521	2.6999	3.1571	3.1121
3.8785	4.7693	3.0463	3.2525	2.2883	4.2852	4.1006	4.1914	3.7625	4.752	3.9707	2.8741	2.9283	2.4338	2.9292	3.5333	1.944	2.5093	2.6647	2.2122	4.4791	2.4683	3.2776	3.1951	2.564	2.3104	2.1402	2.3517	1.7599	2.0472	2.1964	1.5121	2.1914	2.3431	2.2618	2.7443	3.2187	2.6652	2.4422	4.3274
3.0491	2.7577	3.5429	3.3931	3.8319	3.5044	3.3038	2.7238	2.8264	2.4954	3.0804	2.8261	2.1609	2.2823	3.2472	2.7497	2.6507	2.1943	2.2172	2.8468	2.2628	2.0928	2.5228	1.9383	1.7357	1.8123	1.8556	1.6327	1.966	1.6664	1.7565	1.8337	1.587	1.7655	1.644	1.7014	1.7626	1.5881	1.5396	1.4721
12.529	14.415	12.423	15.588	14.333	14.662	11.954	15.163	12.115	9.8388	13.062	12.373	13.714	11.416	12.263	13.019	13.84	13.1	11.33	11.763	13.909	14.63	13.913	14.558	10.613	9.3226	12.211	9.7351	9.8264	10.046	8.798	9.7121	10.285	10.984	10.409	9.0359	8.9149	9.9338	9.3698	8.0034
6.5654	5.756	6.487	8.824	5.1275	6.6993	6.6521	7.6796	7.1059	6.3942	6.2413	6.8847	6.5629	6.3811	7.3151	7.3908	5.4427	8.1178	6.4003	6.8202	6.6271	7.3188	7.8896	6.4325	9.6531	6.9928	6.8271	10.583	8.1292	6.3606	10.81	13.933	10.962	10.501	14.18	8.0084	10.928	7.5267	9.1734	8.5407
4.1887	2.9686	9264.6	2.2802	3.7	6.24	3.925	5.7186	4.3574	3.4136	5.8082	3.2773	3.8891	3.6302	2.7509	4.6969	2.4984	6.8335	4.4232	3.0581	2.8439	5.0141	2.8801	4.4037	2.952	2.825	2.7613	2.0662	2.1993	2.7284	2.3981	1.9565	2.5861	1.805	2.0446	2.6206	2.5872	2.977	3.475	2.6541
3.1473	3.2026	2.592	2.8962	2.1007	2.5218	2.5162	2.9087	3.2853	2.8917	2.278	2.9438	1.8055	2.7533	2.0829	2.254	2.1848	2.0876	2.8151	2.7841	3.164	3.4262	3.9069	2.4729	2.1822	2.4026	2.9156	2.4284	2.6341	2.6644	3.2753	3.7752	1.736	2.2677	2.0949	2.3548	1.9337	2.3853	2.1866	1.8133
2.8047	4.2322	2.7396	3.5798	6.455	6.0137	3.0995	3.5939	4.0656	6.0813	2.4978	1.9779	2.2681	2.3234	2.9848	2.5756	2.3071	2.0299	2.4616	1.8784	2.2055	2.5613	2.0068	2.6699	4.6605	2.7347	2.77	3.7249	3.1006	3.7579	2.2985	1.8231	2.6433	1.9288	3.2526	2.4286	2.4095	2.2726	1.9906	2.1347
3.3331	5.6272	2.4126	4.2307	4.2609	2.3756	4.6758	4.2616	4.788	3.497	3.2301	5.4748	6.5637	4.0965	5.0946	4.2938	4.6362	5.1302	5.3045	5.5027	8.2461	5.9095	5.0403	5.6838	7.1581	10.979	10.893	7.3177	14.232	10.371	17.152	9.9346	14.004	10.924	16.722	13.322	32.718	27.021	23.913	19.342
13.136	12.562	11.961	12.544	13.337	13.292	13.608	12.476	12.258	10	12.451	13.462	11.578	15.394	12.813	14.48	14.124	12.413	12.944	12.062	12.209	12.849	13.091	12.05	11.821	10.981	12.573	11.948	10.512	10.525	11.403	11.151	9.9152	10.087	9.9328	11.428	10.659	9.3076	9.2406	9.2416
27.313	7.1456	8.0381	13.192	9.191	12.226	25765	9.0806	13.225	10.583	9.8208	15.659	48.078	6.9682	8.2555	16.504	15.748	11.528	5.0407	31986	17.401	14.265	11.594	9.0882	11.073	10.071	14.016	12.27	8.297	12.717	10.494	8.803	8.2759	7.5065	10.124	12.581	10.035	9.0479	8.9507	10.136
12.543	14.118	16.645	12.766	10.749	11.6	11.65	12.02	15.317	16.786	15.115	11.048	11.314	10.397	10.187	10.294	9.7768	12.305	12.062	10.654	12.578	10.862	7.0775	5.2856	4.6851	3.8308	3.6654	3.8432	4.1884	4.5643	4.0372	4.9142	5.0615	6.6543	5.959	5.4457	5.488	5.7158	6.2958	6.7495
3.0044	2.2453	2.3331	2.7446	3.0309	5.9073	3.5703	3.1592	3.861	5.462	3.8651	4.1082	5.6646	4.3397	3.4506	5.1786	2.9642	1.8941	1.9998	2.262	1.9557	2.7806	2.7649	1.9146	1.5828	2.0971	1.4217	1.7778	1.372	1.5758	1.8728	1.6946	1.7382	2.2587	1.3444	1.3434	1.6465	1.7458	1.8777	2.2334
5.4215	4.3485	4.8339	3.6272	4.9592	3.7709	2.9023	3.3653	6.5719	2.7782	3.7549	3.5053	4.3107	6.5254	4.9361	3.0279	2.7547	4.2336	4.4549	6.5867	6.2558	10.565	11.731	5.4648	9.5959	12.001	8.8702	9.4942	13.388	6.7812	13.181	23.897	8.8406	9.3222	10.36	21.084	11.496	12.499	22.807	34.47
5.3482	11.304	7.7736	3.3199	3.109	3.0497	2.6022	2.5751	3.3244	2.3839	3.6217	3.6442	3.6361	2.7716	2.4283	3.1325	3.1058	2.5304	2.8686	2.5778	2.8677	2.6849	2.793	3.4464	2.6697	3.3278	3.0374	4.0708	5.9554	4.4881	4.462	5.9416	3.6112	2.5961	2.7584	2.7778	3.6378	3.6444	4.1172	4.9948
8754.3	9680.7	4.2448	3.2892	4.0229	6.6185	11.453	11.042	9.6085	18.115	5.9514	6.7408	7.2823	10.951	13.971	6.8353	8.8164	10.093	10.721	6.3211	9.0621	9378.3	2.1081	2.7678	2.643	4.4638	2.4149	3.1451	3.7438	4.3001	3.7174	5.0546	4.4701	6.6825	5.7321	4.9935	2.7764	4.9862	6.252	4.6721
8.7691	7.7444	4.4708	5.1853	5.817	7.2037	4.3433	4.9319	6.1845	7.8766	6.368	9.9795	5.1355	4.217	4.2443	4.7305	5.6355	6.4036	6.5629	6.3469	7.7543	8.1201	6.4969	6.8074	6.2115	5.5928	5.0128	5.1858	6.0641	6.1711	6.4292	4.8777	4.7023	4.412	4.7192	5.8091	5.6189	5.3375	4.6851	6.0283
NaN	NaN	NaN	NaN	NaN	NaN	NaN	NaN	NaN	NaN	NaN	NaN	NaN	NaN	NaN	NaN	NaN	NaN	NaN	NaN	NaN	NaN	NaN	NaN	NaN	NaN	NaN	NaN	NaN	NaN	NaN	NaN	NaN	NaN	NaN	NaN	NaN	NaN	NaN	NaN
6.5444	12.167	6.0384	5.4242	6.2097	8.4475	6.0304	6.7935	6.8297	6.3979	6.7511	7.743	6.6117	4.5924	6.9148	4.6262	7.4411	5.4362	6.9116	6.858	5.3634	7.6167	5.7311	4.8061	7.2446	6.0848	5.3666	6.8127	6.0587	5.3045	4.7328	5.5129	4.6276	5.2649	4.0934	5.6331	4.8039	5.823	5.3159	5.3966
5.5213	3.099	3.1669	2.8069	3.3892	3.047	2.7013	3.5371	3.6681	3.4261	5.1427	4.035	4.8673	3.9378	10.868	3.732	3.5883	2.6675	2.4161	3.9468	5.2238	3.606	2.2529	2.5986	3.5518	2.766	2.5392	2.9258	2.8384	2.6042	2.4742	3.1576	6.1737	3.1007	3.1558	3.5198	3.653	4.1179	3.1569	3.368
8.3508	7.5482	6.3433	8.5924	9.1155	8.2508	9.5199	10.307	10.171	9.1265	7.4501	8.2474	6.9259	6.7395	7.1984	6.3435	6.5809	6.4078	7.3695	5.6945	8.6238	7.6362	8.4077	9.8495	7.538	7.5386	9.6037	5.8272	6.449	5.3432	4.9325	5.5148	5.136	4.4559	5.5034	4.7542	4.0561	3.9449	4.3685	4.0896
8.1222	5.7111	5.8369	6.6715	8.4849	7.24	7.0554	8.9821	6.4102	7.447	9.4766	6.4527	8.2836	9.0355	6.4414	15.599	9.4928	11.777	27.443	13.877	29.056	6.0804	5.4574	5.0521	4.751	3.1306	3.292	2.5588	3.186	2.4523	2.7998	2.3986	2.0093	2.2497	2.1486	2.205	2.4741	2.5051	2.2466	2.6117
3.0893	10.565	6.119	4.7503	13.951	17.258	9.29	10.614	10.498	9.4974	28.43	11.149	14.984	14.885	14.036	20.675	13.001	9.0242	9.0948	11.498	12.741	12.131	18.083	11.272	12.987	11.92	11.023	8.462	6.5968	8.8081	13.253	10.639	8.051	10.665	14.092	14.733	9.9387	14.007	13.463	14.623
4.5664	4.0124	4.961	3.8441	4.2783	4.4185	3.2825	3.7206	3.2012	3.3073	4.32	4.0396	2.7431	2.7258	2.6166	2.5459	2.2551	2.3852	3.582	4.0533	3.3663	3.9024	3.1516	3.2501	4.0757	3.5615	6.5211	4.0743	4.5414	3.7533	3.4057	4.3115	3.4225	2.953	3.2183	3.7331	3.6282	4.9205	4.0372	3.6093
5.8477	5.2744	5.3199	6.4516	4.9517	4.8182	7.5839	5.8665	6.3617	6.0845	6.1186	4.3126	3.9124	4.5188	5.2823	3.8483	4.1729	4.4519	4.7194	3.2919	3.8376	5.0813	5.6218	7.2087	4.6716	4.7045	3.4306	6.6418	3.7024	4.1824	4.4915	4.8116	4.0041	4.5717	6.819	4.9594	4.3667	3.6412	5.8846	4.1486
3.9072	2.7855	2.8534	3.0799	4.2781	2.478	2.9238	2.4791	3.8785	3.8591	5.4592	8.071	3.8704	2.9833	2.4213	3.6888	3.7205	3.7975	4.5534	4.4191	2.8933	3.2206	2.9218	3.2603	3.232	3.1428	2.3305	3.2015	2.4364	2.3991	2.0075	2.4109	2.4844	2.6631	2.4887	2.4744	2.6863	2.7632	2.4266	1.7759
10.619	10.008	11.445	9.6893	8.1422	11.603	9.8101	12.012	8.4171	10.708	11.58	11.197	7.8028	9.4188	10.689	8.7227	11.693	8.9766	7.3867	9.9369	8.1819	9.6095	9.9816	8.8007	8.4171	8.6172	7.9377	8.295	8.1423	8.4501	7.8237	6.8749	8.9879	7.2168	9.086	8.096	9.1242	8.5902	9.0558	9.3773
1.702	2.1929	1.8531	2.2256	1.8092	1.9581	1.6857	2.0471	2.3459	2.6674	2.4181	3.1192	1.8495	2.6808	1.7526	2.4357	2.7327	2.3294	3.0749	2.115	2.5024	2.2761	3.8653	3.677	3.9103	2.8973	4.5089	4.314	3.3274	5.3747	5.4805	6.1601	4.3048	4.5422	4.1265	5.7062	5.709	6.2441	4.7946	4.5223
9.4439	8.0308	9.0903	8.8372	7.7173	7.1657	8.9332	6.8669	6.702	7.3888	7.7138	8.1994	8.608	9.3599	7.3381	7.5536	7.6217	7.7074	5.6212	8.2858	8.2756	6.7499	6.0517	7.1833	7.1461	6.5314	7.512	8.3037	6.8842	8.4146	9.5978	7.8443	8.8695	9.5665	8.0068	8.3848	9.1607	11.206	9.7837	6.5152
5.85	9.138	9.9467	6.2133	6.2322	4.0587	6.1123	6.6756	3.5081	4.4636	4.9013	4.1436	4.1593	4.8495	2.8947	3.7551	3.7442	3.224	3.8164	3.5915	3.3532	4.3467	2.9728	4.3506	3.1594	3.9459	5.098	4.5095	5.3259	8.158	8.1013	9.2398	7.4274	9.1397	10.428	17.401	7.1557	12.095	9.7105	11.709
NaN	NaN	NaN	NaN	NaN	NaN	NaN	NaN	NaN	NaN	NaN	NaN	NaN	NaN	NaN	NaN	NaN	NaN	NaN	NaN	NaN	NaN	NaN	NaN	NaN	NaN	NaN	NaN	NaN	NaN	NaN	NaN	NaN	NaN	NaN	NaN	NaN	NaN	NaN	NaN
3.2819	2.8599	2.6976	2.8767	2.1011	2.5693	2.7174	3.2534	2.0036	2.1118	2.074	1.8877	1.8351	1.9257	2.2773	2.2197	2.3122	3.6989	4.8288	4.7443	6.9608	14.963	6.0026	3.8604	3.5434	3.6113	2.4656	4.3819	3.1406	2.7035	2.8849	3.6593	3.2152	3.4282	2.974	2.8153	3.1401	7.2838	6466.1	4.2636
4.5985	5.87	5.9662	5.3323	4.6234	7.2846	4.3286	5.2186	4.375	5.3759	5.96	5.2561	4.5215	4.8805	5.8865	5.3153	5.2531	5.3166	4.5742	4.5864	6.9985	7.3442	7.8661	10.718	8.9167	11.264	10.692	11.951	10.258	13.16	11.989	9.1724	11.557	11.509	14.286	14.162	10.671	11.383	12.176	11.853
3.6731	4.5071	4.1814	6.5253	7.1245	7.016	6.8573	7.5905	6.4275	5.276	5.5557	5.9247	7.3934	3.5434	4.2849	3.91	4.467	6.0228	4.5429	4.7322	5.3106	7.9249	5.1173	4.1355	5.4666	4.8699	5.7578	5.7879	5.7617	26.855	5.5822	5.0542	8.61	9.7605	6.1533	8.2789	5.612	6.3123	10.681	7.5166
4.1428	5.351	5.3073	10.104	3.5385	2.7444	3.325	3.8247	3.6371	4.9227	5.1257	3.4599	2.7759	4.0775	3.9525	3.4985	4.3292	3.1747	4.1049	2.9811	5.7667	4.2762	3.2232	2.8996	2.7847	2.5979	2.8886	2.4813	2.1411	2.1635	2.4804	2.008	2.2094	2.1529	2.1361	2.0453	1.8499	2.4658	2.3835	2.1675
2.676	4030.3	2512.8	5.6426	5.0339	656.51	3763.3	3644.8	5747.7	6446.3	5.4325	10.966	4.8993	9885.9	6.1485	3.4073	8809	4.1439	4.3777	3.2521	3.3298	3.7168	3.338	2.7174	2.4527	2.3177	2.1658	2.5255	2.4911	1.8539	2.0402	2.0644	2.4957	2.2922	3.5347	2.2394	4.4122	3.265	2.0157	3.0272
4.1255	4.2024	5.0178	6.0461	12.183	5.9352	5.149	8.4286	5.4342	5.2295	6.1161	13.663	12.403	9.0846	9.4289	6.8034	9.3236	6.6978	6.9647	8.4165	5.5939	5.7569	7.4585	7.3778	10.945	9.1267	7.2596	8.717	10.303	5.2628	7.0532	8.1454	8.491	7.4024	5.8526	7.8312	6.0207	6.2618	12.359	9.2341
6.792	5.9645	5.1569	5.3239	5.0509	6.4474	6.0516	4.6405	4.3848	4.4402	4.9114	7.7312	10.895	8.4829	7.3809	6.4278	4.4883	5.2357	4.8827	4.8445	3.7125	5.4655	4.1847	4.8258	6.6481	7.13	8.1707	9.5473	6.8403	6.9111	8.9343	8.534	9.5726	11.34	10.13	9.065	8.4884	7.4179	7.5331	6.6562
2.2051	2.829	2.3618	2.7788	1.9117	1.8186	1.8071	1.7802	1.6178	1.4422	1.5377	1.6085	1.3501	1.533	1.5325	1.6647	1.4101	1.6159	1.6281	1.5587	1.3832	1.2406	1.2411	1.5253	1.4842	1.2279	7.0766	3.0479	4.2234	3.2015	1.2776	5.048	5.2611	1578.2	6.9109	5.3052	5.7752	3.6672	6.8994	9.5338
7.1761	4.8537	9.8032	8.6872	11.565	9.8125	9.3897	9.5821	5.5198	10.149	7.8218	8.9251	6.7939	5.6403	7.1927	4.329	4.0949	4.6033	4.7862	5.95	5.3353	6.6245	7.0192	9.1584	8.4364	8.3188	5.5887	5.6915	4.1964	5.5433	4.7612	3.6075	4.6762	4.1746	2.9951	3.4579	3.6229	3.8627	3.1552	3.157
5.4081	5716.9	5.1828	6.0356	5.0213	6755.6	443.5	4.4775	4.2419	4.8441	1931.8	482.51	3.599	4.9615	6.0119	4.5434	6.4218	4939.5	4.6334	5.8125	1577.8	4.251	4.1075	1597.2	6.0262	6.2363	2178.9	4578.5	8195.7	52395	4656	3.6405	2.4472	6373.2	5029.7	4.118	760.67	5.3797	7572	4.2951
3.3689	3.0797	2.6877	2.7109	2.5502	2.3254	2.4667	2.0122	2.2897	2.6541	2.1676	2.0491	2.1046	2.1594	2.4361	2.1221	2.8017	3.0772	2.0503	2.6091	3.4616	4.5342	3.8006	3.2464	3.0386	3.6247	4.1687	3.434	3.1536	3.8956	3.5117	2.5175	3.3254	3.2539	2.1906	2.9982	2.1605	2.5266	3.249	2.3885
5.7265	4.1677	4.0025	4.9013	3.7127	4.1282	3.1857	3.9722	3.2152	4.2774	3.3928	2.6721	2.5134	2.0851	2.1227	2.4295	1.9698	2.1967	2.8808	2.3006	2.4406	2.6728	2.1342	2.3003	1.7556	1.7258	1.5506	1.3831	1.4306	1.3565	1.2727	1.246	1.2117	1.3717	1.224	1.2638	1.2479	1.2799	1.2755	1.3495
3.5565	3.0538	5324.6	4.8085	61.559	9.5372	142.93	648.32	5.347	4.5617	6505.2	663.31	4750.1	3022.6	1747.9	4.7205	4.948	5.0387	633.64	122.29	8.2747	5867.6	5.5263	168.63	883.57	7.3722	4.7671	3.5247	2.9692	4.5784	3.0888	5.8703	25.133	2.5053	4.3028	5.7636	16.183	3.1524	11869	4.1986
10.463	11.633	10.918	11.294	11.711	12.369	11.347	10.036	10.608	11.394	10.058	11.753	11.754	12.007	11.278	10.715	13.267	9.0528	9.1014	11.059	12.996	11.645	11.238	9.5485	10.3	12.997	8.7016	11.131	9.6424	10.218	9.5873	9.1184	7.8113	8.6865	8.6321	9.7728	8.6872	7.8274	8.134	7.3527
10.958	10.201	7.6897	10.606	8.1545	7.9166	10.944	12.045	8.1206	7.5499	7.4984	6.9204	9.7342	6.3465	5.884	7.3729	7.8601	6.1159	5.5184	7.1617	5.3965	7.1784	5.911	6.6822	7.8692	7.6629	6.7741	7.209	8.3041	7.9047	7.8903	7.302	9.0682	8.7008	8.3856	7.4368	9.0784	9.9836	8.4954	11.399
10.146	12.55	10.174	10.881	10.244	10.37	11.734	10.207	12.023	11.828	11.861	9.8814	12.27	12.423	13.753	10.328	11.353	10.818	14.138	13.292	11.987	13.958	11.025	16.835	12.827	12.235	10.701	13.524	11.648	10.105	9.4441	11.676	10.817	9.894	10.439	8.3831	7.9659	9.742	13.901	9.3407
2.0011	2.7498	2.8494	1.8525	2.9314	3.6137	2.4963	3.6767	3.265	2.4409	3.1176	3.2481	2.1678	3.2517	6.3288	11127	2.2642	2.8499	3.9403	6982	4.057	2.5916	2.538	1.9414	1.9493	1.7279	1.8944	1.8647	1.7306	1.5257	1.9344	1.6924	1.5007	1.5108	1.6722	1.5596	1.5566	1.5744	1.5287	1.6937
8.3219	8.8588	10.158	12.286	7.6994	10.332	7.585	7.8005	6.8382	8.605	8.417	7.3706	7.269	8.2559	6.4406	7.8716	7.4802	6.3187	6.6445	8.9465	6.2388	7.9163	6.0529	7.1601	5.1191	5.6889	7.1982	7.3245	6.2525	5.1379	6.6246	5.5974	6.529	5.6081	5.6352	5.607	5.5143	5.1912	5.3988	5.008
2.3383	2.0676	2.2415	1.9431	2.0933	2.5571	2.144	2.0013	1.5698	2.0193	2.139	2.1439	2.0427	1.9912	1.9485	1.8101	1.8401	1.7351	1.8025	1.6904	1.8456	2.1573	1.8968	1.6441	1.4411	1.4777	1.1997	1.2645	1.3967	1.3657	1.3549	1.3059	1.3575	1.207	1.1796	1.3577	1.2137	1.4533	1.3726	1.2659
6.4552	8.0088	5.5335	7.4108	4.9252	6.1266	6.1914	7.1553	4.7621	7.5483	4.6953	6.3971	5.7875	4.5367	5.2519	5.2136	4.8741	4.4387	7.8308	8.0658	7.6779	10.846	6.7559	5.0155	3.2031	3.8484	3.5185	2.8454	3.3113	2.9743	2.5788	2.9809	2.8626	3.0972	3.1065	2.9408	2.6319	2.5213	2.4172	3.0824
16.701	11.546	10.283	4.5898	6.2538	1.9165	30.291	22.413	6.2354	6.9113	7.0521	7.2287	10.909	2032.5	2.8577	74.537	3.1319	2.9194	2.2508	4.1128	2.4963	1.9456	3.3211	2.3091	2.1022	1.951	2.14	2.542	2.1132	2.5321	2.5453	2.2312	2.507	1.861	2.4301	1.688	2.2197	2.1033	1.819	1.725
9.054	11.601	7.7463	6.5947	5.7255	9.8661	12.88	12.571	7.2337	8.6143	11.662	9.1413	8.4653	7.5711	8.1421	14.406	6.4093	9.4581	9.7026	4.1366	6.3932	5.8886	4.1042	3.5874	4.6774	4.7	5.4164	3.9807	3.9669	4.648	3.9283	3.1456	3.3309	4.8915	3.817	3.8174	3.2615	3.5281	2.8128	2.8464
6.5698	7.074	4.6857	9.1469	3.1844	4.7637	3.7145	3.5685	4.3887	3.2946	6.8642	3.874	3.7914	4.1915	5.4969	4.4512	13223	4.0163	4.1203	55.164	16.244	4.226	9.6709	5.8317	4.546	3.2359	3.3263	5.6714	3.6395	3.7359	3.0314	3.6596	4.2806	6.3294	4.6914	4.1999	4.3876	4.741	3.1034	3.5999
19.645	10.131	9.3019	9.3611	6.4592	5.7696	4.4894	4.7877	3.7894	4.7272	4.7853	3.8512	3.6319	5.3184	5.0803	5.1148	4.5324	3.9379	4.5674	3.7888	4.5593	4.6241	4.1474	5.1451	4.0042	3.6003	3.343	3.1595	3.4777	3.0148	3.4359	3.2883	3.7754	3.8443	3.9677	4.3227	4.8231	4.6933	4.0506	4.7159
9.3141	10.479	8.6944	7.2343	7.9896	8.9979	9.8476	9.1036	10.327	8.5788	7.3668	7.4005	7.8207	12.294	11.168	7.665	8.8961	7.7618	8.4594	9.7191	8.8	10.319	9.1487	11.826	10.689	11.387	9.399	10.722	12.004	9.5644	9.4955	9.5799	9.1273	9.1708	8.2853	7.8509	7.1309	9.0903	8.0059	6.9561
9.7249	3.9976	6.5029	6.2861	7.8547	5.3682	4.6009	7.0678	8.3398	5.5285	4.173	5.2292	5.6512	5.1176	4.3401	6.653	4.1566	4.7675	3.8127	5.029	4.1578	7.3204	5.8565	3.8668	3.3709	2.7534	2.6319	2.1487	2.1472	1.9947	1.9245	1.9287	2.3622	2.2048	2.7384	2.6406	4.2938	2.506	3.0928	2.9066
9.8701	6.1498	7.1257	7.7229	6.7252	7.3344	8.8969	7.7285	10.05	9.2688	8.0077	10.051	8.0296	6.4918	6.8126	9.0549	7.1173	9.3104	6.8024	7.431	8.1377	10.302	9.7657	11.294	10.128	9.4702	8.0821	6.7009	9.1193	7.0175	7.0739	6.8211	6.4122	7.3532	6.6118	5.4108	6.2967	6.4403	6.7537	5.8334
5.5913	7.0014	6.4432	6.8395	7.3865	9.8371	8.1579	7.3603	8.3257	7.7549	5.1474	4.6835	4.0104	4.868	4.4173	5.5618	5.204	4.7508	5.1374	5.1496	4.7457	6.0529	5.957	6.3646	6.5219	5.3502	5.229	4.142	5.0865	4.7271	3.7465	3.1807	2.6668	2.8765	2.9772	3.2372	3.0505	2.4453	2.3281	2.4945
2.4704	3.0344	2.7737	2.3202	2.5317	2.8988	3.0381	2.8472	2.9409	4.0297	4.2041	3.2164	3.8145	4.7408	4.003	4.242	3.6354	3.6999	3.3887	5.031	4.8845	5.1784	4.1318	3.3532	3.0719	3.2307	3.9691	3.8389	3.3561	3.4144	3.6106	3.328	3.4711	3.7511	3.1459	3.3974	3.6251	3.722	3.293	3.8212
NaN	NaN	NaN	NaN	NaN	NaN	NaN	NaN	NaN	NaN	NaN	NaN	NaN	NaN	NaN	NaN	NaN	NaN	NaN	NaN	NaN	NaN	NaN	NaN	NaN	NaN	NaN	NaN	NaN	NaN	NaN	NaN	NaN	NaN	NaN	NaN	NaN	NaN	NaN	NaN
4.3389	1.7489	1.0686	2.2968	3.479	0.96807	3.5544	6.5084	5072.5	3.4927	3.6038	2.3431	2.4852	5522.5	2.6072	3.0054	4.1785	2.7416	4.5345	6.4688	2.8784	2.3302	3.2231	2.2198	2.278	2.846	3.8203	1.9119	1.6628	1.9625	2.4668	2.3799	1.9239	2.9487	2.6551	3.1693	5.0202	6.0181	9.6841	4.4046
7.8149	7.3986	8.1992	7.6503	7.2738	7.3858	6.4286	7.1925	5.9832	7.1583	7.0588	6.2952	5.6955	7.0079	6.3717	6.8515	7.3642	7.693	6.7304	6.4953	5.782	5.149	3.1604	3.9125	4.9315	4.0831	2.9993	2.9984	1.5807	1.3181	1.3299	1.3007	1.2519	1.4734	1.1446	1.0703	1.1465	1.119	1.2193	1.2124
2.2318	3.5418	3.5492	3.7265	4.4759	6.195	6.9029	5.058	7.3154	5.1014	6.6918	5.6146	4.702	6.8745	6.4555	5.5825	4.5506	6.2209	6.1241	5.2748	7.8975	6.4354	7.0015	5.2793	6.0845	7.7639	5.6461	9.622	7.2332	6.3354	7.0927	9.4497	9.1784	9.0503	10.149	7.6869	10.596	6.4761	4.7073	5.429
5.0963	12.235	9.7048	4.7713	4.3621	3.4413	8.0052	4.7038	4.8306	8.7335	4.719	7.3561	8.5186	4.7121	5.2784	5.8892	6.6843	3.1582	3.4763	4.0043	5.883	3.9174	4.38	2.7323	2.6335	2.451	2.0226	2.1137	2.166	1.9068	2.4367	2.3492	2.0359	2.3343	2.1413	2.1655	4.0683	1.8782	1.9786	2.1872
4.7142	5.5456	5.5967	6.0303	4.9641	4.8058	3.3397	2.6474	2.7398	2.7941	2.7063	2.692	2.7356	2.5408	3.0285	2.7846	2.6451	3.6293	3.6597	3.0018	5.928	4.8278	4.3538	3.7323	3.9739	5.2774	5.0177	6.6002	6.0176	6.2658	5.8895	6.2476	6.3644	6.8726	5.3386	6.9103	6.8699	4.4277	8.216	10.083
2.4319	2.3978	2.6433	3.9679	2.4408	3.3291	4.4335	2.5899	2.2503	2.6121	2.0293	2.3603	4.5681	2.762	2.6791	1.7683	3.3728	2.6543	2.6023	5.0161	3.4599	3.6937	3.9402	2.1542	2.3668	1.9723	2.7143	4.239	1.9965	2.4802	2.8008	3.4026	2.3888	2.4276	2.8321	3.2249	3.4714	2.9491	2.8456	3.1785
6.4037	19.019	4.1314	9.8875	13.66	18.07	9.6246	7.286	6.7362	13.983	9.0575	8.0969	8.2217	13.086	27.926	10.577	14.823	7.8771	6.2304	13.319	6.6415	13.156	6.6764	7.3906	8.1703	11.614	13.172	18.524	18.705	15.791	9.4064	12.208	13.504	15.248	11.239	23.152	27.48	23.34	14.263	25.84
3.1577	3.721	3.6219	4.5459	4.3006	3.5043	5.9327	2.7077	6.7057	3.8505	5.2868	6.1071	5.3896	4.6721	9.0237	3.8484	2.2331	2.4535	2.1433	2.8014	3.7818	3.3804	5.1332	6.0011	4.9233	5.1035	8.8759	6.1706	9.1593	4.8433	7.4266	6.5284	5.983	6.9513	6.1471	4.7952	5.1533	4.7667	4.1348	5.8895
2.3893	2.2349	2.4221	2.3094	2.6017	2.2311	2.9239	2.1088	3.2831	3.5768	2.4197	4.0853	5.0473	4.6063	3.9641	2.7801	2.3018	2.7433	2.6637	4.2156	3.9494	2.6593	2.141	2.5694	3.1503	1.4894	2.6464	1.3557	2.5751	4.0724	2.6252	4.7843	3.8853	4.1934	5.5745	2.6466	3.1413	6.3014	3.258	2.9321
2.3098	3.0253	2.4438	3.4242	3.3974	2.6552	3.0985	3.0343	2.8575	2.9498	2.0978	3.5363	2.5271	3.3103	2.3807	2.0404	2.4226	3.801	2.1651	1.8294	2.4523	1.9735	2.9079	2.9161	2.383	3.8287	3.339	3.9222	2.8634	2.611	3.5867	2.2204	2.8543	2.1327	2.0416	2.3125	2.6012	2.3653	2.3995	2.8303
3.5885	5.2122	3.6368	4.3325	6515.4	3.2175	2.8604	3.0211	4.7597	2.4843	2.6149	2.7676	3.4652	4.8388	5.2043	2.6602	2.918	3.027	7316.8	4.7422	5.2072	3.4689	4.7835	4.2445	3.812	6.3557	5.1067	4.7458	6.0068	5.0944	2.9652	3.2116	3.6269	3.3236	5.9853	3.427	3.8063	3.5507	3.9214	3.7867
4.6812	3.4585	2.1403	2.8382	2.4069	2.5496	3450.5	2.2199	1.5958	1.6218	1.5554	1.5564	1.8101	2.254	1.325	2.2319	1.4445	3.7864	5.4664	5.8926	5.7631	3.8471	5.5058	4.483	8.4508	6.7514	4025.6	5.8879	7.5897	3.5497	5558	271.86	3166.5	41.281	2057	2978.3	56.182	788.17	3169.8	7.7497
5.782	3.3864	4.8804	6.0555	4.4764	4.3794	10.994	5.5613	5.846	8.6755	5.1579	21.059	12.058	14.724	12.414	7.369	12.458	4.7182	5.4012	5.4135	5.4023	4.9523	5.6635	11.959	9.5229	8.5806	14.462	7.9468	10.086	10.646	7.6405	9.7871	11.86	16.008	9.727	11.621	9.717	23.517	9.2728	9.0833
3.1819	2.7054	3.7742	2.5721	2.2292	2.8404	3.6253	6.3081	5.9731	6.3684	5.5661	3.7587	3.2624	3.61	4.2185	3.0861	2.8264	3.3551	12619	3.3032	14.887	9.1563	18.736	25.952	31.014	5.7415	4.5167	6.0789	5.7342	18.045	8.8457	16.635	7.9957	1147.7	21171	3.2483	12.549	55.579	7.2398	16.369
12.143	8.2485	8.0853	7.2489	7.3425	9.4158	7.9247	7.0443	7.7946	11.163	7.5236	8.256	8.1445	9.9935	6.8352	6.2556	10.267	6.4052	7.1001	7.8281	10.282	10.399	10.54	6.442	8.9266	7.8198	9.252	9.3752	9.2527	9.5256	9.8989	7.212	7.7007	11.222	10.041	8.464	8.6674	10.803	7.3026	7.7984
7.7409	9.3719	9.0346	13.164	7.3743	7.6822	3.3007	5.2895	5.8504	3.1858	11.821	8.7245	8.544	4.628	10.075	3.8798	10.102	5.8724	9.6284	7.2792	4.4413	5.7573	15.083	7.1305	12.316	8.6534	11.601	2.9644	9.1829	8.1752	10.332	6.7017	9.5308	6.9513	10.087	6.1855	16.87	7.8893	16.979	12.46
5.383	2934.6	5.4136	5.3386	1.0099	3.7757	4.6393	1.3619	5.487	4.4713	2.8799	1.9709	2.6589	3.0593	2.724	2.3327	1.9778	2.4378	2.3433	3.0185	2.7185	3.5689	3.5681	3.6063	3.4709	2.1162	3.2454	3.3653	4.4773	2.1469	3.6246	2.5573	2.2008	2.5	2.325	2.3462	2.3401	1.8963	2.0247	1.6069
3282.1	2806.6	3172.4	3350.9	3255.8	3138.2	4332.1	4596.8	3411.2	4462.2	362.61	2429.5	2880.6	2899.4	2721.8	3789.7	2885.8	4106.7	3297.4	3241	4277.7	9.6732	445.63	10708	7.319	245.18	8.0308	163.92	2514.1	5971.4	2800.3	7297.7	1748.1	2097	2739.3	86.248	306.95	64.566	1638	913.3
6.0792	8.4425	6.0872	5.6066	4.6818	4.4734	3.4393	4.1335	3.2786	3.8595	3.3574	3.1745	2.7953	3.3758	3.0964	4.0364	2.8809	2.7647	2.1888	2.3266	2.4248	2.598	3.2728	2.6664	2.8329	2.4977	2.599	2.6	2.7441	2.9207	2.7225	2.9077	2.6319	2.6051	3.1417	3.3519	3.2231	2.7278	3.1744	3.0287
5.7585	6.5256	6.2199	7.3176	6.0277	4.8169	5.6324	6.0368	9.7708	8.3168	4.9189	8.763	6.3358	10.166	10.52	6.1032	6.7195	4.7221	9.0275	8.2783	11.222	7.8363	10.743	5.103	5.4234	3.5144	4.0635	3.9758	3.1403	3.1506	3.2319	3.1422	3.466	4.2598	3.3943	2.8616	3.3732	3.9481	3.9454	4.0298
7.964	7.9037	10.235	11.816	12.703	8.12	7.6377	7.5527	7.7058	8.7266	11.324	10.105	6.2965	8.9083	6.8346	8.954	5.8609	8.0193	9.2046	8.4081	5.5834	10.786	8.0853	10.144	8.1506	9.3109	6.8456	7.8465	8.7014	9.7117	8.5482	7.6569	8.7833	9.5202	9.504	7.466	12.556	9.5709	9.5543	8.2946
2.0587	2.1502	3.8702	3.2911	6358.2	6650.8	7784	4.8361	4.0793	3.1484	2.3121	5.0941	4.7873	2.8478	6.033	18.232	3.2846	3.1156	6.0077	24.147	4.2638	2.1632	2.632	3.0382	2.1927	1.9161	2.453	2.7065	3.2046	2.945	5.9259	3.7565	3.116	2.5812	2.8244	2.0262	2.8371	2.3764	3.3421	2.5122
4.099	3.6269	3.4461	3.0782	3.4452	2.6443	2.361	2.4969	2.333	2.2558	2.381	2.8557	2.841	2.306	1.7142	1.9437	2.1102	1.8796	1.9213	1.9055	2.5289	2.6743	1.8286	1.7374	1.7228	1.8553	2.0919	2.0547	2.1282	1.9298	2.8721	3.6018	2.6362	3.0605	2.5178	4.7702	2.8913	3.3044	5.49	4.1006
1.9209	1.735	2.006	1.6264	1.5074	1.6766	1.489	1.5266	1.8358	1.5539	1.6097	1.6205	1.4675	1.9088	1.634	2.1048	2.3156	2.3329	2.0793	1.9511	3.2244	1.8101	1.9097	5.0653	1.6284	7.4274	3.8612	2.6223	3.5035	1.6091	1.446	2.9306	2.0485	2.1183	2.1627	2.5842	1.7792	1.8012	1279.7	2.4665
1.6429	10.645	3.0746	2.7142	2.5191	2.9017	2.5336	1.6442	3.0962	2.5821	2.2373	4.8537	3.2476	5.2965	4.5405	2.5678	5.5965	2.0864	1.8353	2.9122	3.0051	13.396	4.1444	2.7058	1.7162	2.3942	3.3262	2.5692	2.6486	2.3743	2.4587	3.4746	3.1868	3.0125	3.1428	3.6725	3.104	2.8434	3.8347	2.8478
3273	2397.5	3359.6	3457.9	3237.3	4058.3	4571.3	4672.5	2367.5	4391.2	4039.6	1880.5	2662.8	9.4815	15.797	4186.6	987.64	7.6678	3546.9	15.825	3344.3	1425.5	2130	5167.2	3447	3161.8	192.8	3987.1	399.56	6599.1	7.5504	9011.5	8.6826e+05	314.73	2.7721	100.16	6.1513	8143.6	8.439	9.6797
3.8937	13.348	5.1008	9.6674	7.6411	3.4209	9.9625	3.4935	6.1809	5.5929	4.4436	4.6066	5.1597	2.5902	3.8856	4.2818	3578.5	4.1424	4.1365	4.3727	7.2293	3.6355	3.477	2.9159	6218.6	3.9139	5.7363	5.7138	4.7872	10.123	3.6953	3.5981	3.8433	16.141	5.7069	4.824	5.9083	4.6659	13.187	4.8152
2.8167	4.2575	2.3675	2.6843	3.1005	2.553	2.1351	2.8573	2.6382	3.4254	3.3304	3.0378	3.0913	3.3241	3.6552	2.2081	2.0306	2.345	6075.8	2.4218	4.1501	7.8569	5.1672	2.4837	2.1672	1.7641	2.1322	1.7937	1.556	2.0859	1.5279	1.8447	1.8036	2.7702	2.3869	2.3964	4.142	1.8971	1.3335	2.6736
4.6968	2302	2864.9	48.868	4362.9	2865.7	4554	4834.9	2495.5	3558.7	4802.3	2578.4	2.4615	2767.6	10.912	1234.9	5.0363	4.1486	7.4708	4071.7	4030	3399.2	4008.2	4090.8	3670.9	3405.9	2757.1	67.955	2588.6	2534	3804.9	4236.1	4249.2	2698.9	3426.2	3770.1	2632.9	2496.1	3235.5	3341.5
142.16	19.101	4.7025	1640.1	1877.8	8.0979	1726.1	10496	906.23	3967.2	7.4142	6.3314	4.7595	3022.5	4.058	237.96	1.2767	3.0442	1.3903	2.243	2.4497	2.9545	7.8636	6.5546	8.9497	5.5602	5.8031	7.8367	4.1115	5.2998	5.2414	4.5107	5.3498	6.4079	8.3153	5.0128	7.9628	4.598	6.1143	5.7717
12.225	12.48	9.5139	9.8159	9.5974	10.347	10.856	9.9534	12.035	9.0894	13.583	10.17	9.5681	9.7088	9.238	8.925	11.107	10.262	9.9125	13.544	10.972	14.574	11.394	11.003	10.858	9.8097	9.3228	12.312	7.7861	9.6114	9.9863	12.223	10.934	14.063	16.969	9.7562	13.655	13.478	12.289	10.534
6.4281	6.1717	4.0452	6.1439	4.7808	5.1725	5.9197	2.3717	6.1825	1.4644	5.4649	2.2362	5.2751	1.103	2.216	2.8653	1.9916	3.9332	2.5481	1.6424	3.5429	2.0543	2.5844	1.9714	2.9151	2.045	2.3048	2.6158	2.0012	2.8603	2.5807	5.4806	3.4892	3.0964	2.3373	2.9126	3.5094	3.6946	4.3413	3.3984
12.423	11.862	12.683	12.648	11.895	11.97	10.356	11.425	10.984	13.775	10.584	11.186	11.92	13.462	14.944	11.269	12.598	12.014	10.89	11.726	11.055	11.368	10.484	10.174	9.182	11.731	11.235	7.7021	7.9831	7.9991	7.1598	5.8354	6.3397	6.0043	5.6805	5.2979	4.9741	5.978	5.9977	5.5377
6.8058	6.4096	3.5725	4.4887	3.4029	2.9646	3.4982	2.5355	2.9047	3.4799	2.8392	3.3974	3.3847	5.0084	4.8404	3.2505	4.2864	3.4682	3.2409	6.2328	3.428	3.9964	3.1411	3.9728	2.874	2.7236	4.1593	2.7307	3.4947	2.949	2.8879	3.0663	2.7829	3.3359	3.1459	3.7765	3.6209	4.4945	3.8237	3.1263
20.387	4.5666	3.3868	7410	3.0766	7692.4	4.4753	3.654	2.852	4.097	2.9787	2.4013	2.7445	1.9986	5.9887	4.713	5.8682	7663.4	4.1144	3.1358	3.2149	5.3655	2.4553	4.24	4.3859	3.5813	5.2095	2.5703	2.6744	2.6418	3.0271	2.7903	3.0622	8208.8	3.6887	3.7385	4.2708	2.7543	2.7038	2.2713
7847.6	6593.5	4.0849	5611.5	383.86	10622	807.75	6.1813	1017.4	2076.2	984.94	3021.8	2342.1	87.069	6.4149	4449.5	99.771	2583.8	4.9935	4.8042	1813.4	334.65	5.4873	13.448	5.3113	5.6456	182.67	6.4915	5.2217	5.2799	6.0529	5.5965	3.6668	6.374	5.452	4.3074	3.7593	3.3403	399.58	3.82
5.1462	5.0469	4.4085	3.6614	4.7013	4.2273	2.7147	2.9915	2.8676	2.796	2.8482	2.6258	2.2427	2.3134	2.4528	2.2305	2.4089	2.4491	4.2017	3.8636	2.7586	2.4744	2.6438	2.8409	3.7586	4.083	3.3413	4.4186	3.0856	4.0945	3.4927	3.5173	6.9624	4.1227	4.5563	6.5347	10.857	7.1287	5.9516	4.3845
2.5974	3.5428	3.6233	2.5565	4.8011	5087.1	3.4055	3.9018	3.0452	3.2389	3.8449	5038.8	13.187	4.1349	3.3974	4.504	4.5449	11.141	4.9525	2.6253	3.7924	6.5324	29453	3.926	6.0296	4.2056	3.5254	4.6301	3.4376	5.8018	5.0921	11.997	11.886	9.0733	6.3799	19.816	11.748	10.9	34430	14.52
3.0693	3.0747	3.0515	3.2228	2.9851	2.7031	3.605	2.9357	2.982	2.4442	2.2343	2.992	2.64	2.1595	2.8898	2.7399	2.653	2.8726	2.9322	3.0122	3.0303	2.5526	3.1325	1.8566	1.8669	1.4558	1.4611	1.3585	1.4269	1.6619	1.4598	1.4258	1.3411	1.2636	1.2537	1.2265	1.3228	1.2181	1.1888	1.1437
3.2663	3.3292	2.5364	2.7109	2.9648	2.3683	3.0874	3.8722	2.2797	2.7505	3.7396	2.3914	2.5558	2.8714	3.5381	4.1864	4.2157	3.2549	3.8409	3.3244	4.754	4.3863	3.7156	3.1611	3.3416	3.2121	5.0455	4.4817	3.5797	3.8168	3.2612	4.1234	4.1122	3.127	3.3387	3.2378	4.4156	3.097	3.1327	3.5935
13.117	12.532	11.987	10.298	14.827	16.905	10.397	12.29	15.82	12.708	18.204	15.475	16.028	13.226	19.225	15.744	13.157	17.8	14.279	16.427	20.813	16.244	15.279	18.214	16.201	15.957	16.769	17.231	16.997	17.268	14.457	14.506	14.514	12.727	15.126	14.151	13.886	12.286	11.167	10.489
5.6143	5.2242	4.4633	2.4101	1.9288	1.6934	1.7234	1.6267	2.228	2.3245	1.7031	2.2215	1.8207	2.5017	1.8962	2.2839	1.9238	2.1403	2.4426	1.8781	2.8023	1.7074	1.7364	1.8819	1.7363	1.4923	1.7866	1.8475	1.7367	2.2165	1.9592	2.3801	1.7191	1.7526	1.6095	1.6013	1.3473	1.3801	1.4167	1.6595
2.953	2.9433	3.9286	3.825	2.7676	2.8121	4.0127	3.4391	3.0201	3.3891	2.5577	2.2315	2.8548	2.4378	2.5457	2.0667	2.3471	2.7629	2.3396	2.4848	3.5796	4.1867	2.6496	2.8482	2.5463	1.8743	2.0346	1.7165	1.5772	1.6337	1.8215	1.8164	1.5772	1.3907	1.6636	1.5575	1.5877	1.669	1.6892	1.8544
2.8999	5.9627	6.2305	3.1423	6.6728	5.2155	5.8798	13.269	4.9884	6.4348	5.8083	7.348	14.179	14.362	16.473	14.236	14.543	5.5333	7.9526	9.1745	14.741	11.706	11.002	13.023	18.294	6.0102	11.216	10.618	7.262	9.6043	15.892	10.055	10.252	11.716	9.0281	10.013	11.409	10.71	12.809	8.6587
2.2814	2.6694	2.1547	2.3443	2.0089	2.5623	2.7213	2.4602	5.1694	6.2041	118.25	2.1233	3.4211	2.4041	1.8559	1.764	1.4242	1.6106	1.7674	1.9409	2.1956	2.7628	3.0746	5.2135	3.011	3.8024	3.622	2.3532	2.4759	1.8726	2.2592	2.3227	2.9813	2.0342	2.0976	2.348	2.8217	2.9398	3.4216	4.2029
2.5438	2.5482	2.9904	2.9325	2.4412	2.2248	2.8675	2.7749	2.2804	3.0925	2.6084	2.6876	2.7599	2.0885	3.7065	2.7363	2.4745	2.672	3.1439	2.7951	1.9997	3.0058	2.2077	2.1615	2.3179	2.6638	2.3314	2.4827	2.3988	2.2493	2.3385	1.8317	2.2448	2.0786	2.4937	2.3514	2.406	2.3653	2.1098	2.3217
11.077	14.967	12.945	12.651	12.55	11.621	13.064	11.107	12.665	13.606	14.353	12.319	15.471	11.807	12.436	15.277	11.299	12.714	11.946	14.162	16.855	11.5	11.957	14.835	11.802	13.88	13.756	12.256	16.889	15.313	13.948	16.212	13.569	19.218	14.278	14.222	14.27	14.649	15.831	12.261
2.6155	2.0135	1.6765	2.272	1.531	2.6485	2.3026	3.8153	2.9463	2.4651	12.775	3.3994	3.5734	2.7004	3.8148	3.1151	3.1145	6.5715	5.0401	6.588	8.5903	8.7767	5.0869	19.228	6.1917	3.7645	7.7305	4.129	8.4344	5.4828	169.69	4.3553	1.2674e+05	12.757	6.5901	8.2616	25696	29762	8.1856	34230
3.4434	5.8877	4.5684	3.576	2.1114	2.241	1.5319	1.3684	1.6377	1.7657	1.527	1.8548	1.8563	1.9938	1.6937	2.5329	1.8494	1.7786	2.285	2.1787	3.3514	2.1288	1.954	1.9745	2.1959	1.8686	1.7556	1.9188	2.2686	1.7386	2.0723	1.8198	1.8863	1.8858	2.0511	1.9202	2.2354	2.2498	2.9204	2.4901
3.919	11.329	6087.1	12.298	8.3459	17.678	19014	9384.5	6.5597	7.1422	10.628	8.0863	4.8562	9.167	11.702	9.6494	5.5648	4.9641	5.1008	4.2311	11.973	9.2918	5.771	6.8887	5.153	19.857	18.08	6.3502	7.1378	10.265	14.841	6.8738	15.077	461.93	11.069	10.713	9.5055	8.7587	10.244	9.5151
17.611	17.418	18.208	17.609	14.719	17.205	18.028	12.254	15.085	16.967	12.881	13.568	14.365	15.45	17.366	15.046	21.265	17.349	13.817	17.151	16.341	15.319	20.543	16.283	14.364	14.041	11.251	9.2752	9.3904	8.5951	9.9614	10.768	8.5683	8.7729	10.293	9.5087	10.591	11.221	11.895	12.317
5.2136	9.2561	3.6826	3.2688	3.5297	7.7752	5.4642	3.5743	5.2002	5.0002	4.9993	8.8732	6.8872	9.2468	5.5213	6.1344	5.186	2.3641	2.9761	4.3067	4.0153	4.4648	5.912	5.7941	6.3186	3.627	4.5726	5.1105	5.1261	7.0706	6.0796	4.8419	4.4246	5.6194	3.9464	5.5494	4.9745	5.3383	6.9318	5.8221
3.0981	3.0542	2.8437	2.9711	2.1209	2.0388	2.2908	2.824	2.1944	2.649	2.2368	2.4147	2.9617	2.1483	2.2458	1.9183	2.2206	2.3408	2.7283	2.4534	2.3929	3.3344	3.1409	3.2731	3.1026	2.7404	2.3043	2.2143	2.6282	2.9177	2.5648	2.5344	2.4691	1.5014	2.1785	2.5127	2.0611	2.6078	2.1644	2.2663
4.6959	8.7392	7.2287	3.7647	7.1273	6.981	6.0117	4.1994	4.9072	4.2615	5.234	3.7943	4.7119	5.6679	5.6091	5.5789	3.7864	7.215	2.4353	2.549	2.3033	2.5126	3.7039	2.3454	2.9792	2.0467	2.4133	2.208	1.7803	2.0407	1.7235	2.3413	2.282	3.2959	2.1409	2.089	2.1277	2.0632	2.5021	2.7012
1.4485	2.245	1.5514	3.3641	3.342	3.0098	2.0909	2.1864	2.2808	2.2403	2.1889	2.045	1.8322	2.1349	2.1357	2.2194	2.5356	2.1114	2.4719	1.8877	4.3083	3.8532	3.2633	3.7502	2.5145	3.1396	3.2933	3.4864	3.1184	3.7522	3.4555	3.7974	2.8075	3.8491	3.5834	3.5564	3.1517	3.7843	2.7091	3.051
7.0017	8.9323	6.1955	8.9151	15.82	16.714	9.4438	7.2791	5.2365	4.9479	8.7756	9.54	5.705	6.0114	6.1615	7.1486	7.7074	5.5761	7.3783	5.7312	8.185	5.9466	6.8998	8.0388	6.049	7.3578	7.6269	4.9317	5.3394	6.9717	8.8873	5.2482	6.8225	6.2418	6.8597	7.2148	4.3825	5.2496	6.5266	8.3473
6.8891	4.6799	5.5989	6.0828	8.5026	10.43	7.855	7.2845	7.3064	5.9068	5.36	7.3838	8.5083	5.3758	5.5188	10.844	7.3888	8.8523	4.7985	5.3514	9.4619	9.1928	6.3596	7.6643	8.5685	7.8911	7.963	7.8629	6.7984	6.3498	4.5866	8.0424	6.2403	5.3918	6.0057	6.2502	5.7787	6.172	5.6616	6.6579
1.4432	1.6535	1.507	1.211	1.6352	1.9002	1.4935	1.947	2.1846	1.5481	2.4541	2.138	2.1468	2.5422	3.0466	2.4613	3.4216	3.7566	2.6346	3.2888	3.706	7.1406	5.1268	5.8547	5.3368	4.6686	5.1342	6.1643	8.3754	6.0742	9.9799	12.979	16.031	26.691	15.737	11.999	11.559	8.9805	19.338	7.7677
2.1125	2.2383	2.3332	1.7951	2.0289	2.1984	3.1478	2.1102	5.1235	3.0219	2.752	3.6935	5.2621	6.982	4.9697	4.6142	11.18	10.379	4.6799	2.4008	3.6169	6.0281	3.7864	4.3032	5.142	6.0554	3.919	3466	2.6189	8168.9	4.9575	3.0365	3.2475	4.113	865.25	3.4919	3.3821	2.9953	2.523	4.1668
1.8698	1.7811	1.5472	1.5887	2.2384	1.711	1.8535	2.0534	2.0063	1.8045	2.1402	2.4174	1.5902	1.369	1.2681	1.7036	1.3738	1.4124	1.3388	1.4087	1.3522	1.3508	1.6547	1.4638	1.6963	1.8309	2.0096	1.8003	1.4574	1.361	1.3014	1.6033	1.2942	1.5033	1.4426	1.5666	1.616	1.6752	1.6359	2.0353
1.6378	1.5839	1.339	1.4675	1.4415	1.3559	1.3706	1.3515	1.3139	1.2824	1.4359	1.3289	1.3535	1.5282	1.3155	1.4259	1.2594	1.2994	1.3711	1.3216	1.2808	1.3404	1.2938	1.2446	1.2057	1.1575	1.171	1.1268	1.1367	1.1453	1.1312	1.244	1.1646	0.98857	1.1194	1.1207	1.1457	1.0925	1.1651	1.1874
6.8251	9.8546	4.8599	7.2777	6.8024	10.713	9.751	20.181	13.265	14.988	10.517	14.075	12.517	11.322	22.645	11.375	25.552	10.871	15.068	12.793	10.789	7.5634	6.253	5.8995	8.603	9.2173	7.5636	6.7259	8.037	7.6452	4.7601	5.4661	5.8314	4.8039	6.4506	4.691	6.244	6.2205	6.6044	11.089
1.8953	2.1778	1.7699	1.8245	1.6313	1.7085	1.6157	1.5804	1.6103	1.5496	1.5838	1.4436	1.3644	1.365	1.3739	1.4107	1.4181	1.2978	1.3301	1.2458	1.2998	1.2758	1.2364	1.1647	1.1584	1.2152	1.2388	1.1452	1.1461	1.1623	1.151	1.0666	1.0531	1.0467	1.0283	1.0484	0.9949	0.97857	0.9768	1.006
10.14	9.4366	10.951	9.6543	10.46	8.7338	6.683	7.5517	7.5429	9.1512	6.1101	9.7932	10.592	9.533	14.041	7.9412	8.619	9.4501	8.5693	11.499	10.739	10.272	9.9335	7.4983	6.3544	7.6377	5.955	6.7218	5.5281	4.6968	9.8193	12.27	6.6741	7.3205	8.2625	6.8443	5.4856	5.5959	7.4874	9.8164
3.4918	2.62	3.2552	2.8528	2.7196	2.3211	2.1669	2.6931	2.3348	3.2768	2.0189	2.1434	2.8257	2.3742	2.064	2.4533	2.2555	2.3262	2.1215	2.7592	2.745	3.3322	3.503	3.4485	4.2264	2.0931	2.2894	2.1163	2.6339	2.2625	2.4226	3.0125	4.0903	3.7139	2.9929	3.8016	4.4631	3.141	3.3691	3.7081
4.6473	3.5693	4.2876	4.0161	5.0518	3.6001	4.121	4.546	4.3321	4.3884	4.0517	4.1113	5.0733	4.0631	5.8923	4.9913	4.9333	5.242	5.3977	5.244	4.3602	6.973	7.4171	7.7929	6.7609	6.4489	4.9225	5.445	5.7836	6.9255	7.1053	5.8291	6.6377	6.1075	6.2886	5.9352	7.1584	7.475	6.3366	6.4666
1.7067	1.6343	1.8316	1.5845	1.6966	1.8087	1.7964	1.856	1.8927	1.5684	1.4293	1.5389	1.4386	1.4205	1.4304	1.5601	1.5715	1.4216	1.4939	2.5209	2.0929	1.7629	2.0386	1.6755	1.8778	1.6826	1.4519	1.5011	1.4403	1.2533	1.3186	1.3662	1.569	1.1979	1.1435	1.3114	1.3513	1.4626	1.3716	1.2058
2.1193	2.9546	3.7789	3.8256	5.2313	5.2736	4.5872	5.7367	4.568	5.4769	6.9332	4.7564	4.4748	3.6685	4.3725	4.1992	3.5093	5.2526	4.8366	5.0069	4.8172	5.1652	5.298	5.2592	4.9731	5.0873	5.6213	5.2909	5.6487	5.5181	6.3947	7.3026	7.1266	6.8818	6.6829	5.4115	6.3487	5.1102	4.9332	5.5431
8.768	5.2779	6.8748	5.236	11.033	5.5236	9.4207	8.0189	5.2155	5.629	5.5732	9.6641	12.219	6.3672	4.0223	5.9626	4.9916	5.2824	4.0407	6.4623	5.6406	4.9757	5.5335	6.4578	6.6306	6.5317	5.8718	5.8112	6.2072	5.4221	4.587	5.3591	5.5062	5.2047	7.3473	4.5529	5.3892	5.24	5.0867	3.9563
3.949	3.8765	3.6325	3.5134	2.7708	3.8031	3.0236	2.7959	3.4102	3.6279	3.1372	3.7852	10.09	4.8852	3.4853	2.6277	3.6588	2.2402	2.5361	4.6745	3.0388	3.4112	2.5886	3.2743	2.387	1.8912	2.2443	2.0921	1.6983	1.7518	1.6695	1.3569	2.3909	1.7385	2.0676	1.6787	2.0503	2.0842	2.1612	2.4634
2.2988	2.3545	2.2026	1.6525	1.629	1.9051	1.8032	1.772	1.6625	1.4763	1.4631	1.5737	1.7111	1.5153	1.912	1.5381	1.7491	1.3781	1.4588	1.3997	1.7184	1.6436	1.6505	1.5427	1.3683	1.7481	1.4483	1.706	2.1169	1.6661	1.885	2.3617	2.0958	2.5553	2.9894	3.7826	3.1513	4.482	3.1973	43.935
1.8622	4.2894	3.3238	2.4742	5.3081	4.5028	3.2027	3.0202	2.1807	2.9509	8.5679	6.6126	7.6611	6.2434	9.111	8.2781	8.4376	12.236	8.8943	7.6637	7.7484	6.84	6.9446	7.6247	7.3795	7.7962	8.4697	10.147	15.244	8.766	9.7574	13.428	13.99	22.8	15.142	14.095	18.48	19.671	10.848	16.805
1.4742	4.2975	212.46	3.7501	5.326	20.459	8275.7	7518.7	4.3349	5.1266	7.8643	5.5452	744.21	658.7	7.0889	5.5187	5.4077	11.308	7952.7	2.8075	12.07	3.6553	5.5484	3.4314	3.9091	2.634	2.9393	3.2887	3.6586	4.613	2.6583	5.4848	4.5572	7.8665	7.7579	9.1642	8.4817	11.919	10.881	8.3562
2.275	1.7465	1.827	2.1246	1.8925	1.7536	1.8682	1.5226	1.9979	1.7369	1.7511	1.7874	1.7366	1.6764	1.9403	1.7332	1.7894	1.9021	1.7783	2.0623	2.0063	2.0733	3.9471	2.7958	3.8286	3.962	4.5454	3.8352	3.1843	3.6164	3.3407	3.0798	3.423	2.7497	2.6967	2.558	2.9228	2.7179	2.4619	2.0935
7.7283	6.3886	6.2107	6.3838	6.3547	5.2569	5.4873	5.4817	4.6597	4.4065	3.9215	4.8925	5.8077	5.5098	5.9027	5.9511	6.1681	6.5141	6.0579	4.5479	7.1916	6.1068	9.7361	7.3562	8.8384	10.095	11.207	11.259	7.4238	10.094	10.879	10.753	10.986	11.95	13.141	13.866	14.087	12.9	9.9765	10.527
2.297	2.0608	4.2333	1.9654	5.6112	1.9579	2.7062	3.1809	2.771	1.858	1.8284	2.4925	2.1197	2.76	2.1408	2.2163	4.3001	3.7386	5685	3.1872	5120	4.5467	5.2677	6.8103	4.036	3.7786	5.4181	4.503	5.8695	6.0489	7.4153	301.92	537.72	2090.8	4672	1197.9	2412.2	2112	3.658	10651
7151.1	3912.8	13015	5.1047	1.6149	3.1819	6298.5	3.2	5.3624	4.8569	1.0568	4.4899	3.9073	3.6739	4.9155	3.3762	2.8269	3.3674	3.5398	4.3985	2.0499	1.799	2.1229	2.1168	1.8631	3.0704	2.5865	2.0499	2.0498	1.2455	1.0116	1.2764	1.1453	2.9229	4.8137	4.0001	2565.4	4.5163	5.1937	4.238
2.7485	1.245	2.4354	1.8729	2.0331	2.5405	2.8639	3.8394	2.6676	2.594	2.5439	2.6478	2.4096	2.8823	3.1511	2.5225	3.2099	2.5526	2.7696	3.8749	2.6301	3.5726	3.5364	2.9616	3.5308	4.5365	4.5885	4.5879	5.4495	5.037	5.5996	4.9971	4.1786	4.2268	2.9243	4.0058	5.1212	5.9743	7.5199	13.75
19.208	16.149	15.832	11.236	17.872	16.115	19.886	20.293	13.35	14.841	12.924	17.345	12.912	12.772	13.222	18.142	20.475	14.063	14.566	13.188	14.128	11.241	6.7608	4.6933	4.5156	3.2254	3.6118	4.6502	4.6088	4.1833	4.0914	4.4528	4.6699	5.097	4.8351	5.0482	5.429	5.0906	4.5033	5.6439
3.272	7.856	14.984	2.8546	12179	12.59	9.6114	858.97	464.71	177.34	2.1551	813.42	9506.2	1342.6	1900.3	8.6485	19.27	5861.8	6.2156	6329.1	209.98	6.687	5.9002e+05	2779.2	4.3209	1993.4	4.8478	3.9114	3.081	3.6006	2.6752	2.4988	2.2982	2.448	1.6818	1.8286	1.8045	3.0858	4.4885	1.6164
3.838	349.03	6.6994	4.37	13.996	3.9742	3.4	23.271	2.214	2.3226	2.8168	2.999	2.489	2.8422	3.578	3.0703	5.2173	7.5544	8.3196	4.8792	5.3182	6.1029	5.9072	3.8294	4.5144	2.6629	2.7377	2.4189	2.5694	2.5137	3.1416	2.2554	2.3288	2.3233	2.3988	2.073	2.2424	1.9553	2.0236	2.1886
5.013	12263	4983.2	3.7998	4.3274	4.2351	2.9402	4.2231	4.33	2.7987	3.5256	4.7683	6.1096	3.7782	4.1218	3.4878	1.925	2.8652	2.0954	2.6773	2.6479	3.4883	3.3619	3.9368	4.3588	4.7436	4.3572	2.7017	5.8551	3.7052	3.8569	4.0559	3.6251	3.1036	3.8023	3.9252	3.6427	2.9362	4.5738	5.7077
10.734	16.547	13.167	9.0487	11.012	8.884	14.034	10.396	6.5008	32.177	21.008	13.784	9.4036	8.7774	9.6889	10.236	12.403	6.0623	4.7519	5.0281	5.4033	4.5509	4.488	4.1348	3.4329	3.6371	3.3697	6.0265	4.3813	4.1573	5.9182	6.5514	5.9773	7.0852	5.4691	6.8606	4.9734	6.0379	5.1036	6.6019
1277.8	3.574	2927.6	14.561	8363.6	5.4351	4.3941	12671	6814.6	4.6102	2.9129	2.0878	1.9357	1.879	2.0832	2.0113	1.9542	1.8026	1.6527	3.0905	3.8257	3.7617	2.4755	2.7307	3.128	4.4497	1.6389	1.7969	1.6365	1.7541	1.6567	1.6414	1.5737	1.4326	1.4558	1.3716	1.425	1.4009	1.4145	1.5387
6.385	5.9434	6.3096	5.7084	6.3182	6.1383	7.4886	6.0505	6.2012	8.9351	4.798	6.7947	5.9953	6.9736	8.1554	6.3836	5.8473	4.9909	6.2934	6.7176	6.3215	7.8621	6.8796	6.6058	7.2076	9.3296	6.8992	7.3002	8.6561	8.5996	7.6235	9.4624	9.1701	9.3334	11.632	9.5471	11.057	10.39	10.659	9.3607
3.6488	4.6586	2.2038	3.3197	4.2703	3.9853	5.6475	5.0487	7.4882	6.7919	8.9374	10.488	11.719	17.559	7.4211	5.2374	5.2322	7.5049	7.5606	5.0074	5.8912	7.8838	5.7326	5.8886	8.3165	5.0743	10.394	8.0927	7.1912	6.7014	9.2875	8.715	6.8478	7.4397	6.3315	10.453	6.3147	7.6248	6.0692	5.677
7.8285	15.42	6.9511	2.8101	9.1564	4.066	3.144	7.1208	3.1137	4.4989	3.9712	3.109	3.2592	2.5457	2.1864	2.7065	2.3507	2.0422	2.335	2.3934	2.7464	2.3323	2.5093	1.8387	1.7379	1.6928	1.8851	1.8182	2.2166	1.4378	1.3822	2.2916	2.3963	2.1919	2.109	1.9632	2.3654	2.3663	2.7068	3.611
3.3737	5.0462	3.4303	5.0947	4.5966	3.4509	3.2949	4.389	4.1512	3.2495	3.5036	2.6808	2.1302	3.2376	2.3377	2.9888	3.3672	4.4215	4.4907	6.6115	2.6898	4.0698	4.3046	3.2571	3.5825	6.1616	5.9519	6.1033	4.9034	4.9937	4.8614	5.318	7.042	4.9506	4.3396	7.0775	5.0983	5.0901	4.9124	8.4216
11.008	8.0731	8.2383	8.1898	7.4675	7.2347	8.1197	13.776	7.0285	5.8768	6.0002	5.6468	6.0785	6.6243	5.7759	7.7689	8.4106	7.4342	6.2389	5.3652	6.5256	5.3772	4.744	5.2269	4.1115	4.5987	4.0556	4.5188	4.7091	4.9101	4.7807	4.3577	4.0554	4.9173	3.8719	5.7727	4.5325	4.6552	5.357	4.6042
4.3494	5.7941	5.7134	5.6048	5.9378	6.098	5.4373	6.2987	6.4793	6.9345	6.8953	6.5637	5.5143	6.1722	5.8951	5.5078	5.6426	5.6569	5.5835	5.833	6.048	6.4153	7.6875	7.9952	9.2347	9.3863	11.248	9.8182	12.117	11.045	9.8566	9.9862	10.19	9.5053	9.3942	9.8201	9.6962	7.9316	6.4513	8.7158
7.3484	8.6001	10.259	7.5755	10.187	6.6863	7.7205	6.9038	7.057	5.7041	8.0837	5.4494	7.5881	6.509	5.185	7.8413	3.944	6.4697	6.7924	7.0299	7.1367	8.1305	5.7511	3.6222	2.829	2.4205	2.15	1.9549	1.7545	1.5765	1.6683	1.5875	1.5631	1.4222	1.2866	1.3925	1.4592	1.5117	1.3725	1.4919
13.043	16.59	17.852	19.788	13.083	10.247	10.079	6.5127	10.02	9.5808	10.974	10.063	10.866	7.7155	8.2768	9.0806	9.4217	8.7737	6.1811	11.381	8.5837	6.8176	11.138	12.461	9.5225	6.533	10.613	10.883	12.2	10.879	13.221	12.924	16.428	11.071	13.678	12.972	13.425	12.812	19.548	15.539
5.5119	8.8762	7.4863	8.8322	9.6634	7.1058	7.3851	5.7633	5.1643	2.2303	2.4234	3.2587	2.4716	2.6551	2.7058	3.5576	3.094	2.8065	3.0198	2.8136	4.7016	2.7331	3.0925	2.712	2.2129	3.2081	2.624	2.3401	2.7632	2.6384	4.6739	2.8233	3.1715	2.7592	2.3343	3.0018	2.7111	2.5886	2.974	2.382
6.2119	6.3617	5.2059	6.9952	5.716	4.9203	6.1247	5.398	5.8357	4.7188	5.9286	5.194	7.599	5.3373	6.2822	6.0303	4.7823	4.2804	4.4807	6.4146	5.3419	4.9865	4.6752	4.1387	4.8423	5.0478	4.5942	4.6714	5.1149	3.7701	3.7544	3.7275	4.6162	4.3308	4.1445	4.9095	3.7464	4.9427	4.4369	5.3319
13025	3.4856	2.9023	2.7347	4.4565	3.911	3.7391	6.9175	7.4436	4.0222	3.7779	4.1476	3.2436	3.2512	2.8144	3.02	2.3561	2.9571	1.8923	1.672	1.7046	1.9033	1.7121	1.5372	1.7266	1.3675	1.3733	1.4144	1.2838	1.5144	1.3409	1.4368	1.3993	1.2666	1.1721	1.3084	1.4252	1.5589	1.3365	1.3594
1.9868	2.763	1.8581	2.0084	2.0641	2.2998	1.6776	1.8906	5.074	2.0154	2.5229	2.1448	1.9557	1.8021	1.9093	2.0778	1.9503	1.9066	1.8878	2.1837	2.1036	1.6396	1.7789	2.0468	2.0824	2.0185	1.8205	1.8592	1.9175	2.0916	1.6813	1.934	1.7733	1.7548	1.6322	1.499	1.9821	1.7439	1.9441	1.6801
4.0068	6.6936	6.0858	14.555	13.113	9.0805	11.415	12.98	11.487	11.236	22.343	9.7944	9.5062	11.397	10.558	12.316	3.9643	8.9499	7.1761	8.2047	6.9395	9.3433	10.045	6.9359	5.2491	5.6597	8.324	13.236	15.702	14.357	13.985	13.421	26.83	15.771	23.869	16.726	12.939	31.257	19.532	14.572
2.4802	3.3328	3.2876	3.5324	5.854	2.7405	3.7546	3.2745	3.6816	4.8243	3.0044	7.8195	3.4787	3.0302	5.9998	4.2582	10.391	3.8771	3.6914	6465.1	4921	2.4845	3.0253	4.9871	2.7187	3.9471	6.5948	5.7787	14.533	9.9439	8.6379	7.2868	10.868	9.6373	19.988	4.4955	3.0493	42.019	13.7	9.5339
3.3769	5.0566	6.378	3.8455	6.4451	2.752	1.2736e+05	5.5279	7.9548	9174.7	7.5797	8.7488	13.352	4.7477	12858	5.6365	4.5876	3.3991	6.8139	4.012	5.0558	8.209	6.2743	3.723	5.2496	6.7055	4.29	5.402	4.6731	6.3761	12.38	9.1014	9.6221	7.6375	11.952	12.194	13.105	9.662	9.4071	8.6589
4.3845	2.4962	4.2849	2.4809	2.7308	3.3612	7.9164	8.2197	5.0972	4.1783	4.1228	2.2818	2.6806	3.3649	2.7498	2.1253	2.1492	2.7963	2.4865	2.8543	3.4188	3.6715	3.6511	2.7625	1.9971	1.8916	1.6864	1.8872	1.6662	1.8636	2.2276	2.3336	2.346	2.0534	1.7958	2.3942	3.0014	2.5629	2.2143	2.4407
2.5856	2.5485	3.0615	2.6765	3.0483	2.7911	2.1794	2.2315	2.3628	2.7277	1.826	2.1336	3.289	2.0366	1.9827	1.8256	1.8256	1.9033	1.9934	2.1404	2.1424	1.7439	1.9365	1.6829	1.5903	1.3804	1.3045	1.3838	1.3429	1.2737	1.3972	1.3824	1.2539	1.3852	1.6133	1.6337	1.6798	1.6135	1.4928	1.4404
3.3424	3.1691	2.8072	2.2978	1.7812	2.2298	2.3968	1.8849	2.2274	2.6739	2.0815	2.5754	2.1803	2.4116	1.9662	2.2238	2.5409	3.0981	3.3342	2.9114	3.6307	3.8379	3.001	2.6913	2.9699	4.1637	2.7548	3.0388	2.5361	2.8086	2.5168	1.9911	2.1491	2.8861	2.1125	2.344	2.5501	2.3011	2.5874	1.7837
4.219	6.487	5.5304	4.2116	5.3172	4.6464	5.0054	6.262	5.4746	6.268	4.9541	4.9264	6.1989	4.4948	6.0892	4.131	3.9445	3.3048	2.8493	4.1384	4.1435	3.6011	3.1852	2.4189	2.2514	1.9498	1.6887	1.5951	1.7122	1.5442	1.6461	1.4847	1.6801	1.6106	1.561	1.4245	1.1744	1.6208	1.3448	1.2542
3.8166	3.7733	3.5108	3.2422	4.5477	4.6286	4.2236	3.761	2.9388	3.1684	3.0909	5.8836	3.564	3.2743	3.529	3.6546	3.4961	2.6625	3.8281	4.7872	3.9402	3.0743	3.5948	4.87	3.0196	2.6081	6.052	8391.4	3.5672	6314.8	4.6668	7820.7	4.4917	59786	4.3139	3.7764	4.5553	15.22	5736.4	47519
3.5887	10.463	3.9142	3.2888	2.7518	5.2084	3.1835	2.3634	2.516	3.158	3.7042	3.4133	2.9127	3.2862	1.8603	2.7897	2.005	2.8397	1.7307	1.904	2.3729	1.9171	2.1015	2.0033	2.9283	3.209	2.7515	2.6298	2.4694	2.5217	1.9803	2.6461	3.0823	2.5681	2.3616	3.0999	2.4341	2.4647	3.8045	4.9416
3.3083	4.054	4.4097	3.564	9.1079	4.3661	750	8.823	3.3646	2.6272	3.2391	3.3662	2.9909	4.3543	3.5169	3.4102	5.3985	5.3642	17.04	5.9578	5.5085	10.552	7.3464	8.6292	5.4941	4.3091	2.599	3.5109	4.1512	2.8192	2.2015	2.2297	2.6383	2.2847	2.4803	2.6013	3.4047	2.3874	3.2369	3.8276
1.9802	3.2877	5.3855	8.2964	7.4071	5.058	4.1782	5.0232	6.6837	15.185	6.8368	7.2529	7.2047	6.1321	4.9335	3.9863	4.6827	5.0502	6.34	4.6876	6.951	4.4912	6.7678	8.5646	7.2176	5.3742	5.2811	8.1715	4.4249	5.7215	4.5134	6.0961	5.9351	6.2684	5.5345	6.4221	6.6409	7.9458	10.645	6.3472
1.7956	1.7351	1.6881	1.4727	1.5588	1.4932	1.4238	1.4687	1.5216	1.5096	1.3927	1.3998	1.3848	1.2988	1.5607	1.4591	1.5257	1.8146	1.7761	1.3996	1.7961	1.4909	1.082	1.3038	1.8406	1.4499	1.5337	1.4564	1.698	1.4496	1.6926	1.7213	1.4963	1.4488	1.7387	1.6273	2.1808	3.6163	1.752	1.3079
5.3083	8.5107	5.743	5.6086	4.0977	3.9802	5.0501	4.9648	6.0941	11.044	8.7423	5.7077	5.7475	6.9121	6.3455	7.044	5.5958	12.386	16.045	11.2	6.7346	8.7761	7.2692	5.9913	5.5022	6.5021	5.0017	6.1226	6.6718	6.429	6.6219	4.5706	6.3019	4.7493	4.8267	5.5998	5.4937	7.6429	6.7701	7.7732
3.7856	38.187	4.6158	4.6783	7425.7	3.9213	7313	27.77	3.0539	4.4656	4.1033	3.8185	3.576	6316.5	4.0749	4.4288	5.2085	4.2101	3.3537	3.0442	4.2824	3.7411	2.7056	3.2984	2.3621	2.3951	1.9086	1.9959	1.8734	2.2307	1.9009	1.7216	1.7903	2.3366	1.9822	1.9227	1.7542	2.0086	2.0468	1.8793
3.0766	2.4364	2.2921	2.6418	2.813	2.6205	2.9332	1.83	1.8166	3.8766	2.537	3.6219	1.8596	2.9793	3.897	5.4482	2.5963	1571	5.9992	1700.7	1628.7	2059.1	2.311	2.6678	1.9278	2.0898	1.8938	1.668	2.0146	1.7433	2.2359	1.9757	1.7595	2.0139	1.9008	2.3864	1.8762	2.0425	1.6748	1.7193
14.625	19.747	4.5225	5.532	4.6104	5.0748	4.6856	6.2402	5.3482	6.2549	4.1989	6.8651	4.2916	4.3747	5.9121	3.9941	2.8404	3.3248	3.4843	3.0951	3.6219	4.0717	4.6767	4.5459	3.7529	3.9231	3.3548	3.307	3.1369	3.238	2.6479	3.2103	2.6651	3.3102	3.1421	3.2874	3.0652	2.7159	2.8796	2.7725
5293.4	270.51	10.947	6.003	6828.3	5.0163	6.409	6097.8	1496.7	1520.4	8391.5	112.02	748.13	6.7307	241.34	5.9802	71.575	6507.1	6565.4	82.826	3.8142	929.14	8.7583	4.4489	1388.7	4.8397	6.1325	57.73	7.4703	3.8054	10.251	6.2607	39.565	6.3721	2302.1	8.3317	1918.6	8.6278	6.0435	5.6407
6.1575	5.7831	4.6166	7.505	7.2546	6.0911	6.6501	13.817	11.886	21.277	4.2186	4.8344	9.7786	10.513	8.8572	9.9671	8.6297	18.657	16.907	14.543	15.707	9.3639	7.476	12.324	10.539	7.4091	5.1174	5.3678	3.6881	4.0569	3.8406	4.8593	3.693	5.147	4.048	4.0502	3.8308	3.7462	3.5898	3.7685
4.5187	3.0619	3.075	2.9714	3.1139	2.1322	2.3816	2.5283	3.8588	2.8815	3.0578	2.0042	2.6096	3.6951	3.6029	2.5844	4.2019	2.5163	2.3059	4.5484	7.4124	2.3703	2.5102	1.9868	1.8205	2.3773	2.1512	2.4062	2.1455	2.247	2.6946	2.1237	2.0619	1.989	2.6402	2.699	2.5659	2.033	2.0835	2.3249
1.8657	2.2213	1.8046	1.6156	1.5305	1.645	2.2274	2.7826	2.2569	2.5237	2.4697	1.8831	1.8294	1.8214	1.8808	2.3425	2.6418	2.1156	2.0299	2.2357	2.069	2.6046	2.3766	2.1554	1.8949	1.3511	1.4461	1.5177	1.6009	1.3972	1.4077	1.2652	1.3761	1.5434	1.4955	1.1436	1.2704	1.2549	1.7778	1.241
7.1723	8.8152	7.8695	8.1401	9.9065	8.5294	7.6922	7.7178	8.2137	7.5718	7.0965	6.9917	7.8874	7.3132	7.2625	8.5151	9.4076	10.404	8.0464	8.9945	10.541	10.101	8.339	8.958	9.7363	12.775	10.5	10.611	12.241	12.212	10.511	8.2741	11.983	9.5127	9.2323	8.705	9.2166	8.6032	7.0043	8.4878
4.281	5167.6	4.8391	3.4928	7482.5	41.558	4.6429	4823.9	6.2957	64428	9520.2	6325.3	4.9012	7980.6	5229.5	3.3191	4.3397	5.845	5.0061	5.1714	4.9071	3.283	7.6653	3.6608	5.412	4.5314	3.8429	3.5452	4.3187	4.8742	4.947	3.5419	4.75	5.3851	4.064	6.214	2.7879	6.4951	3.5771	2.8225
2.3589	3.0331	3.6534	3.7512	5.772	7863.7	4.2884	54.037	921.59	3686.2	3.9451	1965.6	4.4422	4.9292	6.4947	4.5396	3.3138	5428.3	33887	16.711	11.174	21.331	4.9784	3.6194	2.9075	2.4894	2.0513	2.2563	1.9991	1.8286	1.5614	1.4929	1.8652	1.2211	1.9789	1.6148	2.3424	1.8502	2.9876	4.0721
4.6619	5.4839	7.6571	4.6132	5.7585	3.8324	4.5321	8.7765	5.2774	7070.7	6.887	4.2078	4.917	5.6125	4.4715	4.0354	4.2559	5.8259	5.3603	7.4581	5.2786	4.6062	2.6264	3.7475	2.6636	3.4037	3.3358	3.9093	4.2994	7.5384	5.7129	5.6114	3.0646	4.1588	5.23	4.5368	6.4649	8.1399	6.3285	7.265
10.041	49.471	22.578	6.9868	1.6931	1.8905	2.3011	1.6819	3.9885	2.7322	8.6703	10.458	2.2402	3.131	2.1124	2.5421	3.3548	2.7478	4.4477	2.736	3.5632	2.3963	3.2626	3.1963	4.6043	4.2125	3.27	4.0762	3.0213	3.2793	3.4516	4.2246	4.8966	4.49	2.6122	3.665	3.0612	2.9927	4.0854	2.6854
7.6822	8.7126	4.2166	3.9388	4.407	2.7332	5.4378	3.3405	3.9268	3.2979	2.8412	3.2067	3.8427	3.0097	2.7243	3.5742	2.8124	2.7302	3.0214	3.719	2.9035	3.2434	2.6716	2.6389	2.4844	2.6894	2.4381	2.0504	2.6502	2.6218	2.3948	1.9207	2.8762	2.3604	2.2268	1.973	2.8536	1.9376	2.5816	2.1084
7.1553	5.4604	10.174	12.48	3.5344	3.1034	2.0345	2.3943	4.1437	9.38	2.1915	4.6148	3.8362	3.4365	11.287	9.0033	4.0916	6.6738	2.996	2.6554	2.1616	2.5878	1.7622	2.6299	2.6107	2.5372	2.6162	2.3139	2.1604	2.2243	2.1168	1.9089	1.7572	1.9234	2.2442	1.7227	2.1906	1.8954	2.1692	1.9147
7.8873	5.3266	7.3438	8.2124	5.7352	4.177	6.7781	4.9049	4.8529	5.774	4.4457	5.6611	4.928	4.3792	3.7455	4.086	4.8883	5.4693	3.8965	5.6172	5.7654	4.9468	3.378	3.0086	3.7259	3.8336	4.2366	6.1078	4.3361	5.3463	5.6843	4.9022	5.349	4.4055	3.2139	4.8088	5.2234	4.7184	4.8687	5.1666
4.8269	8.4394	10.489	13.182	17.173	18.111	9.9866	28.992	4.3002	7.9833	12.302	23.865	6.9388	14.384	13.667	12.922	12.564	6.89	15944	12.168	14.36	10.121	6.4834	6.4088	9.5707	9.4646	7.9101	10.834	11.813	6.7687	12.048	9.9357	9.7887	34.019	30.146	14.805	12.841	32.849	22.832	28.012
2.6191	2.6424	3.2175	1.3874	2.7162	1.502	1.5571	1.6572	1.7045	1.7875	2.0018	2.503	1.5069	1.9678	1.6169	1.5886	1.9443	1.5302	1.8505	1.5985	1.8566	2.3313	1.8296	1.6895	1.7004	1.7233	1.781	1.7628	1.9475	2.0461	1.9743	1.9517	1.9766	2.4289	2.0631	2.3161	2.347	2.4018	2.5336	2.2615
4.1887	5.0914	5.2693	5.9266	6.0469	5.9112	5.9182	6.0045	5.0082	6.65	5.9267	6.501	6.5619	8.2013	7.9342	7.5272	7.3426	6.1199	6.3937	7.6777	7.6248	6.9866	7.1936	6.4754	6.8975	7.384	6.4206	5.8851	5.7887	7.2245	6.2223	8.1263	5.4086	6.8068	6.5071	6.0899	5.6553	6.2899	6.2543	6.63
2.4142	2.5113	2.1106	2.3521	3.019	4.1264	4.6694	5.342	3.3402	3.4494	4.208	5.2441	4.9797	6.2376	4.0157	7.6499	4.7583	5.1207	5.2165	9.4926	3.212	3.972	6.8036	9.8108	5.2436	7.5389	4.4832	6.0516	11.34	6.102	7.1028	4.1426	9.5954	5.6219	6.2973	8.5323	7.5959	8.5415	9.5036	3.3987
8.8624	8.1623	9.342	7.1712	9.2455	7.0702	8.3053	9.134	8.5769	8.5738	9.9316	9.9394	8.9511	9.6633	11.326	9.5585	8.2395	8.2597	11.03	9.059	8.9482	8.4235	10.125	7.8846	7.3351	7.3745	6.7825	6.4243	5.7164	5.8585	6.4381	6.0128	5.6991	5.6384	5.6958	5.8873	5.808	6.3282	6.236	5.9324
18.053	12.013	14.62	18.19	16.395	19.343	15.961	13.148	14.468	16.967	12.371	12.748	14.734	13.236	14.128	13.989	13.276	12.736	16.421	17.538	15.056	15.376	14.451	12.422	11.699	10.639	10.976	11.094	10.597	12.821	10.094	8.4138	8.3508	8.6448	7.3326	7.7617	7.6965	6.8553	7.3955	7.9585
4.592	9.788	8.1375	7.6787	7.9784	8.816	7.4506	8.5195	8.8253	10.793	11.162	12.065	9.0203	13.193	8.5471	9.172	11.82	7.6684	9.1011	10.664	10.893	13.907	10.142	8.8023	11.956	7.2624	7.6575	13.738	10.115	11.777	13.741	13.746	11.957	9.4627	11.594	8.4265	11.453	9.439	10.992	12.561
7.1691	5.1888	5.3603	5.5566	4.725	5.3847	3.9514	3.8631	3.489	4.5437	3.8625	3.9223	4.0765	4.3739	4.0707	3.8001	3.6818	3.1867	2.9705	4.0045	5.127	4.3774	4.3537	4.6755	3.6225	4.4109	3.7563	3.7365	3.4242	3.2606	3.1254	3.1147	2.8729	3.2134	3.0007	3.1168	3.0856	2.7258	3.0422	2.6962
5.2516	5.4885	3.3535	7.6194	4.9912	7.7133	7.1331	4.4549	4.5681	5.5861	4.3074	3.0866	3.2129	3.119	3.2279	3.1853	2.0936	2.5551	3.0363	2.6384	2.1188	2.1877	2.2113	2.2035	1.778	1.8862	1.6096	1.7891	1.5827	1.7431	1.4086	1.5484	1.581	1.4307	1.3492	1.438	1.3219	1.5752	1.5112	1.4603
2.3861	2.7296	1.7796	2.3164	2.9946	2.2561	2.5896	2.3983	2.7051	1.8996	3.0209	3.4453	3.5695	4.2247	5.5784	3.4712	3.2039	3.7497	1.612	1.8936	2.7892	2.4009	2.1555	2.2269	2.5729	2.2001	2.1715	2.887	2.4907	2.6205	2.0619	1.892	2.2229	1.8975	2.1669	3.1819	1.9571	1.9783	2.3056	2.2313
4.3437	6.9506	7.3935	6.5773	7.2054	6.9225	7.0048	6.0066	7.1804	6.1977	8.0013	9.0193	6.6829	7.944	7.1985	7.0355	9.0057	5.3111	6.5373	7.1991	4.7543	5.8228	5.986	7.1931	7.3695	10.062	6.0245	6.1353	6.0086	5.0432	6.1917	6.4022	4.3861	5.5394	4.3033	3.8494	4.0751	4.064	4.7597	5.5432
15.537	15.033	14.718	15.174	13.911	16.885	13.242	14.841	13.793	18.353	14.807	14.912	13.75	11.208	14.559	16.588	16.311	17.702	15.296	16.818	14.179	17.148	15.873	14.435	14.745	16.161	13.651	11.668	10.742	10.258	9.3055	9.8634	9.0172	8.2209	8.3989	7.0266	8.7053	8.7693	8.6581	8.3617
4.8401	6.1799	6.5461	5.2564	5.3098	7.3043	4.7736	3.7963	5.0235	4.3411	2.8076	3.6046	3.8358	5.8663	6.5838	4.5005	4.2142	5.8346	5.6146	5.6054	5.194	6.6628	3.991	5.1704	4.3244	4.2496	4.5424	4.8833	4.3477	5.5956	4.0415	4.7276	4.5565	5.4125	7.7746	7.538	9.2496	7.674	7.3751	6.259
1.538	1.5537	1.504	1.3017	1.9695	1.6146	1.85	1.6024	1.5123	1.4831	1.6844	1.7125	1.578	1.5011	2.0579	1.6365	2.1046	1.5053	2.0898	1.8844	2.0508	1.6806	1.648	1.7094	2.0857	2.6082	2.0696	2.5061	1.58	1.5228	1.8883	1.9923	2.2351	1.3447	1.9985	2.8644	2.4368	2.9628	3.0054	2.2014
2.25	2.1999	2.4504	2.2134	2.0609	1.8134	1.6977	1.8627	1.9758	1.6567	2.0036	2.3762	2.8598	2.2817	1.8864	1.9511	1.9058	1.6908	2.2227	2.0397	1.8422	1.5933	1.8739	1.767	1.4927	1.5392	1.444	1.3217	1.3037	1.2845	1.3812	1.3124	1.1747	1.3155	1.2818	1.2854	1.0592	1.0827	1.3818	1.3663
3.6903	3.4646	4.7087	5.1373	3.6846	5.3843	4.2557	4.6579	7.6971	3.6353	3.3552	2.8259	2.6459	4.0099	7.8039	8.6483	18.111	26153	513.47	5.9781	7.2438	11.329	23.63	29.033	14.611	5.1436	9.0507	11	7.7323	10.599	12.589	12.863	10.38	6.5949	27.796	16.616	17.38	11.228	15.886	6.0691
12.849	9.5122	11.059	8.9949	11.082	7.5748	8.8166	6.7262	5.6867	8.7175	7.9236	6.3872	6.8313	5.4865	7.027	5.4935	7.9729	6.011	5.1654	6.3973	4.24	4.7764	4.4458	4.4555	3.4888	4.2372	4.4385	4.8814	6.4	6.1274	3.5589	4.4813	5.1083	3.6261	5.84	4.003	3.9768	2.9051	3.5288	3.885
1375.4	5393.6	1684.3	3637.4	3067	525.8	5693.5	3527.2	1438.6	2320.9	1988.4	2049.7	2018.4	2948.8	110.63	531.52	4.081	13.991	6246.6	2250.5	3902.1	88.743	3905.6	2263.9	2868.6	35.025	61.532	3350	5.1194	6.2446	823.38	6845	4288.2	2431.8	1933	944.06	5.4378	6.1643	3.5082	4.301
3.4536	3.8263	2.7285	3.5609	5.1501	3.8422	6.4354	3.8712	4.5806	4.2154	5.5287	5.9459	5.376	4.6013	5.4948	6.4069	4.7705	4.0639	4.3576	4.0617	3.3248	4.197	4.2504	3.8039	5.2334	2.933	4.0086	3.3244	3.5307	3.4145	3.6268	4.0736	4.0442	4.1698	3.5627	3.0531	3.8252	3.3139	3.4287	3.2825
9.6225	6.6672	8.4658	9.1284	7.78	9.0026	9.8123	10.898	10.735	8.0387	9.166	8.3243	8.2835	9.8838	9.3538	9.6423	9.167	11.066	8.4701	7.2023	8.7383	10.028	11.114	8.7698	5.7735	5.769	7.2608	8.1878	8.5937	7.8018	9.14	8.754	9.7268	9.8457	8.9663	10.446	9.3694	10.482	12.529	10.272
4.6779	6.5636	10.568	3.9205	3.5518	7.2755	4.0725	4.6539	4.9741	4.5092	2.9512	5.6678	5.6686	5.6253	5.349	3.0804	5.2021	4.5984	3.1944	6.7152	3.8077	4.7318	4.7108	4.3627	4.4919	3.7393	3.7816	4.1388	5.3328	6.4914	4.1908	2.9706	4.9507	3.5198	3.9918	3.0322	3.128	2.6915	3.2083	3.1757
2.7701	2.4764	2.468	2.1734	2.6429	2.5386	2.9135	2.039	3.4895	2.0905	2.0603	2.1624	2.1731	2.2994	2.0344	1.809	1.9489	1.7508	2.3126	2.439	2.3016	2.3252	1.9871	1.8515	1.6378	1.5799	1.4776	1.4714	1.3601	1.1888	1.2886	1.3296	1.2466	1.1512	1.1679	1.1739	1.1547	1.1746	1.1672	1.2025
4.9129	5.3428	4.8317	4.2804	4.7374	3.5425	4.8887	3.8377	3.2658	4.3676	3.4495	3.8139	4.0572	3.7492	4.7951	4.0137	4.3769	4.5024	3.7761	4.5014	3.6379	4.945	3.7825	4.1732	5.1755	5.1445	5.7108	5.4645	4.6074	6.7426	6.8165	6.9465	4.9727	6.5625	6.333	6.4475	4.7681	5.9058	5.7893	6.3845
7.5858	9.1655	7.8553	10.763	10.398	10.738	11.237	11.144	9.3663	7.5631	9.3825	10.918	12.52	8.6488	11.421	9.8814	9.4946	7.6419	9.569	11.471	11.042	11.245	10.527	10.902	10.538	9.8688	10.882	13.369	10.002	11.32	8.9458	9.4393	11.058	9.4286	10.244	10.204	9.6977	10.951	8.2682	7.0969
3.0906	3.1682	2.8387	3.315	2.7092	2.4932	4.2294	2.7594	3.4069	5.1611	3.4693	5.5715	7.2271	2.3788	2.9377	2.4867	2.6291	2.7684	2.9227	3.1602	3.0335	4.4699	4.1431	4.9701	4.9883	6.1638	5.004	4.094	5.2971	4.722	4.1338	3.4326	4.4663	6.9796	4.1457	4.6818	4.4804	4.6479	5.2338	4.0034
2.232	3.122	3.377	2.7398	13.029	10.068	4.7274	7.3324	8.5251	16.382	7.7421	8.3765	9.6785	3725.5	14.301	6.406	5.508	4.0483	4.0059	18.329	5.8057	4.2782	6.9717	5.409	7.2338	6.5185	7.048	7.3052	5.5131	6.3457	3.8472	6.6147	7.2011	9.9143	6.8598	5.4696	5.3677	6.3461	4.7505	11.272
3.2085	3.2732	2.3698	2.0854	2.9184	2.1809	3.094	3.8827	2.8272	3.4343	2.6015	3.6907	2.9648	2.7323	2.479	3.1889	4.5126	3.4807	4.5539	3.2654	3.0191	3.4298	2.6233	4.6183	4.9539	5.4135	3.334	3.731	3.2063	2.9446	3.0602	3.2638	2.0647	1.6944	1.8264	2.2677	1.5994	1.7519	1.5809	1.8118
6.4629	4.4051	3.9715	6.1521	3.3642	5.0714	4.6712	3.9641	6.035	5.7919	6.4751	4.5509	9.2713	4.5608	6.3879	8.4166	6.1932	6.5157	5.4745	6.1025	6.0554	5.8077	3.9517	3.3778	4.3739	4.8362	8.1622	4.7981	6.3094	9.2565	9.8795	11.588	8.8361	7.5168	9.2758	10.727	11.441	12.631	13.523	11.004
3.1012	3.0795	2.5326	2.6207	3.8592	3.2276	3.8928	3.6796	2.1827	2.3584	2.5669	2.5745	2.4794	3.4183	2.5582	2.6268	3.096	2.4786	4.7218	2.9704	3.6515	3.2026	2.9581	2.4373	3.2663	3.0544	2.8282	3.1419	2.8042	2.6023	2.7641	2.7595	2.3457	2.1877	2.568	2.1753	2.5076	2.5094	2.1929	2.8819
2.7182	2.6143	3.425	2.7673	1.9608	3.3492	10.38	10.967	2.995	3.6832	5.2116	3.5358	3.9003	2.8602	2.6861	3.1048	6.8176	18.335	4.0631	7.7877	6.3228	9.6563	12.412	9.6172	7.3377	8.8617	22.634	5.9967	6.5265	3.7262	9.9259	4.9601	26.424	10.008	8.1867	7.4124	7.8505	7.1573	5.3208	5.262
5.3896	3.0391	2617.5	2.9899	414.71	3.9118	3.9202	1501.9	767.48	4.4369	6752.2	6612.8	13886	4.4695	4.6657	3.705	5983.1	3.2607	3.0544	2.4682	5.0509	2.8807	2.9268	2.6714	2.701	4.3763	3.1009	5651.5	4.1244	4.5746	717.54	6.1877	4593.9	3.8603	3.6374	4.7542	3.4627	5.3898	2.7241	2.6909
5.4533	7.0016	3.9629	4.5711	4.7739	3.4755	3.7047	3.6745	6.8112	6.7744	6.788	5.8287	9.3558	5.1374	4.064	5.4974	5.9077	8.6969	4.7789	4.2056	10.433	4.2414	7.2522	5.1667	5.0213	4.7863	4.1476	4.2659	4.5044	4.2419	5.0275	4.9507	4.8563	3.4136	3.7639	3.9947	3.6248	3.7753	3.5928	4.5708
3.2424	4889.5	3.7318	3.8091	3.2331	4.5364	4.5393	2.6189	3.2529	2.3082	2.5392	2.014	3.3149	2.3993	2.0981	2.4789	2.5547	2.3042	1.8793	1.7293	1.8296	2.3034	2.4589	2.7104	2.3555	2.616	2.1838	1.9824	2.1115	2.1038	3.87	3.3746	2.6805	3.4261	3.1939	3.6552	4.544	3.6461	3.6653	4.3734
3.2562	3.0161	3.5036	2.8767	3.2806	3.0871	3.4364	3.4591	2.3687	2.4348	2.0311	2.2841	2.6477	2.2769	1.6506	2.0204	1.7163	1.9919	2.0532	1.7608	2.0849	2.2161	1.9431	1.7523	2.0562	1.7029	2.2785	2.0931	2.8587	2.5187	2.4811	2.4384	2.8456	2.9286	2.1744	2.2215	3.0708	2.6122	2.111	1.9171
2.0791	2.7748	2.2133	2.3633	2.7025	2.401	2.5043	2.084	2.3519	2.2232	2.9735	2.4339	4.2261	2.9922	2.9922	2.9171	2.6546	2.4235	2.5518	2.3188	3.0538	2.6286	2.2172	3.5736	2.8613	2.141	2.1712	2.2726	2.1505	1.7239	1.723	1.4677	1.8725	1.3733	1.4246	1.5329	1.2345	1.1337	1.2243	1.33
4.6588	5.3213	5.7915	6.2246	7.5958	8.4329	9.6618	12.495	7.5875	7.7194	8.0607	7.9086	9.7344	10.648	10.12	8.9839	9.2311	12.914	11.259	10.757	12.014	10.577	8.1581	9.1908	7.1379	7.6257	6.8445	6.1544	7.2109	5.7111	6.045	6.4196	4.9505	4.7537	3.9162	3.9723	3.7716	3.6506	3.6045	4.2418
12.367	10.243	19.171	22.292	18.758	21.919	23.151	24.026	21.29	19.499	21.272	29.671	24.431	18.652	25.008	19.962	22.548	25.453	19.684	21.101	22.445	21.47	19.153	12.218	13.9	12.523	12.39	10.659	8.0964	8.0708	7.5524	8.1995	7.4936	7.3362	8.1437	7.0617	8.0227	8.3721	9.978	8.1622
6.3523	8.5745	10.646	8.4373	13.453	10.971	7.7922	5.0219	6.3402	8.2864	18.458	7.8944	11.98	6.4619	7.2244	10.732	5.7227	6.2043	9.8073	7.0095	10.131	8.4281	4.5869	5.8384	8.1688	7.3843	5.784	5.6663	4.4005	5.4644	4.7855	6.5929	5.6459	5.341	6.592	6.4519	10.012	6.5972	4.7762	4.4814
9.244	15.11	19.641	14.389	13.492	15.55	24.345	16.526	17.601	21.108	14.93	14.598	15.934	15.266	15.982	14.917	13.839	13.315	12.067	15.782	15.354	15.702	13.082	14.916	13.208	9.7813	9.4386	9.6715	8.8807	8.3824	6.8815	6.3081	6.6757	7.5818	6.819	6.3212	5.3227	5.2963	5.0778	5.0634
5.9425	8.7787	7.327	8.0823	9.2519	4.8477	6.3278	7.697	7.5559	8.5045	9.1485	8.7708	8.4516	10.531	9.0793	14.028	8.4452	8.8965	7.3779	7.7632	8.3963	9.2189	11.454	5.5633	8.7597	9.1628	13.149	12.712	22.516	10.91	15.394	21.071	14.315	17.364	13.182	13.615	16.971	17.66	17.086	20.195
5.7532	4.4421	5.6175	4.5528	3.5167	4.3162	4.0564	5.6369	3.5478	3.9487	3.4648	4.6493	3.6334	3.9964	4.2073	5.6627	3.9484	5.3082	4.5986	3.3896	3.9494	5.1601	4.3026	4.8427	4.6593	4.5755	4.6048	4.7675	4.6026	4.4994	3.7105	5.5404	4.3096	5.2441	5.1514	4.1818	4.1871	4.4755	3.3046	4.0739
10.87	3.003	4.5423	6.9995	5.4883	3.8389	5.4395	5.4393	4.6325	5.7574	4.4781	4.867	6.74	4.0211	4.7748	3.6721	4.7304	3.9485	5.5599	5.2922	5.7263	4.4666	3.5438	3.3132	2.5628	2.714	3.0764	3.6704	3.1121	3.8894	3.9726	3.1866	3.3575	3.6353	4.2133	3.8935	5.6317	4.5323	3.7275	4.9946
1.4577	1.4238	1.4086	1.3591	1.3979	1.3063	1.4131	1.4266	1.2853	1.4696	1.4106	1.3335	1.4332	1.5166	1.2732	1.4115	1.4787	1.4036	1.3058	1.3372	1.3622	1.39	1.3626	1.3117	1.5589	1.5995	2.0234	2.0819	2.5894	1.9873	1.9551	2.4297	3.052	2.9309	4.0301	4.3352	3.3358	3.1993	3.3932	3.3276
27.011	13.247	10.67	8.6105	7.6532	6.5603	6.6301	5.7338	6.6492	4.5044	3.9075	3.4792	2.9179	3.0678	3.2538	7.5534	7.0039	8.0649	16.837	14.434	11.197	10.072	10.699	10.186	7.0034	5.7347	7.4454	5.3902	5.9619	5.5605	5.5341	7.6271	5.3371	8.3874	6.3786	5.8366	5.4288	6.1257	4.7798	5.0273
5.7562	8.1945	8.523	7.336	5.3462	9.6783	6.2527	6.6476	9.7521	9.2886	7.8351	8.3818	7.2495	8.1502	9.7452	8.0203	5.598	5.0998	4.8309	5.716	5.978	4.7717	3.5885	4.9342	3.3838	4.4189	4.1215	5.8995	6.1631	4.523	5.4389	4.6294	4.1481	4.394	4.6885	4.9304	6.3102	6.1546	5.9988	5.7924
9.0151	10.635	11.027	8.0197	9.035	6.3896	9.4168	8.8183	8.3183	9.199	7.0981	7.9787	9.2736	7.5715	8.5487	9.0759	6.5811	6.6682	8.4456	10.271	8.7628	7.3507	8.1324	6.349	6.7482	8.2529	7.9569	5.916	6.7184	12.069	6.3855	12.374	12.355	12.706	15.199	11.726	7.677	14.223	11.095	7.2499
9.2573	9.3604	8.5311	7.9769	9.6454	10.587	12.475	8.3009	9.9325	5.4662	12.012	13.963	9.2878	14.467	8.5415	13.152	9.3778	11.469	11.795	6.8708	11.864	7.83	6.4634	6.6165	5.3269	4.655	7.2098	7.0212	5.8363	5.4557	5.4626	7.1508	5.7082	6.612	6.6605	6.3161	7.4013	6.692	5.6098	5.3157
6.288	7.0991	9.2091	6.4636	11.472	7.5774	7.601	6.6459	7.7544	12.548	7.772	7.3535	7.525	7.3268	5.6095	9.549	6.7242	6.4771	7.5542	8.0063	9.0052	4.7671	3.2444	3.1733	2.4774	2.4073	1.9427	1.6448	1.5587	1.5824	1.4014	1.3823	1.2811	1.1952	1.2706	1.1813	1.2213	1.2405	1.2299	1.216
10.126	8.3272	9.7223	9.9147	9.6612	11.66	10.462	9.2957	10.913	10.038	7.9074	11.014	8.9148	9.991	9.2565	8.5324	9.4028	9.0156	9.1392	11.987	10.871	12.061	11.881	10.897	11.615	10.905	11.256	11.667	10.902	11.538	11.488	13.217	8.6522	10.904	10.496	12.84	10.567	11.164	12.982	11.153
6.0338	7.7141	5.0539	7.8208	5.3354	7.4857	6.5631	11.591	6.4376	6.3367	4.939	4.2831	5.4304	6.638	6.1287	7.3995	5.413	5.7464	4.902	5.5019	6.587	6.2677	6.044	5.4864	4.1628	3.3805	3.9256	3.1555	3.5848	3.0365	3.2109	3.3993	3.5825	2.6691	2.8812	3.0369	3.4201	2.876	3.3333	3.3631
9.5201	11.381	12.282	10.47	10.328	10.898	10.833	12.709	11.048	7.7047	12.349	10.578	10.962	9.1151	9.4455	11.204	9.5892	11.461	11.471	11.537	10.078	9.9382	6.9583	5.2032	4.4862	5.0101	3.8861	5.2854	5.18	4.65	6.2298	6.1453	4.1143	3.0069	4.053	4.3682	4.5806	3.8985	3.7557	4.2649
3.1475	2.1664	2.4203	2.7594	2.1036	2.6137	2.5623	2.0902	2.1901	1.9186	1.9618	1.9534	2.6864	2.1332	2.0675	1.9668	1.8147	2.1324	2.3715	1.9673	2.1726	2.5071	2.202	1.9303	1.9886	1.8973	1.8858	1.7806	1.6072	1.6484	2.1078	1.5815	1.8362	2.1694	1.5189	2.1887	1.8414	1.7691	1.8962	2.1426
3.1876	2.8368	2.4201	2.4561	2.7278	2.6784	3.0906	1.9067	1.8519	2.1138	2.7149	1.7482	1.8318	1.9057	1.3902	1.9922	1.5231	1.5824	1.4821	1.6909	1.9754	1.4809	2.0246	1.8161	1.9296	1.5109	1.6945	2.0429	1.6207	2.2692	1.9212	1.929	1.9688	2.5079	2.3506	2.5167	2.7503	2.0998	2.3008	2.4547
12.967	7.0394	9.7296	7.8814	8.0617	8.0931	9.3118	10.009	9.8203	10.495	9.8762	11.284	10.611	13.03	11.232	12.834	10.964	15.796	12.225	14.864	13.69	14.104	15.954	18.097	20.713	16.356	16.651	22.056	15.052	19.474	15.589	18.652	14.825	21.397	14.559	25.361	16.345	21.295	18.154	20.373
3.779	2.6332	2.3014	2.4654	1.8444	2.4297	2.2475	2.0567	2.3141	2.512	2.4639	2.6836	2.1495	2.041	1.8226	1.6517	1.7984	1.4974	1.607	2.1878	2.0783	1.6192	2.2772	3.5335	1.7802	1.9192	1.6729	1.5008	1.3833	1.2756	1.606	1.7185	2.5367	3.4625	4.5436	216.08	9859.8	3.8325	4.3276	7092.2
5.595	5.4884	5.4825	125.66	6.7351	6.0543	56.775	6.5724	5.053	6.5853	378.49	7.2641	6.7901	6.6196	2.9405	95.215	5.9567	1.7706	4.2554	5.8613	4.7881	5.7783	3.7267	1.9841	11.869	9.1409	7540.7	1122.3	6.3083	6092.1	501.61	7.5796	4.9937	6.5417	5359.8	8.9633	7.8273	249.12	5.4282	8.457
22.699	15.635	19.137	12.995	18.336	15.333	15.036	18	16.175	9.6404	12.029	16.008	6.3045	10.005	9.3189	4.299	4.5837	4.7442	4.3729	2.7486	4.0709	4.7733	3.7961	4.4902	5.6919	5.51	8.3094	5.8501	7.5361	7.7739	5.2561	5.9299	5.6591	8.3345	7.3893	7.1903	7.2285	5.9164	7.298	8.1901
4.707	4.7632	2.7523	3.3445	3.1157	2.925	4.0801	2.1963	2.2514	2.4066	2.8778	2.0362	2.1474	2.0911	2.0038	1.8583	1.6232	1.9191	1.7549	1.7346	2.1466	2.6513	1.9375	2.3009	1.7102	1.806	1.6666	1.8824	1.5587	1.6197	1.6239	1.9141	1.6361	1.6364	1.5054	1.8898	1.7022	1.9773	2.009	2.3627
2.0884	2.973	2.699	3.1429	2.2472	2.2258	2.0787	1.844	1.7425	3.7604	2.2933	1.8749	2.0797	1.9236	1.6577	1.9548	1.94	1.9563	1.7216	2.1645	2.011	3.2705	2.9321	3.1725	1.8636	2.2188	1.8981	2.0846	2.1674	1.8821	3.2339	2.9742	2.4861	3.1144	3.3378	3.1477	1.8485	2.9909	2.9663	2.6406
7.7667	3.7378	3.361	4.6461	3.4983	2.9011	2.946	6.0785	4.3763	5.8531	3.5892	3.1269	3.4444	2.2119	1.8363	1.6747	3.3442	10.171	4.1462	3.1859	4.3986	9.6429	21.777	4.6304	10.788	3.7514	7.2995	7.2571	10.049	5.09	27882	5.6614	6.9416	4.1427	14.991	9.0248	14.542	5.4317	8.1648	5.2642
15.329	16.026	12.683	14.121	14.765	12.343	15.579	12.061	13.292	15.086	14.722	14.313	12.577	13.154	14.75	14.372	14.353	18.873	14.45	21.136	18.121	12.435	12.477	13.608	15.257	13.045	11.689	12.221	13.08	13.004	11.606	13.611	12.418	11.422	11.292	11.205	12.189	12.113	11.328	11.357
1.5104	1.3513	2.0346	2.3287	2.2303	1.8076	1.3821	1.4222	1.6896	2.2695	1.7805	2.331	2.834	3.4385	1.8423	2.9519	2.1477	2.4421	2.0814	2.4282	2.1013	4.4794	1.8525	2.0547	2.3039	1.8223	2.6117	1.9931	3.3886	2.5109	2.1763	2.3747	2.4249	2.0248	2.6859	1.9961	2.586	3.5318	3.2411	2.3946
2.7815	3.2195	1.5138	2497.1	1.6319	5.2763	3.2696	2.7413	2.5352	2.0668	1.788	5.9531	1.5634	2.5293	1.9863	2.0051	2.6641	1.7043	2.7339	5.6532	4.0447	8.5999	3.8178	4.0274	5.1929	3.5341	2.726	4.556	2.8351	3.7073	7.8992	2.5652	5.1189	2.4959	2.6551	2.241	3.2061	2.7259	3.9655	3.0737
2.7416	2.8826	2.2465	3.8907	3.7517	3.6487	2.9528	2.4653	2.6647	2.2131	3.1408	1.9143	3.418	4.2171	4.4718	4.2994	4.1825	4.2352	4.4444	3.6348	5.2222	5.5791	3.582	4.0932	4.7198	3.6243	2.7425	2.9915	3.595	3.4923	3.469	2.8594	3.1149	3.8783	4.1712	4.2902	4.2514	3.9891	4.2337	4.4906
23.74	3.3252	5.167	5.2312	7.1168	7.9092	6.3143	4.778	15.036	7.3627	5.8894	7.0894	6.0727	9.069	7.1766	3.7413	10.159	6.7403	7.0818	6.3779	5.7177	5.225	5.279	4.9738	5.9999	6.181	5.1932	6.2131	5.5211	5.7221	6.4553	4.5226	6.2626	6.391	5.247	3.8144	5.3985	3.8417	8.5319	5.1228
5.8689	8.9271	5.8169	15.364	7.2857	9.4587	15.477	2383.4	7.8452	12.384	19.451	8.0464	9.7812	10.023	9.7668	8.4098	9.3784	8.5352	7.0403	7.9885	7.025	8.0096	10.322	7.682	4.6175	9.994	9.1093	7.0507	7.2934	6.5411	5.8385	21.718	4.951	13.835	11.718	7.0256	8.7407	13.784	11.689	8.1234
4.4308	2.7394	2.021	1.6827	2.204	2.0318	3.018	2.4351	2.4888	1.2908	1.5856	1.9174	1.9647	1.8251	1.6205	1.9021	2.9682	3.0593	2.0968	1.9405	3.6391	1.9351	2.1389	1.5998	2.0033	2.0072	1.7864	1.7774	2.0236	1.9568	2.1286	2.4936	2.5434	2.8626	2.504	2.9472	3.7192	2.9772	3.7056	3.2404
17.201	11.413	13.492	11.926	21.231	10.847	15.61	17.054	20.426	20.78	22.547	17.857	11.953	15.602	20.839	26.14	16.623	14.437	15.83	26.695	14.895	9.6115	11.263	6.2167	7.0796	7.1066	9.4697	11.861	7.2849	11.258	14.244	12.883	14.153	12.342	14.954	16.211	14.695	16.755	19.867	13.384
8.8288	13.35	9.6659	10.05	10.832	9.4254	11.403	9.0805	7.9286	19.513	11.185	10.922	15.325	10.409	8.1127	6.9775	8.3949	7.8564	8.2712	6.8806	8.3767	7.7222	8.0679	6.2598	6.249	4.7829	5.6999	5.1076	5.6112	5.0686	4.953	4.4443	7.9158	6.1903	4.8888	11.014	12.903	6.618	8.0698	4.5765
5.1866	7.4141	7.8647	5.7817	6.3395	5.1323	5.8364	4.344	10.739	4.7624	3.3079	8.443	4.5828	2.6893	5.4177	4.8882	15.388	8.7318	8.5776	5.6633	5.264	10.545	7.1998	4.9807	4.8015	6.8954	6.0447	5.0399	5.2522	5.1151	6.5826	9.359	7.2599	7.4299	5.798	5.8549	7.0645	6.8163	7.5283	7.1949
17.437	14.529	12.486	13.076	12.869	12.922	11.057	12.32	12.842	16.594	15.351	13.448	14.254	12.03	16.761	14.304	13.201	11.47	15.121	16.04	11.805	9.1384	6.731	5.9363	4.1649	4.0701	4.3511	4.0131	4.7555	4.5617	4.3711	4.2061	4.2837	3.8874	3.1721	3.5834	3.8981	2.9827	3.6226	3.6078
6.424	11.367	5.887	4.4088	5.5484	5.0375	4.7061	4.7425	3.5513	3.5611	3.5071	3.8903	3.2466	2.7688	3.1353	2.7812	2.5689	3.0081	2.7428	3.1324	3.1829	3.4418	3.1181	3.6128	2.4076	2.2267	2.0802	2.1893	1.9222	2.4095	1.9266	1.7437	1.9889	1.7441	1.9993	1.7722	2.3029	2.1494	2.1995	2.1287
3.051	2.1011	2.1973	2.3383	3.3013	2.6061	3.5666	3.8432	3.2629	6.3541	3.7963	3.6251	3.2544	3.1186	2.7577	6.3072	2.6962	2.7383	1585.8	3.9398	3.4948	3.1719	3.3104	3.4377	2.1535	2.5957	3.6735	2.7867	3.5925	4.0186	5.3661	2.4554	4.06	2.1415	2.3877	4.1042	2.829	2.2394	2.1468	2.1945
3.2098	4.0826	2.5066	2.7979	2.029	2.4502	2.077	1.7874	1.6047	1.7477	1.7322	1.8508	2.002	1.6806	1.6209	1.7293	1.8048	1.7015	2.0162	2.1085	2.2606	1.767	1.8439	1.5974	1.4849	1.7638	1.7984	1.6934	2.4193	1.8893	2.2571	4526.6	5.51	6.6682	4416.6	4.1756	6918	2.4675	2.8193	4.1833
17252	5922.7	16443	689.44	7290.2	4910	5.0558	3.7847	4.7856	7.0888	7.0879	7.2346	9.6553	1403.5	330.96	1553.5	4770.2	65.06	4916.4	6.8381	4.4604	3.2194	3.6052	2.7262	2.8781	2.4914	2.3974	3.0561	3.3649	3.8196	3.9	4.6149	3.9912	2.8741	3.2411	4.3016	8.2876	5.9359	5.355	6.2974
2.8482	2.1832	2.9804	2.0153	5.2686	3.2953	3.0609	9.5645	3.6708	3.0868	3.7302	3.5834	3.67	4.1424	7.0991	2.7033	4.2147	5.3255	3.4715	3.7979	7.9714	4.8587	5.1906	5.5344	4.1132	4.5987	4.0451	4.7411	3.5095	2.9662	2.8362	2.9198	5.0399	5.0268	3.9462	3.4663	2.7328	3.0951	3.2443	3.5318
5.5698	5.8514	15.358	9.6142	7.6227	7.1832	27609	10.76	7.2938	7.131	14.631	30.03	6.1789	6.6558	9.8412	13.22	13.771	6.8928	20.406	9.4107	11.558	9.0973	7.5116	8.9569	10.279	8.2126	7.0143	19.302	19.094	7.6891	8.22	22675	9.6535	24.772	8.4609	7.8751	28.183	9.5722	40.767	48260
7.7697	3.8228	6.0989	6.2461	6.5877	4.8396	9.9901	7.2834	5.2043	6.7277	9.2607	5.8312	3.871	3.8545	3.2788	3.9633	4.619	3.7378	5.4105	3.3682	4.7549	5.3065	3.8572	5.0919	3.3977	2.5443	2.1514	3.0529	2.3624	2.2563	2.2438	2.1686	2.2188	2.3167	1.8782	2.0249	1.9891	1.9412	1.9928	1.9244
5.2151	4109.9	9.9239	3.4857	7048.6	4.5888	4.9121	7.0882	9408.5	5.169	661.82	2.6526	2.902	2.954	63.403	2.3846	5.3679	2.0853	2.6566	2.3609	3.3478	3.0618	2.611	1.7139	2.2567	2.6371	4.0503	3.5026	2.9066	3.1596	4.1559	9946.2	125.1	2238.7	4156.8	25.387	3967.8	1409	61.27	1131.7
11.812	14.883	13.659	14.723	13.339	14.345	11.217	11.379	11.959	13.615	11.047	10.05	12.096	11.056	12.913	10.229	8.6481	9.6422	10.152	8.5693	8.0182	8.3025	8.4225	8.5197	9.9802	8.0736	9.297	12.126	9.0027	11.826	11.454	9.6533	12.009	11.571	11.11	11.395	12.996	12.273	13.789	13.13
3.4951	3.2986	3.381	3.8257	3.9094	2.7673	3.0663	2.0981	4.438	4.1737	3.2156	3.2642	2.4991	2.6715	3.7633	3.4787	2.9979	2.9191	3.3756	3.3994	3.556	4.8625	2.9837	3.4757	3.0468	2.8763	2.3083	2.6175	2.0028	2.3042	2.4666	2.3817	2.1368	1.9648	2.1869	2.1605	2.1212	1.7951	2.3216	1.6678
4.3417	5.3671	6.4666	7.2422	6.1527	8.6714	8.147	4.9634	6.7834	7.1754	10.547	6.3068	8.8476	9.8096	24.948	18.673	5.5564	14.066	8.8541	8.5239	10.766	11.299	8.7913	4.6463	5.9138	5.342	6.0102	5.4938	5.4924	5.6295	5.614	6.2254	10.286	9.6138	7.2823	8.6609	6.5704	8.2202	6.4291	5.8046
5.7372	6.1961	7.9618	9.6977	11.436	8.2194	9.3495	8.3152	8.4603	8.8249	9.8311	7.9387	10.064	8.9137	10.082	10.09	8.7981	10.714	8.9358	10.595	8.0811	6.4466	5.3461	3.5952	3.8784	3.6472	3.8202	3.3897	3.4016	3.7078	4.0685	3.7984	3.6414	3.8905	3.1033	3.628	3.385	3.546	4.966	3.458
1.5181	2.2211	3.2847	6.2854	3.3002	2.4833	2.3835	2.444	2.5511	2.3334	2.8314	2.0276	2.991	2.1979	2.2472	5.4035	39.33	2.8882	11.2	4.9418	4.0285	3.9638	4.614	4.1698	4.1837	3.732	6.0175	3.9679	2.4145	3.9806	1.6855	3.9949	3.5622	4.7684	3.5421	3.0197	3.1175	3.4442	2.9238	2.8254
2.0304	2.2083	1.6567	1.9116	2.1523	4.8621	3.1272	2.9634	2.6314	2.3128	3.712	2.4135	2.4962	2.7974	3.6283	4983.4	2.7795	2.102	2.0832	2.0481	2.5941	5315.6	2.3511	2.239	2.4738	2.0593	3.3463	6.7479	6.3619	5.8605	4.9764	3.923	3.1925	3.2066	53.089	269.42	2.8356	6.3355	5.3177	2.884
3.0018	4.681	2.5613	3.1013	5.1072	3.9994	5.4318	4.9296	4.609	4.5081	3.714	5.3218	4.4076	4.3415	4.1796	4.6019	4.5027	5.2445	5.1112	4.9035	4.7603	4.4159	4.3259	3.7716	2.9744	3.1665	2.5665	2.4369	3.2404	3.0132	3.3405	3.0038	3.0967	3.7861	3.5808	3.4596	3.6578	3.2644	3.8366	4.0451
13.964	14.614	14.547	16.234	15.255	12.817	15.361	13.978	13.847	20.004	19.168	11.798	12.788	13.913	13.17	12.85	10.816	12.226	13.91	11.103	10.936	9.734	10.474	12.496	9.7262	9.7083	8.6568	10.487	9.1143	9.7967	10.275	9.9096	9.3206	8.6375	10.468	8.6802	11.945	10.972	14.319	14.126
3.2433	6.5748	4.4399	6.5635	7.566	7.3568	7.7638	7.6752	6.3826	7.2723	13.009	6.1229	6.1725	5.7714	10.68	4.825	6.5826	7.5009	6.1924	5.612	9.855	9.7638	9.8807	8.1884	8.0074	4.533	5.2137	5.3323	6.2714	4.8357	5.6278	4.9055	4.6801	3.9974	4.5881	4.0615	4.5579	4.0893	6.208	3.8954
5.4559	3.2585	2.3607	3.8284	2.4608	2.8656	2.2766	2.6891	1.9776	2.2688	2.4755	2.9469	2.8707	4.6033	2.1887	2.5687	2.5934	2.6116	2.1233	2.7287	2.3821	2.152	1.6619	1.7096	1.8743	2.0521	2.0231	2.0168	1.6711	1.9796	2.0255	2.3415	1.9599	1.8989	2.146	2.0161	1.9975	1.7313	2.1002	1.6812
9.0524	5.8026	4.3474	4.9829	3.7089	2.7697	2.9769	3.505	3.8083	4.2593	2.7448	3.512	2.6652	2.7468	2.5731	2.5465	2.7339	2.5132	2.3005	2.3323	2.0326	2.808	3.0796	2.4967	3.05	3.0502	2.9442	2.3712	2.9448	2.9974	2.285	2.6025	2.6181	2.5654	2.881	2.548	2.5861	2.7492	2.4368	2.4197
3.0903	2.6469	2.8834	3.1884	2.4861	2.6676	3.1704	3.6156	2.0967	2.176	1.8162	1.9478	2.1744	1.9243	2.4779	1.4983	1.7357	1.7697	2.2297	1.7798	1.6787	2.1126	1.8357	1.5159	1.4864	1.7069	1.7738	1.9043	1.7477	2.0083	2.3482	2.2276	3.3546	4.7305	3.1327	3.0955	3.2906	3.2162	2.9818	3.7327
3.8841	4.5162	4.4809	4.6942	4.9404	4.5347	5.1147	4.1708	4.0863	4.5282	4.1661	4.4388	4.1758	3.8118	3.9573	3.6887	4.6576	4.9269	4.2156	4.3435	4.593	4.0978	3.8869	3.2638	3.0977	3.3161	2.8208	3.2024	3.4941	3.33	3.0895	3.0441	2.7893	3.3349	2.5925	2.5711	2.9357	2.7207	2.4697	2.7974
19.261	5.2473	3.9838	6.9898	5.9475	13.437	8.2573	8.1637	4.7493	5.1284	4.8314	6.7244	4.1171	4.6899	3.6016	9.2467	14.76	3.6966	5.0647	5.1621	5.8211	5.9347	7.2705	4.4951	6.2065	6.8881	11.295	8.6879	7.1512	6.1556	6.7387	4.3429	4.9498	4.7296	4.121	4.0562	3.6616	4.5779	3.8129	4.0128
4.3668	3.165	3.7946	2.8013	3.7576	1.7097	2.4658	2.7629	2.8787	2.3751	3.1678	3.279	2.6135	2.7224	2.3285	3.3937	3.2456	4.0762	2.5	2.1559	2.297	2.6551	2.3517	3.7744	2.9073	2.4893	3.3138	3.5068	2.8508	2.6702	2.7769	3.1314	2.1418	2.773	2.6671	2.4414	2.4498	2.4259	2.262	2.2194
2.1299	2.0094	2.0737	1.8832	1.6243	1.5468	1.7192	1.7729	1.6407	1.5876	1.6777	1.6211	1.7542	1.5996	1.7065	1.6033	1.3992	1.7266	1.4989	1.7085	1.9918	1.7114	2.1665	2.0973	2.0105	1.8854	1.5916	1.686	1.6581	1.6478	1.8194	1.6868	1.7256	1.7123	1.2998	1.6423	1.7441	1.7166	1.8493	1.9081
2.4256	5.0347	2.484	3.826	2.2007	2.3223	3.0893	3.6096	7.1714	4.1997	3.1405	2.7148	6.8286	3.4116	4.8072	7.5344	6.0655	4.3872	3.0392	4.3405	3.7679	6.4994	3.5424	4.3446	5.0234	6.4366	8.0259	9.9533	7.8428	10.824	6.1544	5.5334	7.6011	7.4416	6.2541	6.2232	9.6652	13.655	9.0803	13.724
3.6117	3.4329	2.1012	3.481	13427	4.1104	8029.4	4.6023	1.7931e+05	2.9673	3.6258	3676.8	2.5467	3.4372	3.5604	4.1387	2.7078	5.1524	5298.9	3.6449	3.1756	3.0862	3.9661	4.1028	3.173	2.4815	3.171	2.9293	2.4305	3.3756	3.3673	2.593	2.7496	2.2596	2.6162	2.7888	2.792	8.8461	2.5738	2.6231
14.93	13.874	17.465	13.934	13.966	14.214	14.604	16.253	20.602	16.933	12.065	17.041	16.467	16.549	16.479	16.917	14.14	15.888	14.765	17.637	15.485	15.083	12.435	9.383	9.9133	12.987	11.797	12.995	11.39	9.6849	10.122	10.502	10.293	12.561	11.749	11.146	12.678	10.726	11.658	9.9063
7.1708	5.1226	6.4872	7.9537	7.0868	4.5402	8.5624	3.8104	10.142	7.5994	4.4046	4.592	6.2313	4.0088	4.4345	4.9304	3.856	5.9705	3.75	4.3829	6.0952	5.1392	8.0939	4.1332	4.3843	5.8957	4.5094	5.4152	4.8428	8.6724	5.671	5.295	5.0923	6.6504	5.2368	5.4258	7.2319	4.1555	3.7752	3.2498
3.344	3.006	2.614	3.5121	2.7521	2.3771	2.5486	3.0948	2.0402	2.9878	3.127	2.2052	1.7235	1.7222	1.7187	1.5075	1.9142	1.7568	1.5014	1.8475	1.4154	2.3754	1.7846	1.8213	1.7025	1.5918	1.6512	1.7395	1.2396	1.3767	1.3164	1.2607	1.2786	1.2434	1.1815	1.2143	1.1428	1.0543	1.0518	1.1043
6.8739	3.0088	3.01	2.8975	3.296	3.3344	2.2542	3.0903	2.6131	2.6396	2.3733	2.9518	2.2889	2.0296	2.2209	2.1479	2.2758	1.5613	1.8198	2.5311	2.9643	2.3409	2.3285	3.1612	2.5208	4.2192	3.2504	1.9135	1.7652	1.5364	1.6529	1.5797	1.6438	2.2639	2.0038	1.7115	2.0304	2.0079	2.0389	1.011
2.4354	3.0541	4.4696	4.8838	3.8847	6.0337	6.4193	4.9343	5.3788	7.5034	5.398	5.2003	6.0001	7.4335	8.2372	6.7314	5.6837	7.1009	5.4114	8.8476	8.058	5.193	5.6275	3.9063	6.6638	5.5344	5.64	6.149	5.4723	5.6196	5.7801	6.753	7.4016	5.938	7.0034	7.4963	6.1644	5.9349	6.2179	5.6191
10.191	9.8603	9.8317	8.7106	9.2493	11.133	9.2115	7.245	7.9759	8.964	8.1262	13.042	7.1551	8.0915	7.2203	11.171	7.8372	6.4872	8.0103	7.5497	8.0103	8.848	10.014	9.9064	10.623	12.562	11.462	11.068	10.846	12.245	12.032	11.209	9.6756	14.886	11.482	9.5648	12.836	18.071	12.695	14.968
3.2423	2.8772	3.1213	2.3781	3.276	2.7249	2.7213	3.6703	7.1489	4.2278	2.4499	2.3226	1.7582	2.1461	17.302	1.9698	1.7763	1.6947	1.6271	1.4813	1.4259	1.401	1.5296	1.4599	1.8591	1.321	1.8001	3.4183	8.4244	3.3412	5.7328	3.2177	4.6454	4.5973	5.5423	6166	11.666	4.6653	263.01	2673.3
5.847	5.3758	3.8087	4.8699	6.2287	4.9565	4.0315	5.0511	4.8711	7.9735	4.6286	3.4334	4.2879	5.2462	6.106	4.0179	5.0558	5.3974	4.7321	5.7912	10.107	7.0384	11.282	5.1182	4.4005	3.6361	3.4353	3.3716	2.4235	2.5819	2.1632	1.9906	2.0932	2.3358	2.8761	1.9194	2.3003	2.1904	2.4103	1.7647
7470	4.5578	5.6725	7.0458	7.4041	7.0105	4.647	6.0971	9.748	13.721	6.2469	7.9932	18.653	6.2381	7.55	7.4147	21.296	30.913	11.932	11.229	11.421	11.389	8.595	9.7275	7.1368	8.9567	8.7571	5.9406	15.71	13.805	6.3696	9.0176	9.8292	16.735	23.785	6.88	14.607	8.0127	13.211	5.3568
4824	111.82	7.0986	6.5264	300.43	5264.7	4522.6	1718.3	1136.3	7156.1	6315.2	6272.6	1596.9	895.37	5.1311	5112.5	54681	6739	2.8909e+05	5.3118	5.1439	3.6475	5669	4.7855	3.8503	4.8323	4.9998	3.2856	2.9469	4.6827	4.327	4.797	3.7098	3.1598	2.5582	3.0883	3.6499	4.4776	3.9456	6.4011
4.4506	6.0816	4.0879	93.069	11.846	1.9049e+05	3.7686	11833	4.28	3.5807	4.8497	4.2578	5.0949	4.7863	54.402	6468	4.6021	4.3673	9450.1	3.5011	3.4726	3.3342	2.8281	4.0368	2.8887	3.2912	2.9583	2.3098	3.038	4.1147	3.1866	9.2866	5.1083	3.3209	3.6066	4.6182	3.7446	4.7857	5.2361	3.0585
4.3068	3.6028	3.4047	3.3535	5.01	4.0341	4.8625	3.5049	7490.6	5.5191	3.3258	3.9193	5.0052	3.2785	4.5063	3.4236	4.5164	3.6006	4.8279	4.66	3.9113	3.4566	4.2566	4.906	4.6871	3.9805	4.7888	3.7119	4.5095	4.1746	4.4354	6.1597	6.0699	4.6565	5.561	7.941	8.1701	23195	4.9841	3.2963
5.0006	5.6714	5.2335	3.6345	9.5221	11.083	10.52	4767.3	5.2916	3.9563	3.1632	5574.1	7694.1	19855	4.7366	4.6226	10623	3622.1	4.3415	14.357	4.3998	3.3404	3.0293	2.9158	3.6134	5.2628	5.1412	3.9973	3.0088	2.9705	3.989	3.0549	3.2878	3.6097	3.3201	3.607	4.43	3.6326	3.9864	4.2525
2.2455	1.9272	1.9564	2.1261	1.4675	1.7988	1.5514	1.7614	1.6049	1.66	1.5553	1.6141	3.117	2.4461	3.4214	3.1503	2.8253	2.2334	1.9842	2.3318	2.7447	3.8048	2.457	2.8463	2.5372	4.6639	3.7063	3.0021	3.474	2.733	2.7481	3.1427	6.4076	4.3515	5.6324	3.7155	2.9518	5.3699	4.5747	3.6011
4.2538	6.873	7.7833	6.6229	7.0438	7.3637	11.313	9.7228	8.4221	9.0489	11.769	9.7686	12.442	16.44	6.7644	8.6231	17.241	11.65	11.458	9.9262	11.089	9.516	8.7618	14.176	17.304	8.5847	10.931	9.4713	9.1707	9.2814	9.0588	10.183	8.0674	9.5765	9.4049	9.3391	8.8671	7.4775	8.0692	8.1165
3.8225	5.3511	4.99	4.1687	5.0698	4.9008	5.0892	6.633	5.4818	4.7782	4.4445	4.2729	4.2762	4.8368	5.2257	4.8756	4.4602	6.0523	5.8622	5.5798	6.5298	7.5193	9.6583	10.594	9.6807	13.058	10.948	9.5978	10.995	15.956	12.056	14.009	14.282	13.96	14.07	14.885	12.6	14.049	12.253	12.848
6017.1	1199.6	185.19	34.328	7.3724	908.64	5138.1	15016	4.1803	7586.3	7398.5	839.24	5694.9	7.2519	6.5699	5939.9	564.63	5875.5	3.0123	4.6342	4.62	2.7418	2.266	3.5836	2.8756	1.8424	2.2202	2.3703	2.1387	2.4027	2.3956	2.3349	2.7018	2.541	2.0398	1.8791	2.2933	2.9127	3.0392	2.9945
5.2528	5.9932	7.2205	10174	5521.3	3.5496	17117	5145.5	4.5539	8873.3	4.1307	8755.7	129.63	320.08	5.0878	6.3419	130.24	3.2967	3.9536	3.8927	5496.6	3.112	6282.8	4.0412	4.2144	2.8447	3.4223	7.9832	4.8582	5.675	5596.3	7784.1	14.937	8.439	5.3488	3.4674	2.7713	3.6224	11153	4.7644
1.823	1.551	1.6964	1.7518	1.7004	1.8269	1.7264	1.8141	1.9826	2.5167	2.4135	2.1583	4804.2	63.661	1404.3	197.27	281.11	84.714	6.5458	4413.2	1341.2	1572.5	186.55	374.96	2197	2326.9	928.81	739.02	4.9349	8413.2	828.87	6995.8	1709	70.329	4618.8	4.8042	5.2183	14330	4.8235	160.43
9.1584	7.4951	6.8534	7.6104	6.6905	7.6641	7.6773	8.2589	6.2968	7.8243	7.9496	6.5465	9.9996	8.6676	6.9355	7.4845	7.6641	9.2719	8.7657	9.0935	5.7606	5.6187	2.289	1.9404	1.7195	1.7815	1.756	1.747	1.5906	1.7609	1.7916	1.9107	1.9047	2.0071	2.2217	2.1885	2.2192	2.4556	2.2496	2.6336
4.4686	5.2023	5.5913	5.7352	6.0139	4.9972	4.9171	5.5893	4.8919	6.139	5.0722	5.3923	7.0992	4.6636	6.9545	4.8126	5.476	5.0233	7.1364	5.3037	7.056	6.8902	5.7068	5.6152	4.1575	3.9975	3.3092	3.3776	2.7723	2.9121	2.3906	2.7163	2.4073	2.0603	2.8334	2.5898	2.274	2.8221	3.6047	3.7314
2.2669	2.3811	1.9919	1.6746	1.6508	1.6555	2.0805	1.5142	1.4816	1.4638	1.5694	1.4495	1.4529	1.6608	2.1539	2.4445	2.6084	1.4512	1.3529	1.679	2.0396	1.515	1.5285	1.8357	1.8991	1.7641	4.163	4.1071	2988.6	3.1752	1048.4	5.4563	5.506	2335.5	887.3	106.36	727.74	140.38	3663	1322.4
3.0391	2.6727	2.4719	3.0763	2.7623	2.6708	2.1286	2.0815	2.2947	2.092	2.7307	2.1928	2.203	2.0454	1.8289	2.0668	1.571	1.6043	1.7829	2.6162	1.9754	2.0525	2.0064	1.907	1.8825	2.6498	2.164	2.6955	1.9168	1.7501	1.5596	2.071	1.6302	2.1156	2.3998	2.5642	5.7919	2.7563	1.8763	2.4015
15.767	16.76	16.887	17.978	15.659	16.057	16.25	16.304	17.625	16.903	17.128	13.429	15.25	15.696	18.023	14.848	15.233	15.87	13.222	12.25	15.277	14.848	13.161	10.16	13.038	10.047	12.109	9.9073	10.659	9.0527	9.4336	7.8639	9.0653	8.449	8.8786	9.1555	10.099	10.442	12.188	11.517
10.324	11.531	13.931	13.95	19.956	18.497	24.748	11.724	17.321	17.236	13.318	17.819	18.543	18.341	19.525	13.536	14.944	14.55	12.026	19.125	15.794	16.486	23.081	8.4048	18.317	20.736	20.756	15.283	18.913	22.187	21.397	26.156	17.172	19.694	19.947	23.787	19.947	22.26	20.161	17.929
2.281	2.8888	2.0027	1.9708	34.255	2.5102	3.1608	3.0607	2.9797	2.072	4.7273	3.2244	1.2786	1954.8	1.852	2.7202	1.0957	1.5792	1.0009	1.2346	1925.3	2514.1	9.8049	2.3301	2.4344	1.8342	1.8905	4.2327	2.2663	3.2567	303.26	2050.5	2.2035	4.165	1.9781	1.2361	6.1407	4.5182	1.9429	11.066
11.469	5.0373	6.4365	8.0617	7.3771	7.9297	8.652	15.855	6.2172	10.091	10.897	7.6145	11.719	9.8288	6.2035	7.9544	8.3281	8.0161	8.8403	15.908	9.3329	11.446	11.254	10.542	10.282	11.361	8.1649	6.1388	7.6477	6.5067	10.69	6.8597	7.0932	9.1747	7.6056	6.2108	5.4602	6.9382	6.2784	6.6796
7.8014	6.4307	8.0784	11.532	8.6238	9.0372	6.8687	5.1049	4.2345	8.587	8.2976	5.3725	3.6577	3.8262	8.8871	5.2187	4.6748	4.2439	3.1815	6.0663	6.1893	6.962	15.409	4.9225	5.5066	7.8161	6.6633	6.5164	10.316	6.7755	5.9588	6.399	6.8344	5.6666	8.8892	4.8888	5.4976	4.4373	5.2805	5.6275
8.4807	9.2363	8.406	9.0571	7.6841	9.0529	8.1882	8.5997	8.3096	10.378	9.3598	8.8583	9.0325	10.032	10.377	8.8359	7.8241	9.0988	9.7818	8.8389	8.6649	9.1734	11.564	15.145	13.176	9.7787	11.618	12.033	14.199	12.279	11.602	11.426	10.719	9.3934	11.262	10.969	9.7195	13.38	10.993	7.4213
11.548	10.931	10.85	9.914	11.029	13.425	10.837	9.1252	14.231	13.208	11.153	11.583	12.476	14.85	11.54	11.248	11.928	16.259	9.8815	12.776	12.71	13.891	14.911	14.734	11.927	16.432	19.043	19.317	18.014	19.742	21.045	19.411	18.951	21.507	13.057	16.816	15.004	15.959	14.931	13.874
2.1346	2.3758	2.4695	1.8136	1.799	1.6127	1.6544	1.5636	1.4974	1.7259	1.4574	1.7839	1.8362	3.0415	3.3475	1.6992	3.5595	3.7074	1.6943	1.7121	1.2215	1.4141	1.2675	2.7921	1.6962	1.3381	5.3057	6325.6	4.9783	4.4177	486.2	1998.2	7.0241	5218.9	5.7944	2937.9	109.08	157.43	116.84	27309
8.5617	31745	3.4579	3.8763	3.1251	2.4917	2.9409	2.9954	1.8965	2.283	4.2956	1.8751	2.7548	2.0123	2.7526	1.9024	1.7039	2.1023	1.9115	2.3619	4.0571	2.5628	1.8571	1.8209	2.0464	1.952	2.0584	1.7967	1.5732	1.7719	1.6252	2.062	1.7335	2.1339	1.6796	1.924	1.6348	1.6607	1.8021	2.0935
1.8775	1.7416	1.8239	1.7298	1.7517	2.1172	1.4879	1.624	1.903	1.5509	1.5179	1.641	1.4518	1.372	1.5552	1.5538	1.6001	1.7996	2.5163	2.0704	2.3676	1.7577	1.7736	1.5314	1.5379	1.4342	1.2036	1.2815	1.262	1.1512	1.1596	1.0901	1.2216	1.1787	1.066	1.1267	1.145	1.2138	1.3451	1.1835
7.3684	21.098	9.4217	10.318	10.436	13.687	12.633	12.326	9.1423	16.892	18.179	11.344	14.57	7.7886	7.9486	7.3893	7.7718	5.6503	8.716	8.9072	10.521	9.9395	8.2274	9.5414	9.4511	11.023	10.368	8.5791	9.4294	10.713	10.821	13.107	13.079	10.973	8.9903	6.8743	10.451	7.1078	9.6582	11.081
5.0811	4.9117	5.7131	5.3292	6.6096	6.9152	5.7108	5.5141	5.9229	6.6532	6.1422	6.4443	6.2379	7.4993	6.8577	7.2278	6.6609	7.9959	6.5922	6.3376	6.5563	7.131	7.9446	7.46	8.8274	6.9792	6.8752	6.8508	6.6964	5.8831	5.6069	5.1197	5.8476	5.2734	5.0892	4.9598	5.6158	5.2786	5.4452	7.1928
6.0166	5.0336	6.2413	5.3819	5.5639	6.1375	6.4631	8.562	6.327	10.23	6.2172	7.6762	7.7233	11.951	8.6658	8.4441	8.0012	10.229	9.2609	10.385	13.818	8.107	9.7022	14.741	10.741	10.525	11.582	15.762	13.248	20.208	20.752	17.222	16.355	17.675	24.808	13.381	21.71	15.753	18.195	19.038
2.5453	2.2986	3.9558	3.1644	3.489	2.6687	3.0654	2.7502	2.3105	3.034	2.8861	3.5301	3.3124	2.7752	2.6806	3.3381	3.0455	2.6264	4.2643	3.1972	2.0452	3.093	2.6673	2.2802	1.9154	2.1332	1.9194	1.6785	2.0291	1.8481	1.6616	2.4065	3.6599	2.7048	2.3682	3.4085	3.3738	9.8693	2.4193	2.7755
3.5599	3.5801	3.6984	4.42	2.9887	2.9789	9.6871	4.6033	3.8718	3.5538	10776	5.2754	3.4268	3.4532	2.686	2.7276	2.1221	2.567	1.9932	2.5847	2.5218	2.4519	2.8117	2.474	2.3395	2.0724	1.9672	1.7217	1.71	1.9103	1.6354	1.9008	1.9075	1.5103	1.9673	1.8083	1.8657	1.4681	1.5114	1.758
4176.5	6.6282	3.41	4.4328	4.6609	5.5321	4.3234	3.4493	3.6912	4.5086	4.5782	4.7954	5.8793	2.779	4.9614	4.2565	4.5907	2.9618	3.2388	3.0363	3.5543	2.5334	3.554	3.2194	2.6697	2.8229	2.4883	2.5299	2.0279	2.4364	2.1905	2.2993	2.4853	2.6044	1.9531	2.5886	2.4228	2.0271	2.7869	3.2459
3.5511	2.8959	3.0636	3.1188	2.916	2.666	2.9528	3.0428	4.5293	3.8768	3.4376	6.4686	3.9249	4.1296	2.4098	3.3049	2.4398	2.7587	3.228	2.5145	3.2683	3.2898	2.7232	2.165	1.9564	1.7755	1.9213	2.0473	1.5888	2.0148	1.7426	2.2317	1.9771	1.6464	1.4658	1.5043	1.9018	1.6632	1.6544	1.6614
9.1131	10.19	8.3966	8.4615	9.6074	9.6946	9.5129	8.8145	9.9388	6.8912	8.0156	8.6469	7.4646	7.1854	7.9505	8.3445	6.8512	8.1945	8.533	7.5968	8.2963	6.5504	7.1396	7.0883	7.588	8.4681	8.8631	8.6036	6.3035	6.5063	6.7689	7.0614	7.4632	8.4334	7.312	8.0728	7.9881	8.7668	7.3809	7.3043
2.2274	5.4659	3.7062	3.0332	2.6154	4.7387	2.4556	4.0539	5.4606	3.6672	3.4214	3.7418	3.4615	4.3892	2.5644	8.047	3.8752	3.2551	3.687	4.3489	3.7309	10.068	5.1233	7.9033	10.253	6.9057	6.1111	22.191	5.2211	3.6634	10.15	16.181	7.6843	6.2727	12.686	9.8561	13.397	6.7038	6.7907	11.021
5.2391	6.4586	8.2282	6.2073	9.2233	7.491	5.2553	6.5841	7.1373	11.998	10.321	7.1582	7.9135	4.3737	5.4021	4.5583	5.9627	4.165	12.914	6.8113	6.225	7.2219	4.2852	3.9486	7.634	5.671	10.191	10.519	6.4721	2.3462	10.32	11.792	4.8689	4.3126	4.9609	4.3438	4.5475	4.4055	6.1295	5.9697
2.9883	3.0124	3.3726	3.6735	4.2763	3.9699	4.6165	4.7487	5.535	5.8963	4.3237	5.2102	6.3247	5.7786	5.2602	4.8496	3.5181	4.3788	4.0078	3.7157	3.5458	3.8616	4.4313	3.231	3.9328	3.4596	3.0689	3.3568	2.793	2.2789	2.7357	2.6936	2.6695	2.4171	2.6768	2.6835	2.6042	2.5387	3.139	2.9886
17.371	18.034	22.176	37.094	18.6	27.179	12.258	15.085	18028	9.5779	22924	12.139	5.5154e+05	16.442	8837.5	15.796	13989	767.29	15.868	9519.7	8.0755	6.9714	9.0058	6.681	9.7553	6.4781	11.079	7.7892	7.9678	8.5635	17.133	12.122	12.815	9.6143	7.5092	18.904	16.76	11.163	8.2407	10.785
5.0993	6.1664	5.5449	5.7153	7.8605	13.604	5.9988	8428.1	10.118	6.369	7.6616	6.4681	12.528	4.3795	9.9624	6.6556	7.8776	5.4402	5.8639	4.7967	5.7252	8.0733	7.84	8.1496	7.4782	6.8711	8.5507	5.5046	9.1231	8.6865	11.378	11.695	9.8037	11.229	8.2623	11.924	9.0155	7.1796	9.6764	8.2341
2.1741	1.7283	2.03	1.7769	1.4833	1.8925	1.6903	1.8944	1.936	2.442	2.5614	2.7238	2.2791	2.8946	2.3063	1.8807	2.3812	2.0863	2.3508	2.125	2.426	2.1742	1.8062	1.8818	2.1354	2.0236	2.2124	1.8071	4.193	1.9435	1.8293	1.5131	1.6259	1.716	1.5499	1.6009	1.5452	1.8858	1.7353	1.5793
2.9476	3.1654	3.0448	3.109	2.6964	3.2819	2.7275	3.5271	3.8791	2.6627	3.5341	3.8129	3.299	3.5771	3.2963	3.0947	3.2501	3.3256	3.1828	2.9293	4.0831	4.6813	5.9117	4.9281	4.6927	6.2627	5.8493	5.2697	5.0039	4.8737	4.0866	3.4659	3.8431	3.6222	3.8745	3.8368	4.0209	4.2875	3.8477	4.0196
5.315	4.4332	5.4037	6.3315	6.5489	2021.1	3.8335	1.6738	25.851	1.5632	1.2116	4.9084	1.0536	5.6309	5.1615	1.1455	1.2555	1.1855	1.0164	1.4963	1.2318	1.8441	2365.6	2.5062	1.4141	4.6647	1.2822	3.2603	3.1588	4.1519	2.5443	2683.5	22334	3343.4	2411	3465.2	2306	2386.2	3319.4	3296.3
2.3338	1.7074	3.3214	2.8543	3.9039	1.8524	2.5151	3.279	3.1652	3.1615	2.2871	4.0854	4.1625	3.6813	4.5168	3.2868	4.8814	5.0319	3.3663	3.92	3.6198	7.3118	3.3178	3.409	5.6855	5.4706	7.9747	11.089	11.284	12.491	13.918	10.812	11.841	11.646	10.164	8.4169	11.686	19.587	10.414	7.3843
3.0312	3.1223	5.3325	5.5181	5.9352	8.8537	7.0636	6.8497	5.4166	7.3667	4.2879	4.9865	6.1236	4.1371	3.3721	3.8856	5.5146	3.3379	3.2995	4.3725	3.3498	4.1375	3.5339	2.931	3.3948	3.1104	2.7353	3.1154	2.6059	2.6452	2.3941	2.9829	4.1506	3.663	4.8245	3.4364	3.3844	3.6325	2.3776	2.6143
8.3935	7.7257	9.3364	6.8989	8.2942	7.6737	7.7876	9.0065	8.1116	8.1701	9.8736	8.9656	8.4103	7.6167	7.5396	6.8004	6.9901	6.6071	7.6519	9.1858	8.1516	7.1377	6.4225	6.7573	6.9682	6.8346	6.5636	7.8397	7.5735	10.473	8.3896	9.4064	8.8917	9.549	8.1941	7.9207	8.2101	7.5442	8.0748	7.9044
7.5336	9.6293	9.975	8.257	6.1893	7.8351	7.3313	8.1518	7.6446	8.0107	9.1212	11.114	9.1664	12.173	7.3394	9.0157	8.8524	9.6163	10.69	9.6321	9.2486	9.7777	6.8369	7.0858	7.1458	7.0597	7.452	8.2863	7.8398	7.5717	7.9745	7.3079	7.7216	7.8102	6.9349	7.6138	8.5983	7.2204	8.3945	8.3889
2.9392	4.7848	2.3892	2.8742	2.6052	2.8849	3.5976	3.0978	4.6647	2.9853	4.8085	3.6398	5.0302	4.9989	4.1001	5.6025	4.2095	6459.5	4.9045	4.0073e+05	5157.3	4.9088	4.2405	5344.5	4.2189	3.7758	5.6024	3.4115	4.495	3.5987	3.2958	3.4466	3.2668	2.8545	3.6479	2.5291	3.381	3.4689	2.4777	3.3369
7382.4	3.5153	6497.8	6.2804	17.679	5.8129	7.9529	7.8062	21.229	20.989	121.41	5.8175	14.311	6.059	3.4481	6.6144	19.81	14.615	8.0714	10.351	8.2366	11.424	4.6265	6.9373	13.821	7.3923	5.944	7.4372	7.9268	7.1197	8.0094	5.3359	7.3092	9.5307	7.1572	4.1423	11.114	4.6789	8.1857	5.7958
7.256	256.59	477.94	6.4958	9.3367	103.65	8.8127	1.0444e+05	378.96	12.122	1088	8.1317	5.5834	4.6723	279.68	8.4715	13608	5.5342	5406.5	87.404	5182.4	4.8428	4711.2	4.0517	5.0598	4.7852	7101	7.6557	6.6886	7.2727	1805.3	9.8458	11.93	5.9387	10.149	2796.1	2369.9	3058.3	3211.2	2481.8
6.5107	6.071	9.2379	7.7227	7.8372	4.7094	6.4585	6.0781	6.7647	7.2438	8.0668	7.9119	6.9793	5.4991	5.0807	7.3064	6.5857	6.2941	6.7693	6.0008	7.748	9.666	6.6738	7.6082	7.1281	8.5358	5.0475	5.8978	9.7559	5.828	8.1813	7.0703	8.5459	8.3726	7.7444	7.9798	10.336	18.524	14.497	16.69
4.1086	3.6812	4.8184	6.2793	7.6594	4.9386	5.947	4.3148	5.121	6.7442	6.447	4.8001	4.5777	6.8932	6.142	4.3499	5.6597	3.9154	3.8647	3.8411	5.0969	4.7113	4.8864	4.9109	4.6097	4.6698	5.3831	6.5676	5.7942	4.402	4.5366	4.8999	4.6703	5.1191	7.128	8.0215	5.3135	9.172	7.6108	7.2198
25.957	4.7773	2.4806	10.481	8.1149	6.7182	6.1546	6.6455	3.9122	19.66	11.505	6.7673	8.5941	4.2905	5.0031	4.1391	5.1437	12.37	4.4063	9.4493	8.9339	8.7195	6.5393	12.259	11.605	6.6294	6.7242	8466.2	8341	16.379	6210.9	9630.6	5000.6	12.171	11.358	16.894	16.188	10.31	52868	5.2497
4.1809	4.9502	5.4939	2.6226	5.4788	3.2273	3.7938	3.5913	3.4878	3.5778	4.9328	3.7625	4.0012	3.1954	2.4674	3.3522	3.0389	3.3629	3.2178	4.3669	4.5869	5.6211	5.782	4.2993	4.0932	5.3009	5.5924	4.6633	7.7175	10.149	4.8466	10.109	12.819	19.659	12.238	8.3377	10.501	17.974	13.7	6.8213
2.3313	4.1318	3.7262	3.6857	4.7682	5.6284	4.072	6.143	5.457	5.0806	4.2284	5.3877	4.6556	4.4751	4.4105	3.8189	5.1164	6.1866	5.267	4.8395	5.4953	6.2034	5.9215	8.3116	5.0525	6.3776	8.3408	5.8741	4.9975	5.4082	7.4639	4.9972	7.5788	7.213	6.4643	7.791	8.2455	5.9038	7.1424	6.233
8.7585	10.387	8.3877	9.3723	8.6587	9.5466	8.3816	9.6179	8.0068	12.868	10.72	11.922	8.1369	9.7109	8.9645	14.406	10.291	10.862	10.159	10.412	12.115	11.103	10.517	11.162	11.192	11.764	11.548	9.8947	10.355	7.4408	8.7263	8.7084	9.0486	6.8274	7.5571	7.3586	8.6584	7.9146	9.6702	6.7591
7.0181	7651.9	6.8696	4.3846	4.4125	6.0948	6.1594	7.8342	4.1666	3.6697	3.4868	4.3805	5.1342	3.2802	5.1042	9503.2	3.7878	14581	5.7889	11.305	3.86	8.3959	3.8043	3.9817	4.1429	6.8695	7.0678	4.8268	8.127	3.5646	4.4494	5.2989	3.7624	5.59	7.1824	8.2896	7.3534	4.8021	7.109	6.5809
8.01	4.9074	6.568	3.9197	5.0988	2.9556	4.4505	3.7848	4.7498	6.3663	6.1479	4.8003	8.3206	4.496	4.2834	4.9013	6.5693	7.7305	5.0995	3.4149	5.0166	4.0065	3.8094	4.3276	5.4484	5.9735	5.7302	7.7281	7.7915	11.826	8.3639	8.9497	9.062	13.301	12.319	10.956	10.063	10.859	13.608	12.726
11.067	9.3851	10.376	10.484	9.5759	9.9723	11.772	9.4911	10.624	13.122	9.7385	12.388	12.432	11.889	12.793	14.31	15.889	14.444	15.974	14.536	19.166	15.29	18.424	21.898	18.775	16.42	18.929	20.856	19.375	20.869	20.579	16.612	16.873	16.807	17.657	20.934	18.676	14.392	15.595	14.625
2.301	5.7782	2.6431	6.1281	8.1316	6.539	7.691	5.3309	8.2477	5.246	6.7121	6.6367	21.283	8.2601	14.825	10.448	8.1284	8.8979	14.652	10.234	10.245	6.658	14.065	6.5584	8.9367	5.6672	7.7617	10.023	5.6414	8.4697	8.3815	5.498	6.3687	10.056	4.9133	4.9838	18.941	8.9485	11.483	11.007
10.137	3.2253	3.3857	5.0534	4.1924	3.7605	3.8919	4.9534	5.9605	4.2194	6.3086	3.0385	6.6283	5.3873	6.5818	5.1801	3.7533	7.9345	9.657	3.741	5.6681	4.3298	4.6423	4.8251	6.3746	4.5381	4.7086	4.7493	4.1223	4.624	7.6571	6.1981	7.6314	5.9326	6.9797	5.9998	5.1711	7.1242	5.7015	6.5727
5.6325	6.0948	7.3597	9.765	13.125	8.4202	6.5361	6.1788	7.2517	7.1107	8.782	6.5544	10.7	7.3009	7.0093	10.268	10.553	7.262	7.3818	7.0792	6.1432	7.2395	6.9741	12.4	6.6758	8.5975	14.696	9.5032	14.077	14.385	22.15	18.889	16.443	14.486	13.876	14.339	12.953	9.96	17.908	16.384
4.7802	9.9486	4.4011	5.1741	6.3677	7.6652	4.1693	9.7901	4.1192	5.8154	5.155	5.2406	14.189	4.5049	5.8933	8.5417	3.6902	3.8366	7.467	3.5186	5.8421	2.9766	3.1	2.4754	2.9478	3.3371	3.21	3.2233	3.0169	2.9725	3.3258	2.8057	2.6006	2.8915	2.5698	2.3473	2.4643	2.2808	2.1853	2.5758
11.865	6.5955	7.6104	6.98	6.8415	7.9695	8.018	9.272	8.7151	8.3935	7.1043	8.4348	9.1822	14.466	8.4962	10.063	8.6847	7.8423	8.6263	9.5164	9.9842	10.87	9.9097	11.181	10.026	8.3691	8.9235	7.0552	8.8904	6.6234	6.583	5.5175	6.7355	8.2142	9.1392	10.378	12.432	11.075	7.7693	10.424
5.0079	3.9868	4.369	5.8384	5.7427	3.7655	3.2519	6.8855	4.5497	5.8503	3.6096	3.1863	3.7025	4.5857	4.7575	3.6562	2.9563	2.9695	2.8198	4.3841	2.9936	4.108	2.9872	3.6438	3.2014	3.0011	2.4077	2.5458	2.5515	2.1652	2.4771	2.5994	2.6188	2.3969	1.8822	2.1359	1.961	1.9644	2.1014	1.667
9.3224	118.32	3.7301	7.8657	5.9408	6373.5	5.2287	779.76	5885.7	5703.1	158.06	4.8027	12.859	113.65	1922.8	316.79	91.903	6.632	2635.7	8.009	1915.6	3.278	2.6256	4.401	3.0235	2.1292	2.116	2.1364	4.3021	2.6266	2.0054	3.486	4.1159	17804	3.5231	4.7415e+05	2328.7	10.921	5.9509	142.69
7.5268	6.1287	6.2678	8.3341	5.5499	8.2024	6.4523	5.2137	5.0691	4.8687	5.4179	5.0823	5.0468	5.6584	3.2139	4.7511	4.3909	4.1368	3.1128	3.09	2.9202	4.3051	3.2845	3.4017	3.2908	3.0604	2.7661	3.4212	2.7557	3.2066	3.1848	3.4969	2.9882	4.3626	3.8445	3.0841	4.1278	2.8068	3.8961	3.8233
2.6644	2.5946	3.8139	3.1799	3.0776	2.4234	2.9699	2.9595	2.4605	4.0634	1.8587	3.3513	2.162	2.4851	1.7414	1.7171	2.3589	1.6044	1.7948	1.9163	1.8325	1.5672	1.8036	1.6373	1.3549	1.9339	1.679	1.8284	1.6253	1.6856	1.5923	1.7177	1.4929	1.8174	1.6672	1.9018	1.4114	1.4033	1.3704	1.4125
10.73	9.6584	11.758	10.693	10.173	9.5216	8.3527	11.247	11.446	11.335	9.6771	10.26	11.503	11.247	9.6369	8.5083	11.942	12.973	11.981	10.951	11.358	8.7558	8.4558	7.2404	6.7646	7.6264	7.4936	7.1668	8.1275	7.6366	8.3594	9.6623	8.4924	7.7127	7.4335	6.7507	7.7303	6.9952	7.8425	7.947
8328.4	21.541	4.6317	71155	7.9708	9519	15.933	8006.5	8006.3	6020.7	32985	7169.1	5484.3	9561.8	7043.7	6.1397	5.9102	5808.6	3.927	4.4435	1453.2	13.707	4.4512	5.4482	3.9278	4.1004	5.4505	3.2851	6.51	4561.1	9.2898	10.634	36.842	11487	3.4754	25.864	21.934	1.2625e+05	5.3813	4.4444
14.859	8.9112	13.01	5.6863	10.251	11.64	7.0824	5.2435	5.0761	5.8183	9.5882	3.9486	11.419	6.3993	7.2531	12.775	5.0057	13.06	7.572	6.9538	9.1813	6.6082	8.5935	5.7643	8.1619	6.3237	8.938	16.355	7.1196	6.2585	7.6936	6.3862	4.8631	5.8282	4.459	6.438	9.4039	7.6136	6.2583	4.3387
2.9913	3.8468	3.273	7.6464	4.5865	6.9814	3.6192	4.1061	4.7673	6.8389	8.5251	8.0528	4.8225	4.9515	3.8194	4.5392	4.1282	5.1732	5.813	7.389	6.9904	7.6748	4.5564	8.8965	7.9036	8.3682	11.293	10.835	13.626	11.588	11.514	9.9127	11.371	9.3547	11.153	11.125	8.5246	12.939	8.6693	11.007
8512.3	3948.4	99944	2.7933	8.0399	3.8119	3.8506	3.3157	2.6572	3.1383	2.8487	2.4998	3.5802	4.0036	2.7219	2.3434	3.6063	3.0399	2.4115	2.927	2.3993	2.2594	3.23	2.723	2.2385	3.0462	1.9654	2.3179	2.2908	1.8402	2.0289	2.4256	2.666	2.0976	3.1725	2.6384	2.1822	2.3603	2.7931	2.085
10.223	11.198	8.2415	7.9929	7.8613	8.9799	6.9837	10.641	9.5858	10.269	8.3839	6.0268	7.1427	10.949	8.5435	23.089	8.8334	11.027	9.1636	11.351	11.949	10.761	9.0458	7.3381	8.5957	7.2547	5.6935	7.2168	5.6575	5.0253	5.7345	6.2535	5.7252	4.0414	4.697	4.0818	4.9165	3.6825	4.5727	3.1943
6.9622	3254.6	6751	21.103	4.6343	9.243	2.26e+07	79296	5.684	6.2143	512.39	6141.1	1.7176e+05	4.2295	8542.2	6.0947	87.321	71.495	3.8891	2.9807	6369.3	4.2002	8311.8	4.5926	3.7209	3.112	4.3763	3.0384	31.271	3.8167	9.4852	5353.3	11.97	4.5469	4.4887	3.8572	4.5984	2.8335	2.2115	4.0097
3.377	3.1704	4.2699	1.7519	1.8975	1.9986	4.2699	5.0065	3.6799	3.9011	3.3592	3.6479	7.1749	5.1388	3.5313	2.2908	1.5227	1.4684	1.6038	1.5115	1.6302	2.0865	1.6632	2.0503	1.8895	2.4253	1.673	2.6747	2.0778	2.4654	2.2516	1.9535	3.6353	3.4514	3.2055	5.3514	26.157	9.588	3.16	3.0696
2.5877	3.7351	3.7705	3.9175	2.3333	2.1883	2.6664	2.1754	2.0316	2.1658	2.1258	1.9774	1.8663	2.0311	1.8634	1.5931	1.6411	1.3507	1.5127	1.3545	1.2518	1.2816	1.4055	1.3309	1.2722	1.4298	2.1257	1.6439	2.248	2.1029	2.4498	2.1751	3.6791	3.1175	4.5428	6173.6	4.5787	4.8367	4.9726	5.2418
15.827	16.31	14.762	9.8572	10.56	13.439	10.928	11.888	9.8662	13.291	12.83	6.7792	14.501	12.817	14.85	13.564	16.787	10.964	12.97	11.785	11.055	9.2512	9.8138	9.9467	11.711	10.018	9.4165	8.1775	9.2929	8.4406	7.7732	9.1442	8.3248	8.6141	7.5423	8.5757	8.4706	7.915	7.7998	8.7648
7.3419	5.3794	7.9291	6.7614	6.0297	8.0131	9.91	7.0136	6.8717	7.7139	9.952	7.425	15.511	11.538	11.967	10.496	11.891	9.0882	16.149	13.019	11.041	11.03	12.186	21.356	17.283	11.398	10.09	13.174	14.76	17.795	11.308	13.077	21.212	16.465	12.649	15.705	19.201	17.811	22.36	17.949
3.562	2.2256	2.9245	3.2838	2.4361	2.5022	3.13	3.5489	2.4682	2.2851	4.1561	2.839	2.6572	2.1883	2.8373	2.7563	2.2366	2.1888	2.6313	2.6539	3.684	2.4165	1.9584	1.9408	2.1329	2.0821	2.2219	2.059	1.9642	1.7011	2.3007	2.2149	2.0017	1.8032	1.9674	2.0753	1.8574	1.7376	1.9936	1.6924
6.4363	22.596	14.271	7.6355	5.0316	9.8201	7.3119	4.1761	3.416	3.5288	4.8731	2.762	2.6896	3.6059	2.4649	3.0827	3.4546	4.3905	5.1799	6.8463	5.4916	4.703	4.8194	3.3187	3.6137	2.2804	1.886	1.8767	1.7801	1.8859	1.613	1.4678	1.3486	1.297	1.3562	1.3423	1.281	1.271	1.2668	1.1454
11.906	11.293	11.465	7.6281	10.135	10.227	9.0564	7.8133	12.463	7.9243	8.6109	13.514	10.781	10.059	15.632	13.439	11.996	12.702	14.622	10.86	9.9966	9.5621	7.8348	10.421	9.8633	14.077	11.991	11.111	14.318	15.121	16.238	20.275	18.787	21.032	22.425	11.429	15.611	10.123	9.9946	14.408
3.3858	7.5424	6.6926	6.1602	12.235	19.139	8.049	5.6498	8.2736	7.3668	8.3745	22.601	7.8076	9.0387	4.3553	4.8593	5.3684	6.4998	11.62	3.1191	3.5839	3.3785	3.8184	3.85	5.8613	3.6327	3.8091	2.7004	6.5174	4.1995	3.2056	2.3679	3.0199	3.574	2.8029	3.3035	3.2626	3.9496	2.4217	2.5412
3.354	3.5989	4.0232	2.8361	1.7143	2.2395	2.2196	2.161	2.1875	6.8997	2.5825	2.687	2.8707	2.8796	1.9912	7.9185	3.1845	2.8172	3.854	4.1969	2.635	5.461	14.139	15.127	5.3407	6.3762	3.0718	2.9623	3.6559	3.218	4.1161	3.5219	4.3068	2.939	4.0871	4.3854	4.3133	5.9705	2.6859	3.9808
7.915	8.5067	10.086	8.6107	7.2605	5.7485	10.596	7.9956	6.9557	10.49	6.9682	8.597	7.5673	5.7222	5.486	6.2403	5.2655	11.28	7.4564	9.418	6.5674	9.4312	6.7006	8.6408	6.6305	6.7581	5.4289	7.3865	6.7001	7.0602	6.5085	5.511	6.8603	4.9542	5.7194	6.777	6.3153	6.185	6.9267	7.736
13.317	4.9605	11.806	8.0764	10.798	10.158	7.5464	8.7979	13.754	5.4377	7.3357	5.875	6.8992	8.8574	5.9208	10.215	4.8172	6.3411	5.7996	6.6006	6.5296	5.9109	5.4623	3.6023	4.9054	4.0636	4.5805	4.5032	4.1234	4.6315	3.9107	4.6962	2.9158	3.4822	2.7454	2.6482	3.5066	2.8065	3.489	2.8346
5.1896	5.3716	4.5959	3.9861	5.8066	8.6468	5.5701	5.7687	4.2963	4.4734	5.875	4.6697	5.1572	5.4665	3.8152	5.4726	5.0881	3.8874	3.6267	4.4976	3.5831	4.7039	4.2422	4.7442	6.252	5.4771	4.8386	5.6996	4.149	3.8414	3.8681	4.3979	5.4049	5.3934	4.771	4.0038	4.6671	3.9131	4.3239	5.0476
2085.4	5.2951	5.8685	761.91	7811.3	3.9206	5.7415	4.7288	3.4018	2.7283	2.4918	2.2256	1.6829	2.4187	2.4711	2.0205	1.9271	2.3561	2.7199	2.1404	2.0573	2.1491	2.3855	2.3626	3.1256	1.6439	2.0069	3.3028	2.0596	1.9757	4.0689	4.767	4.2447	2.053	2.6959	13.485	1.898	4.3272	1.9088	5.0197
1.5751	1.7028	1.6497	1.837	2.1736	1.7594	1.686	1.9064	1.4127	1.5698	1.667	2.2652	1.9036	2.1972	2.3534	3.3154	1.628	1.6416	1.6986	1.6326	2.1289	2.5535	3.0305	3.7666	4.2463	3.7911	5.0826	5.6317	5.5257	6.7567	5.2108	5.5248	6.6317	6.0219	9.0949	7.0735	7.9985	6.2682	8.5249	7.3096
2.3824	1.976	1.5602	1.4195	1.9229	1.4097	1.3168	1.8728	1.5144	1.6794	1.6995	1.947	2.2255	2.682	1.4358	1.4292	1.5811	1.5784	2.0965	4.1278	4.2842	4.396	2.852	2.5045	2.0615	1.6852	1.5623	1.8583	1.5456	1.3301	1.5522	1.9172	2.0037	1.8801	2.5243	2.1786	1.7489	1.8577	2.5519	2.2057
3.9111	3.7659	5.5113	3.7993	5.9448	4.3766	2.1728	2.5127	2.1801	2.02	2.5926	2.1995	2.3279	2.718	2.2588	2.601	2.6454	2.8452	2.9955	3.4892	3.2584	3.0991	3.8467	3.9936	3.6183	3.0268	3.5978	3.2062	2.8857	4.6076	3.6741	3.6409	3.3893	4.4013	4.6509	3.5365	2.8965	3.3524	3.5224	3.6509
4.381	3.974	3.8318	3.3568	4.7844	3.1989	2.7473	5.4009	2.8703	3.5263	8.4233	3.6314	2.5767	3.4505	3.0167	3.8883	6.338	3.2992	3.7715	4.3045	5.5892	6.1002	4.9877	5.1301	7.5656	6.2509	4.2624	5.0843	4.6053	5.1015	4.1997	3.549	4.209	4.7766	3.6755	4.5555	3.4547	4.8429	5.0306	4.7629
6.2414	5.6412	3574.7	3.5602	5980.7	8.1115	10.618	3504.5	2030.1	5.5958	1869.8	8.8366	12.662	3.6023	4.2839	1.188	2.7526	3.5139	3.8633	5.4325	4.5096	4.1789	4.3082	5.6143	260.35	9.9842	7290.8	8.1749	5.8525	3.2696	6.0487	3.2657	0.93176	1.7002	1.9561	1.3038	1.3809	1.3199	1.2597	1.169
3.1555	4.7551	3.9152	8.1398	9.5037	9.7654	6.9846	8.283	8.116	11.601	5.5875	5.8879	8.5575	13.66	12.842	6.071	6.3161	5.3617	11.009	7.5403	7.8209	7.9261	6.926	8.839	9.2697	10.334	14.756	7.3212	8.4939	11.693	8.4987	10.654	10.984	10.272	9.6024	9.3678	7.5851	8.6699	10.456	9.6224
8.1224	7.8798	10.914	8.9523	9.3424	9.4531	9.1315	9.6438	8.0146	7.4837	8.3629	8.4351	8.3268	7.3244	8.2147	8.0835	7.7191	8.5022	7.5283	8.1385	7.8887	8.7547	7.8199	7.3464	7.0963	7.3541	7.3132	6.5483	6.7244	6.1538	5.1005	5.6934	5.5356	5.161	4.8117	4.7811	4.3771	4.2925	4.8406	4.3359
6.4502	995.76	4.7401	7275.3	1965.2	5.9878	6753.5	13179	977.51	3951.1	5.0525	4.6726	6934.3	3.9051	4901.3	19.46	3.4681	3.2675	4.2293	5.7222	3.6209	19602	3.1324	3.2274	4.2973	4937.4	2.8534	3.5004	11725	4.23	8907.8	6311.9	4.8955	6.4762	1814.7	4812.1	11.855	2588.7	25649	3139.6
5.2767	4.4753	3.8787	3.6733	3.3496	3.9805	4.0001	3.0417	2.7253	6316.2	4.0262	1049.2	196.12	20.59	9835	242.47	113.59	4.566	3.9673	10045	7428.3	5.2106	3.8126	3.704	4853.4	3.9548	70.183	5824.2	196.45	139.5	784.34	1311.8	88.633	1744.4	1307.8	413.09	1111.3	1882	11.331	62.825
8.8306	6.9757	6.492	6.1532	7.8376	8.0987	6.2029	9.4929	9.4892	8.442	6.3819	9.5186	8.5335	7.3655	6.5332	6.5685	6.5604	6.1859	6.4292	6.3732	7.5738	3.8777	3.8164	3.2896	2.3506	2.2323	2.3071	1.8234	1.8614	1.8573	1.8003	1.6196	1.6639	1.4673	1.4789	1.5672	1.6013	1.8724	1.876	1.8496
8.8616	10.492	12.06	96.046	9.0223	7.5974	8.7693	7.7456	9.011	7.6755	8.4366	8.6557	7.8326	7.4454	6.8712	6.5417	7.4241	6.3922	6.6564	7.4206	7.0673	8.6575	7.7895	6.9069	6.1364	5.9457	6.7926	6.8827	6.5113	6.8	7.2492	6.3696	7.5311	6.8985	6.5474	7.3877	7.2395	7.1365	6.3203	6.8631
2.257	3.0649	5.5948	4.2704	4.8698	6.4894	5.2862	6.0746	5.4242	7.6058	6.943	6.2801	8.188	11.646	6.7065	8.0311	13.1	7.0878	7.6942	9.8699	7.7214	7.0572	5.9622	5.7119	6.1861	7.3765	6.3276	8.062	8.8631	10.214	9.0189	7.508	8.1383	7.2452	5.835	7.9779	11.236	7.4452	17.823	10.429
4.2084	7.8953	19719	10.819	339.14	8.6995	3.1603	8.4738	12.535	4.2025	3.1361	4.4638	4.3016	9.9032	3.2735	4.1993	3.8919	8062.6	8264.7	5855.7	12.79	3.415	3.7638	3.3746	4.7439	6.1891	4.0574	12894	4.4653	208.46	6.6342	10.284	188.34	1266.7	191.08	5.3221	402.34	3538	330.06	4138
19.35	31.346	18.271	21.386	21.473	15.249	12.558	15.44	23.645	14.741	12.141	15.465	13.669	10.953	15.388	12.876	12.353	13.183	13.645	12.315	12.243	11.333	11.967	11.763	6.6515	5.0646	4.0966	3.1596	2.6842	3.1371	3.0118	3.3536	2.6562	2.3576	2.1237	1.8042	1.9377	2.2543	2.0571	2.0778
7.4185	7.9728	10.924	9.861	10.022	11.588	11.158	10.735	12.328	9.2518	12.479	8.4486	11.71	11.233	11.461	11.482	11.419	11.028	11.139	9.2297	11.543	11.199	9.1895	11.748	10.679	8.6257	10.286	11.147	10.105	9.4985	8.1608	9.525	9.188	8.2329	9.6385	8.2164	8.1507	7.8323	9.0855	7.849
7.8048	8.8375	14.196	8.7745	7.0573	5.7739	8.1381	5.5637	3.7733	2.7681	3.5377	3.5177	3.186	8115.4	2.8138	2.8903	5.6413	4.0556	3.795	2.9588	2.4505	2.8968	3.0454	2.8029	2.4842	2.4902	3.1376	2.276	2.9997	2.3405	2.9823	2.6384	3.6259	2.2059	1.886	1.8224	1.9969	2.0828	1.8221	2.4557
5.284	5.0341	6.7866	5.3816	4.1447	7.474	7.2332	4.411	5.2309	8.8996	6.6074	3.7466	3.8206	3.2613	5.5303	5.8181	4.7562	9.4586	6405.7	6.4688	6.4848	6.9401	8.668	5.1447	9.6611	5.9328	5.1425	16.111	7.8949	5.7295	4.068	3.6293	4.1666	3.1712	3.0357	3.69	3.1437	3.6914	2.9939	2.9122
5.394	3.9368	3.2777	3.6485	4.4131	4.7301	5.2736	6.4166	2.9275	3.6976	3.5672	3.1218	5.4477	6.0833	4.5302	3.7867	4.6343	6.6958	5.259	5.2506	4.8999	4.3298	2.9733	2.662	2.2952	1.5044	1.6658	1.4202	1.4076	1.5502	1.6199	1.4504	1.4246	1.5307	1.1879	1.3108	1.4746	1.4452	1.6611	1.7743
1.9741	1.9387	1.8346	1.8065	2.1791	2.393	1.9076	2.3844	1.8053	2.425	2.2961	2.1681	1.8205	1.9408	1.9228	1.7078	2.1271	2.2229	1.9655	2.4948	2.9006	2.4621	2.6044	2.5146	2.0974	2.9493	2.4143	1.9939	2.058	2.2578	2.7013	2.0992	1.9738	3.3704	3.3916	2.7819	2.8099	3.2451	2.3869	4.3465
2.9653	3.3876	3.5279	4.6906	4.6391	7.0535	5.5979	4.2299	4.6195	6.703	6.9816	7.0152	6.5795	5.1446	5.2764	4.4546	5.5295	3.9443	5.1242	7.5488	8.0519	8.9614	5.2243	5.0287	6.03	11.767	8.0965	7.2301	6.7481	7.3172	6.5394	7.7224	8.0199	7.1004	7.4031	8.1181	10.961	6.5511	5.5207	8.1235
4.028	3.6875	5744.4	5.2339	5.3961	7234.3	469.38	1.9362e+05	4.908	5.1078	5.0289	93.457	4.317	3.6553	3.8372	3.6341	4.5417	3.5794	6.5234	3.5103	3.7242	8.4419	3.6767	2.239	2.8009	3.4055	3.1063	2.9293	2.2234	2.9347	2.8778	4.8142	3.674	2.7835	2.9286	3.1553	2.4179	2.4113	3.0909	3.1301
4.4952	3.2758	2.9417	3.5108	3.3067	3.2411	3.8677	2.6835	2.8082	3.0467	3.4495	2.1506	4.0573	2.479	3.3445	3.4041	3.5027	2.7463	2.382	2.3375	2.591	2.4268	2.646	1.6482	1.8636	1.4156	1.6561	1.3005	1.1549	1.2619	1.2269	1.2148	1.0794	1.1212	1.1444	1.2002	1.0881	1.0363	1.0601	1.137
4.4288	5.1626	4.6351	4.8532	8.2121	5.4755	4.8095	6.5844	4.0706	7.5495	3.8663	3.882	4.8593	3.0415	3.6186	5.5254	3.3476	4.7286	3.8001	3.4587	5.816	3.411	4.1564	3.4366	2.6249	2.9581	3.7325	2.8075	2.7412	3.5072	3.2621	3.4213	3.0998	3.0891	4.0997	2.8609	2.3743	3.2108	3.3416	3.5898
2.8295	3.075	2.4862	3.5248	2.5558	2.2137	3.0543	2.266	2.7305	2.4311	1.8783	2.4708	2.2718	2.3759	2.4884	2.4626	2.1707	2.4047	2.2986	2.1599	2.4465	2.067	2.0814	2.5467	2.7124	2.8696	2.7379	3.1486	3.2387	2.9772	4.1162	4.0563	3.7669	5.7231	5.2988	3.3209	4.7161	3.6285	4.7769	3.5519
2.5189	3.1595	2.788	3.0868	3.6234	3.101	4.6455	4.6563	6.2552	3.0141	8.5808	7.5812	7.7959	6.2932	4.2219	4.6376	8.1325	10.083	12.949	9.6241	8.2121	6.2603	9.1504	8.108	9.0539	5.7131	7.6995	14.265	8.1517	6.4614	7.9626	11.419	6.5061	7.1206	6.3822	10.895	10.421	7.8979	5.2911	12.169
5.2695	4.929	5.6517	4.0888	4.6395	5.1608	5.6715	7.9455	8.0922	7.0144	5.7422	8.6673	8.983	5.3142	7.8633	7.6208	5.1409	5.3837	5.2682	8.33	8.0231	6.9083	3.2373	3.0484	2.5425	3.3948	2.8425	3.3296	3.7228	3.4043	4.1733	3.7304	4.1487	4.3694	5.1241	4.5733	3.6584	3.8909	3.6556	4.79
11.666	9.6856	10.885	9.9335	10.081	8.4128	10.125	8.7905	8.9558	7.5367	12.153	7.3483	11.878	9.6799	7.6648	9.4714	7.4495	9.6422	7.979	7.3693	10.455	9.5942	8.34	7.0573	8.3233	6.4768	9.1013	9.0063	7.6813	6.7932	7.6264	8.1321	8.2306	8.0422	7.3352	6.9597	8.1189	8.0747	7.7484	7.9007
4.3926	5.2909	3.1345	681.06	17.533	4.2556	4.1235	5.807	2.6526	30615	2.9521	142.86	3.9906	4229.4	3.4811	2.3001	3.2833	2.731	2.9262	3.9488	9.1788	2.5536	3.1372	4.0515	2.4154	2.2384	5.265	2.7105	3.3013	2.9784	2.8013	4.5307	3.2009	4.091	7.0175	4.4864	162.45	6.7408	5.5731	122.42
1.4408	1.4578	2.8364	2.8377	3.7086	1.9511	2.1985	1.4448	3.6332	2.6757	2.2821	2.2851	3.2898	1.9728	3.6703	1.2974	1.52	2.0045	1.2342	1.52	1.451	1.498	1.4688	1.3885	1.9355	1.9574	2.492	1.6145	1.1494	1.7114	1.6893	1.4368	1.5583	1.5166	2.3637	2.2695	3.5358	3.3142	2.2991	2.6467
5.1763	4.7734	5.0812	6.8435	5.4676	5.9516	5.6082	6.0729	5.92	5.3373	4.5131	7.647	5.2068	3.9916	6.2041	4.7277	5.7023	4.4768	7.2585	5.5516	5.6552	5.553	6.8171	5.1468	5.7392	5.7261	5.8399	4.718	5.0221	6.6499	5.2745	4.8099	4.6236	4.8573	3.7527	4.2544	4.6429	5.493	6.2834	4.9254
4.1507	5.0959	1.5457	3.5275	6.5338	3.1673	12.487	4.5332	10.947	9.2625	10.227	8.8428	3.8858	3.1319	8.3636	28.258	4.2233	8.4171	2.8123	2.3098	4.1222	4.4264	7.4782	4.2491	5.2591	3.4752	6.7751	3.0494	10.56	6.5626	5.7876	7.9581	8.6448	7.7153	7.1712	6.7009	7.7218	4.7448	14.801	7.7313
6.3652	9.6081	6.0726	8.1638	17.692	16.021	14.494	13.505	13.78	14.914	17.537	25.873	13.909	13.883	19.397	11.249	11.722	11.38	22.206	20.909	18.911	11.267	12.807	6.4755	7.5786	6.0614	6.4826	8.1956	6.2048	8.3438	7.6564	6.8645	6.1456	7.2651	8.4782	9.7056	7.9933	8.2188	7.8352	7.3077
8.1017	7.8021	9.4926	9.8103	7.6768	10.311	10.029	9.4229	6.2901	8.4428	11.429	11.202	9.1503	9.5209	8.1503	8.869	10.751	10.523	10.078	7.9671	7.3458	5.8166	3.3856	2.7106	2.9468	4.439	4.0924	4.484	4.0899	4.6439	5.4902	5.7099	5.9375	5.8781	4.7557	5.1353	6.3439	5.8877	5.803	5.8105
9.2512	6.4684	7.1892	7.6602	6.0775	8.3862	7.4927	7.4638	7.8806	6.4585	7.4446	6.3002	6.4045	6.6071	5.9939	6.9464	5.9741	6.479	6.5967	9.2943	7.8345	8.8287	6.9224	7.6454	8.3815	8.5299	8.5149	10.836	10.365	9.1189	9.7664	8.3512	8.123	7.0105	8.4699	7.3635	8.4151	8.026	8.4955	7.383
2.591	1.9989	2.0125	1.6454	1.8612	2.0087	1.4794	1.3805	1.6628	2.1975	1.9864	2.0007	2.0352	2.8701	2.3575	3.0298	10.434	3.7319	3.066	2.1804	4.6184	3.4008	3.1533	12.807	5.2645	3.5656	4.1565	5.1946	4.8748	4.14	3.4819	4.4691	3.9665	5.6299	6.2712	4.2728	5.2421	4.6542	3.2553	8.7354
4.3691	3.9756	5.6325	2.4802	2.5797	2.5756	3.8493	3.7912	4.3637	3.506	2.9809	3.1082	3.1852	3.5673	3.1175	2.403	2.3022	2.9707	2.9495	3.5956	3.7953	2.9185	3.355	2.3727	2.8649	2.9298	2.7683	2.6391	2.7141	2.352	2.9018	2.9427	4.0895	2.9015	3.4429	2.9428	4.1616	2.6544	3.0751	3.2999
2.583	2.2586	3.8386	4.6886	5.0604	4.5825	3.6403	4.2284	3.2959	2.1936	2.5799	2.8705	2.7843	4.3395	2.3644	4.2968	2.5106	2.8046	2.3892	4.4855	2.289	2.2644	2.208	2.6736	2.4598	2.5694	4.01	3.2939	4.4415	3.012	2.6354	4.3985	3.8539	4.1744	4.9347	2.9272	4.9695	4.9194	8.4806	4.0901
4.3871	4.9919	4.2009	4.9808	5.1559	5.1959	6.5092	5.4912	4.2666	4.592	3.7831	4.9997	4.9226	5.4362	5.5231	5.5559	5.3758	7.2544	5.6568	7.8645	8.1778	10.772	10.51	11.287	9.5596	8.1257	10.818	11.84	8.5659	9.9744	10.147	10.779	10.379	11.836	13.24	12.999	10.252	10.979	10.726	9.3819
10.831	10.639	12.614	10.006	9.8401	7.3293	6.5975	7.5608	9.4275	9.5346	8.5191	8.0344	7.6326	9.9451	5.1986	7.9193	7.959	10.629	9.7291	8.8472	5.1093	8.8873	7.435	10.562	9.1269	7.0501	6.1332	7.3439	6.3724	6.5472	7.5219	6.0947	7.9762	6.1413	9.0717	7.3626	7.2247	7.6803	8.3097	6.2226
4.0793	5.2449	7.007	8.1887	6.2084	7.7299	7.8882	11.426	7.8632	7.3336	7.2042	8.451	6.9146	6.672	6.9976	8.9985	8.3989	11.013	9.5059	11.052	7.7115	7.7173	7.901	5.4861	5.8003	7.1108	7.1061	8.6456	8.9844	6.5452	7.0258	6.748	5.8434	7.5254	6.8395	6.608	5.2328	4.2827	6.5807	4.045
5.4077	3.8075	2.1034	1.7201	2.0473	2.0042	3.1206	2.2293	2.4914	2.2265	2.6565	2.3306	3.0657	1.7254	2.2044	3.1473	1.5388	1.9311	2.7204	2.0697	1.9756	1.6183	2.0798	6.3537	2.0668	2.7153	6.0501	3.615	7.5628	2.9783	3.8237	15.929	4.3371	5.2347	8.9105	3.0085	3.0465	9.3366	4.0953	6.7399
3.7374	2.6255	3.8386	4.8238	2.5151	2.433	2.9218	132.91	27.609	4.7127	5112.1	4.3592	3.3496	7304.4	2.9245	4.8758	4.985	3.8902	2.8049	4.6245	5.0313	3.9233	25241	3.4798	2.5119	3.8071	3.409	3.8634	3.4506	16755	6.1775	10.966	10.028	5.8203	2.9951	3.6563	12.13	9.8836	50.455	4.0182
2.9198	3.1613	3.1377	2.5319	3.3893	2.5881	1.9559	2.2215	2.1725	2.1982	2.4218	2.1305	2.3936	2.1106	1.8465	1.971	2.0896	2.1555	2.4284	1.7037	1.4588	1.8909	1.7065	2.2303	2.2812	2.1361	2.013	2.4713	2.6073	2.0374	2.1769	2.0849	2.5817	2.1975	2.0798	2.7633	3.2276	2.8515	3.093	3.4204
17.907	28.068	17.254	19.516	21.301	20.666	17.869	21.629	24.857	20.56	18.11	15.966	15.963	20.613	20.456	32.936	28.269	38.243	27.553	14.731	23.024	13.505	15.166	19.399	25.563	31.891	17.209	25.556	47.618	33.803	38.698	31.139	29.059	16.251	33.316	38.387	37.534	45.171	32.188	35.184
3.7522	4.0063	6.3504	12.149	7.1074	4.765	6.1035	9.3167	11.873	11.616	8.8172	8.7151	10.104	11.944	9.5525	16.762	24.281	12.043	18.149	8.8134	15.733	10.558	14.281	18.257	13.089	13.494	9.7204	10.236	10.662	32.013	7.4462	9.6722	11.146	8.5214	14.045	14.944	9.7575	10.542	21.407	12.597
3.5225	4.5329	4.4969	5.2109	3.9701	5.7597	5.2212	6.3639	807.06	20.753	5320.4	7.4117	1098.9	12797	4.6218	6511.7	8.1114	14.949	9194.2	5621.7	2574.2	5418.7	44252	3.1016	3.0613	5.3179	5.205	2.5315	2.9624	3.613	4.4552	5.2459	4.6489	3.7845	2.7744	3.2438	15.491	15362	4.6137	3.9529
1.8698	2.5396	1.9669	2.8989	3.8136	4.2913	8.0635	7.4027	7.6495	8.0675	5.8967	6.2765	6.5909	4.8594	7.1067	5.5584	6.8927	6.8798	5.9741	6.0021	7.8272	9.4002	8.9273	11.11	7.9024	9.6765	8.372	8.5939	9.1645	9.1211	8.1131	7.8359	6.99	7.5066	6.3855	7.0877	6.2169	4.9585	6.185	5.3107
6.1324	5.4538	4.6401	3.7171	4.8899	3.6269	10.123	5.9017	3.708	3.2035	4.2586	4.6994	4.0583	4.3482	4.8646	3.4738	5.8139	3.0389	3.4156	4.6971	3.3602	3.0742	2.943	2.8371	2.8295	2.5678	2.521	3.0278	3.4392	3.6137	2.9954	2.6044	2.1677	3.0372	3.6708	3.4865	3.3817	3.1996	3.2582	3.2201
10.251	9.4453	9.6322	15.187	9.5212	8.6435	7.9545	9.1307	8.686	11.452	8.0364	8.06	9.2973	8.6602	9.99	7.0527	7.035	8.401	9.8196	11.062	13.932	12.747	12.428	12.33	12.528	10.735	16.748	11.397	11.409	11.684	12.939	11.632	9.8369	9.4202	12.226	8.1093	7.534	12.687	7.9298	15.444
1.738	2.4477	2.4265	2.295	2.6091	2.7899	2.4514	2.2364	2.128	2.4886	3.1792	2.8325	2.3023	2.6357	3.5787	2.4016	1.9182	1.5361	1.5364	1.9184	2.6065	1.5746	2.079	2.3711	2.4344	2.6889	2.224	2.4536	1.7894	1.8447	1.9462	1.759	1.8721	1.7184	1.852	1.9442	1.9788	1.9427	2.074	2.4173
3.7805	4.7866	4.4381	5.0071	4.8965	4.2839	3.6311	3.2074	3.9585	4.0206	3.5534	4.0584	3.9414	4.0762	3.7947	3.9166	3.9407	5.0547	4.9361	5.2022	5.3561	4.578	4.1321	3.6828	3.9748	3.7498	3.9089	3.2166	2.9321	3.0398	2.8563	3.238	2.8077	2.5461	2.7386	2.729	2.6873	2.9451	2.5812	3.2469
1.9719	1.7688	1.677	1.5798	1.5029	1.8797	1.6639	1.5984	1.7316	1.799	2.0728	2.3074	3.0299	3.2599	2.0339	1.9949	2.0317	2.729	2.3083	2.0312	1.6988	2.0486	1.9922	2.1512	1.8673	1.8714	1.8297	1.4846	1.4468	1.5043	1.4203	1.5546	1.4534	1.6195	1.5961	1.5723	1.4508	1.4367	1.4743	1.5451
8.8251	8.5994	7.9347	8.8093	5.532	7.9167	8.509	7.821	6.4652	6.9779	9.3469	6.8222	8.1327	9.3027	7.9803	7.0659	6.1815	6.2199	6.2378	6.7135	6.8556	7.8088	7.8281	7.1854	6.2066	6.3755	6.3242	4.492	6.1166	6.3439	6.3198	3.8427	3.8859	4.5369	5.3904	3.5924	5.2368	4.261	7.063	5.3669
16.124	16.389	16.928	15.557	18.877	24.399	19.638	16.719	18.442	21.704	22.48	19.457	16.868	17.63	18.195	17.241	16.191	14.796	16.96	13.742	12.54	10.068	11.881	11.585	10.329	11.301	10.807	8.8209	7.932	7.7924	7.0644	7.5023	7.0266	6.64	7.7046	7.7262	6.8497	7.5774	7.7282	7.6188
7.547	10.207	20.617	20056	5.2715	4.0414	7.2215	8.2784	8.5742	8.6551	8.7406	11.717	8.1034	18.084	11.975	11.481	9.3484	9.6124	6.9557	7.7086	7.2715	10.807	9.6399	4.6729	5.7978	8.1428	7.8721	7.1141	8.2856	9.3764	14.539	7.3128	7.7177	7.4814	6.3161	7.4867	7.8506	7.0488	7.4845	12.54
5.8224	5.6303	3.9711	3.6472	2.7049	2.8645	3.3706	4.3238	3.4885	2.9919	3.3995	2.4368	2.6267	3.2057	2.9699	2.3988	2.0908	2.0558	2.1221	3.1985	4.3049	3.7844	2.6792	2.5201	2.7023	2.3805	2.2456	1.9481	2.1479	1.7506	1.5891	1.9628	1.9548	1.9363	1.87	2.1723	2.5812	2.1994	2.1095	2.2466
6.3906	6.7705	7.3418	6.3989	5.2594	4.6937	4.1326	3.7992	3.0672	2.9526	2.4858	2.2033	2.7208	2.2522	2.0668	2.1575	1.9268	1.9034	1.6023	1.8883	2.0112	2.3977	2.4922	2.5508	2.98	3.3777	3.3441	3.779	3.9937	3.5297	3.4757	3.2938	4.1675	4.3407	3.7412	4.3797	4.6367	4.8562	5.8214	5.228
2.1277	1.6777	3.0182	2.3874	2.0979	2.2398	2.6368	1.6623	1.851	2.2068	1.9313	1.9992	1.8479	1.784	1.8772	1.5478	1.461	1.423	1.3592	1.5486	1.3472	1.3202	1.318	1.288	1.2084	1.2176	1.1934	1.1188	1.1837	1.1192	1.1989	1.1424	1.1686	1.1334	1.0893	1.0897	1.0489	1.2019	1.1646	1.0324
8461.5	7.481	675.93	8435.5	8.5045	6.2719	315.45	5.4259	899.8	8290.3	7401	694.97	3220.5	89.134	5329.6	3588	334.36	2428.8	320.88	5802.6	4715.2	5.3738	12.917	7.4026	5.4649	647.74	5743.4	6.2688	8.0973	12.351	24861	1861.3	10.583	7225.3	448.54	9.5756	3147.1	186.37	399.16	29.316
1.6183	2.539	2.8519	2.3963	2.7993	2.6852	3.5351	3.2387	2.7789	2.626	2.5693	2.9611	2.5246	2.2935	2.9129	2.3594	2.6871	2.372	2.1998	2.1673	2.3988	2.2976	2.2535	2.4812	2.6291	2.5483	3.0365	2.6518	3.5607	5.1228	3.8176	4.2329	3.9105	4.9204	4.2728	4.3702	4.6747	4.9441	4.7711	4.8112
9.7088	6.9805	6.6679	7.3758	9.1342	6.4314	7.6205	6.1738	5.6985	7.6157	5.9583	7.6039	6.3951	5.181	8.6808	5.9775	4.5655	5.3919	6.7667	7.4856	6.8512	6.9691	8.3319	6.7546	5.923	5.279	5.0183	4.0557	4.5558	4.3684	3.5348	3.9122	4.4257	3.6193	3.4534	3.5989	3.3511	3.4742	4.1548	3.2129
4.3947	3.6459	4.544	3.6761	5.5172	8.9321	4.9077	3.9909	7.6404	4.7974	5.3707	3.7526	3.3856	4.6644	6.2372	5.1146	5.6191	4.2967	2.4082	4.935	5.4808	4.9077	7.1788	2.9934	3.5222	4.3426	4.7999	4.2043	5.037	6.525	9.0242	7.6884	5.7176	7.9455	8.9466	7.4344	6.967	15.134	11.791	7.6151
3.5614	3.5498	2.803	2.8101	2.9836	2.7911	2.8375	3.0983	2.8269	3.7763	3.3959	4.7742	4.7272	3.9046	4.3625	5.2438	5.0457	5.665	4.4924	4.2025	4.4629	4.5605	4.7725	4.7762	3.5657	3.7476	3.9269	3.2282	3.7667	3.0659	2.999	3.1706	3.9476	4.9114	5.4471	5.6492	6.7975	5.1192	7.0431	6.981
1.9314	1.8658	7796.5	4.3166	4.751	3.431	3.2779	4.6321	4.0562	3.6168	3.5891	3.2022	103.95	1963.6	1397.3	879.51	5775	392.11	40438	15340	8.3465	3.0337	11226	4.4172	3.4653	4.0279	123.74	7.567	20.836	5514.8	4394.6	3.9131	4.7259	72.596	5624.4	5700.6	4.7019	4.7737	5.1886	8921.4
4.1506	3.7703	3.8753	3.1115	3.5989	2.903	3.3874	3.8814	4.5701	4.8556	3.9879	5.2202	5.532	2.9611	3.3157	7.6837	3.1476	3.7615	4.4978	6.3849	4.0168	3.7492	4.8673	4.0831	2.6474	4.5162	3.1323	3.2572	3.5492	3.8096	3.3005	5.5845	5.3431	5.4086	5.1018	4.3462	5.5718	4.4519	7.8728	4.6432
10.152	7.2782	8.4019	17.339	9.7111	14.48	14.44	8.9995	11.148	10.104	9.7462	10.086	5.853	5.9061	6.0721	6.1092	5.814	9.278	8.3591	8.3952	8.0777	9.4138	18.717	14.101	10.348	13.335	11.061	7.5464	6.894	9.8926	9.7966	11.759	15.803	10.006	11.855	9.2214	8.482	10.723	6.5994	8.9449
15.593	14.548	16.864	16.455	17.424	14.13	16.746	17.555	16.296	18.579	16.315	15.647	15.688	16.043	18.733	17.798	17.659	17.851	18.595	15.919	17.638	15.961	14.603	12.189	11.808	12.285	9.6477	9.1037	10.097	8.4006	9.3794	8.2429	8.5184	7.5171	8.0219	8.613	7.4097	7.2186	6.7405	7.4272
2.1978	2.3799	2.1529	2.0054	2.0494	2.3696	1.9459	1.7938	1.7068	2.2549	1.971	1.7439	1.8402	1.6392	1.4046	1.392	1.4862	2.0116	1.5514	1.5546	6.8582	1.8741	2.0429	5.4356	2.3043	1.9223	1.2674	3.6447	4.9852	3.9115	4.3262	378.58	61.758	2325.5	1835.1	4335.5	3834.7	372.35	3501.1	654.38
6.2199	3.2704	3.4897	4.4381	3.893	4.4245	5.9339	4.7324	4.2734	2.5391	2.2763	2.3524	3.1003	3.4185	4.033	2.5464	2.1863	2.4577	3.3635	2.3257	3.5802	3.1565	2.5247	1.8959	1.8424	1.7397	2.2462	2.4158	1.8904	1.7506	1.9875	2.1473	1.9259	1.9942	2.6251	2.8657	2.5675	3.438	4.0743	3.8965
6.8678	5.8902	2.4346	11281	2.0244	2.1471	8.6769	3.7917	3.5767	4.4387	6.0623	10.172	7901.7	7651.9	3.0618	9111.4	3613.8	5542.6	3.7444	4.5414	7.3242	3.002	5.5645	11.212	12.823	10.393	11.273	5.8132	6.4766	7.6521	5.7828	13.354	13.521	14.505	20.553	19.922	11.019	11.351	15.396	16.134
3.3656	5.7011	6.473	6.8376	8.0611	8.0521	8.0757	5.1609	5.5561	8.2309	7.0857	7.3896	6.184	9.579	6.9789	7.3307	6.9338	9.5102	8.595	7.6236	9.8248	7.5116	7.8674	7.5462	7.1364	10.733	8.3234	17.324	8.4189	8.7341	8.4301	8.332	9.8173	7.5866	8.062	12.32	6.8749	11.038	11.867	9.2799
6.4246	6.9698	4.9947	4.3445	3.969	3.6706	4.9192	4.2398	2.9147	3.7276	6.4828	4.033	5.9062	3.6253	4.8405	3.7373	4.5558	7.2317	3.8528	4.8015	4.9711	5.1748	5.7455	4.0901	4.8171	6.3674	6.6289	6.28	6.6258	5.7581	5.0021	5.6875	9.1916	7.7373	9.6892	6.0704	8.0119	7.4484	7.691	8.7935
2.7801	2.1548	2.6067	2.2091	2.0277	1.545	1.3116	1.4531	1.3295	1.1723	1.4655	1.2997	1.4829	1.5154	1.4138	1.3454	1.5257	1.7659	1.3323	1.5951	1.3555	1.5268	1.5538	1.6366	2.1713	1.7403	1.8392	1.9216	1.9995	1.8185	1.9137	1.9939	1.967	2.0803	1.8079	2.2674	1.8718	1.7999	1.9037	1.889
5.6909	4.5874	5.4494	3.2854	7.7084	9.489	10.109	8.9728	7.3285	4.7966	9.8787	19.697	11.525	3.9872	6.0805	4.1718	9.7602	4.8653	5.3515	11.602	7.8474	8.2786	6.081	6.5179	6.725	4.9808	5.888	6.5723	4.9883	7.8862	6.482	6.3795	6.7147	8.8088	6.415	9.6712	12.651	7.9798	14.914	7.4971
7.288	3.6998	7.2443	4.5963	3.2879	4.3348	3.4448	5.2311	3.1529	2.4157	2.2729	3.4655	3.0794	2.6075	4.6896	3.0327	4.5813	4.7293	6.3175	3.5369	4.3929	4.7884	5.8683	3.735	3.6003	3.6602	3.48	5.8267	3.6831	4.1588	3.0911	4.3887	4.6294	6.3711	3.7004	4.7197	4.4268	4.0126	3.0253	2.8428
6.432	5.5613	5.7791	5.6463	5.3408	4.7784	4.225	3.6199	3.7582	4.6875	3.25	3.399	2.7205	2.7816	2.7569	2.9051	2.067	2.1438	2.9854	2.594	2.7988	2.5653	2.4025	2.5389	2.4758	1.9991	1.8244	1.693	1.781	1.6579	1.9835	1.5984	1.6893	1.8092	2.1294	1.979	2.0112	2.257	3.2082	1.987
6.2893	4.6351	6.5255	6.0842	6.5461	4.8216	6.9439	6.5057	5.6974	7.6022	7.5477	6.7203	6.6821	7.5972	6.8414	7.4185	3.6867	7.5666	6.0459	5.9941	6.7794	5.3818	3.9848	4.3984	4.4407	5.6129	3.7133	6.0863	4.9729	4.1082	4.6417	5.5626	6.4986	4.8453	5.162	8.1413	5.3087	4.927	6.9658	7.1394
3.6424	236.81	3.9338	11.702	5.0811	3.216	2.476	3.9191	3.461	3.4764	3.3205	4.2857	3.4365	3.7627	3.1798	4.8086	5.303	5.0785	4.6605	3.9436	4.475	3.2461	3.2698	2.3856	3.0486	4.207	2.9176	3.336	2.9849	3.0994	4.9082	4.5275	2.8797	3.5365	3.7595	3.5114	2.9494	2.699	2.6957	2.6029
5.6762	3.4577	4.4366	7.3312	6.968	4.1489	5.5406	6.9676	6.8515	6.1675	7.4597	5.7032	6.0778	9.1735	9.0465	8.0116	10.959	9.1875	7.0677	11.818	9.3072	8.7731	7.8802	6.8374	5.3751	5.6614	8.0188	5.2451	6.1943	10.273	9.828	7.6326	8.8522	7.3925	10.444	7.2207	9.6323	13.124	14.082	12.396
12.733	15.909	8.5851	10.408	8.6026	8.7795	7.6054	8.8406	7.189	11.027	11.581	8.1168	7.158	11.487	11.046	9.4815	10.765	9.2474	13.822	9.3337	11.534	10.192	6.4744	9.2523	6.8793	8.0896	8.9948	11.059	10.318	9.0784	13.6	14.653	17.371	21.91	13.173	19.653	14.816	20.189	14.556	15.646
7.8005	8.2929	6.5825	6.6805	7.3665	10.003	8.349	7.463	7.9813	8.2334	6.4657	6.2014	7.9126	6.7864	7.8933	6.8097	7.1226	8.3632	9.3085	9.2077	8.7905	8.5868	6.6346	8.366	6.8575	6.7155	6.2106	6.7966	5.5992	5.7208	6.6343	4.5454	5.6692	5.6104	5.4065	9.2628	5.8991	6.2408	4.6591	5.1212
8.3859	9.2427	7.5913	8.0202	9.5279	7.8709	9.9542	8.4822	11.302	12.219	9.7243	19.578	8.7718	10.384	8.5099	8.5761	12.905	6.5527	9.4	9.6963	6.5207	8.3539	5.8146	4.798	3.403	3.4777	4.0247	3.5047	4.0435	3.8741	4.1064	4.0298	3.3036	4.2765	3.8699	4.689	3.4528	5.142	4.558	4.7201
1.5554	1.5407	1.7283	1.6974	1.7388	1.9943	1.7383	1.9635	1.8666	2.1243	2.6354	2.7675	2.8826	3.1495	2.9868	2.8833	2.4826	3.4306	3.4348	3.0538	2.4957	3.6674	3.3503	3.9153	3.8712	3.9669	3.1188	4.6119	3.6733	3.6961	3.6688	4.6915	4.5493	5.0318	4.2602	4.1612	4.4755	4.8788	4.3056	4.519
3.9095	4085.5	7.8359	223.47	25329	4570	5.6057	3508.2	7.6942	7419.1	4.8612	3.7742	11518	4.0692	3.2696	2.7049	3.3608	7.4221	9.4564	9.7591	2.4234	2.1207	1.564	1.3955	1.5251	1.3235	1.3694	1.4191	1.3828	1.3923	1.5424	1.5012	1.5489	1.3661	1.2836	1.4117	1.4358	1.2827	1.3789	1.2059
6.6561	7.1371	10.233	15.017	13.07	13.14	13.611	11.223	11.055	13.269	11.147	12.929	10.274	10.905	16.104	10.579	8.4526	13.326	11.374	7.7963	12.727	20.582	12.473	11.437	15.221	15.356	12.66	12.334	12.124	10.779	10.701	9.9934	9.5047	10.454	9.5644	9.5398	11.149	10.258	10.641	10.225
5127.5	13.858	5.1363	3098.1	3.8954	5737.2	6.1323	31.535	4.55	4692	89.27	3.7249	4.1118	3.922	139.23	4646.1	4.2654	5.949	5.1204	3.7247	6.7712	3.1466	3.3517	2.9598	2.8804	2.6737	2.0716	3.609	2.0117	2.8654	2.3824	2.2212	2.3045	1.9736	2.2716	2.12	2.7981	2.2875	2.7171	4.2784
3.875	6.8542	4.9798	3.955	4.3126	9.2981	6.2368	5.5856	4.1742	6.4449	3.099	4.3756	6.4505	7.7664	9.8581	4.1308	4.5547	3.4759	4.4741	4.8912	7.4642	6.1446	5.4358	7.3038	8.351	8.4962	5.8158	6.8378	8.1158	6.4639	7.7426	7.4895	10.401	9.1818	8.6538	7.8687	9.2552	7.7349	7.984	8.8748
6.2301	6.3734	7.3534	7.8663	8.3366	10.361	9.6998	10.661	7.0039	8.6015	7.2908	8.1208	8.8717	8.3019	8.8845	7.6698	7.5613	8.4105	9.0911	9.4415	8.9049	8.205	7.937	9.7277	7.6009	8.8901	9.2984	10.113	6.5649	7.9109	8.9227	8.8701	10.129	7.3792	8.4115	8.9684	8.9537	8.735	9.2887	10.279
1.9086	1.6335	1.774	1.6739	1.5729	1.451	1.7114	1.5437	1.5151	1.5263	1.6137	1.6026	1.6239	2.6029	1.8416	1.9248	1.8851	1.9315	1.4268	1.5008	1.893	2.2325	1.9181	1.7485	1.5815	1.6263	2.0741	2.6986	2.1011	2.1102	2.1779	2.0468	2.8718	2.4518	2.2656	2.253	2.5678	2.3563	2.3724	2.2043
15.748	13.054	12.072	29.276	11.799	17.375	17.435	19.17	9.8273	9.47	7.25	21.038	6.8158	12.726	14.517	6.0842	17.085	7.4898	4.5171	15.217	9.0237	9.004	13.897	8.8874	16.45	10.212	28.036	6.4822	10.302	10.222	10.863	20.634	22.181	15.6	14.433	7.0135	15.006	17.596	24.238	26.703
8.4487	8.9709	6.8509	14.911	6.499	10.976	8.3462	7.3497	17.919	8.206	9.7551	9.7941	9.1077	8.1855	10.319	7.5011	9.3387	7.8049	7.1076	8.7655	8.7319	5.517	3.2829	2.7342	2.6369	3.0292	3.0905	2.8087	4.3424	3.6901	3.4617	3.3491	4.3503	4.8472	3.8369	5.7874	5.3531	476.14	3.6672	4.1884
6.9094	7.7876	6.1741	7.2051	6.0324	6.4745	9.5135	6.7803	4.7121	2.7414	4.8125	3.6884	4.7053	5.5046	15.77	6.1722	5.4582	4.7321	5.0437	7.0443	8.0781	4.3002	4.8221	8.7661	5.7345	8.0392	7.8728	5.4977	4.6758	3.2561	8.1262	9961.3	7056.7	6.1895	11.268	8.3179	NaN	8.623	6.4745	4.6011
10.549	9.8891	10.579	8.2835	7.7717	8.4321	10.108	8.0277	10.151	10.068	9.7659	7.1847	9.0005	14.259	6.3904	10.031	10.523	11.798	8.2163	10.135	8.6823	11.293	9.4822	8.7141	8.4855	9.6496	10.273	9.6457	9.5498	9.6919	9.0033	7.664	11.412	13.062	9.4146	10.241	10.33	9.4481	9.5302	10.997
2.3237	1.8237	1.4258	1.4542	1.8704	2.9586	1.6054	2.0369	1.6292	1.5551	1.5132	1.4558	1.4585	2.0413	1.4544	1.661	1.8117	1.3709	1.254	1.7501	2.1726	2.3767	2.322	2.7181	1.7923	2.0739	1.6396	2.2649	1.9983	1.4351	1.4099	1.3384	1.3493	1.2744	1.254	1.2132	1.2191	1.1105	1.1805	1.4114
7.5333	8.4735	8.1814	6.734	8.9443	9.0758	7.6683	8.728	9.4177	8.6532	10.677	7.9133	6.4372	11.474	12.075	12.632	7.5642	7.8692	8.964	8.9263	7.8745	7.7236	9.3383	10.904	10.37	14.759	10.539	12.557	15.761	12.065	11.508	13.092	12.246	10.76	13.561	14.022	11.38	10.607	10.789	10.417
3.3985	4.3291	5.4369	5.0216	6.6206	4.6865	6.6837	3.941	3.4124	3.4868	5.3109	3.0657	3.1604	3.899	4.877	7.1646	4.2469	3.7149	4.7925	3.9703	6.1609	5.5425	6.6643	7.1976	13.685	6.4349	7.3025	6.0404	6.7383	7.7664	5.0319	3.8568	4.428	3.3407	2.8321	5.3517	4.6979	3.8212	4.1268	5.4457
3.2085	4.297	2.9547	3.6108	2.9267	3.2317	3.0955	2.5708	2.1457	2.0367	2.2735	2.5616	1.8368	1.8871	1.7201	1.8503	1.5364	1.798	1.7953	1.6131	1.6204	1.7026	1.5034	1.1902	1.306	1.0737	1.3848	1.2422	1.319	1.3248	1.2743	1.3512	1.1716	1.4618	1.354	1.354	1.3763	1.3879	1.4715	1.5436
2.8131	5.2194	7.2028	6.0176	6.6552	10.219	7.9251	8.5163	6.9353	7.8235	11.445	13.948	7.643	7.0838	12.193	5.9284	7.1504	7.0257	5.0106	5.2896	5.7713	8.7789	4.2025	5.8891	5.8422	6.1232	8.4604	8.9679	9.6363	10.167	17.712	19.451	20.639	15.32	7.9696	20.37	79.732	21.355	23831	16.085
5.5023	4.264	3.2811	3.6172	8.9347	5.2431	4.4217	3.691	7.1038	6.2889	6.5872	4.1297	6.6392	6.3406	5.9083	5.0053	8.1751	7.0058	6.919	11.498	3.382	9.474	3.8563	5.7037	6.4524	12.019	6.5414	6.4234	9.1393	7.3944	10.606	5.5138	7.3917	6.6616	3.8697	11.064	6.0513	4.2938	6.1398	4.1652
2.2822	2.8476	2.525	2.6298	2.2858	2.3608	2.1882	2.2262	2.0317	1.9283	1.8199	1.8368	2.3406	1.9929	1.9836	2.03	1.8082	2.0842	1.9144	2.1048	2.4954	2.5589	3.1276	3.6027	3.9491	3.1978	3.5809	3.5025	4.3796	6.4167	3.7153	4.2241	4.998	4.6185	2.9072	4.7284	4.3648	5.4178	5.0184	4.2357
7.4045	8.783	8.2551	5.0103	6.6195	7.8935	5.4941	5.6745	5.0978	5.2845	3.1515	4.2903	4.056	4.5617	3.7095	3.6259	4.051	4.0026	2.833	3.4763	3.3819	2.8389	3.3458	4.187	2.681	2.4933	2.1762	1.8475	2.0688	2.1886	2.2403	2.283	2.3012	2.3153	2.1755	2.6885	2.6795	2.2544	2.3654	3.5384
6.7877	6.7689	6.7031	6.3912	7.6173	5.8352	5.9046	5.9111	6.2318	6.3051	5.0049	6.6589	10.408	8.4323	8.4179	9.6053	6.818	7.2848	11.216	7.4864	9.0592	10.114	8.8621	7.5536	9.9472	6.6821	7.1472	7.7805	6.3536	8.0684	6.4658	5.9312	5.9278	5.9866	5.416	5.2911	6.9418	5.7761	5.8905	5.0227
3.4425	3.0547	3.9105	3.3426	3.4314	2.7806	2.7592	3.095	3.8845	5.5101	8.9193	3.0082	4.2155	3.6279	3.9642	4.3612	4.0359	3.3311	3.4644	5.1249	5.901	3.9644	3.0018	3.7446	4.84	3.8373	3.9148	4.083	4.2393	4.894	5.6845	4.2375	7.3082	6.2112	12.543	6.8037	5.089	4.898	4.9336	4.2789
39.437	5.5431	4.6052	6.4277	5.8129	8.6829	33.354	9.7685	21.537	10.428	8.0557	14.429	5.4143	4.0792	5.3692	9.3158	6.944	4.1611	6.9294	3.3022	4.4409	4.0907	4.901	4.4729	3.907	4.2188	3.1188	2.2418	2.1983	1.7415	1.758	1.6327	1.4991	1.7257	1.2603	1.272	1.5733	1.3841	1.1954	1.3389
13.212	13.304	11.685	12.321	10.516	10.166	10.479	10.139	10.459	9.8151	7.4485	8.7882	8.5386	7.8475	7.3271	8.0121	8.6231	9.1222	7.5276	6.9972	6.942	6.1134	7.6776	6.1428	5.9823	5.719	6.0431	5.3061	5.2415	4.6641	4.8862	5.1196	5.2097	4.8711	4.5834	4.8229	4.5512	4.4517	4.4177	4.4112
2.0574	1.7951	1.437	1.6845	1.4173	1.5583	1.4032	1.0961	1.6726	1.7889	1.9305	2.1833	1.7493	1.6552	1.8766	2.2428	1.8612	1.6729	1.8838	1.5992	1.4398	1.7528	1.6877	1.437	1.2496	1.6894	1.3336	1.4559	1.3638	1.7742	2.2751	1.7669	1.2112	1.7382	1.464	1.6649	2.1483	1.549	3.2669	3.6412
4667.4	4.2955	3.6138	3.31	4.2306	5.1076	5.4175	4.7661	2.5835	3.1369	3.4921	4.0653	6729.5	4.2821	4.5142	3.8482	5.0508	3.1547	9320.9	5735.5	4.0216	4.9189	3.7887	3.9109	3.7462	3.3114	5.2316	4.8389	5.2148	3.2262	4.0734	5.319	4638	3.661	22752	3.9054	10.65	3.6532	4.4281	4157.4
20.486	18.759	18.387	14.984	17.653	17.813	17.685	13.779	16.059	15.259	15.337	13.103	14.272	14.364	16.866	12.488	15.994	15.124	14.852	16.335	16.177	16.228	17.347	22.416	14.467	13.781	12.594	12.434	10.926	11.898	11.64	12.916	11.513	14.279	12.119	17.271	16.13	14.958	15.231	16.107
5.5155	6.404	4.4797	3.8068	3.5447	4.525	3.1541	5.9404	3.5309	7.1307	3.5788	2.8798	6.1627	3.5995	3.2456	3.3411	3.3467	3.1993	4.5428	2.6692	3.2772	3.2016	5.2677	3.8644	3.3954	4.0116	3.5046	2.541	3.1011	3.4192	3.1133	2.5573	3.3686	3.297	3.0948	3.1334	4.2166	3.7061	3.3961	3.4165
14.981	17.547	15.541	15.591	13.731	15.49	12.959	15.229	15.991	10.464	11.22	12.399	13.767	11.411	10.978	13.043	17.07	12.892	9.4041	14.174	16.037	14.769	14.186	14.396	17.709	13.49	15.32	16.132	15.639	16.572	16.92	11.409	12.275	14.668	16.723	12.51	14.225	14.69	11.11	11.435
4.4776	6.4123	6.4614	6.04	6.7353	8.0824	6.2939	7.6364	6.6547	8.6676	6.6049	7.4102	5.8448	8.2032	8.3804	7.5857	8.3103	7.917	5.9117	8.2717	7.7842	7.1645	10.502	9.1833	7.1087	9.658	8.5057	8.5743	10.456	10.373	11.616	14.551	17.375	12.556	16.354	14.767	14.088	15.789	18.299	18.389
10.528	11.097	9.1993	12.058	9.4874	16.801	13.521	11.218	11.096	12.387	13.106	12.264	12.945	9.4467	12.269	10.654	10.22	13.211	12.519	11.385	12.261	13.733	11.552	11.452	13.967	15.742	19.584	15.312	18.619	18.771	18.638	24.464	17.687	19.705	22.255	21.996	17.334	17.917	18.523	18.755
4.5224	2.4549	3.2397	3.0804	3.1428	2.3837	2.9433	2.5939	3.2276	3.3285	2.6451	3.0086	3.7286	3.0018	2.9346	4.3339	3.4125	4.751	2.7678	3.1522	4.76	4.7313	4.63	3.5089	2.8026	4.4923	5.6291	4.7448	4.0589	3.5132	7.6291	5.7343	4.9112	7.5486	6.0153	7.2791	7.9159	6.8369	5.6443	5.0342
4.3244	10.578	5.4278	6919.2	4.6804	3.1473	3.7477	4.7719	3.3882	3.3371	2.8541	5.3981	4.014	2.8043	2.4841	3.1829	3.2533	3.5055	8291.4	7.1738	5.7826	5.9401	4.3639	5.7139	4.0419	3.6805	3.6589	3.1563	3.2426	2.6621	2.8426	4.3009	3.2736	4.6312	5.748	2.6347	4.397	3.6732	3.3544	3.8236
3.6594	4.0597	4.2961	3.9607	5.9274	7.7594	7.19	6.297	6.2819	8.2276	5.4265	7.2913	8.6383	7.8124	7.9238	9.2378	8.1692	8.7922	11.67	8.84	7.3474	10.959	8.0397	7.9674	7.9659	10.018	9.8545	6.4868	9.6409	10.72	9.6607	8.2413	8.0463	6.7865	9.8331	10.033	5.7959	7.6659	6.6849	5.1265
3.7598	4.5301	4.5116	2.9704	4.8827	2.2767	9668.3	4.1985	5478.9	3.1237	3.0271	4.2731	5705.9	3.1496	2.9679	3.3797	11551	2.7696	2.5668	6.1352	4.4493	4.2319	3.7924	3.9736	4.6807	4.7676	5.3052	5.9128	5.5765	4.8836	5.761	5.7815	6.9437	5.4767	6.9429	5.9939	5.6279	5.8544	6.3079	6.3063
2.7749	2.7111	3.6832	3.1632	3.7252	5212.5	1035.1	3.9692	6.276	4.5175	3.8311	4.2555	13.261	4.8508	4.5764	3.0473	2.9844	3.547	5739.9	3.5498	4.524	4.9599	6.0105	3.5146	4.3105	4.0022	4.2254	3.7949	3.0736	3.9822	3.6538	4.2748	3.048	2.6931	3.966	3.6055	4.4613	5.6324	4.6355	4.6798
2.5629	2.2578	3.6294	2.6744	2.5528	2.1663	2.2426	2.6599	2.6619	2.5588	2.6635	2.6701	3.2691	3.8953	3.2324	2.6319	3.3414	4.0272	4.4697	3.6008	3.0307	3.5982	3.4485	2.8113	3.4454	2.9683	4.2065	3.5791	4.3027	5.5733	3.3011	4.2215	5.5949	4.3238	4.2522	4.9162	5.1737	5.84	6.0245	6.8938
2.217	4.1726	2.475	2.4723	1.9867	1.8636	1.5475	2.6841	3.2964	2.9426	1.5186	2.3843	1.5387	2.6636	1.8633	1.3837	2.3331	1.7125	1.6516	2.2888	3.1201	2.4028	11.98	2.5989	1.6161	2.5152	3.2708	2.2694	2.6668	4.143	1.9625	2.6865	2.6081	2.6436	3.73	3.1249	3.0239	3.8889	2.7247	3.0277
3.9704	4.5803	5.6275	5.9397	5.8767	6.9865	5.7148	6.7683	6.0436	5.296	6.1164	5.927	7.1202	6.6977	5.6977	6.1514	6.606	5.2963	5.7757	5.3337	5.8003	7.2998	6.4273	7.015	4.8685	4.3277	4.2181	3.6933	2.6211	2.6177	2.6977	2.2087	2.3689	2.2935	2.1345	2.0985	2.0587	2.2184	2.1464	2.3244
4.03	1.8819	1.6462	1.5373	1.8603	2.5475	2.4028	1.9504	2.1085	2.5812	1.9289	2.6534	4.6321	4.388	3.7974	2.6895	2.3931	2.0699	2.1819	5.3699	4.6366	4.9273	4.6932	6.2608	6.7336	8.3345	4.5395	8.0696	9.7617	9.3352	7.6535	8.9067	7.7415	9.3342	12.334	9.1863	8.3524	9.8544	7.5659	8.3851
13.294	4.3974	4.5322	4.6574	5.0654	5.2443	5.1257	6.5069	6.9247	4.5721	4.3308	3.9684	9.5358	40.252	6.8541	4.1037	6.2232	4.5972	11.652	7.6146	6.9483	8.6447	12.662	9.8204	8.2379	10.331	8.8693	7.8335	7.4123	7.8518	11.418	9.4716	7.4423	8.1983	8.4043	9.6368	10.045	7.7542	9.1705	8.724
3.8751	3.7648	4.8599	5.2417	4.6547	5.6779	5.6317	4.1565	6.2192	4.4407	4.8943	5.7275	6.2934	5.4749	10.607	6.7506	5.0235	6.8606	4.39	5.1628	6.2003	6.5081	3.872	5.9829	5.5662	6.9591	4.9213	5.9947	6.5077	6.709	4.4697	5.8252	5.2672	6.8024	6.281	5.8683	6.6241	4.8824	5.6412	5.9627
4.3283	204.49	12.394	24.265	5.0482	15.074	17.065	8.5203	5.5558	13.718	12.793	12.311	9.4639	8.6699	14.136	8.3372	9.0725	11.323	6.3548	6.3175	9.2373	9.7783	9.3478	9.0659	6.9623	14.022	8.5823	27.336	11.494	13.701	18.933	8.7889	10.918	17.405	12.697	20.128	12.105	12.705	12.265	9.9743
2.234	3.3657	3.1169	5.1667	7.8026	6.0565	11.444	11.467	9.7645	8.9181	5.1146	4.0933	6.3944	4.0175	4.1645	10.02	3.1074	4.1699	5.9835	3.5968	3.7299	4.3304	4.162	3.6468	5.9742	4.8895	5.0353	4.8531	4.2166	6.4614	5.7346	6.4326	4.5554	5.7475	4.7329	4.7813	5.6309	4.3411	5.0479	4.8078
7.0154	7.5665	6.5957	9.9947	7.241	7.5593	6.965	6.9908	6.7237	6.582	8.7268	6.5962	8.8561	6.7826	6.5878	7.841	6.9847	5.7145	7.6856	8.0381	9.6601	7.5694	8.4322	7.6529	7.639	9.1405	8.1742	7.4073	7.7293	6.8436	7.0078	6.1511	6.9073	5.3847	5.1426	6.0577	4.459	4.921	4.159	4.903
3.5689	3.3364	3.3513	4.6638	2.9341	2.4286	3.4696	3.9628	3.3884	3.8528	2.9679	4.337	3.9155	5.0044	4.1844	3.837	4.7496	3.1431	4.2169	2.6071	3.5734	3.6401	2.9509	3.7657	2.5291	2.8076	3.0047	3.3195	3.1317	3.0444	2.4945	3.6551	3.7337	2.9326	2.7321	2.8448	2.7548	3.1636	2.802	2.7702
14.202	12.497	14.518	12.977	15.274	11.852	9.9778	15.601	11.32	11.087	12.012	13.703	11.273	9.8283	8.3449	11.354	9.6486	8.9952	9.8777	11.577	10.067	7.9835	9.3877	8.6016	10.104	8.6868	8.2218	7.5431	8.7109	7.9542	9.0877	9.1691	8.9053	9.6327	12.089	9.4166	10.22	8.2497	7.955	8.8113
6.7371	5.5986	5.5799	4.508	6.886	5.1816	4.4507	3.8951	7.1333	4.3897	5.3934	5.6234	4.053	6.2346	6.5091	7.6138	3.8771	5.8106	5.041	5.164	6.3074	7.9377	8.0254	7.4885	5.5514	6.6819	6.929	4.6279	3.934	2.6988	4.2449	4.1725	4.1444	6.3195	4.622	5.0664	6.6213	5.9716	4.6118	3.5648
9.7833	11.178	9.4766	10.045	9.0547	9.5369	8.2748	12.824	10.893	10.239	11.172	10.549	8.9293	9.8622	10.209	8.8904	8.715	7.6418	9.2926	10.964	8.6121	6.1744	3.5764	2.4946	2.5718	1.883	1.9551	2.177	2.4182	2.7195	2.6177	2.414	2.4884	2.5152	2.504	2.9822	3.5588	3.5004	3.4506	3.4486
7.3041	8.7515	9.02	15.954	9.2653	8.7491	10.91	6.6117	9.2468	9.5668	9.4509	8.3002	11.069	9.6709	13.968	12.525	9.1295	13.182	14.583	7.9512	13.727	11.96	8.9958	9.9584	7.902	11.621	11.174	10.596	9.3686	9.0132	8.2429	9.9796	8.6174	7.4417	9.6664	8.9655	7.6416	10.766	9.8643	15.519
4.5606	2.8267	3.5142	6.0595	3.0224	6.3886	3.4126	3.3045	1.7328	4.8579	3.8523	3.1217	4.4939	2.2198	2.1741	2.5173	2.6827	2.0908	3.7483	5.0383	13243	12.511	29.53	3.5263	8.5389	10.612	5.2904	7.0621	3.9666	3.4552	5.5902	2.9901	4.2022	3.6468	4.135	6.0113	2.8651	5.3333	2.1189	13900
2.6689	8.064	2.4324	5.8314	3.2277	4.487	6.9733	5.6308	3.3831	4.0868	8245.7	4.9219	3.3759	4.5123	7.364	2.6279	2.4715	1.9305	2.1597	2.4611	2.2547	1.9826	1.7832	1.9919	1.8328	1.6846	2.2598	1.9589	2.1487	2.3664	2.8235	2.9202	2.8249	3.226	2.4637	2.3997	2.2198	2.5477	3.3721	3.3788
6.4681	8.0305	7.0943	7.7328	10.258	8.0279	5.3495	8.184	9.0251	5.3818	5.2313	6.1056	4.3792	4.6176	6.9506	5.3509	5.6658	5.5328	5.7421	6.2836	4.9526	3.6645	2.8717	2.6344	2.1649	2.4621	2.0271	2.1744	2.3765	2.0435	2.4425	3.2854	3.0356	3.6814	2.759	2.3986	2.6347	2.5594	2.0378	2.2358
0.62868	0.60602	0.55555	0.6549	0.80191	1.0134	1.3345	2.0695	2.5899	1.6426	1.3426	1.2854	1.5114	1.4868	1.5214	1.4396	1.7248	1.6884	1.8133	1.9112	1.8531	2.0308	2.1245	1.797	1.9041	1.7363	2.0099	1.9176	1.8813	1.8613	2.0179	1.8484	1.9359	2.0609	2.0534	2.093	2.121	2.178	2.0289	2.1057
9.4348	9.8334	7.7729	8.4159	5.0957	5.4671	6.2034	4.3636	4.4508	4.6509	5.7873	5.8045	7.0505	8.6689	5.0471	4.4602	9.452	5.6127	5.5144	5.4204	7.4521	7.5245	8.0628	5.7825	5.8641	6.3583	7.7292	8.311	8.2282	10.246	10.085	15.202	16.182	11.619	15.73	9.0997	10.575	15.467	13.144	17.885
2.2921	2.9995	4.4985	2.9621	4.4937	94.285	7463.1	1.9366	471.87	2.5173	2.7689	1046.4	2.4339	13693	10.349	610.39	3.8601	143.28	2.8231	4.4478	3.7107	1.404	2.2151	18046	2998.3	1.6771	1.7056	294.42	2.8377	2.2325	2.3424	4.6613	3.0202	2.7235	2.8611	3882.1	12.342	10.425	2.8694	2.5903
18.231	16.107	12.238	15.622	9.7095	12.233	9.3342	12.341	19.877	16.614	15.608	9.1976	11.113	11.365	8.9806	8.5597	9.1676	12.856	9.7145	8.3214	9.4179	7.4335	7.9022	8.6402	7.7399	9.9356	7.38	7.1419	6.6287	8.3127	9.177	8.4096	8.977	12.656	7.5631	11.209	8.7155	9.4478	8.4469	8.7216
5.4374	3.8606	14666	6.1665	4.2329	7403.8	2.9067	7933	6.0369	5.9389	4.8911	5756.7	3.4691	3.0846	2.6457	2.334	2.4231	2.5236	2.7879	2.4196	2.3797	3.1662	2.8574	2.7778	3.6828	4.2772	4.4042	3.9744	3.8116	3.3163	5.3438	3.7048	3.9811	2.9206	4.0794	4.9685	2.6744	4.5367	3.3655	2.6897
4.4344	3.4654	3.0917	3.0957	2.5037	2.8313	2.815	2.1179	2.2894	2.0636	2.3263	2.8004	2.2137	2.2751	2.0829	2.8082	2.2304	2.8885	2.8586	2.1275	2.2654	2.0731	1.7405	1.6951	2.1381	1.5311	1.7454	1.4055	1.3746	1.3622	1.4693	1.3539	1.2786	1.331	1.5234	1.3353	1.3563	1.6709	1.3516	1.4572
8.3878	5.1387	5.2689	7.201	5.5956	5.4806	4.9638	6.5388	4.8601	5.4505	5.416	6.0588	4.5226	4.9248	5.1513	4.9296	5.5792	4.1389	3.6373	3.0447	4.8036	3.7312	3.5881	3.068	2.6415	2.1526	2.1208	2.2391	2.0772	1.8867	2.211	1.9584	2.1943	1.8747	2.0847	1.9187	2.494	2.4661	2.0168	2.2503
2.597	3.4532	1.2845	2.2826	1.7465	1.7823	2.099	1.9497	1.5152	1.7952	1.6442	1.5047	1.8263	2.0806	1.4763	1.9804	1.886	1.6609	1.2925	1.9704	1.6551	1.5565	2.2438	2.5503	3.1115	2.0181	1.679	1.4567	2.1395	1.5346	2.1251	1.5894	1.8883	1.4586	1.7828	2.3209	1.416	1.8062	1.743	2.5163
7953.5	6.5326	6.6921	4.1034	7604	4.1615	4995.6	2783.9	341.5	16.799	7.1079	10.567	6.6193	6550.2	7193.8	5457.5	3531.4	4387.2	4.8367	4.8654	4.9967	6.2737	2.7286	3.1965	2.9966	4.9645	5245.4	3.7274	4.7094	4.1203	5.2901	6590.6	8368.3	4.8845	4.5723	4.2463	3.3087	2.6496	1.9248	3.3461
4.567	4.405	7.6062	7.0078	16.238	5.0561	5.0711	6.94	10.122	7.2301	7.8541	6.6239	12.495	6.2088	7.3793	8.7536	8.8101	10.248	11.532	7.8848	9.3738	6.5166	5.5198	5.263	5.3076	3.7161	9.8331	6.3345	9.314	5.329	7.7571	7.3762	5.5122	6.9003	6.5233	12.104	6.9457	6.167	5.6817	13.543
11.514	23.482	8.083	10202	26.463	22.306	13.482	5.9979	25.905	14822	8.6184	3.4907	12.644	13.654	26.366	20.553	8.5303	9.7727	12.172	20.911	6.6445	18355	6.4176	9.4904	6.1654	9.8693	8.4781	6.8429	6.0711	7.0184	8.5774	11.385	7.7245	5.9771	7.6778	5.7106	6.246	7.3083	7.9027	7.6092
7.0503	6.6852	10.693	8.3717	5.3103	5.6146	4.2666	3.3006	4.0062	4.4232	2.819	4.4625	4.3372	4.4715	3.0426	4.0683	2.842	6.4983	2.0231	3.1542	3.967	3.0517	4.1462	2.2894	2.9071	4.3641	4.1644	7.0953	5.9987	7.1033	3.4973	5.6066	4.7559	2.709	2.002	3.4291	3.84	3.3974	2.8607	2.234
8.1655	7.0789	9.7682	9.932	12.453	9.0851	10.851	10.09	10.143	9.41	12.63	13.721	10.481	10.259	9.3268	10.777	9.1785	8.042	8.593	7.6702	7.4859	9.5423	13.157	13.098	15.834	11.288	13.427	11.934	13.947	12.727	15.59	12.475	11.617	12.761	11.985	14.156	11.999	13.174	14.04	13.083
6.5642	8.1359	6.0176	7.2314	6.5958	5.9398	6.3784	10.118	10.178	9.9896	10.575	8.2081	11.214	15.995	7.4636	8.6447	7.8282	9.1511	7.0696	8.9971	6.1084	11.745	10.113	9.269	8.2437	10.373	11.207	9.02	14.238	11.079	13.346	13.158	8.951	15.333	13.867	12.421	15.403	12.998	13.473	14.362
4.0415	6.1509	5.8099	2.9783	2.3937	9.845	2.0499	2.6493	3.9041	3.4211	4.7712	5.8911	3.0974	5.0776	5.3741	3.3982	9.0363	6.0039	6.5324	3.5191	0.86904	3.6466	1.0707	3.4501	1.1524	2.0148	2.0346	1.8153	1.5277	1.8206	2.1305	1.801	1.9266	1.5149	2.0506	2.863	1.4683	2.1316	1.8882	1.6841
1.9708	1.9521	1.5219	2.0194	1.706	1.5436	1.7065	2.2877	1.6041	1.7666	2.2428	2.3973	1.789	4023.9	1.8632	1.681	2.1533	2.8825	1.6966	1.7132	1.8802	2.0618	2.6344	2.3772	3.8262	3.3026	1.9208	1.7049	2.0241	1.7077	2.6353	2.5575	3.0987	1.5469	1.4117	1.9606	2.1125	2.3746	1.7585	2.0723
4.1269	4.3174	8.6106	4.0782	4.7964	4.7935	4.3613	5.5822	8.3672	10.173	4.2721	5.1836	4.5734	3.6739	2.6662	1.5556	2.5521	3.33	2.5706	3.6918	3.4552	2.0654	3.6409	4.7582	3.4007	5.5	6.3166	4.6406	9.3833	8.1654	7.1432	7.3344	5.8335	6.0093	8.764	5.6073	9.4204	6.8187	5.7531	6.5238
3.1745	3.2916	2.8121	2.4588	3.3908	3.4101	4.1699	8.6863	8.3494	4.3748	4.3547	9.7439	3.5898	3.0078	3.2788	5.2312	11.231	8.7361	10.766	4.4071	3.0571	4.4033	6.135	2.2155	2.4558	2.2102	2.1893	1.9103	2.1202	1.8345	1.9677	2.4035	1.8989	1.757	1.9091	2.4129	1.9303	2.0018	2.5497	2.2739
3517.7	3282.9	2791.3	3118.4	94.195	3262.5	2951.4	3.8506	4.3606	844.28	6.633	5.619	2264.3	4.7871	8.2548	4.2783	5.97	3.3499	349.34	12.821	146.95	10.518	11.503	8.0206	5.6431	5.7372	3.3834	2.0478	4.3854	2.755	1210.6	2240.6	4.5687	2.2058	2352.6	13.07	3.3628	7.3848	11.156	9.5948
6.2312	7.3132	7.2755	7.1029	7.9659	11.534	10.395	9.1829	7.3219	9.9025	8.0741	6.613	5.8016	10.089	7.766	7.6867	14.739	10.673	7.62	11.659	11.07	10.462	6.8193	5.9136	7.7639	4.9209	5.023	5.499	7.4629	9.1035	6.3381	8.6722	7.4164	10.86	7.634	26.408	26.027	12.58	10.997	11.818
8.4025	1.6883	1.2553	1.8996	1.5434	0.89583	0.93648	0.86095	1.2035	1.0504	0.75132	1.1405	0.86392	1.0749	1.0647	0.93283	1.0167	0.97329	1.4165	1.2512	1.0691	1.1027	0.9332	1.1303	1.1439	1.1973	1.1228	1.3242	1.0923	1.1107	1.1979	1.2749	1.2034	1.1689	1.1726	0.96614	0.9079	0.79163	0.99915	1.2152
5.3079	4.9122	3.908	5.3774	5.0082	4.2966	4.8887	4.0197	4.6105	5.084	5.3539	3.6722	4.0727	5.758	4.5403	4.4553	4.0749	3.1327	4.307	3.6509	4.1185	3.8342	4.1435	2.8391	2.3138	2.5094	2.9765	2.9335	2.7602	3.0356	2.7915	2.9206	3.1722	3.0978	3.3425	4.1021	3.8926	4.1676	4.6069	4.6613
7.1376	5.7602	4.7728	8.2571	7.2806	8.016	8.5085	6.8245	8.4838	8.7988	9.014	8.9022	7.913	10.647	10.534	9.3954	8.071	9.9895	9.4138	7.5593	8.9702	6.1726	8.5742	8.7422	10.031	10.626	10.614	10.068	12.211	12.022	10.549	11.263	11.356	8.8124	9.7937	10.756	11.299	13.232	10.814	15.567
4.9572	6.2705	7.917	6.1918	6.2258	7.8544	7.3805	11.465	8.0557	10.032	6.997	8.3813	19.277	7.5395	7.9284	4.4367	7.8251	6.8869	9.1137	7.8164	9.6842	16.065	13.096	8.6645	7.2086	7.4244	6.1288	6.3627	8.2497	7.433	6.0451	6.1151	6.3317	8.206	7.6291	5.38	6.6014	5.2548	7.3985	5.8961
0.75588	0.76493	0.67068	0.86621	0.70503	0.76813	0.86414	0.80422	0.88427	0.89648	0.81131	0.84264	0.82349	0.86223	0.8364	0.92476	0.76415	0.71878	0.70282	0.77664	1.1369	1.0379	1.2938	1.4265	1.6702	1.823	2.1032	2.061	2.1776	1.7352	1.9008	1.8225	1.8669	2.166	2.0776	1.67	1.639	1.7269	1.9582	2.3947
2.291	2.511	2.2371	2.3379	2.0685	2.2075	2.0523	2.3979	1.9552	2.0042	2.2832	2.2477	2.3787	1.8665	2.0614	1.9908	2.1191	2.0363	1.9539	2.34	2.875	2.7254	2.5157	2.2963	2.4161	1.9644	2.166	2.0853	1.9686	2.1477	2.0299	1.8419	1.9381	1.9439	1.8045	1.5437	1.7854	1.6634	1.7465	1.6616
3.0418	2.365	2.5978	6.7844	3.1414	2.2495	2.3669	2.4592	3.5807	2.2543	4.0383	1.6748	4.5807	1.9763	2.5311	2.1156	3.3494	1.662	3.2182	3.0952	5.3627	2.1785	2.7576	2.0257	2.5782	3.2632	2.9638	2.2928	1.8762	1.6748	2.4838	3.5331	1.8801	2.1129	1.95	1.697	2.0416	2.1794	2.8457	3.7666
7.0063	7.606	6.587	8.4414	6.2279	6.6632	8.5023	6.1591	7.4102	6.6709	10.627	7.8053	8.1895	14.359	7.888	9.3118	6.5956	8.3914	6.683	7.133	6.6783	5.0925	3.607	2.9235	1.923	1.8526	2.0243	1.995	1.6166	1.9174	1.5892	1.7693	2.2528	2.3334	2.6356	2.5414	2.5006	2.4722	2.6455	3.1096
9.5577	9.8257	7.082	8.3296	8.9434	9.8983	8.3709	12.889	7.1644	7.3185	8.7856	8.0123	7.5888	5.8575	9.7198	6.6842	8.611	8.0805	7.8706	7.3156	8.085	6.795	5.1773	5.7602	5.7482	6.1142	7.5322	8.729	8.5695	7.0128	6.6594	6.6377	5.9437	5.4979	5.097	4.3269	5.4005	4.7391	4.2237	3.9216
4.3673	3.1071	3.339	2.8105	2.5118	2.9776	3.1344	2.8277	1.8676	1.9971	2.1162	2.3244	2.3821	1.7108	2.2772	1.6625	1.9162	1.8252	1.8995	1.7504	2.5032	2.4302	2.2085	2.5199	1.725	1.5493	1.5787	1.3843	1.6854	1.3869	1.3192	1.3865	1.3649	1.4194	1.2019	1.1191	1.1746	1.1759	1.1654	1.1825
4.2236	3.5385	3.73	3.4675	3.7133	5.4515	6.3689	3.1144	2.7349	4.026	2.8193	3.4575	3.0708	2.4855	2.8024	2.4314	3.8076	2.9537	2.7892	3.4537	4.002	3.7848	3.5372	3.307	3.5284	3.5995	3.3923	3.5673	2.7022	3.1328	2.8937	2.7435	2.3965	2.5983	2.1561	2.7579	2.4483	2.9019	2.2718	2.1854
7.5125	11.665	15.228	28.222	14.634	5.208	6.6337	3.7054	7.0268	8.241	5.0965	4.3695	6.7874	3.0129	3.7982	3.6822	4.2051	3.7712	4.8813	3.2766	3.7586	3.8179	4.1979	2.7453	3.1022	2.6536	2.7695	2.2909	2.2453	1.8158	1.8978	1.9324	1.8135	1.7161	1.7944	1.54	1.7835	1.3722	1.5043	1.6379
2.1504	1.2597	1.8529	1.2948	1.6396	1.2051	2.0793	1.376	2.3925	2.2745	1.8375	1.3322	2.2204	2.2227	2.2183	2.9696	2.3578	2.1922	2.421	2.3104	2.8468	2.0018	3.1712	4.1841	2.0771	2.4418	1.9518	2.0006	1.8955	1.7581	2.2866	2.1464	2.1521	1.6502	1.7724	2.1041	1.823	1.3191	1.8352	1.6692
4.241	3.4935	3.0323	3.6094	3.9642	4.7188	5.2279	4.7687	4.2895	3.3232	3.5159	3.3742	3.7727	4.3579	5.3711	2.9953	3.9863	4.8675	4.479	5.6602	8.6163	7.7012	7.3809	5.6275	8.9574	10.889	10.181	8.1344	6.7844	8.4371	7.3029	12.566	7.5403	9.6402	6.7373	6.1037	5.528	9.7068	7.8288	4.3504
3.3616	1.9669	1.6466	1.5225	1.8685	1.9029	2.0594	2.0048	1.8305	1.5381	1.6946	2.3853	1.7981	2.1227	1.7406	1.7466	1.4505	1.9676	1.6292	1.5238	1.4659	1.7155	1.505	1.6032	1.3901	1.426	1.4158	1.2432	1.3595	1.2108	1.2142	1.3731	1.2203	1.3247	1.7225	1.3534	1.2883	1.4977	1.5138	1.6595
2.7347	2.5843	2.7172	2.8044	2.2065	2.0531	2.0483	1.8979	1.9624	1.9606	1.6645	1.8617	1.8238	2.1351	1.9255	1.9283	2.3501	1.9653	1.7116	2.0832	2.8456	1.9652	2.1406	2.5203	2.3387	3.009	2.8764	4.8755	2.5224	4.0354	4.2676	7.0886	6.4278	5.2947	4.2697	2.694	3.5776	2.6484	2.8266	3.9429
4.23	8.2512	7.1534	7.3984	4.9839	5.1803	4.4828	6.7136	8.8594	6.1795	7.5537	9.0095	6.1275	3.5968	9.2358	4.3327	7.1244	3.6934	7.0981	9.7943	9.7506	7.2034	9.2362	4.3674	9.0489	6.6814	8.8091	8.3076	6.439	9.9159	7.7014	11.851	12.257	7.3938	8.1181	7.2579	8.3822	7.5966	6.6368	7.9739
2.065	3.0141	2.575	1.8334	2.0092	2.4396	2.0267	1.5591	1.4526	1.2794	1.2486	1.3196	1.2971	1.2165	1.207	1.2818	1.201	1.2573	1.172	1.1681	1.032	1.1354	1.0023	0.995	1.0734	1.1556	1.0229	1.0719	1.0566	1.1524	1.1408	1.2024	1.0179	1.1819	1.1011	1.153	1.0438	1.0959	1.0018	1.1453
3.8417	3.5579	8622.7	4.892	2.0933	2.9439	2.077	2.3204	2.2065	2.1263	1.7731	1.9245	2.0862	1.7768	2.1884	1.7035	2.1173	2.0476	1.8827	1.8841	1.9762	1.9475	1.8966	1.6985	1.7753	1.914	1.843	2.1735	2.0195	1.897	1.8617	1.9031	1.9476	1.4443	1.6002	1.4183	1.5543	1.5381	1.7166	1.6517
3.0269	2.422	1.9713	3.9014	3.5868	2.8667	2.6022	3.5113	4.9049	1.9755	1.3897	1.6542	1.905	1.73	1.6063	1.8792	3.0759	3.6785	2.7841	1.9136	2.3509	2.7288	2.0679	2.6041	2.2483	3.2948	3.104	3.3795	3.4597	3.403	2.6446	2.6807	2.8763	2.6696	2.575	3.1171	4.2488	3.8213	3.2652	3.6441
10.428	9.6496	9.4333	8.4369	7.5475	7.6419	8.0676	8.2826	7.6617	8.3345	9.7451	6.9525	8.2489	6.9221	9.7827	10.212	14.242	9.5934	8.6984	10.142	12.073	8.4583	7.9074	7.6845	7.5666	7.5189	6.6685	5.9669	5.437	5.2741	5.612	4.8089	4.9403	4.7787	4.9465	5.6602	5.3056	5.5506	8.0957	6.405
6.2193	7.5171	13.21	10.03	6.7668	8.8311	14.124	10.381	7.0555	9.1106	8.926	6.6744	7.7145	6.3339	12.69	8.9556	12.831	7.297	9.4748	8.5182	12.274	8.5748	6.8782	9.1809	9.9568	9.5149	8.5994	8.9468	6.7411	8.8279	8.4916	6.3787	9.1851	7.1604	5.9287	8.3858	12.039	6.5385	9.4995	7.0126
5.473	2.4342	2.2758	3.6012	2.7295	2.9576	2.1991	2.0665	3.707	2.6923	4.3088	4.5658	4.4492	5.7989	3.8127	5.0936	4.8163	149.62	4.7796	5.4624	4.2589	3.1623	4.7609	3.5049	4.4523	4.7228	4527.5	4.9912	3.6942	4.4289	5.8945	4576.9	2.9786	3.0885	2.3488	3.226	3.33	3.1722	12201	3326.8
2.0106	2.2128	2.557	2.4925	2.1546	2.0577	1.9087	2.3592	1.8499	2.5276	2.1441	2.1422	1.9946	2.3669	2.1861	1.6015	1.7903	1.6248	1.3519	1.471	1.647	1.4377	1.9341	1.6374	1.5739	1.683	1.6011	1.698	1.5154	1.9027	1.6723	1.6114	1.7191	1.811	1.9418	1.8269	2.0649	1.8747	1.8801	2.3485
4.653	5.5473	7.2514	6.5462	5.6886	7.5895	6.0308	5.2715	5.0022	6.1883	5.9209	4.8459	7.9001	7.6457	4.7212	6.2155	6.5641	6.4676	5.5969	5.1738	6.9151	7.6245	7.1	8.6	6.6848	8.7513	8.5711	7.7077	6.6717	7.6203	10.022	8.4257	7.4368	8.0327	7.4491	6.1409	6.2885	6.2783	6.029	6.548
5.9881	9.4899	6.8326	6.0386	7.123	7.955	19.269	14.671	36.668	4.9721	15.64	4.3823	9.6876	6.0898	40.131	6.7987	6.2185	5.5686	10.581	5.6496	5.4726	4.1937	5.8629	7.994	4.183	5.8563	4.2674	4.339	4.5178	4.0337	4.7135	3.3974	3.3278	3.4471	4.1475	4.0491	4.3451	4.4392	3.1878	4.2606
NaN	NaN	NaN	NaN	NaN	NaN	NaN	NaN	NaN	NaN	NaN	NaN	NaN	NaN	NaN	NaN	NaN	NaN	NaN	NaN	NaN	NaN	NaN	NaN	NaN	NaN	NaN	NaN	NaN	NaN	NaN	NaN	NaN	NaN	NaN	NaN	NaN	NaN	NaN	NaN
1.684	2.2981	1.7878	1.7789	1.7446	1.3802	1.7653	1.368	1.5925	1.6919	1.6114	1.5288	1.5567	1.8285	1.7639	1.6374	2.7196	1.6917	82.669	1.6835	1.6324	2.5792	1.669	1.6376	1.2718	1.2345	2.5116	1.0788	4.5486	1.257	3.7612	3.4816	1.2273	5.6161	125	2.5378	5.4748	2361.4	4.8957	2650.1
4.08	3.4943	3.181	5.826	3.9529	4.6757	5.617	5.9418	3.5817	2.5313	7.7524	4.4253	3.7329	2.8669	2.7148	4.2166	13756	3.6189	5.5928	9.7534	3.2312	4.3646	3.4764	2.8016	3.9082	3.278	2.7962	2.6079	3.5457	2.6713	3.3475	3.0526	3.6941	6.1747	3.2749	2.5419	3.6674	3.749	5.8117	2.2645
5.557	9.7112	7.4457	8.7435	6.309	5.9148	9.1007	6.8388	6.4898	5.862	5.0742	5.0777	5.3189	5.5429	5.8649	8.3277	10.428	5.1849	7.8993	6.5112	9.1813	6.459	6.9174	6.5731	6.5492	6.2258	6.2873	6.8433	7.9717	7.3746	6.1536	8.4707	6.2752	6.1343	5.0526	5.0544	4.9307	4.8574	4.89	4.4667
5.4719	3.8024	4.4502	3.0304	2.6593	3.6594	3.0037	11.079	4.944	4.0549	3.536	2.8392	4.6793	3.3338	3.3295	9.7667	4.5603	4.5384	3.6197	4.1915	2.9126	5.2704	4.1141	3.7012	2.84	2.4955	2.1153	2.0575	2.2821	2.2089	2.0405	2.5979	2.8393	2.3361	2.1464	1.954	1.9951	2.3409	1.8904	2.0372
3.0029	2.7878	2.0746	2.3829	2.4528	2.2816	2.4881	2.059	2.2518	1.8231	2.7777	2.1858	2.7091	2.36	2.1866	2.3121	3.9854	3.3803	5.1686	7.0821	6.2226	5.4699	4.5387	6.25	5.8547	4.1985	6.0218	4.2793	5.2005	5.7856	6.3207	5.6268	6.0071	5.3732	5.391	4.5304	5.9017	6.1558	4.3379	7.0278
2.2997	1.7442	2.6106	2.1012	2.028	2.0305	1.8384	1.4834	2.0417	2.1183	2.4204	2.1177	1.8839	2.1027	1.7544	1.3826	1.3148	1.8016	1.8758	1.4428	1.3135	1.5202	1.4361	1.2719	1.1652	1.1758	1.1797	1.0692	1.0789	1.0466	1.1437	1.0381	1.0269	1.0879	1.0938	1.0515	1.0813	1.0266	1.0254	0.99287
5.8436	7.0612	7.0816	6.5098	5.6591	6.0279	6.1725	5.5308	6.6372	5.8182	7.3555	6.4276	6.2731	6.497	6.8501	5.9478	9.8143	5.5527	5.3851	5.2193	6.4107	7.2589	5.7293	2.6561	2.2891	2.5141	2.3084	2.1574	2.0742	2.196	2.7962	2.3586	2.2904	3.3185	3.3817	3.1011	4.3049	3.2625	4.3866	4.136
19.131	9.1283	17.929	20.628	18.856	15.435	13.362	18.642	16.362	18.172	17.418	18.26	16.515	18.669	17.346	18.396	19.226	19.767	16.115	15.924	17.712	16.622	17.148	17.296	12.641	16.69	15.919	13.001	13.116	15.656	9.8083	13.254	10.601	11.017	10.354	12.031	12.516	12.132	10.995	12.679
3.322	3.3043	3.5289	4.1791	3.6289	5.8859	7.0019	6.6985	8.4396	10.411	3.2119	5.5206	8.7504	2.2667	2.0736	4.3629	2.9665	3.0315	3.9772	3.0496	3.6546	3.1711	3.5439	4.295	4.7402	1.9378	3.344	7.3278	4.0701	7.7834	3.1641	5.3454	3.9891	4.3798	2.2381	5.9202	3.5007	2.5389	3.4491	6.6187
14.072	15.124	10.676	10.696	10.451	8.3902	8.1297	6.6564	9.3048	7.9217	7.8692	6.4055	10.226	4.894	5.5578	6.2748	5.7942	5.7295	7.1363	11.642	9.0743	13.632	11.05	7.398	4.6872	6.5443	4.7313	5.2576	6.0196	6.4195	5.657	4.8449	5.6543	3.8452	3.2756	3.365	3.3088	2.8461	3.0346	2.8891
9.7303	13.427	4.954	3.3138	3.8918	5.4603	6.8364	5.9081	5.6545	5.9904	5.2249	6.2594	10.431	4.2993	14.805	6.1905	6.0867	104.19	5.8319	3.9548	3.547	3.7771	3.6005	2.3943	8.2016	1.7331	2.1333	1.8989	1.7021	1.7013	1.552	1.6636	1.5659	1.5846	1.3846	1.7329	1.6627	1.6284	1.4919	1.721
11.584	11.701	10.704	11.185	9.4662	11.573	11.785	10.922	11.418	10.962	12.464	9.42	9.9881	9.2656	8.5314	9.8372	10.795	9.9858	8.0783	8.1398	9.9694	8.0071	9.4089	9.4629	8.4207	9.6693	11.307	8.9511	11.136	9.1521	9.9358	9.6841	9.4836	9.6209	9.111	8.8273	8.0011	7.4949	8.8951	8.8841
11.214	8.0505	12.522	7.1532	8.2201	8.344	8.1071	5.1644	4.8296	4.5918	3.2328	4.124	2.8269	2.8369	4.0004	4.5822	4.9682	4.5549	3.398	5.3079	7.4947	5.3951	6.5991	4.7654	3.7869	3.3699	3.3383	3.7624	4.388	4.164	5.8113	6.5034	4.6594	4.8971	4.6756	5.7871	6.5283	4.6805	5.4639	5.5981
3.4658	8.2026	6.1267	5.7348	5.5723	4.798	4.0938	4.4582	5.7532	3.9555	5.1743	4.1903	4.8439	7.4768	5.3805	4.7036	8.0064	5.4544	6.6315	5.0978	5.9563	7.4273	5.6975	12.847	12.489	8.7098	10.615	14.246	11.91	13.286	12.722	17.512	13.646	18.475	11.362	22.357	9.5171	12.657	9.9339	12.12
7.2912	4.4929	5.6664	7.9663	4.7479	7.7796	4.6122	7.8166	11.801	9.5705	6.5081	12.787	9.3921	3.8594	2.9607	2.5281	3.4196	4.5655	5.8124	4.0807	3.8678	3.5273	4.6982	2.8731	2.2798	2.5332	2.6806	2.1483	2.334	2.1784	2.3438	1.9159	2.3396	2.3993	2.0691	2.2581	2.405	2.6361	2.5438	2.0811
2.9948	2.8177	2.4573	4.0124	7.7531	3.6678	6.6384	6.9006	3.5084	5.7935	9.9574	7.6524	9.3929	6.4137	11.894	11.574	11.149	10.356	9.0532	6.5561	14.511	12.78	12.046	8.2643	8.4044	9.0601	13.404	12.896	28.719	12.863	13.124	11.897	8.3523	8.3802	6.9253	9.5705	11.155	6.8583	7.2742	8.5881
5.4872	2.2415	2.2868	2.9527	3.2259	2.9906	3.7953	3.6534	3.0431	3.7738	3.4824	2.985	2.2224	3.0584	1.9309	3.0972	2.2654	2.764	1.795	3.3291	2.7569	4.0418	2.6579	4.407	4.7783	3.5421	4.1909	4.1111	4.0014	3.9852	4.4696	4.2399	4.3899	4.3087	4.5134	5.073	4.4942	6.1854	5.4219	5.5723
9.9299	7.7734	13.631	12.645	6.6237	9.1809	12.677	6.1097	6.8274	5.4492	5.4467	8.1786	7.6774	8.4526	7.6315	6.318	9.2892	8.1126	6.782	9.1542	6.4156	7.834	7.358	9.4689	8.4465	8.0507	6.8735	7.8857	6.595	8.1393	6.5976	6.6295	7.9967	7.1	6.2111	5.1864	6.2416	6.398	4.7342	6.7925
3.5711	2.202	2.405	2.4952	3.2274	2.3355	2.3091	2.1641	2.5615	2.2242	2.1617	2.1062	1.8498	1.6396	1.9708	1.7318	1.9663	1.7861	1.9065	2.0045	2.6414	1.7956	2.7199	2.0696	2.248	2.0276	1.4723	2.3233	2.7602	2.1067	1.782	2.5091	2.2448	2.5051	3.5527	3.6317	3.8538	3.9836	4.5145	3.6274
2.69	2.2237	2.6886	2.8074	3.5935	5.2508	4.3884	3.0607	13151	4.3078	4.2298	5055.3	4.6628	3.4846	5.23	831.51	3.7595	2.2275	2.5419	3.212	2.4832	3.6766	2.8005	2.9274	3.3401	3.3625	2.1032	3.0885	2.6853	2.7416	2.3488	2.0694	3.9463	5.9496	2.6368	3.2419	3.1277	2.0983	2.6734	3.3892
5.4945	6.133	6.8228	4.2869	6.0437	6.5013	8.0309	7.6544	5.1854	5.1981	4.9414	12.16	4.1176	4.9038	3.4289	3.0287	3.8154	4.3465	4.1375	3.8598	6.1933	6.828	5.2652	6.2852	4.7947	3.8288	4.1243	3.2149	3.1126	3.891	3.8949	3.4894	3.0705	3.5848	3.2696	3.5019	3.9063	3.23	4.4374	3.9258
4.9623	5.2292	4.2157	4.6215	3.9951	3.8521	3.5263	3.6505	3.9224	4.2245	4.7988	5.2754	4.4712	4.7715	5.4046	4.4997	5.579	5.7206	4.8196	7.967	7.1022	4.6263	5.9908	4.068	5.8702	6.2562	8.0033	7.1574	7.8451	7.2217	7.3054	11.18	10.797	6.8705	9.9266	10.558	8.9023	11.779	11.887	13.623
3.6597	5.5326	4.8057	5.7138	5.8634	4.2901	3.9757	5.0392	5.1805	4.3955	5.3826	4.6953	5.0183	5.6774	4.8301	5.2777	5.1178	4.832	4.7692	5.8716	5.5808	5.3953	5.4996	5.7214	5.4297	6.4839	5.2176	7.4805	7.6532	9.3555	6.3828	8.1351	7.5576	9.1209	8.8653	8.1419	7.93	8.6948	8.3774	8.1625
18.944	12.714	8.8546	8.5745	9.9782	7.9691	8.6546	7.9153	6.6184	11.387	5.9522	6.6861	11.002	6.105	9.5286	5.9108	6.2511	16.401	5.4976	6.6434	7.2087	11.188	11.415	10.456	15.075	9.3432	7.5909	9.8163	9.057	8.2876	10.029	8.6391	10.521	8.9826	9.1346	8.1438	9.3483	9.5568	9.6582	7.5424
3.5158	5311.7	8.5958	6.1105	7.8703	4.9008	9.7812	6.5527	8.2314	12.777	17.191	10.812	6.924	7.9867	5.8762	7.376	8.8185	7.6881	6.4919	7.5437	6.4444	6.6699	5.9042	8.1968	4.0415	4.4378	5.9628	13.074	6.6654	5.598	12.49	7.488	9.2175	9.4613	5.8841	9.3852	5.2568	4.096	4.6742	6.0656
23.978	13.002	14.812	7.7675	4.7667	6.9303	4.8391	5.1286	4.4705	4.7217	3.8297	4.8522	6.6755	4.6067	5.6811	4.434	4.132	4.0514	4.6589	5.7903	4.6966	5.052	4.4543	4.3968	3.8159	2.6114	2.9294	2.9403	2.7719	2.694	2.6734	2.6185	2.7387	2.5903	2.3985	2.3014	2.2876	2.4789	2.519	2.6967
4.7206	1.2316	5.715	9.0628	8.4098	16.214	9.6367	6.1	6.1101	6.7082	5695.9	4.8497	4.237	4.2425	10.395	6.1321	5.5458	16132	6.8713	3.2652	5555.3	5.6128	2.8702	5.8159	3.0726	3.4607	4.3595	4.2744	4.8793	5198.2	6.1123	6.0444	16.486	4999.6	5.6475	5.9296	8.2236	9351.9	6509.8	2665.8
3.3825	2.1426	2.8812	1.6506	2.0213	1.942	1.1845	1.8323	2.5992	2.1307	2.3525	4.0808	4.0409	1.9845	2.6598	2.2555	4.3017	2.626	5.7554	2.0676	3.0172	4.4454	23.067	3.2407	23.562	5.7265	8.1904	3.9348	14.826	11.79	10.241	5.6037	12951	79.565	6.1243	14.945	10.004	24.2	6.9393	7.3018
20.269	17.681	16.236	14.296	19.246	14.407	15.45	14.759	13.931	14.302	14.168	13.723	15.665	17.621	15.236	16.949	16.662	16.387	16.675	18.716	17.007	17.16	14.719	11.494	10.515	10.602	11.007	9.0116	8.5268	12.28	13.428	11.816	10.538	10.707	11.207	11.209	11.475	9.5952	11.083	11.886
18.232	18.99	18.133	17.834	20.249	21.448	20.542	20.406	15.684	16.965	15.942	20.21	17.032	19.473	15.801	19.467	17.213	19.768	18.139	20.889	23.049	20.69	20.666	17.037	17.934	13.261	11.367	10.538	10.522	10.265	9.735	10.31	11.038	10.478	9.8887	9.882	12.456	12.084	11.956	11.562
3.8765	4.1148	3.9656	7.0811	4.694	4.4923	4.8498	4.4074	4.7208	5.6764	4.6387	4.0405	5.1446	3.5093	4.2901	4.9584	5.0491	4.4403	4.1305	4.1824	4.7963	5.3955	5.7608	4.9874	3.647	4.5215	4.0813	3.2989	3.6587	3.5815	3.9525	3.4541	3.3065	3.1205	3.2544	3.4042	3.0023	3.4954	3.5274	3.2769
7650.9	33.929	6.0311	4.9181	7.7381	6.5362	8.7471	3.9238	5.3145	5.0424	13.784	12.958	5.74	11.026	10.188	7.8354	8.9779	5.0219	6.7383	10.269	8.5857	8.2979	8.3437	12.567	5.1268	8.3259	7.364	7.5987	6.6976	14.253	11.267	7.1875	3.2822	8.8936	6.173	5.9266	5.1302	6.88	4.581	13.607
3.3615	3.5874	4.175	10368	8588.7	3.8303	3.0794	4169	3.2433	3.401	3.7205	5.4864	5159	3.9061	2.3621	7.4372	5.2306	5299	3.8581	3.1834	8.7758	6.3689	3.1665	3.665	4.0112	9.132	4.8501	6.522	4.2848	8.6906	10.257	9.3849	5.6887	10.259	9.2661	10.793	36.851	10.508	8.1773	1.1217e+05
6.355	6.1463	5.7312	4.933	5.1077	5.1249	5.0444	5.959	5.7621	5.3764	7.8018	8.0875	10.109	7.5477	8.4785	15.362	9.6069	9.8485	11.245	7.6245	8.3273	12.562	7.8677	7.1254	9.9933	7.6452	12.677	9.5416	14.097	8.1131	6.9988	6.4459	5.9013	5.3692	5.0014	5.9148	4.8286	5.8827	3.7704	5.1083
4.0791	6.8921	5.3675	3.4052	3.5768	3.0429	3.5624	3.2371	3.0431	2.7704	3.5721	3.0531	3.825	2.6677	2.6192	3.7251	4.0744	3.0573	5.0727	2.6266	4.0747	4.1494	4.7827	4.2411	2.8687	2.8107	3.5891	2.383	2.8582	2.7311	2.5882	2.8825	3.1068	4.0157	2.6577	3.0086	2.7884	2.3884	2.2468	3.2549
4.7066	6.1268	7.8643	4.3031	5.2188	6.566	6.269	6.1178	6.0589	6.1232	5.1999	5.8085	6.0088	3.6745	6.0978	6.4579	7.1138	4.8466	8.8396	12.331	4.5801	5.631	5.915	8.2002	9.5229	9.2252	7.6058	5.1239	10.649	8.3742	5.9176	6.3701	14.56	76.401	19.774	23.16	9.0907	16.484	15.88	22.785
2.0475	3.7651	6.0317	6.3844	6.0387	13.212	7.911	6.7288	6.6865	7.1512	6.4257	13.795	9.0209	4.728	6.881	9.1868	7.837	7.1943	8.6634	8.9203	6.0529	5.9098	7.079	7.9055	7.6855	6.9077	8.3827	7.9882	11.322	9.2035	8.8955	7.2634	10.692	7.7299	8.4117	6.7263	8.2547	8.8971	8.751	6.8928
7.8168	5.2203	6.5763	5.7352	6.6171	4.455	4.9125	3.7006	3.2998	3.2802	3.4859	2.7022	2.6884	2.9464	3.1483	2.8857	2.4623	2.3495	2.1749	2.7456	2.486	2.5403	3.169	3.2587	3.5686	3.1793	2.938	3.2711	3.5431	3.0898	3.7874	3.199	3.5757	3.4288	3.6411	3.6815	4.1622	4.0512	3.5837	3.6501
3.0013	2.8753	4.4982	5.0785	2.9396	3.7402	4.8279	7.514	7.6923	671.26	29251	4880.5	752.26	5.1761	6.1087	5.2739	4.9883	4.0311	5.8233	3.7667	3.7402	3.6643	3.7906	2.6346	2.3767	3.1683	2.2523	3.8503	3.0202	2.7602	7669.1	3.5309	3.5369	2.825	6172.3	3.327	4.1416	3.9829	3.835	4.5657
2.9325	3.8992	2.5405	3.8394	2.9218	3.2123	4.0097	2.9241	3.5586	2.8977	2.4667	3.0515	1.9286	4.5379	2.8045	2.4063	4.3146	3.2234	2.6193	1.851	3.1989	7.6884	7.9553	4.9171	4.4064	4.2277	5.0561	4.2705	3.6191	4.6501	3.7829	4.8687	3.442	4.2342	4.8757	4.0448	5.7728	5.295	6.1432	5.4256
9.2828	263.49	3.1573	2.142	2.0312	2.2112	2.1384	1.6573	1.8027	1.899	2.1953	1.8529	2.1202	1.8165	1.9406	1.7876	1.6237	1.5924	1.3277	1.428	1.7375	1.4656	1.7321	1.9192	1.6481	1.7596	1.4704	1.5686	1.629	1.2652	2.1886	1.5386	1.843	1.6263	1.9311	1.4092	1.399	1.3453	1.2919	1.2253
2.2469	2.5586	2.0446	2.5467	2.5671	2.3405	2.8024	2.4949	2.3915	2.6665	2.5948	2.2612	2.239	2.6054	3.088	2.4521	2.2095	2.2378	1.9258	1.9062	2.7908	2.5444	3.6198	3.0607	3.1554	2.7641	2.879	2.2693	3.1166	3.3301	3.3888	3.0123	3.0689	2.8919	3.2945	4.2626	3.2736	3.7594	3.6269	3.5792
11.393	11.014	15.375	13.401	11.362	17.192	11.161	11.311	12.56	14.848	10.73	12.119	13.585	9.3448	10.687	13.754	11.275	11.473	13.622	11.938	12.733	10.762	7.4884	6.5866	6.995	6.9056	4.799	5.2681	5.2636	5.4238	6.2244	6.3932	5.1545	5.1967	4.7249	5.0695	5.3513	4.8521	5.407	4.9494
12.052	12.57	13.147	12.911	12.553	14.744	10.951	9.8259	9.9028	12.148	13.085	10.054	10.258	9.4114	9.687	9.2497	9.7098	9.382	9.8799	7.9269	10.745	10.702	10.163	8.6046	9.4277	10.433	8.9944	9.2215	9.3406	8.0518	9.0329	9.3563	9.0899	8.5475	11.897	12.437	9.6603	8.6093	9.2716	10.116
14.434	12.583	9.1356	11.589	12.199	10.103	13.638	11.36	9.1421	13.598	10.391	9.5113	10.195	11.652	11.301	10.711	10.1	12.8	11.612	11.507	10.471	7.9079	7.6345	4.7041	4.1171	4.2115	5.8641	6.1402	6.5372	7.3693	6.9686	9.0351	6.4443	7.5003	7.3173	6.9022	7.3588	7.7371	7.762	8.3057
4.1628	4.2988	4.7885	5.1801	4.8609	4.8945	5.3808	4.9079	4.1434	5.8938	6.3235	5.8275	5.037	3.1111	2.801	3.1261	2.4832	2.7208	2.4828	2.631	2.6431	2.6579	2.9097	2.7498	3.0495	3.0761	3.4501	3.4091	3.6762	3.5408	3.385	3.5202	3.4346	3.3895	3.294	3.2693	3.8268	3.8279	3.5438	3.8563
2.6158	2.4093	4.4637	3.3913	4.4075	4.9146	3.3085	7.2234	3.085	1.8117	1.5056	2.4673	2.1799	2.0103	1.8653	1.9651	2.2472	2.6022	2.2094	2.2205	2.8176	3.0189	2.4326	2.4779	1.769	2.1232	2.2894	2.4185	2.8867	2.3825	2.8371	2.5029	1.5972	2.0759	1.7277	3.041	3.6728	2.2433	2.4201	3.8713
7.1201	12.713	6.8164	13.215	5.3385	5.0166	4.5432	10.459	8.6986	5.3593	3.1914	4.7211	7.5137	4.0203	4.5295	3.8939	3.2533	3.2083	3.8823	4.1582	3.2473	3.8461	3.8176	4.25	3.7895	3.3849	3.3984	3.4234	3.7884	3.6839	4.259	4.497	2.7459	3.7403	2.4534	3.0267	3.7447	3.1019	3.4678	4.3048
3.7223	5.9285	10.916	5.9501	5.5771	5.6326	6.2827	6.1439	15.01	7.4877	7.1985	5.4931	8.2392	8.6844	7.2051	8.0882	5.6178	5.7647	5.7477	3.7426	8.0384	4.5265	12.12	4.967	8.5683	7.9902	4.4523	5.1195	9.2721	5.6268	8.0749	11.197	9.1166	9.5846	4.23	8.5756	9.2583	6.2855	5.2197	10.706
4541.1	6303.3	4.4119	101.67	12417	4.1043	1045.3	5191.1	15105	12.905	491.24	2575.4	3907.5	1279.6	5388.7	11198	1244.3	965.68	681.57	4.6847	8105.1	10900	3.8666	6586.3	3.0495	3.4281	4163	8.62	8235.3	11560	3263.1	4.2738	3989.3	12486	5.2355	13633	9098.5	4.4584	6.9693	7694.7
5.5742	6.1184	7.0721	6.2037	7.09	6.7777	5.8101	5.2888	6.1932	6.9411	5.7043	7.5154	6.8127	7.0292	7.2797	6.5933	6.0041	7.3608	6.2673	8.223	8.221	8.0051	9.3624	8.247	7.4139	8.3858	7.774	9.8188	10.01	8.0477	7.1496	8.4173	10.234	10.562	10.027	8.3673	9.2527	6.9742	8.9069	7.4815
9.9756	10.144	8.3241	7.2837	9.3256	7.1761	6.5384	6.9921	6.8902	6.5298	6.1976	6.3958	6.2393	5.9102	6.5896	8.0393	7.0956	6.5866	6.5861	7.66	9.6396	8.1536	9.0891	8.6242	8.5027	6.6579	7.1493	7.0125	7.1856	7.7672	9.8486	7.546	8.3434	9.0034	7.9589	9.6157	8.5257	8.1011	8.2409	6.3622
2.6937	4.0086	3.6366	3.8702	3.0404	4.6367	3.6597	3.2429	2.899	3.1859	3.1457	2.5612	2.922	3.8424	3.0853	3.7118	4.3056	7.3752	2.5373	3.6223	4.9631	3.312	3.6249	4.5729	3.7025	3.6769	5.2704	4.0437	4.0401	4.463	5.3566	NaN	1174.1	5.9025	5.6261	8.2635	NaN	6.8687	6.9026	6.7238
11.904	12.593	19.119	15.07	15.02	13.23	20.182	17.53	11.782	13.802	16.315	17.27	15.643	12.632	11.67	16.168	13.818	14.325	11.143	14.319	13.443	7.7495	7.2328	7.216	7.357	8.8994	7.5868	8.5001	6.5464	8.2612	6.3368	6.6752	7.7187	7.474	8.341	12.245	9.2269	10.492	12.25	13.684
0.75381	0.86387	1.9508	6.5011	4.8878	14.073	7.4116	5280.7	4.7802	5.6202	11853	4.0771	3.8421	8.5414	4.8903	5.8827	5.2028	4.5589	3.892	6.1203	7.768	6.8516	3.2498	3.8276	2.8754	4.6653	4.6804	5.0687	4.8471	4.0265	4.2605	4.4303	5.8374	4.4188	3.6261	3.7544	3.5631	5.0916	3.7511	3.1244
1.4262	1.5639	1.3912	2.0144	1.4087	1.5725	1.426	1.5159	1.5804	1.5406	1.7283	1.7532	2.1836	2.2647	1.4409	1.2455	1.6557	1.6355	1.8411	1.3786	1.645	1.7971	2.1453	1.9699	1.7156	1.6834	1.8524	1.536	1.6125	1.5855	1.6092	2.2267	1.5025	1.3159	1.3468	1.2294	1.5167	1.4763	1.4304	1.8901
8.6301	8.1138	6.4499	8.3428	7.1288	12.409	7.558	9.2167	8.5696	6.5285	6.0046	7.7247	7.8082	6.5641	7.8108	6.951	5.5192	6.8103	6.5758	7.7399	7.1442	5.6188	7.3475	6.2909	7.0817	10.083	5.0321	5.4522	7.4604	5.4364	6.4807	8.2859	11.865	8.4269	7.7204	5.8904	8.239	6.384	8.1873	9.1564
8.1716	7.2092	4.2525	4.4041	3.004	2.346	2.3667	4.3126	2.892	8.3609	1.8574	2.7937	2.5252	2.4297	1.9928	3.1495	2.2098	3.2614	3.9954	2.4773	2.933	3.8227	2.7803	2.8024	2.7333	2.4112	2.8976	3.5643	4.2247	3.4706	4.5877	3.1811	3.8478	4.0403	3.5369	2.6421	2.6115	5.3403	4.1865	3.7322
4.5018	4.8994	6.645	4.3266	4.1578	3.0372	3.4422	2.3326	3.2885	4.0797	2.729	3.3737	4.6901	5.6633	5.3553	3.5347	3.5685	3.277	4.4491	3.4142	5.3103	4.0076	5.7039	5.6071	4.3406	3.5453	2.5799	2.244	2.3082	2.2521	2.0172	2.2119	2.3812	1.9463	2.2608	1.9844	2.1852	2.0787	2.1253	1.6338
4.7291	3.2284	2.9617	3.3197	2.8133	2.8721	3.9127	3.4906	2.9989	2.2109	2.1475	1.8869	1.899	1.9333	1.9331	2.1651	1.7002	2.0654	2.3496	2.1454	2.0806	2.0346	1.9538	1.8662	2.3123	2.0271	1.8487	1.7426	1.2414	1.6968	2.2151	1.7448	1.5892	1.642	1.7036	1.5227	1.6302	1.4392	1.5209	1.6039
9.6031	10.151	11.26	9.8598	11.369	11.206	9.994	12.768	11.037	11.176	9.8414	10.221	10.642	15.329	9.8578	11.74	11.777	12.717	10.501	12.053	8.9101	8.8035	6.8266	6.7668	5.2912	8.4254	7.9177	7.7373	8.1895	10.277	8.5244	7.4556	8.5846	8.4883	10.198	9.7572	10.216	8.8844	12.964	8.3037
6.0462	5.8151	6.6734	7.8892	11.921	8.2728	7.1399	9.9057	7.3488	5.5145	6.9747	5.7989	4.8558	4.5733	5.9869	4.9845	5.5351	8.4706	5.3883	7.369	6.2302	5.088	4.4127	4.8929	4.3262	5.57	5.0709	4.4614	6.0793	5.9624	5.0405	5.4601	5.4335	4.9317	8.8515	6.6335	6.8508	8.9245	6.9175	6.3104
13.711	12.408	19.739	13.017	8.0517	4.639	6.8747	12.544	6.7315	11.657	10.586	13.636	7.9339	49.797	8.6141	50911	4.581	11.217	12.25	5.8065	5.6673	7.8343	6.8588	10.535	13.254	4.6827	21.119	31.026	4.25	15.223	5.9731	6.2161	20.52	7.0979e+07	48.683	14506	18.453	12.149	10.712	74.37
7.1354	8.3123	8.4923	7.5435	7.2466	7.0601	5.5854	7.2702	6.0794	8.6865	8.1318	7.2548	7.226	7.6656	6.9047	7.8338	6.2798	6.3518	6.6461	6.8072	7.6397	6.8585	5.531	6.0952	5.1004	4.5721	4.6017	5.2994	5.03	4.9481	4.7668	5.2364	4.7229	5.0844	7.5677	4.8884	4.9634	5.8876	5.5245	4.3775
8.4747	5.9162	8.5352	6.884	5.2362	3.9963	4.2153	3.7923	4.7071	4.8234	6.4382	4.7626	4.4367	5.8017	4.4022	3.2394	6.0186	4.8164	7.3738	6.4991	5.1116	4.7871	4.3575	4.152	4.8957	3.6007	3.9015	4.6038	5.7192	5.1664	7.4716	5.7692	6.9451	5.0174	4.9211	11.691	7.4753	6.6127	5.2277	7.3014
3.8801	11.694	5.652	7.6577	7.066	8.2973	6.8282	6.7424	7.2011	3.4785	6.4261	6.1351	8.4736	8.085	6.4915	3.6452	3.5867	2.2744	7.545	2.5864	2.6884	3.5908	3.6543	3.4349	3.3526	4.4387	3.1584	4.0771	4.0523	6.0614	6.496	5.0278	4.1281	4.3937	4.0459	4.9881	5.3765	4.4126	4.521	4.7082
15.544	15.734	18.961	13.316	13.127	14.051	14.66	12.828	12.064	14.861	14.719	12.45	16.843	12.931	13.598	13.711	13.958	11.381	11.604	10.311	11.504	13.017	13.559	12.405	10.896	12.344	13.337	12.199	11.349	10.247	10.765	12.475	13.923	11.753	12.757	12.697	13.801	12.322	10.995	13.695
3.4554	2.4622	2.0003	2.513	2.5372	3.5916	2.1954	2.589	3.0994	2.3249	2.4607	1.8756	1.6394	2.0027	1.7563	1.6237	2.2285	1.9679	2.4004	2.3807	2.3211	2.493	2.5489	2.252	3.7584	4.3736	2.9834	3.3666	2.6537	3.0088	2.3615	2.1744	2.3904	2.5415	2.3372	2.5912	2.0662	3.9344	2.2229	5.0269
6.1636	9.4575	5.3425	6.1472	8.3435	9.6186	6.5528	6.5709	8.4974	7.9015	10.543	8.0783	8.234	6.6075	6.9715	8.7121	8.3639	8.4912	7.902	8.8366	4.9694	5.0374	3.0022	2.4202	2.0117	2.2538	2.3114	2.2063	2.1819	2.1166	2.3102	2.1147	2.0576	1.9789	2.1828	1.896	1.9091	2.1763	1.9841	1.8714
12.696	11.492	11.567	8.7853	9.5479	9.0627	7.6479	7.8602	6.3266	6.4228	6.4105	6.0753	5.257	4.7907	4.7323	4.6107	4.2253	4.7662	4.667	4.4181	4.384	4.4387	4.5752	4.8173	5.0671	4.5768	4.4553	4.4082	4.4376	4.3524	4.5038	3.6724	4.2406	4.2679	4.7253	4.5053	4.4514	4.3497	4.8187	4.8627
2.835	3.7069	4.5721	3.431	3.2138	3.3654	2.6563	2.9534	2.8537	2.4967	3.6293	2.2466	2.342	4.3059	3.3966	3.5576	4.12	2.3371	3.1121	3.1395	4.9475	3.4342	3.1408	3.6135	2.3312	2.2355	3.091	7.8098	4.5841	3.3252	4.2675	4.9281	5.0656	4.0931	3.8101	4.5058	1.6095	4.3145	1.8338	4.258
7.2887	5.8437	5.658	6.1264	5.1131	4.3338	6.0581	6.8677	5.0581	7.8191	3.6879	5.1825	3.9317	5.24	4.3623	2.9223	2.7792	2.54	2.3803	2.643	3.4802	4.3924	3.0601	3.4756	2.5821	2.6389	2.2329	2.3341	2.4817	2.1186	2.1324	1.9893	1.9549	1.6838	1.5407	1.7583	1.563	1.4482	1.4242	1.4136
3.9372	4.383	4.5431	4.6106	2.9662	2.4314	2.8584	2.9096	2.4112	2.6729	3.219	5.0847	2.7828	2.8944	3.3206	3.1463	3.4993	3.0604	2.8847	3.5223	3.6146	3.0516	3.5637	2.9615	4.0796	2.7156	3.1821	3.2994	2.7184	3.2414	2.9811	2.6627	2.1488	1.8673	2.2335	1.8595	1.7617	1.8059	1.9292	1.7041
5.1938	6.7011	6.4962	6.6475	7.199	6.65	7.2636	6.995	5.9241	6.888	7.94	8.8448	9.0268	6.3629	7.8737	6.5979	7.2193	8.3216	7.1154	5.3796	6.0238	6.3754	9.5506	9.0472	11.993	11.222	12.614	11.288	10.433	8.2092	8.4341	7.7095	7.9134	8.2736	8.2064	7.7799	8.2064	8.825	7.687	9.0126
2.6759	2.9952	3.9203	3.558	4.8817	4.4135	3.1247	3.2478	2.9748	6.3581	4.2844	4.5445	3.1149	2.5895	2.838	3.2454	2.4281	2.5287	2.9793	2.5755	2.7109	3.3806	2.4716	2.1263	2.7961	2.429	2.3952	2.2308	2.5863	3.0465	2.3784	2.1757	2.4961	2.4975	3.4183	2.6442	1.8976	3.1749	2.4052	2.5838
2.9626	2.5888	3.0176	80.186	2.5615	3.4101	3.5841	2.1581	2.4291	3.6514	3.1304	2.3384	2.7476	2.7576	2.307	3.1888	3.3383	3.3854	4.5735	2.5194	3.7538	3.4803	7.8517	3.9966	3.8112	3.6053	3.9062	3.0687	3.7976	4.0396	4.4327	5.27	4.1922	5.5213	5.833	4.7527	4.8328	4.9831	5.0516	5.9548
11.003	7.8264	10.464	11.104	8.1361	8.5187	9.1933	7.552	12.608	6.6917	5.6305	7.4566	5.1509	6.7691	7.6859	7.1499	5.4891	7.3352	6.4146	7.9019	8.4461	8.5254	12.054	12.565	10.79	9.9836	8.7378	7.7589	12.075	19.353	15.104	22.029	15.572	12.078	13.256	13.65	17.614	13.074	13.611	12.035
4.7888	6.5364	7.0384	7.8074	6.9332	7.8167	10.607	13.681	8.2033	8.138	13.21	13.93	8.9144	6.3098	8.9937	6.9227	10.939	6.9573	9.1199	7.7647	6.8999	6.1145	5.0676	4.2668	4.1999	5.9486	4.5866	5.2719	5.4525	5.4176	4.9288	5.0627	4.9997	6.1014	4.4648	4.6769	4.5162	4.1946	3.9705	4.2036
3.5065	5.1608	8.644	5.7622	10.278	5.0176	5.8193	4.6984	5.1841	4.0391	4.6245	6.555	8.3316	6.0245	6.2734	5.8788	4.3061	4.9531	3.2652	4.1024	3.9597	5.8514	4.2335	4.3038	3.0244	3.5565	3.4484	4.4566	2.9748	3.711	4.671	4.6751	4.0498	4.8264	4.0466	4.3038	4.4089	4.3122	5.9044	5.3792
2.4508	6.5462	6.3855	4.594	7.5595	6.1463	4.7294	8.6125	6.2739	4.37	6.5628	5.0557	4.816	5.5716	7.2236	4.032	5.6952	7.0564	5.2193	4.2712	6.0683	3.9285	5.3671	6.6724	6.0176	4.739	4.5807	4.6743	4.8609	4.8747	4.0266	4.2957	4.0656	4.0961	4.4583	3.5867	4.5341	3.6475	4.1008	3.8962
5.6454	5.7543	5.1834	6.8768	6.5	6.1837	6.2685	8.6714	9.1102	6.5581	6.5285	6.302	7.664	10.584	11.45	10.381	7.7012	9.0341	9.851	10.901	9.8105	7.8184	7.8916	7.1036	7.0104	6.1595	6.5644	6.9607	6.0149	7.1574	5.4785	5.5195	5.5617	5.8556	6.7542	6.573	7.6266	5.5516	5.7546	5.681
6.589	6.2909	7.5178	6.6995	6.0785	5.5031	6.268	7.6696	7.8796	7.8632	8.2298	8.1003	5.1234	5.8029	4.5764	7.4013	8.7799	13.672	9.0267	8.6265	11.666	8.1419	9.2249	16.884	10.225	11.55	8.0907	15.369	11.563	12.648	10.384	15.823	11.664	10.904	12.268	20.731	14.77	12.775	12.637	12.847
4.363	7.3641	7.1559	4.1633	4.7343	3.5977	3.9816	14.569	6.0577	5.8691	6.1443	12.876	8.3	6.7861	9.0449	3.9857	2.9898	2.609	2.8059	2.9527	2.4371	2.4119	3.6218	3.616	3.6709	3.049	3.3895	3.3971	3.0257	4.3869	4.2998	4.4485	4.8766	4.4476	5.2093	7.0396	6.4268	5.0075	5.1653	4.063
10.151	8.0701	8.9984	9.0107	9.8327	10.154	8.5417	10.341	12.202	15.304	10.977	13.608	12.277	10.828	12.229	9.942	8.5426	9.8304	9.0103	9.3924	11.683	10.837	9.7557	11.059	10.301	12.056	9.1705	8.6174	9.7625	8.7531	7.887	6.9018	8.0779	6.0968	5.4117	7.6282	6.5813	6.4837	6.6057	6.8152
8.3412	4.5302	9.0962	5.3517	5.5975	9.143	5.5605	5.1397	6.0295	14.407	5.6368	6.9054	19.308	7.1968	121.74	95702	3.1394	38.225	8.3421	10351	5.0737	5.8685	9.8064	12.668	4.8617	7.3922	4.1878	5.5844	5.9791	5.321	4.3312	5.0739	5.7363	8.4804	7.2702	8.1852	7.1539	9.2319	5.7348	6.1571
12.369	8.7421	7.8854	9.3857	8.683	8.4003	11.123	8.8414	7.9357	8.183	7.329	5.7218	6.8072	7.663	5.4353	4.5536	4.9033	4.4973	4.3303	6.2182	6.3652	8.9713	5.9126	6.3874	7.0508	6.36	4.48	5.0096	5.7666	5.5314	5.8221	5.1996	7.1212	6.8139	6.6315	6.698	6.1705	6.4016	6.5379	6.926
1.6014	7.2034	8.6545	13.011	3.1665	5.0194	14.801	10.762	4.7516	4.7271	9.0128	5.4122	4.5227	5.2931	9.7537	2.2456	5.7114	6.8491	4.9951	4.6167	6.3263	6.8352	7.4085	8.6411	6.7535	7.9425	3.749	4.7922	6.4211	3.6043	4.23	8.3974	6.9033	4.7756	6.1597	5.1738	4.6006	8.9858	6.2447	5.9153
10.577	8.8162	9.0978	11.43	7.2749	13.017	11.062	5.8862	8.7094	6.6331	10.753	9.7726	10.033	7.7786	10.847	9.0116	10.012	7.9933	7.155	8.8197	7.5202	6.4451	6.698	7.9595	10.048	7.9132	9.2383	6.336	7.2592	9.8094	12.642	10.973	10.823	17.07	12.402	16.968	18.857	14.781	10.771	14.75
1.479	1.256	2.7334	8.0511	2.6667	3.7473	8.2885	9.9713	14.093	7.9067	2.5939	4.4661	5.3687	4.7562	14.182	1.8534	1.4755	2.039	1.3059	1.5651	2.1273	1.8995	3.387	2.7998	3.3425	2.6253	7.9592	3.8111	4.4519	5.2176	4.4612	6.2251	5.0348	4.2038	5.3196	6.0296	5.8338	9.2612	4.3685	4.8927
7.9336	7.9957	7.0983	8.8256	11.419	5.6376	9.0703	7.0137	6.6003	5.268	6.3146	6.0625	4.9605	6.0004	7.2762	7.5577	5.1653	6.7954	7.9521	6.1041	5.5201	6.2363	9.0859	7.1596	5.6263	5.6443	6.8352	7.555	5.4381	6.4188	6.8883	5.304	5.0057	5.6467	5.495	6.3891	6.0728	6.3283	7.7159	6.1297
2.1813	2.4444	2.5864	2.0069	1.9838	1.7818	1.9643	1.56	1.5086	1.7282	1.7008	1.4429	1.7821	1.6002	1.4901	1.5015	1.7096	1.3711	1.5905	1.1597	1.196	1.3582	1.2663	1.2582	1.4306	1.3043	1.4369	1.4029	1.4526	1.4458	1.3964	1.431	1.272	1.5342	1.3318	1.5225	1.4225	1.2916	1.3719	1.3008
5.5913	6.5933	6.9819	6.3647	6.7752	5.0914	6.2302	6.7636	6.4284	6.9608	6.2356	5.8351	8.3325	8.2048	7.3404	7.8582	6.5281	7.5087	7.4338	6.2228	7.9448	6.5477	7.3148	9.5693	7.173	5.4784	7.0028	7.3283	6.1341	9.4736	8.3112	6.768	6.4218	6.8487	6.974	6.8385	9.1654	7.5974	10.145	9.6326
NaN	NaN	NaN	NaN	NaN	NaN	NaN	NaN	NaN	NaN	NaN	NaN	NaN	NaN	NaN	NaN	NaN	NaN	NaN	NaN	NaN	NaN	NaN	NaN	NaN	NaN	NaN	NaN	NaN	NaN	NaN	NaN	NaN	NaN	NaN	NaN	NaN	NaN	NaN	NaN
7.8687	6.9303	13.233	8.1325	9.8926	8.559	11.038	2.9455	5.2942	7.0426	6.4358	3.4504	3.9372	6797	4.1927	2.8719	30.098	315.37	15.592	10438	10.284	6.797	5.2612	3.8166	7.6804	6.7244	5.5499	5.2577	4.3037	3.0183	5.5423	12.37	6.3662	14.117	8.268	11.365	12.972	5.673	23.809	46.978
17.059	6.5635	3.7127	1.9215	6.1505	6.2344	4.6511	2.346	1.8947	1.7166	1.418	2.3294	2.2507	2.088	1.9167	1.8174	1.9726	1.6002	1.8904	1.8901	1.722	2.4812	4.0499	2.3435	1.7311	1.7941	1.6293	1.8694	1.5413	1.5705	1.7321	1.6622	1.487	1.706	1.5622	1.9206	1.7909	1.9631	1.5145	2.2269
3.6005	6.2178	11.059	6.9317	3.3961	5.5507	8.7186	5.273	7.4513	8.5497	16.954	7.9393	5.1845	10.845	7.2606	6.7291	5.8905	6.2617	5.2705	4.4262	8.5038	12.541	4.6858	7.1179	5.1761	6.0667	9.4553	5.9666	8.7788	8.8384	9.7704	7.6121	20.652	28.471	10.785	11.985	9.7601	9.6235	9.7615	16.805
3.3526	2.9528	3.0314	3.0022	3.2658	2.241	2.3285	2.5008	2.1064	2.0091	2.0535	2.4926	2.6523	3.1147	2.2184	2.0793	2.6251	2.0798	2.3182	2.0254	2.0022	2.4588	2.873	2.551	2.1172	3.1462	2.6338	2.5021	2.3763	2.561	3.1899	2.8071	3.1418	2.6138	5.0351	2.5551	4.5865	4.5811	4.3976	3.593
1.8297	2.0726	1.7009	1.8119	1.5485	1.6265	1.6438	1.5434	1.4086	1.5827	1.5085	1.5716	1.5712	1.5299	1.443	1.4677	1.6613	1.3934	1.3665	1.5219	1.348	1.5469	1.4018	1.5163	1.3451	1.2506	1.6342	1.4043	1.1785	1.1682	1.4484	0.95202	1.2317	1.1155	1.2975	1.2129	1.1733	1.2557	1.113	1.2668
3.7586	2.2968	2.9921	5.4338	2.7001	2.3819	2.5739	2.6333	3.3804	2.8895	4.3377	2.7178	2.8407	2.7018	3.1159	3.592	2.4811	2.2482	2.9228	2.4149	2.242	2.2657	2.1751	2.0898	3.3587	2.7679	2.7509	2.6572	2.4923	3.2061	1.7648	5.0779	2.7885	7189.6	306.49	3828.6	2.9252	4.0722	7193.6	3.6205
3.4299	5.5086	2.0748	3.9843	6.3181	3.8317	2.7613	6.6486	3.1203	14027	5984.6	4.6508	3.1542	4.5976	6677.7	3.0507	9190.7	5.1597	3.9137	5.3532	4.167	3.1801	3.1518	2.8276	3.5666	3.129	3.0867	2.3871	3.3612	4.1337	3.6898	3.4507	3.3098	3.2044	7221.6	3.0629	4.1716	2.8497	2.8413	3.6704
2.879	55.151	2.536	3.2014	4.0502	3.8647	5.6994	2.6972	4.4126	4.0248	3.0422	2.8159	2.817	4.5917	2.693	2.6429	3.3894	2.8817	4.0247	2.2552	3.975	4.6151	3.7939	4.181	6.9888	5.2928	7.7385	7.3839	7.4388	10.293	6.4573	7.2348	5.5327	3.7974	3.0092	2.9952	4.7292	4.9238	17.084	6.3537
10.667	22.876	17.48	17.26	16.084	15.043	23.009	13.33	25.692	16.386	29.046	17.235	15.045	19.069	17.989	16.793	17.247	16.865	11.228	15.989	17.883	14.795	15.246	12.941	11.577	11.85	12.299	11.312	9.3444	11.079	12.431	14.363	8.8545	8.752	8.8681	7.7751	7.5387	8.8543	8.725	7.6063
7.4536	7.8772	8.5514	7.5432	8.666	8.0384	10.623	6.5271	8.4568	10.073	9.4416	8.6946	9.1006	8.8543	9.875	10.566	9.5066	8.5543	10.46	11.093	10.509	8.3706	7.226	6.4514	7.3534	6.8788	7.7698	6.9609	6.1304	6.7413	7.289	8.3967	4.9441	5.6044	5.4996	5.5987	5.7955	5.9096	5.9525	6.382
7.0773	6.1505	6.3318	5.1177	5.8593	5.3486	6.0479	5.2435	5.0582	5.0884	5.4592	5.7712	6.191	4.4305	6.4969	5.2196	5.2862	4.7402	4.6478	4.1766	5.0614	3.1672	3.4102	3.9735	4.2286	3.5071	2.7302	2.033	1.8787	1.8886	1.7374	1.4237	1.6821	1.5504	1.5175	1.569	1.4648	1.6361	1.4561	1.4659
1.4093	2.7529	3.6847	3.6465	3.5547	8.1977	3.5056	4.3027	8.4204	3.8548	1.8815	6.7042	4.3139	12.251	12865	6.4155	6.7367	12.469	6.8505	11.508	5.6635	6.0607	13.896	10.749	15.917	6.7075	12.497	10.348	22.327	16.099	29.511	23.772	32.997	22.681	13.804	27.814	14.037	45.32	21.359	27.174
0.97553	1.277	1.3459	4.4081	3.726	3.1031	5.2679	7.2241	10.19	18.125	8888.7	7910.6	5.3649	4.335	19.864	3.1811	9.8148	5.6805	3.5052	7.9637	4.5682	6.8725	6.9124	6.0795	6.1756	10.185	4.0461	4.7834	2.6762	3.9618	3.7891	3.0459	2.9946	2.8422	3.1623	3.7797	4.6358	4.4816	4.8261	3.0604
7.1832	5.1874	8.2778	5.9401	5.3913	5.8109	5.0203	7.1658	6.438	5.7315	7.4641	3.852	5.0731	5.7481	4.7349	6.4321	4.619	4.9007	4.6577	4.782	5.7681	7.4185	6.8936	5.2471	5.7901	4.3116	4.9677	5.0755	6.0053	6.0433	4.7617	5.9943	5.5692	5.2215	6.3306	5.8667	5.8313	5.8292	5.0837	5.3919
3.8417	4.4907	3.577	3.5278	3.7707	3.0448	3.2358	3.532	3.4587	2.8064	3.6012	2.6461	3.4922	4.885	3.886	4.9441	4.8484	4.0425	5.7279	4.9958	6.4516	7.495	6.5377	7.0068	7.4686	5.289	5.2449	5.3069	3.411	3.6456	4.9298	4.3291	4.7869	3.9455	4.3548	4.3979	6.1995	5.1505	5.3472	6.4723
5.1028	5.4722	4.3589	9.2003	8.3742	9.2917	5.6863	3.9032	8.3627	5.1182	13.212	4.9844	4.0997	5.1066	4.6905	3.7253	3.7208	3.4261	3.8576	9.1904	6.319	3.954	4.0326	3.6681	3.7144	3.1789	4.1524	4.3207	5.4039	4.8402	5.3485	4.7233	5.7312	3.4502	3.97	5.1134	4.9426	3.0154	3.9047	3.7393
1.6637	1.7799	2.4847	2.6116	2.3951	1.974	2.4269	2.2819	3.0677	2.5837	2.5305	3.0326	3.215	2.6063	2.9332	2.8225	2.3132	3.1691	2.4181	2.9724	3.505	3.4118	4.4648	3.4765	3.52	4.782	4.9901	5.4681	3.4711	4.5184	4.5321	5.8407	4.0209	5.375	5.8178	7.9305	4.7198	7.1204	9.1427	7.6355
4.7803	3.1713	2.8046	4.5933	5.8762	5.3552	4.2355	6.618	6.0655	5.3171	6.3477	12.463	6.3914	7.8216	2.9609	3.7202	3.3327	10.04	2.7273	4.095	4.9027	3.4898	2.4812	3.0173	2.5078	2.4626	2.2655	2.3564	3.0889	2.3662	2.3177	3.8636	3.5078	4.5886	3.7958	4.1233	4.593	4.3493	3.538	4.1975
6.7742	8.7046	10.809	7.8644	8.394	9.3082	7.4273	13.535	7.5655	9.0362	8.2492	8.9238	6.9871	11.779	9.4741	9.881	7.2507	9.0906	12.921	8.6702	11.604	9.0662	11.882	9.762	11.548	12.883	11.055	13.383	10.147	10.633	13.003	14.678	12.069	14.547	13.672	13.025	13.673	10.314	11.504	11.126
2.4428	4.3063	5490.7	3.2172	5.4121	2.5445	4.2975	3.6059	2.6807	3.2628	2.3861	3.2312	2.8179	2.4678	2.0101	1.9303	2.599	5.0389	4.0495	3367.2	4.0341	2.8204	6.0484	2.4942	2.8515	2.6424	2.3555	2.0216	2.5339	1.5395	1.328	2.0232	1.3202	1.2393	1.1898	1.4807	1.0259	1.4319	1.0545	1.4745
1.9059	3.7823	3.5703	4.2683	4.8415	5.9916	4.9854	4.9735	4.0129	5.6245	4.1648	4.8426	6.6154	3.8611	4.5683	4.0307	4.3117	6.5308	4.5078	4.6525	5.0668	7.8331	6.7277	6.5237	5.2247	6.4293	8.5953	8.6568	6.1072	5.2184	6.4655	4.802	4.8492	6.3197	6.3314	5.7335	4.9246	7.0061	5.2236	5.1129
9.2214	10.685	8.6581	8.2051	8.4351	10.459	9.6675	8.9039	9.6596	9.5715	10.376	11.166	8.6877	10.334	5.8879	8.8896	7.6331	9.1853	9.3548	10.164	9.7668	6.5798	3.6594	3.9323	4.047	3.7882	2.6206	2.4691	2.9434	3.2919	3.9942	4.0912	3.9206	4.7763	4.7214	5.9914	5.3577	5.1737	5.4715	5.1856
2.503	4.0727	3.2218	3.9016	5.1059	2.245	3.7072	2.164	2.9354	2.1101	2.5679	6.1692	2.5724	13.456	4.2681	4.1371	10.557	5.7399	10.179	8.1797	9.2415	13.362	12.175	5.4235	6.9785	5.3563	13.729	15.336	14.169	8.9409	13.724	6.279	8.9066	7.3325	11.32	10.266	9.9007	12.286	17.391	7.1867
NaN	NaN	NaN	NaN	NaN	NaN	NaN	NaN	NaN	NaN	NaN	NaN	NaN	NaN	NaN	NaN	NaN	NaN	NaN	NaN	NaN	NaN	NaN	NaN	NaN	NaN	NaN	NaN	NaN	NaN	NaN	NaN	NaN	NaN	NaN	NaN	NaN	NaN	NaN	NaN
1.9506	2.3961	3381.7	6.1701	85.729	8436.1	11793	5.1763	508.4	1129.1	1.6086e+05	4347.1	1177	740.43	8.576	7447.8	4.3434	3.7569	4772.1	2.8044	6028.7	2.8429	2.0786	2.8208	2.684	1.7037	2.1921	2.5227	2.6228	1.9604	2.0467	1.6062	1.5	1.9675	2.5507	1.8792	13.427	2.1608	3.3853	2.5183
8.7484	8.3053	9.014	7.739	7.2511	8.3866	7.1086	6.6546	6.6993	7.7959	6.3726	7.6998	7.9015	7.7045	9.7367	6.5632	9.47	9.5538	10.201	9.3978	10.36	10.266	7.5461	9.1767	6.1064	3.8619	3.5294	1.9402	1.8901	1.686	1.7129	1.3797	1.4976	1.4693	1.6287	1.6691	1.6878	1.7306	1.7127	1.4746
3.8049	2.8119	2.3208	2.7672	2.2599	2.2151	2.3976	3.0508	2.9558	3.0058	2.0205	1.8996	2.266	2.5132	2.163	2.7835	2.2476	2.2756	1.6081	2.8448	2.1603	3.372	3.0877	3.8746	2.6198	2.3249	3.4539	2.382	2.8174	2.3345	3.9965	3.0653	3.03	5.1553	7.4047	6.6414	7.389	5.1895	4.7894	5.1345
9.792	12.405	13.58	10.883	10.331	10.596	13.678	12.02	10.917	11.174	11.628	9.499	7.8062	14.298	8.5982	9.1693	10.052	8.9238	9.8884	9.8869	7.7286	8.8736	10.991	7.3829	7.7598	8.0571	8.325	6.7735	8.9066	8.5308	8.5042	10.948	8.5121	11.226	11.127	14.266	10.637	9.3855	8.9672	7.7022
3.6925	4.2487	6.471	6.6819	7.5114	7.7838	6.3303	6.0782	9.0621	7.3065	8.9927	8.6646	6.6165	5.9899	7.487	5.5842	6.4347	7.824	4.5207	4.7783	5.3428	6.7262	5.3938	5.8572	5.4953	5.8277	5.8497	5.5728	5.6693	5.1086	5.517	5.9326	4.578	5.0838	6.3365	5.9683	3.1609	7.7483	6.3094	5.6118
18.601	22.009	23.752	16.185	16.954	30.145	21.964	14.403	19.616	16.263	18.312	21.011	20.187	19.239	17.666	18.785	21.13	17.838	16.734	17.152	11.01	19.244	14.41	15.154	15.674	14.925	13.455	10.896	13.889	13.989	13.38	15.332	14.585	15.22	17.043	14.575	13.456	12.245	12.484	10.592
15.157	8.1196	10.178	12.783	7.0007	7.6838	7.5804	9.9433	14.05	14.464	8.5682	7.7508	6.8531	12.579	11.949	10.307	7.9084	14.265	12.029	13.761	10.234	11.158	9.6507	9.0933	11.065	13.707	14.231	10.743	7.719	7.6939	7.0131	7.7823	9.5933	8.9979	11.225	9.4399	11.291	10.096	12.206	13.347
2.7271	4.1145	5.1335	5.7128	2.7247	5.4327	2.9127	8.3881	4.0224	5.9303	2.4817	4.302	3.1977	1.8124	4.3604	4.9046	2.7592	6.2232	4.3015	3.3709	4.9262	2.6389	3.0801	2.3726	3.2996	3.6476	4.0119	4.2281	2.8537	2.8982	4.3923	2.3789	10.202	3.103	3.5744	3.4924	8.9635	4.1688	2.9714	4.2948
13.589	3.7444	6.3129	6.1339	5.313	2.5725	4.8251	6.8872	10.379	6.7525	6.4112	5.1621	4.936	11.27	2.7838	2.738	2.301	2.76	3.268	4.4249	4.3187	4.2711	3.749	3.7439	2.9797	3.4929	3.3072	4.0369	5.6127	5.766	5.0511	6.4104	6.6601	13.404	13.799	7.9197	6.3651	6.8418	8.7547	8.8281
7.0147	6.2522	8.518	7.7471	6.8308	8.4341	8.0203	6.152	4.4197	5.025	4.4172	5.4748	7.6606	8.7787	5.9264	6.6631	6.9432	7.1735	6.7166	12.358	7.1684	6.447	7.8972	5.6482	3.5217	3.5503	3.0987	2.7635	2.3648	2.1012	2.1505	2.4651	2.3942	1.8057	1.9466	2.1198	2.387	2.1109	2.1627	2.5623
16.49	10.275	7.3445	13.161	9.5043	4.2381	6.2631	5.2102	5.3881	11.804	7.6489	18.452	12.247	17.26	9.8117	8.508	8.3476	16.162	16.194	12.384	9.836	9.6884	10.086	9.2114	15.517	15.705	9.4008	9.9414	12.802	8.9324	7.4168	8.4984	8.7944	8.0305	6.8001	8.2023	6.5677	6.7744	7.6828	5.5026
7.2059	6.6602	4.7441	3.7848	4.8948	2.8146	6.5215	4.1865	2.5281	4.5392	7665.2	3.8315	2.1483	4.3214	27885	3.1624	5.5814	2.3684	9327.4	4.4039	3.299	3.0044	3.4011	2.4025	2.3016	2.8363	3.1213	3.2805	3.04	9.1044	3.9769	3.719	3.5641	3.3359	3.7275	5409.6	3.325	3.3301	8.6201	3.0631
8.6072	12.731	8.0002	10.063	9.5278	9.0453	10.891	9.5954	10.075	7.0584	10.567	9.1346	9.0287	9.5807	13.117	11.307	10.312	9.2645	11.328	11.407	11.247	6.5408	9.6842	8.2639	10.328	11.194	9	13.855	10.571	7.5154	8.7059	11.223	8.6739	8.996	7.5907	9.3164	7.605	7.7212	9.6383	8.6768
5.1772	2.4592	3.3502	2.1187	2.5967	2.0464	2.4357	2.4557	2.4782	2.1768	2.6363	2.7919	1.8	2.3941	2.587	1.8222	2.1965	2.4742	1.8842	2.1486	2.3598	2.6831	2.4193	2.2927	2.0208	2.3608	2.0819	2.1055	2.5489	2.0701	2.1894	2.2293	2.8889	2.854	3.8827	3.9221	2.8564	3.2992	2.4488	2.4097
2.5005	2.8298	3.5491	2.2886	1.9065	3.0331	2.6682	2.8906	3.2112	10.78	6.5653	7.43	4.6535	3.1958	4.2948	11.574	3.3427	4.942	7.3358	7.5238	7.2297	3.6982	4.1933	4.0268	4.9628	4.8645	4.1321	4.488	5.2504	3.9493	4.6148	6.694	7.5683	6.0664	6.6719	9.143	9.8185	14.149	10.534	9.5627
9.5396	9.3597	7.7422	8.6584	8.6432	9.9089	7.9788	7.5786	8.7653	9.1944	8.7351	9.0617	8.3049	7.8188	9.0169	9.7601	9.347	6.6083	7.8001	8.2089	6.5703	5.4323	5.0173	3.129	2.9718	2.7905	2.6706	3.8236	3.8975	2.9538	3.7151	3.2655	3.1867	3.9611	4.0016	3.7906	4.9153	5.0927	4.6956	5.521
11.063	13.27	13.372	12.827	13.154	16.236	14.438	11.28	13.311	12.249	15.573	15.137	11.518	9.7685	12.364	12.206	12.484	11.672	12	10.308	10.726	10.061	6.2621	2.9404	2.0908	2.1771	2.4665	2.0784	2.1819	1.9059	1.9856	2.0373	2.2601	2.6574	2.6656	2.9703	2.5336	2.4324	2.1639	2.0263
3.6264	3.3311	3.2287	5.3982	3.4099	2.2492	2.8997	2.7112	2.3741	2.2478	2.3475	1.9607	1.9488	2.0213	2.2921	2.5686	2.174	1.9614	2.0097	2.1954	2.5761	2.6041	2.3453	1.9413	2.7163	2.5624	1.9655	1.9519	2.3235	3.0494	3.3221	3.2913	3.7354	2.6147	2.6882	3.2658	2.4582	2.8457	2.6746	4.2568
4.7222	3.604	2.452	7699.1	88.238	8511.6	5045.9	4593.7	4732.4	81.617	7468.5	5.7245	3.7274	5.6254	2.8452	3.3003	3.4581	3.4543	2.8702	3.7243	3.4015	3.6607	2.5731	4.012	3.358	3.0165	2.2408	4.9501	2.6311	3.4195	3.234	3.4231	2.8014	8755.7	730.08	7794.3	7807.4	2.2692	4.5391	4.4312
4.7613	9.5796	5.8818	6.0335	7.8316	7.9743	5.0956	7.6622	6.6023	8.0461	5.1039	7.428	4.6371	7.2909	6.1137	6.0359	5.2667	5.0533	4.6383	8.1122	9.7237	8.5308	7.5772	6.3472	5.6585	6.2528	6.4288	6.2586	5.1096	4.7379	5.7178	6.8239	6.0145	7.5625	6.2382	7.5154	6.3123	5.4098	5.6631	5.0807
8.0905	5.3723	4.4708	7.5654	6.3742	3.6235	4.926	3.8955	4.0641	3.9033	5.8993	7.7577	4.2574	5.3	3.3934	4.5952	4.1463	4.5007	4.5449	4.0742	4.64	6.5504	3.2227	2.4793	3.2671	2.5703	4.0221	4.2344	5.3777	3.8205	4.5132	4.9549	3.8075	3.8992	3.5976	3.1644	2.7866	3.2838	2.8762	2.5924
3.2966	3.6963	15652	7724.1	22.582	7.7116	3.2375	5.0086	3.7604	5.5655	5.1198	3.927	3.9406	11.187	4.528	3.0004	2.9234	5.0091	6.0222	4.7921	3.9086	7.2716	8.9645	8.0108	10.137	9.8235	12.993	10.093	8.7128	10.49	13.179	14.195	19.224	12.795	5.2059	12.948	12.29	20.12	8.6682	10.445
5.268	5.5859	5.0199	4.3948	3.7357	3.6613	4.099	4.5431	3.4012	5.8412	3.7715	4.275	4.2577	3.6734	4.0619	4.6796	5.1328	4.1611	5.2288	5.7823	7.6707	5.9582	7.4019	6.2791	4.8867	5.4801	5.3661	9.4709	6.8193	7.2168	5.888	4.1885	5.0376	4.2845	4.1224	3.4413	3.2478	3.2946	3.239	3.377
NaN	NaN	NaN	NaN	NaN	NaN	NaN	NaN	NaN	NaN	NaN	NaN	NaN	NaN	NaN	NaN	NaN	NaN	NaN	NaN	NaN	NaN	NaN	NaN	NaN	NaN	NaN	NaN	NaN	NaN	NaN	NaN	NaN	NaN	NaN	NaN	NaN	NaN	NaN	NaN
3.6827	7.4205	146.52	5.7088	6.6366	854.35	2776.3	7337.4	8.0975	7.1248	10567	11.611	8.0657	2843.9	1533.2	1230.7	1565.6	9.4112	624.01	2386.1	560.86	910.77	8899.5	3799.2	171.57	1347.5	10656	5.3619	2.6904	4.5379	4.839	32.202	3.5541	11157	5.1045	7140	14520	16435	5.2957	13.136
8.6289	6.698	10.13	7.979	12.026	11.149	10.778	7.9785	13.029	6.9063	13.574	27.196	16.771	14.712	10.663	8.2005	6.1378	5.9819	5.8004	8.6093	6.3957	5.093	3.5766	3.3766	2.8288	2.427	2.5787	2.5732	2.4903	2.8345	2.2468	2.3884	2.2739	1.9648	2.2284	2.7066	2.6089	2.3177	2.7293	3.3187
4.8501	13.821	4.5413	4.6919	4.7708	4.269	5.8753	8.982	5.966	6.1031	5.644	5.4858	7.1849	5.5481	4.8975	10.581	6.4306	19.806	16.947	83.581	14.15	11.835	6.8655	9.5559	13.038	8.7905	9.8447	16.655	4.5736	8.2164	9.3579	7.1241	7.3854	5.8385	6.451	10.694	6.3921	8.7153	6.4725	9.3545
15.542	16.185	12.493	14.338	11.425	9.0827	10.162	11.426	13.736	16.421	18.841	17.509	18.139	19.488	17.202	16.742	19.401	14.343	16.896	15.484	21.578	23.459	18.98	18.394	13.611	13.726	18.973	19.702	13.873	17.229	11.423	11.23	11.173	11.154	9.8417	11.495	11.292	12.149	14.405	13.635
15.733	16.708	15.281	15.361	13.475	14.701	15.351	13.08	12.429	12.726	9.7692	10.075	9.1037	8.8724	9.8809	9.1192	9.0479	8.3295	9.4413	8.5484	8.5896	8.7849	9.5924	9.8762	8.836	7.9063	7.436	6.4336	6.8802	6.6311	6.2649	5.8001	5.8786	6.1661	5.4511	5.0984	6.0482	5.3465	5.3172	6.1355
2.4606	3.0034	1.902	3.3479	2.6407	3.2836	2.8466	2.9568	4.1788	2.1332	2.532	2.142	2.3599	2.4016	2.1298	1.8534	2.484	1.644	1.6745	1.6359	2.1785	2.3535	2.8099	2.1981	1.8112	1.9149	2.1274	1.7657	1.6321	1.5549	1.5838	1.3818	1.5156	1.3689	1.344	1.3072	1.2327	1.3444	1.2844	1.3524
5.6707	4.2247	3.8679	2.9381	2.4128	5605.5	5.1592	5.3045	4.7296	4.6487	4.35	4.1315	5.6828	5.1647	5644.9	5.7379	6.6108	3.4948	3.7643	5.1063	3.0729	2.5889	2.4484	4.1116	3.1357	2.2935	2.4064	2.603	3.0773	2.8492	2.8667	2.7854	2.2231	3.2403	2.6671	2.7472	2.3556	2.69	2.6856	1.9315
6.9182	5.285	3.4121	1.9903	2.0004	1.9961	1.9407	2.5185	2.2733	1.6543	2.5615	3.1542	2.1728	3.475	4.0308	3.0096	3.0284	2.0205	1.7245	2.3554	2.1433	3.2224	2.403	1.8654	2.1416	2.0891	2.553	3.9607	1.7292	2.1032	3.6567	2.0702	2.6031	3.9991	2.0789	2.6428	2.3068	2.3107	1.7316	2.4178
3.8523	2.5653	1.6743	2.1486	3.616	2.7534	1.8721	3.5297	5.3312	4.9795	2.7941	3.0899	2.8374	9.6609	2.1282	3.0736	3.3878	2.5398	2.5813	2.1244	2.9618	2.0777	11.752	2.417	2.2974	2.4097	2.7048	4.4883	5.0326	4.4349	3.8844	5.1071	4.9315	6.9085	6.9744	4.7155	4.9934	5.8904	5.2455	5.89
6812.1	1499.2	4.4081	6.0103	5.3617	4.4817	5.8848	4.8685	287.45	6.2969	4.5636	4.7444	3049.6	6.4017	3.1089	4.269	11.356	3.5821	3.301	3.0904	4.3722	3.3374	3.246	5.1151	2.4696	2.3992	3.2905	2.9943	4.1007	3.1678	5.017	4.3747	2.8821	3.5497	2.9835	4.8023	3.6042	9388.4	2.9963	2.7467
10.55	9.8624	9.1831	9.9316	12.459	12.928	9.8474	10.952	11.86	12.146	10.868	10.231	9.8851	11.651	10.851	8.9137	10.805	10.567	12.075	8.2299	9.8218	10.285	8.4285	7.1603	6.5466	5.5641	6.729	5.7669	6.4573	9.4499	7.7136	8.1244	7.3273	7.6134	8.0583	6.5944	9.0974	8.3865	6.6484	7.5138
11.816	9.8593	11.89	7.9745	9.0783	9.9331	8.6625	9.665	9.9432	8.5737	7.1887	7.9869	9.6131	8.4831	10.606	8.9512	8.1141	10.163	9.7858	9.3723	12.442	7.4082	9.1667	10.36	9.4391	9.3462	4.8857	6.3537	4.8267	5.4115	4.2777	6.3301	5.1422	4.9027	5.2865	6.1553	5.5629	5.1333	5.4073	5.4813
7.5312	7.651	6.9581	6.3248	5.5582	6.2665	5.5926	9.4583	11.175	4.4756	9.2259	12.875	11.515	8.1079	6.9666	6.3857	5.9489	5.9309	5.3891	7.4032	5.8156	5.702	7.1386	4.481	3.4181	2.8266	3.0018	3.1177	3.0388	3.3816	3.5987	3.2401	3.1814	3.5985	3.3107	3.5687	3.9977	3.1837	3.6905	4.4872
4.0836	4.3958	4.1836	4.134	4.1457	3.4795	3.5362	3.037	2.8445	3.5371	3.6683	2.9425	3.339	3.2175	3.6789	3.1543	3.575	3.5467	4.5346	3.2466	3.6747	3.6982	3.0579	2.1183	2.1494	1.7551	1.8324	1.8561	2.0518	1.9365	2.1344	1.8996	2.2044	2.3025	2.6023	3.6587	2.7362	2.6222	3.2602	3.0039
3.1168	3.8119	6.8021	3.586	3.6649	6.0472	4.9196	2.9848	4.2973	2.6667	2.7467	3.4081	3.9528	4.0234	5.3728	3.575	3.8193	3.293	2.7751	5.1281	4.4584	4.4326	3.7629	6.027	4.0376	7.4792	6.1268	5.9091	6.2676	5.8275	6.7218	6.3527	4.7573	5.1587	4.5814	4.7196	4.4374	4.9531	4.8038	5.0272
6.0795	6801.3	57415	6.8692	6.4503	7.7353	5.5479	6.4684	5.0923	4.026	4.924	6.6481	4.5929	6.0517	4.1829	6.1938	9.7236	11.17	6.4311	10.045	5.7775	13.241	7.7593	16.66	17.604	8.2923	6.9605	6.7303	5.1488	8.0262	12.51	14.895	15.124	10.521	7.667	6.9962	7.0035	6.9344	6.6375	9.0918
2.0553	2.8484	2.3031	2.4701	2.4907	3.547	3.545	4.5154	3.694	3.5826	2.4965	2.4114	2.4097	2.0514	2.0098	1.6876	1.7314	1.6446	1.6625	1.6447	1.8729	2.2627	1.8498	1.6858	2.0738	1.9656	2.1692	1.8716	2.3881	1.8136	2.2139	1.6835	2.3135	1.8709	2.4104	2.1118	2.0297	2.0146	1.9737	2.4782
7.1546	6.3864	6.0575	8.8257	5.469	7.825	10.614	6.4579	9.9796	7.0871	6.3844	8.5053	8.7003	6.8646	4.7915	6.5012	4.6402	6.3676	5.5906	10.712	6.9985	6.671	5.6231	5.6258	5.3828	5.4336	5.2027	5.6262	6.4828	6.1799	4.7504	5.0646	16757	5.144	5.364	4.9378	5.8457	5.5211	6.5617	4.9736
1.9088	2.6553	3.1773	2.3724	2.1861	5.431	3.8883	7.3258	3.4005	3.7044	7.7929	5.9539	3.4843	3.1742	4.4598	4.9288	3.2803	2.9293	2.0054	3.6162	3.5457	3.5925	3.3267	3.2969	5.568	4.0959	4.8854	8.7248	5.2452	7.3516	6.0992	4.6782	9.1545	10.791	6.9528	4.56	4.7063	8.5813	15.227	3.3503
3.3414	7258.9	3.4105	4.0072	4.9566	5.4551	8.3682	5.2189	4.6632	6.2021	7.2176	8.0204	7.607	7.5118	5.0711	5.0976	4.3451	4.6977	4.0545	4.5113	6.1956	3.3923	3.2184	3.8412	3.2808	3.9773	3.1921	3.2718	3.0062	2.8053	3.1252	2.5719	2.9983	2.8263	2.8294	2.5632	2.1614	2.1187	2.2603	1.8381
4.0244	1.7242	1.4888	4.3525	2.7458	2.6578	4.4341	2.1342	3.5471	1.77	3.5916	2.461	2.5342	3.3813	4.1134	2.3171	2.2861	2.1317	1.6966	1.7893	3.4895	4.9654	5.3828	3.2337	4.2309	5.3632	4.0816	5.0187	5.1753	3.9766	3.9691	4.8431	3.8276	5.3448	5.8881	4.1529	5.2065	3.7656	4.6518	4.8601
6.9696	3.5382	3.1794	3.84	2.5031	2.6843	3.1106	3.4577	5.0252	3.9644	5.8705	18.231	8.7557	5.8457	10.296	8.429	9.039	19.764	13.221	10.826	20.531	5.5925	5.301	4.5106	4.7434	5.7342	4.5273	4.9245	4.1223	4.9006	5.3756	3.7817	4.3912	4.774	4.4901	3.7	3.9846	3.9314	5.1964	4.1607
10.663	13.373	5.4067	5.8893	5.5648	8.3961	10.062	14.85	6.9819	25.199	8.2706	5.5313	6.4348	14.125	5.5428	5.2033	9.5998	6.6053	6.3465	7.9208	6.4639	9.0713	9.0017	5.8767	9.541	7.9562	12.271	6.8645	5.8963	7.791	7.2796	8.2499	10.939	11.877	11.946	10.079	7.8567	10.615	8.1375	20.43
2.3018	2.5676	2.911	2.6798	3.6036	3.2909	3.8343	4.5744	4.8458	3.9501	4.4065	7.4818	4.8149	4.6153	6.5162	7.1844	9.0384	13.473	11.83	8.4881	7.4568	8.0618	8.89	15.693	12.718	10.525	8.2188	6.81	9.6258	14.842	11.218	13.933	12.869	12.782	11.334	13.046	8.4971	21.619	12.367	17.231
1.7516	2.9516	2.9674	3.5228	2.7054	2.9898	2.6522	3.7371	10685	4.5018	4.6466	2.8883	2.2396	3.2532	2.7778	2.4997	3.5036	2.3931	5.156	12.832	14.163	5.8218	6.394	4.6897	7.2881	6.9442	7.5243	9.0184	6.6647	7.7747	14.473	9.6189	15.54	11.598	15.038	11.278	10.099	8.1893	28.357	34.625
2.6388	2.3742	4.304	5.9709	5.5821	7.8092	6.4271	5.6883	9.9084	3.6794	5.1621	4.8804	5.7138	5.9453	5.6651	6.1929	7.7949	8.6943	8.643	10.479	7.136	6.5265	6.0747	4.3866	4.9789	6.3502	4.7611	4.7498	5.1467	5.4561	4.6155	5.4935	7.3802	6.4618	5.9992	6.7445	4.8914	6.2974	5.9626	5.3189
13.94	14.326	15.827	18.151	13.599	16.073	13.521	14.327	9.6853	10.869	11.869	12.313	11.186	11.959	10.431	13.192	14.445	13.923	10.845	17.611	15.112	12.162	12.96	12.273	12.925	10.266	11.008	11.567	12.811	12.978	10.2	12.094	14.401	11.712	14.849	13.682	13.906	16.485	14.055	20.818
7.5019	11.278	4.4535	6.359	9.9454	9.6315	8.3723	9.0268	13.928	6.7773	6.5478	6.2327	5.9685	6.9864	7.2192	7.2141	9.4153	7.8723	6.3505	7.5858	7.8168	6.7165	5.9337	4.2331	5.2587	3.622	5.1671	5.9056	6.1983	6.6774	7.8067	5.54	4.1396	5.5706	5.6276	9.0626	4.7496	6.0497	10.319	5.9035
2.3857	2.5655	1.798	2.6021	2.1154	2.3485	3.132	2.6725	2.2466	3.2407	2.1574	2.9686	1.8492	1.456	2.1946	2.0173	2.1757	2.3205	1.5033	1.82	1.767	1.5771	2.3405	2.8149	2.9424	3.0806	3.3199	2.6732	4.3935	3.5147	4.0612	5.127	3.3462	4.8217	3.0416	3.1748	3.3228	3.7671	5.478	4.5963
2.4148	5.269	3.4893	3.8688	4.638	2.7465	3.6574	3.4897	4.072	2.7962	2.506	2.736	2.4026	2.4506	2.1777	1.592	2.2409	1.7537	2.2474	2.0859	2.3377	2.7384	2.7114	3.1348	3.1082	3.4936	3.0884	3.4785	2.8756	3.7488	4.0327	4.0202	4.4654	3.6192	4.0405	3.9539	4.5154	5.4665	5.0653	4.7946
9.8975	5.6572	4.5946	2.6596	3.8483	6.18	2.9163	2.3511	2.8409	3.8273	3.5663	6.0779	6.8403	4.8831	7.9485	12.513	8.4634	6.0175	7.108	4.7124	3.8574	6.0667	3.7865	12.598	10.797	13.302	10.647	8.3329	14.593	9.1424	9.151	8.0694	13.559	7.9645	21.76	8.7855	8.2858	11.63	14.69	13.636
5.8654	5.3425	3.5016	4.0774	3.4506	3.0356	3.7204	3.1128	3.8986	5.8997	5.8047	5.7995	5.5603	5.299	4.8646	4.7785	4.2569	4.2959	6.0766	5.5274	4.4384	4.7677	6.8734	7.211	6.7782	6.9553	7.9059	7.2305	6.5173	6.7775	6.1995	6.7174	6.7449	4.9435	4.5709	4.6297	4.1652	4.7017	3.7538	4.5775
3.6087	4.0923	4.1944	3.4152	4.6351	4.0575	3.3843	5.8691	4.1142	2.9132	2.1897	1.6408	1.5013	1.5492	1.5871	1.292	1.3605	1.2261	1.4726	1.3596	1.8677	1.4249	1.3872	1.4042	1.3458	1.714	1.4217	1.2521	1.4103	1.3255	1.417	1.3763	1.0796	1.6129	1.5023	2.242	1.4154	3.8685	2.41	1.8415
5.7547	3.1467	4.9112	4.409	4.5515	6499	5.8564	4.8286	5.4918	4.5116	3.6788	3.3702	5710.8	4.1099	5.2478	4.1634	5.5339	4.9362	5.4694	2.7864	5.1087	4	3.1265	2.7485	2.9248	2.7037	4.1861	4.4822	8.8617	5.7761	5.3803	6.8888	5.6645	5.4901	12.045	4.5495	10.523	14.014	9.1637	19.99
1.0391	1.0261	1.2802	1.3962	1.7499	1.7295	2.2131	1.9073	2.4699	1.8766	1.7813	2.7627	2.1971	1.9062	2.5641	2.5104	2.6092	2.122	2.3724	2.7152	3.5126	2.7153	2.3362	2.9061	2.4288	2.3562	1.86	1.8832	1.9915	1.6697	2.1157	1.6576	1.9681	1.6498	2.0216	1.8489	2.3244	2.2444	2.6614	1.6975
1.5463	1.9566	1.6103	1.5309	1.3907	1.5265	1.3043	1.2736	1.3396	1.3768	1.3539	1.4724	1.7085	1.5394	1.3206	1.3911	1.4552	1.8919	2.0994	2.7912	3.0224	3.7193	3.7619	3.9344	3.6721	3.8033	3.6576	3.6511	3.7843	4.3947	4.2552	3.9715	3.6675	3.9173	3.5595	2.9665	3.2372	3.1093	3.8746	4.1259
12.947	17.727	15.209	17.117	16.236	14.115	13.68	14.683	14.738	14.659	14.067	11.99	13.179	13.185	13.868	13.819	13.021	12.228	13.734	14.22	15.411	11.768	15.733	14.674	12.822	10.335	11.706	10.091	8.0804	9.4669	9.5254	10.939	11.107	9.402	9.49	10.266	11.317	9.5485	8.9919	9.777
3.2889	3.8486	2.892	3.3324	4.1797	5.2942	3.0798	4.2275	3.1124	3.3116	4.0993	3.225	2.7898	3.1112	4.4936	2.9103	3.623	3.3007	3.9055	4.3135	5.3322	5.2675	4.3676	6.4372	4.5605	3.4008	4.5936	4.2799	3.9412	4.9809	5.5778	5.0296	5.0024	4.1237	5.4198	5.9495	5.7391	4.3779	5.2867	3.6313
3.1768	4.0404	4.2328	3.1407	3.1699	4.1325	4.6022	10.031	7.8778	6.549	7.4254	275.1	8.3334	10.753	8.4864	8.7759	7.2586	7.2346	8.6627	12.576	9.6034	4.7074	4.935	4.8925	6.5529	4.3015	4.9563	4.1271	4.6086	5.8287	4.4643	4.1283	4.0438	4.7217	4.6865	3.7501	3.3352	3.3284	3.4679	3.7922
15.38	11.355	18.214	14.996	11.337	11.479	10.967	14.881	16.252	13.702	9.4444	10.295	13.618	13.949	12.249	12.262	12.26	12.708	10.793	13.975	13.81	12.576	13.608	11.564	13.232	10.279	10.801	13.481	11.993	10.519	12.109	11.099	14.27	12.278	10.701	11.848	13.272	10.5	9.5587	10.868
3.9783	3.5187	3.3878	6.8306	5.7349	7.8713	2.9848	4.8533	4.952	5.7193	9673.5	18.383	7.6287	6701.4	4435.9	8.9868	3.0732	4.522	11.099	429.92	4.0179	5.4743	5.2907	3.3507	2.7388	3.942	4.6233	6701.2	4.6134	4.1886	11.086	9.359	133.02	8408.4	4725.2	13374	7.6728	5.0723	7.4565	30.096
8.7108	7.8572	6.4006	9.916	7.2935	8.5802	8.8692	8.5126	7.4962	7.4596	7.5392	7.9393	7.2904	6.3058	7.0025	9.5568	7.3409	7.3127	8.1742	5.9828	7.2704	6.1163	6.6495	5.5969	6.1191	6.7922	6.4117	6.0315	5.8302	5.3667	6.5998	6.5185	6.6893	5.9236	6.3936	5.5683	5.1439	6.279	5.5583	5.1666
7.4576	8.7016	6.4356	4.9008	4.7518	6.4384	6.4971	7.4382	5.6347	5.9193	8.3445	6.6704	7.234	6.2113	6.5348	8.1839	5.9473	8.3334	6.4875	5.5147	8.7483	6.3576	5.4087	4.8349	4.1197	4.8228	3.1732	3.0337	2.9743	3.4669	3.096	3.9641	3.6994	3.7646	3.6484	3.7938	3.3264	3.8895	3.5556	3.6984
15.405	15.971	16.094	12.556	17.712	13.678	12.654	15.708	13.803	19.073	20.279	17.48	17.849	12.985	12.927	12.913	14.97	13.904	15.861	14.927	14.335	10.768	14.642	16.295	18.479	13.203	19.875	22.554	15.309	16.325	12.231	24.196	18.203	21.221	20.222	22.054	21.087	16.954	12.614	16.004
8.0651	8.9074	8.1153	11.25	7.6085	11.054	8.4921	8.1623	9.8086	11.349	10.528	7.8494	8.5555	9.2865	8.5212	9.4736	12.228	9.3978	8.352	8.2431	8.2822	11.184	11.592	10.799	10.563	11.604	9.6811	7.4719	5.6699	6.0945	5.2671	4.7008	5.0123	4.4728	5.1272	4.8806	5.3483	5.0151	5.3488	4.0489
13.972	13.774	13.998	11.091	11.866	10.974	15.273	11.047	11.015	12.97	13.818	12.504	11.966	11.261	13.054	12.457	13.526	16.248	11.999	14.167	13.102	13.042	11.599	10.069	9.8876	10.986	9.0814	9.2021	8.6054	8.086	7.7552	7.9653	7.0509	6.9961	6.0048	7.4482	6.1228	6.9428	6.2165	6.1824
9.4815	12.096	6.8826	10.298	8.0476	19.508	7.9154	9.7616	21.021	19.636	12.425	9.7787	17.952	10.286	10.006	18.198	14.196	11.464	14.268	18.586	14.396	4.4956	5.0221	5.0117	3.2476	3.9744	4.7637	3.2179	3.669	3.2829	3.8184	3.9057	3.5044	3.1757	3.2081	3.3221	4.0064	4.0556	3.8383	4.4359
5.2622	4.2947	5.2988	4.4723	7.0027	3.8476	3.5977	3.9151	2.6437	2.8933	2.4694	3.677	3.4411	3.5688	3.4927	3.9747	3.1244	3.2362	4.8022	4.4861	4.0252	4.1519	7.3035	3.8818	3.4281	3.4685	3.1804	3.0612	3.7353	3.3724	4.1788	2.9081	3.7262	2.5062	3.2776	2.4329	2.4751	3.1667	2.5015	2.614
4.7127	5.6018	4.9004	5.1366	5.4434	4.1527	4.3995	4.5708	4.2438	4.4385	4.0298	4.6477	3.5564	4.2915	4.5881	4.3352	4.1734	3.4522	3.7801	3.6862	3.973	4.537	5.2004	4.0456	4.3691	3.733	3.9318	4.1437	4.1273	4.9146	4.0515	5.1552	4.7314	4.7355	4.6675	4.5916	5.2323	5.7223	4.4791	4.944
1.711	1.6817	1.3895	1.068	1.1252	1.3945	1.7199	1.2467	1.5201	1.6919	1.3026	1.4559	1.3417	1.6029	1.4324	1.5959	1.3993	1.637	1.4943	1.7653	1.7523	2.0577	1.8548	1.9999	1.4275	1.7711	1.6956	1.2465	1.2666	1.2195	1.171	1.1021	1.1003	1.0228	0.95284	1.0261	1.0359	1.0471	1.004	1.026
4.8838	4.012	3.9889	4.4172	9.0051	6.5666	5.8368	4.9272	5.941	5.9658	7.4834	6.6127	10.518	7.1451	6.9661	7.853	4.241	5.0888	5.6951	4.8188	6.6088	8.2582	6.4518	5.9541	5.6645	8.5792	7.1634	6.2785	7.9176	5.2256	5.3125	4.904	5.7347	5.7308	6.5006	7.1658	6.0005	5.4417	7.0259	7.1838
6.4538	3.6721	5.2032	4.5229	5.0341	4.5527	4.0719	4.9936	6.7037	5.6921	5.8798	4.8414	6.4903	4.9221	4.5007	4.0878	4.0997	5.0807	4.453	5.4382	5.308	4.6342	5.7756	5.9674	5.553	5.8161	5.7154	5.5209	5.6005	6.8823	5.4797	7.2255	6.8236	7.3158	8.0206	7.2789	7.4981	7.1965	7.4424	5.8535
2.3285	2.1098	2.5386	1.7666	2.3803	1.9095	1.6321	1.6196	1.4429	1.5791	1.5197	1.7069	1.447	1.7763	1.9722	1.8815	1.5391	2.1253	2.3682	1.8408	2.3291	1.2838	1.7107	1.603	1.5664	1.6994	1.7273	1.7074	2.0025	2.9744	1.8015	2.3612	2.2829	2.3826	2.087	2.0854	2.1813	2.4704	2.4731	4.4125
10.065	11.678	5.848	3.5961	2.3875	3.1144	1.0098	2.0554	1.7216	1.8962	1.123	3.9501	3.7897	4.0273	2.8476	2.3857	2.4285	2.3117	3.843	2.7159	2.082	1.6433	1.3731	1.6014	1.9162	1.5827	2.3843	1.7114	1.7032	1.5396	1.74	1.5038	1.214	1.6715	1.4476	1.8254	1.8079	1.737	1.9618	1.8447
2.6288	3.2612	3.8456	2.6102	3.1009	4.1739	4.3187	2.8839	5.8681	3.73	3.1598	2.7006	4.3486	2.9635	3.7886	4.8492	3.3176	3.141	2.5605	2.9853	3.0091	3.7523	3.1858	3.8134	2.5025	2.6557	3.1637	2.1132	2.2726	2.2248	2.5737	1.9824	2.2688	2.677	2.3495	2.7147	2.5504	3.1616	3.1252	3.195
2.7413	3.7083	2.79	2.4727	2.8479	2.2392	2.3326	2.2535	2.0878	1.9591	1.5829	1.7215	2.2985	2.2383	1.8645	2.1374	1.7597	1.6631	1.525	1.7702	2.0574	1.9229	2.0515	1.9283	1.7681	2.0151	1.9658	1.6248	2.2137	2.1467	3.4304	3.0482	2.3442	2.4993	2.6037	2.013	3.6099	2.3049	15.946	2.2309
2.2599	3.9319	5.5542	4.2209	3.6775	4.9589	4.3741	3.9668	5.5272	5.2134	5.5551	4.5424	5.3128	4.6169	4.9625	4.7491	4.6283	4.5023	5.2631	5.4303	4.4308	4.6409	5.7309	3.7747	4.9012	4.0107	4.0882	4.1799	3.6035	3.1245	3.2269	3.0701	2.6762	2.9203	2.6129	2.3822	2.4946	2.2659	2.3131	2.2898
3.4705	6.0347	3.8594	5.2024	5.6863	5.926	3.6329	5.0591	7.0735	5.7911	4.1996	3.7657	5.7193	5.5324	4.1133	3.9801	4.709	4.4229	3.4845	3.3271	3.4576	4.5497	4.5447	4.0108	5.8287	6.336	5.3778	6.4597	5.1726	5.1611	5.863	5.8131	6.4868	5.6097	5.5552	6.568	8.1325	5.9735	6.3304	5.9874
[truncated: 2,714 more rows]
