# Supplementary material for: Population FBA predicts metabolic phenotypes in yeast
Source: PLoS Comput Biol. 2017 Sep 8;13(9):e1005728. doi: 10.1371/journal.pcbi.1005728 (PMC5626512; doi:10.1371/journal.pcbi.1005728)
Supplement: S1 File — Model files contain all modifications to reflect gene deletions and media conditions. Parameter files with all shape and scale parameters for fluorescence distributions of proteins used in our simulations, along with their original kcat values, final kcat values after doubling procedure in both SD and 13C media as well as scaling ratios to convert sampled SD protein count to 13C count. There is also listing of final kcat values obtained after 10 independent GA optimizations in SD media. Correlation matrix imposed while sampling distributions as well as its Cholesky decomposed factor is also provided. (ZIP) [file pcbi.1005728.s002.zip › FluorescenceData/allData_Melt_3StepFilter_Clusters.csv]

	SystematicName	timeStep	Shape	Scale	tsMean	tsMeanMean	tsMeanSD	tsSD	tsSDMean	tsSDSD
1	YAL001C	1	3.3065	3.942	13.034223	11.77674924	1.66777439236808	7.16804764674454	6.59677949236955	0.972983621874446
2	YAL001C	2	3.6386	3.7966	13.81430876	11.77674924	1.66777439236808	7.24205803885995	6.59677949236955	0.972983621874446
3	YAL001C	3	5.187	2.3063	11.9627781	11.77674924	1.66777439236808	5.25259508548203	6.59677949236955	0.972983621874446
4	YAL001C	4	3.2054	3.4011	10.90188594	11.77674924	1.66777439236808	6.08920391106539	6.59677949236955	0.972983621874446
5	YAL001C	5	2.7297	4.255	11.6148735	11.77674924	1.66777439236808	7.03002750652513	6.59677949236955	0.972983621874446
6	YAL001C	6	3.084	3.2442	10.0051128	11.77674924	1.66777439236808	5.69724380255576	6.59677949236955	0.972983621874446
7	YAL001C	7	2.8459	3.9606	11.27147154	11.77674924	1.66777439236808	6.6814512032435	6.59677949236955	0.972983621874446
8	YAL001C	8	4.0083	2.7018	10.82962494	11.77674924	1.66777439236808	5.40920332977898	6.59677949236955	0.972983621874446
9	YAL001C	9	2.5463	4.862	12.3801106	11.77674924	1.66777439236808	7.7583566389539	6.59677949236955	0.972983621874446
10	YAL001C	10	2.4852	5.6816	14.11991232	11.77674924	1.66777439236808	8.95676804641674	6.59677949236955	0.972983621874446
11	YAL001C	11	4.003	3.49	13.97047	11.77674924	1.66777439236808	6.98261700940271	6.59677949236955	0.972983621874446
12	YAL001C	12	4.0711	3.3592	13.67563912	11.77674924	1.66777439236808	6.77784677695682	6.59677949236955	0.972983621874446
13	YAL001C	13	3.2814	4.2406	13.91510484	11.77674924	1.66777439236808	7.68169210425047	6.59677949236955	0.972983621874446
14	YAL001C	14	2.9401	3.5452	10.42324252	11.77674924	1.66777439236808	6.07885510453276	6.59677949236955	0.972983621874446
15	YAL001C	15	3.0105	3.4969	10.52741745	11.77674924	1.66777439236808	6.0673986255153	6.59677949236955	0.972983621874446
16	YAL001C	16	2.541	3.5071	8.9115411	11.77674924	1.66777439236808	5.59049781252171	6.59677949236955	0.972983621874446
17	YAL001C	17	2.8277	3.3211	9.39107447	11.77674924	1.66777439236808	5.58468418286272	6.59677949236955	0.972983621874446
18	YAL001C	18	2.8162	3.9886	11.23269532	11.77674924	1.66777439236808	6.69348403698343	6.59677949236955	0.972983621874446
19	YAL002W	1	3.032	3.782	11.467024	8.00762194855556	2.49105344073311	6.58546010298445	3.57909257228955	1.82422473839941
20	YAL002W	2	10.01	1.0769	10.779769	8.00762194855556	2.49105344073311	3.40715911517205	3.57909257228955	1.82422473839941
21	YAL002W	3	5.6704	2.1186	12.01330944	8.00762194855556	2.49105344073311	5.04493779739493	3.57909257228955	1.82422473839941
22	YAL002W	4	4771.9	0.00078862	3.763215778	8.00762194855556	2.49105344073311	0.0544770339395085	3.57909257228955	1.82422473839941
23	YAL002W	5	3.4865	2.0837	7.26482005	8.00762194855556	2.49105344073311	3.89072043947969	3.57909257228955	1.82422473839941
24	YAL002W	6	4.003	1.631	6.528893	8.00762194855556	2.49105344073311	3.26322302072659	3.57909257228955	1.82422473839941
25	YAL002W	7	4.7571	2.189	10.4132919	8.00762194855556	2.49105344073311	4.77437911870224	3.57909257228955	1.82422473839941
26	YAL002W	8	4.5124	1.4777	6.66797348	8.00762194855556	2.49105344073311	3.13899098619222	3.57909257228955	1.82422473839941
27	YAL002W	9	3.133	2.547	7.979751	8.00762194855556	2.49105344073311	4.50826194857841	3.57909257228955	1.82422473839941
28	YAL002W	10	8001.5	0.00046009	3.681410135	8.00762194855556	2.49105344073311	0.0411555584218238	3.57909257228955	1.82422473839941
29	YAL002W	11	7656.1	0.00051431	3.937608791	8.00762194855556	2.49105344073311	0.0450016841606979	3.57909257228955	1.82422473839941
30	YAL002W	12	4.0117	1.946	7.8067682	8.00762194855556	2.49105344073311	3.89768789376471	3.57909257228955	1.82422473839941
31	YAL002W	13	2.9976	2.6857	8.05065432	8.00762194855556	2.49105344073311	4.64990777405574	3.57909257228955	1.82422473839941
32	YAL002W	14	4.4625	1.6418	7.3265325	8.00762194855556	2.49105344073311	3.4682417820129	3.57909257228955	1.82422473839941
33	YAL002W	15	5.234	1.6516	8.6444744	8.00762194855556	2.49105344073311	3.77852006995331	3.57909257228955	1.82422473839941
34	YAL002W	16	2.7506	3.1816	8.75130896	8.00762194855556	2.49105344073311	5.27666225820224	3.57909257228955	1.82422473839941
35	YAL002W	17	5.3852	1.8056	9.72351712	8.00762194855556	2.49105344073311	4.19008144453923	3.57909257228955	1.82422473839941
36	YAL002W	18	4.485	2.0818	9.336873	8.00762194855556	2.49105344073311	4.40879827293107	3.57909257228955	1.82422473839941
37	YAL005C	1	3.6032	928.77	3346.544064	2871.65842736111	1503.97503790058	1763.00020712457	1615.26735051977	661.821862401283
38	YAL005C	2	2.2866	1591	3637.9806	2871.65842736111	1503.97503790058	2405.83190073621	1615.26735051977	661.821862401283
39	YAL005C	3	4.6295	646.58	2993.34211	2871.65842736111	1503.97503790058	1391.19917390854	1615.26735051977	661.821862401283
40	YAL005C	4	2.6772	1033	2765.5476	2871.65842736111	1503.97503790058	1690.21024455539	1615.26735051977	661.821862401283
41	YAL005C	5	2.2822	1153.7	2632.97414	2871.65842736111	1503.97503790058	1742.88905708826	1615.26735051977	661.821862401283
42	YAL005C	6	1.3358	2332.4	3115.61992	2871.65842736111	1503.97503790058	2695.71361635616	1615.26735051977	661.821862401283
43	YAL005C	7	4.3415	835.5	3627.32325	2871.65842736111	1503.97503790058	1740.8700627488	1615.26735051977	661.821862401283
44	YAL005C	8	1.8678	1772.9	3311.42262	2871.65842736111	1503.97503790058	2422.9777471116	1615.26735051977	661.821862401283
45	YAL005C	9	2.289	1448.6	3315.8454	2871.65842736111	1503.97503790058	2191.65089520206	1615.26735051977	661.821862401283
46	YAL005C	10	1.0621	1271.1	1350.03531	2871.65842736111	1503.97503790058	1309.97323733769	1615.26735051977	661.821862401283
47	YAL005C	11	0.72258	1750.8	1265.093064	2871.65842736111	1503.97503790058	1488.26238830765	1615.26735051977	661.821862401283
48	YAL005C	12	1.1954	381.39	455.913606	2871.65842736111	1503.97503790058	416.990275896621	1615.26735051977	661.821862401283
49	YAL005C	13	1.6096	464.48	747.627008	2871.65842736111	1503.97503790058	589.285832746588	1615.26735051977	661.821862401283
50	YAL005C	14	0.48485	361.97	175.5011545	2871.65842736111	1503.97503790058	252.043950322885	1615.26735051977	661.821862401283
51	YAL005C	15	6.9152	703.96	4868.024192	2871.65842736111	1503.97503790058	1851.18727042953	1615.26735051977	661.821862401283
52	YAL005C	16	8.919	550.36	4908.66084	2871.65842736111	1503.97503790058	1643.63334716183	1615.26735051977	661.821862401283
53	YAL005C	17	6.109	739.86	4519.80474	2871.65842736111	1503.97503790058	1828.66692837608	1615.26735051977	661.821862401283
54	YAL005C	18	7.9469	585.46	4652.592074	2871.65842736111	1503.97503790058	1650.4261739454	1615.26735051977	661.821862401283
55	YAL007C	1	4.4145	13.452	59.383854	59.2555802966667	2.56221523419464	28.2636091822683	27.9469317408221	2.5385066274117
56	YAL007C	2	3.9244	15.768	61.8799392	59.2555802966667	2.56221523419464	31.2365632121333	27.9469317408221	2.5385066274117
57	YAL007C	3	4.5494	13.223	60.1567162	59.2555802966667	2.56221523419464	28.2037631941661	27.9469317408221	2.5385066274117
58	YAL007C	4	3.647	17.286	63.042042	59.2555802966667	2.56221523419464	33.0112819807411	27.9469317408221	2.5385066274117
59	YAL007C	5	4.2712	14.786	63.1539632	59.2555802966667	2.56221523419464	30.5580513101736	27.9469317408221	2.5385066274117
60	YAL007C	6	4.3817	13.245	58.0356165	59.2555802966667	2.56221523419464	27.7251102890953	27.9469317408221	2.5385066274117
61	YAL007C	7	4.5458	12.911	58.6908238	59.2555802966667	2.56221523419464	27.5273904698902	27.9469317408221	2.5385066274117
62	YAL007C	8	4.5395	12.556	56.997962	59.2555802966667	2.56221523419464	26.7519421887832	27.9469317408221	2.5385066274117
63	YAL007C	9	4.3469	14.195	61.7042455	59.2555802966667	2.56221523419464	29.5954686543819	27.9469317408221	2.5385066274117
64	YAL007C	10	4.7754	12.953	61.8557562	59.2555802966667	2.56221523419464	28.3057875717776	27.9469317408221	2.5385066274117
65	YAL007C	11	4.584	12.634	57.914256	59.2555802966667	2.56221523419464	27.0497451060819	27.9469317408221	2.5385066274117
66	YAL007C	12	4.6201	12.758	58.9432358	59.2555802966667	2.56221523419464	27.4225783313021	27.9469317408221	2.5385066274117
67	YAL007C	13	4.3724	13.697	59.8887628	59.2555802966667	2.56221523419464	28.6408167493806	27.9469317408221	2.5385066274117
68	YAL007C	14	4.8406	12.482	60.4203692	59.2555802966667	2.56221523419464	27.4621020381616	27.9469317408221	2.5385066274117
69	YAL007C	15	4.2297	13.372	56.5595484	59.2555802966667	2.56221523419464	27.5011687243433	27.9469317408221	2.5385066274117
70	YAL007C	16	4.1975	13.977	58.6684575	59.2555802966667	2.56221523419464	28.6357998050954	27.9469317408221	2.5385066274117
71	YAL007C	17	6.1616	8.7524	53.92878784	59.2555802966667	2.56221523419464	21.7257064946302	27.9469317408221	2.5385066274117
72	YAL007C	18	5.587	9.9116	55.3761092	59.2555802966667	2.56221523419464	23.4278860323914	27.9469317408221	2.5385066274117
73	YAL008W	1	2.5251	6.4766	16.35406266	25.1745784816667	4.06934057955407	10.2916821862976	11.9408059779823	3.23125971372286
74	YAL008W	2	3.2399	7.0005	22.68091995	25.1745784816667	4.06934057955407	12.6007055401662	11.9408059779823	3.23125971372286
75	YAL008W	3	4.1304	4.6585	19.2414684	25.1745784816667	4.06934057955407	9.46764915601545	11.9408059779823	3.23125971372286
76	YAL008W	4	1.919	13.706	26.301814	25.1745784816667	4.06934057955407	18.9866443239452	11.9408059779823	3.23125971372286
77	YAL008W	5	3.7638	6.2677	23.59036926	25.1745784816667	4.06934057955407	12.1596610730276	11.9408059779823	3.23125971372286
78	YAL008W	6	3.6467	6.0228	21.96334476	25.1745784816667	4.06934057955407	11.5013404792888	11.9408059779823	3.23125971372286
79	YAL008W	7	6.1568	3.8549	23.73384832	25.1745784816667	4.06934057955407	9.56512477120754	11.9408059779823	3.23125971372286
80	YAL008W	8	5.1882	4.606	23.8968492	25.1745784816667	4.06934057955407	10.4913720463627	11.9408059779823	3.23125971372286
81	YAL008W	9	7.7666	3.2182	24.99447212	25.1745784816667	4.06934057955407	8.96867939981043	11.9408059779823	3.23125971372286
82	YAL008W	10	3.1742	7.8103	24.79145426	25.1745784816667	4.06934057955407	13.9150528280304	11.9408059779823	3.23125971372286
83	YAL008W	11	3.4396	7.2312	24.87243552	25.1745784816667	4.06934057955407	13.4110982299073	11.9408059779823	3.23125971372286
84	YAL008W	12	7.8364	3.0137	23.61655868	25.1745784816667	4.06934057955407	8.43642239897434	11.9408059779823	3.23125971372286
85	YAL008W	13	7.4237	3.5177	26.11434949	25.1745784816667	4.06934057955407	9.58448992909758	11.9408059779823	3.23125971372286
86	YAL008W	14	6.5325	4.3201	28.22105325	25.1745784816667	4.06934057955407	11.0416381096885	11.9408059779823	3.23125971372286
87	YAL008W	15	4.6277	6.43	29.756111	25.1745784816667	4.06934057955407	13.8322736283664	11.9408059779823	3.23125971372286
88	YAL008W	16	3.155	10.392	32.78676	25.1745784816667	4.06934057955407	18.4586025993302	11.9408059779823	3.23125971372286
89	YAL008W	17	4.437	7.102	31.511574	25.1745784816667	4.06934057955407	14.9597860461973	11.9408059779823	3.23125971372286
90	YAL008W	18	15.634	1.8367	28.7149678	25.1745784816667	4.06934057955407	7.26228485796722	11.9408059779823	3.23125971372286
91	YAL009W	1	4.6126	1.194	5.5074444	12.4063984705	3.44346879987302	2.5643495498079	3.52678126592731	2.13321282037685
92	YAL009W	2	3.3437	2.7773	9.28645801	12.4063984705	3.44346879987302	5.07851157635512	3.52678126592731	2.13321282037685
93	YAL009W	3	5.4878	2.1888	12.01169664	12.4063984705	3.44346879987302	5.12749467143867	3.52678126592731	2.13321282037685
94	YAL009W	4	77341	7.9249e-05	6.129196909	12.4063984705	3.44346879987302	0.0220393449503687	3.52678126592731	2.13321282037685
95	YAL009W	5	13.495	0.92445	12.47545275	12.4063984705	3.44346879987302	3.39601712226801	3.52678126592731	2.13321282037685
96	YAL009W	6	74255	0.00011701	8.68857755	12.4063984705	3.44346879987302	0.0318849566273109	3.52678126592731	2.13321282037685
97	YAL009W	7	5.2778	2.8545	15.0654801	12.4063984705	3.44346879987302	6.55777499960543	3.52678126592731	2.13321282037685
98	YAL009W	8	11737	0.00088582	10.39686934	12.4063984705	3.44346879987302	0.0959674673978573	3.52678126592731	2.13321282037685
99	YAL009W	9	15.499	0.97068	15.04456932	12.4063984705	3.44346879987302	3.82144770310122	3.52678126592731	2.13321282037685
100	YAL009W	10	7.8095	1.8997	14.83570715	12.4063984705	3.44346879987302	5.30880333718014	3.52678126592731	2.13321282037685
101	YAL009W	11	6.3518	2.2867	14.52466106	12.4063984705	3.44346879987302	5.76311915943979	3.52678126592731	2.13321282037685
102	YAL009W	12	11740	0.00072439	8.5043386	12.4063984705	3.44346879987302	0.0784885841282285	3.52678126592731	2.13321282037685
103	YAL009W	13	17.223	0.92222	15.88339506	12.4063984705	3.44346879987302	3.82726855501847	3.52678126592731	2.13321282037685
104	YAL009W	14	19.702	0.77966	15.36086132	12.4063984705	3.44346879987302	3.4606717753568	3.52678126592731	2.13321282037685
105	YAL009W	15	15.908	0.92436	14.70471888	12.4063984705	3.44346879987302	3.68679453508285	3.52678126592731	2.13321282037685
106	YAL009W	16	7.7517	1.822	14.1235974	12.4063984705	3.44346879987302	5.0727896134967	3.52678126592731	2.13321282037685
107	YAL009W	17	8.8303	1.6936	14.95499608	12.4063984705	3.44346879987302	5.03267139410949	3.52678126592731	2.13321282037685
108	YAL009W	18	12.053	1.3123	15.8171519	12.4063984705	3.44346879987302	4.55596844132727	3.52678126592731	2.13321282037685
109	YAL010C	1	2.3263	5.9943	13.94454009	12.9798147283333	1.61228552335024	9.14263401113087	9.26746816445551	1.31157846549921
110	YAL010C	2	1.6167	9.147	14.7879549	12.9798147283333	1.61228552335024	11.6303664374903	9.26746816445551	1.31157846549921
111	YAL010C	3	2.469	5.9661	14.7303009	12.9798147283333	1.61228552335024	9.37456389382941	9.26746816445551	1.31157846549921
112	YAL010C	4	3.0889	5.0013	15.44851557	12.9798147283333	1.61228552335024	8.78991814070194	9.26746816445551	1.31157846549921
113	YAL010C	5	2.4047	6.0003	14.42892141	12.9798147283333	1.61228552335024	9.30472230302565	9.26746816445551	1.31157846549921
114	YAL010C	6	1.632	7.6486	12.4825152	12.9798147283333	1.61228552335024	9.7710677900995	9.26746816445551	1.31157846549921
115	YAL010C	7	1.8732	6.1479	11.51624628	12.9798147283333	1.61228552335024	8.41431699574077	9.26746816445551	1.31157846549921
116	YAL010C	8	2.1126	5.7085	12.0597771	12.9798147283333	1.61228552335024	8.29718250825845	9.26746816445551	1.31157846549921
117	YAL010C	9	1.5477	8.1103	12.55231131	12.9798147283333	1.61228552335024	10.0897477876056	9.26746816445551	1.31157846549921
118	YAL010C	10	1.8879	6.4374	12.15316746	12.9798147283333	1.61228552335024	8.84504382165538	9.26746816445551	1.31157846549921
119	YAL010C	11	1.9673	5.6715	11.15754195	12.9798147283333	1.61228552335024	7.95487266833511	9.26746816445551	1.31157846549921
120	YAL010C	12	1.8715	5.8122	10.8775323	12.9798147283333	1.61228552335024	7.95125104836088	9.26746816445551	1.31157846549921
121	YAL010C	13	2.4637	4.6312	11.40988744	12.9798147283333	1.61228552335024	7.26921389918662	9.26746816445551	1.31157846549921
122	YAL010C	14	1.629	7.0335	11.4575715	12.9798147283333	1.61228552335024	8.97701671744294	9.26746816445551	1.31157846549921
123	YAL010C	15	2.255	5.3072	11.967736	12.9798147283333	1.61228552335024	7.96964042471177	9.26746816445551	1.31157846549921
124	YAL010C	16	1.5547	7.9204	12.31384588	12.9798147283333	1.61228552335024	9.8757574346453	9.26746816445551	1.31157846549921
125	YAL010C	17	1.6809	8.6046	14.46347214	12.9798147283333	1.61228552335024	11.1558232495788	9.26746816445551	1.31157846549921
126	YAL010C	18	1.7519	9.0672	15.88482768	12.9798147283333	1.61228552335024	12.0012878283998	9.26746816445551	1.31157846549921
127	YAL011W	1	10.176	1.8444	18.7686144	12.1692967888889	3.49181983700414	5.88360709083807	6.83864139708765	1.7354940496773
128	YAL011W	2	9.2366	2.3497	21.70323902	12.1692967888889	3.49181983700414	7.14115541948878	6.83864139708765	1.7354940496773
129	YAL011W	3	18.038	0.83244	15.01555272	12.1692967888889	3.49181983700414	3.53546979993279	6.83864139708765	1.7354940496773
130	YAL011W	4	3.0233	3.1853	9.63011749	12.1692967888889	3.49181983700414	5.5384847423187	6.83864139708765	1.7354940496773
131	YAL011W	5	3.6681	2.4006	8.80564086	12.1692967888889	3.49181983700414	4.59769740723724	6.83864139708765	1.7354940496773
132	YAL011W	6	2.4499	3.3381	8.17801119	12.1692967888889	3.49181983700414	5.22484632820325	6.83864139708765	1.7354940496773
133	YAL011W	7	3.3867	2.626	8.8934742	12.1692967888889	3.49181983700414	4.83262488190424	6.83864139708765	1.7354940496773
134	YAL011W	8	2.4643	3.9901	9.83280343	12.1692967888889	3.49181983700414	6.26369451410611	6.83864139708765	1.7354940496773
135	YAL011W	9	2.2972	4.5544	10.46236768	12.1692967888889	3.49181983700414	6.90288398872471	6.83864139708765	1.7354940496773
136	YAL011W	10	2.4417	4.4887	10.96005879	12.1692967888889	3.49181983700414	7.01401567510887	6.83864139708765	1.7354940496773
137	YAL011W	11	2.1136	6.0414	12.76910304	12.1692967888889	3.49181983700414	8.78312353925732	6.83864139708765	1.7354940496773
138	YAL011W	12	3.0145	3.8891	11.72369195	12.1692967888889	3.49181983700414	6.75237812646367	6.83864139708765	1.7354940496773
139	YAL011W	13	2.1519	5.5454	11.93314626	12.1692967888889	3.49181983700414	8.13474457313836	6.83864139708765	1.7354940496773
140	YAL011W	14	2.1312	5.0144	10.68668928	12.1692967888889	3.49181983700414	7.32033706366258	6.83864139708765	1.7354940496773
141	YAL011W	15	2.1297	5.5464	11.81216808	12.1692967888889	3.49181983700414	8.0941342365266	6.83864139708765	1.7354940496773
142	YAL011W	16	2.172	5.8699	12.7494228	12.1692967888889	3.49181983700414	8.65088648022386	6.83864139708765	1.7354940496773
143	YAL011W	17	1.863	5.7466	10.7059158	12.1692967888889	3.49181983700414	7.8436353648216	6.83864139708765	1.7354940496773
144	YAL011W	18	1.8563	7.7667	14.41732521	12.1692967888889	3.49181983700414	10.5818259156209	6.83864139708765	1.7354940496773
145	YAL012W	1	11.444	12.584	144.011296	152.501733838889	10.0825931147154	42.5703905181054	44.135740420821	3.96857141878879
146	YAL012W	2	12.684	11.893	150.850812	152.501733838889	10.0825931147154	42.356448235375	44.135740420821	3.96857141878879
147	YAL012W	3	14.634	9.5733	140.0956722	152.501733838889	10.0825931147154	36.6220957711633	44.135740420821	3.96857141878879
148	YAL012W	4	13.407	10.96	146.94072	152.501733838889	10.0825931147154	40.1306652224954	44.135740420821	3.96857141878879
149	YAL012W	5	14.719	10.335	152.120865	152.501733838889	10.0825931147154	39.6505881390806	44.135740420821	3.96857141878879
150	YAL012W	6	10.192	15.111	154.011312	152.501733838889	10.0825931147154	48.2417343762846	44.135740420821	3.96857141878879
151	YAL012W	7	12.819	11.466	146.982654	152.501733838889	10.0825931147154	41.0524434201425	44.135740420821	3.96857141878879
152	YAL012W	8	9.2179	16.826	155.1003854	152.501733838889	10.0825931147154	51.0854097051242	44.135740420821	3.96857141878879
153	YAL012W	9	11.033	15.5	171.0115	152.501733838889	10.0825931147154	51.4847380298278	44.135740420821	3.96857141878879
154	YAL012W	10	16.517	10.699	176.715383	152.501733838889	10.0825931147154	43.4819259315523	44.135740420821	3.96857141878879
155	YAL012W	11	14.539	11.759	170.964101	152.501733838889	10.0825931147154	44.8371148007875	44.135740420821	3.96857141878879
156	YAL012W	12	9.8405	15.225	149.8216125	152.501733838889	10.0825931147154	47.7601722182039	44.135740420821	3.96857141878879
157	YAL012W	13	12.471	11.997	149.614587	152.501733838889	10.0825931147154	42.3665693706606	44.135740420821	3.96857141878879
158	YAL012W	14	11.09	13.229	146.70961	152.501733838889	10.0825931147154	44.0547549157863	44.135740420821	3.96857141878879
159	YAL012W	15	10.381	14.074	146.102194	152.501733838889	10.0825931147154	45.3458077263599	44.135740420821	3.96857141878879
160	YAL012W	16	10.541	14.059	148.195919	152.501733838889	10.0825931147154	45.645223465561	44.135740420821	3.96857141878879
161	YAL012W	17	10.162	14.751	149.899662	152.501733838889	10.0825931147154	47.0230785270595	44.135740420821	3.96857141878879
162	YAL012W	18	12.826	11.374	145.882924	152.501733838889	10.0825931147154	40.7341672012084	44.135740420821	3.96857141878879
163	YAL014C	1	2.3827	4.8341	11.51821007	17.0521944833333	2.29097162905922	7.4619152567814	7.91375608074391	1.18983809616065
164	YAL014C	2	3.2456	5.4158	17.57752048	17.0521944833333	2.29097162905922	9.75686094067062	7.91375608074391	1.18983809616065
165	YAL014C	3	2.8564	5.009	14.3077076	17.0521944833333	2.29097162905922	8.46565457412479	7.91375608074391	1.18983809616065
166	YAL014C	4	3.8917	3.5809	13.93578853	17.0521944833333	2.29097162905922	7.06418184555558	7.91375608074391	1.18983809616065
167	YAL014C	5	4.816	3.1157	15.0052112	17.0521944833333	2.29097162905922	6.83752415248678	7.91375608074391	1.18983809616065
168	YAL014C	6	3.5405	4.3032	15.2354796	17.0521944833333	2.29097162905922	8.09699424568895	7.91375608074391	1.18983809616065
169	YAL014C	7	3.7113	4.5443	16.86526059	17.0521944833333	2.29097162905922	8.75447335361397	7.91375608074391	1.18983809616065
170	YAL014C	8	3.7295	4.6573	17.36940035	17.0521944833333	2.29097162905922	8.99413743780108	7.91375608074391	1.18983809616065
171	YAL014C	9	8.7717	1.965	17.2363905	17.0521944833333	2.29097162905922	5.81975148374052	7.91375608074391	1.18983809616065
172	YAL014C	10	5.3475	3.2532	17.396487	17.0521944833333	2.29097162905922	7.52291509379177	7.91375608074391	1.18983809616065
173	YAL014C	11	11.286	1.7202	19.4141772	17.0521944833333	2.29097162905922	5.77895039080974	7.91375608074391	1.18983809616065
174	YAL014C	12	7.0173	2.4592	17.25694416	17.0521944833333	2.29097162905922	6.51446675317881	7.91375608074391	1.18983809616065
175	YAL014C	13	5.6304	3.5621	20.05604784	17.0521944833333	2.29097162905922	8.45231613292262	7.91375608074391	1.18983809616065
176	YAL014C	14	5.8743	3.2968	19.36639224	17.0521944833333	2.29097162905922	7.99043940824483	7.91375608074391	1.18983809616065
177	YAL014C	15	5.3367	3.4882	18.61547694	17.0521944833333	2.29097162905922	8.05819500025335	7.91375608074391	1.18983809616065
178	YAL014C	16	4.4072	4.5728	20.15324416	17.0521944833333	2.29097162905922	9.59983098261881	7.91375608074391	1.18983809616065
179	YAL014C	17	4.9788	3.5384	17.61698592	17.0521944833333	2.29097162905922	7.89531145549864	7.91375608074391	1.18983809616065
180	YAL014C	18	3.6848	4.8884	18.01277632	17.0521944833333	2.29097162905922	9.38369094560813	7.91375608074391	1.18983809616065
181	YAL015C	1	3.4705	2.6417	9.16801985	6.82826370672222	2.49340910629163	4.92129637775912	3.13465809706539	2.13694640080977
182	YAL015C	2	3.7035	2.3898	8.8506243	6.82826370672222	2.49340910629163	4.59904576538873	3.13465809706539	2.13694640080977
183	YAL015C	3	3.5458	2.5393	9.00384994	6.82826370672222	2.49340910629163	4.78157674336008	3.13465809706539	2.13694640080977
184	YAL015C	4	4.3668	1.9763	8.63010684	6.82826370672222	2.49340910629163	4.12985231550621	3.13465809706539	2.13694640080977
185	YAL015C	5	2.726	2.9369	8.0059894	6.82826370672222	2.49340910629163	4.84899889346863	3.13465809706539	2.13694640080977
186	YAL015C	6	3.424	2.2667	7.7611808	6.82826370672222	2.49340910629163	4.19431383176796	3.13465809706539	2.13694640080977
187	YAL015C	7	8759.1	0.00036389	3.187348899	6.82826370672222	2.49340910629163	0.0340564882343601	3.13465809706539	2.13694640080977
188	YAL015C	8	6556.4	0.00053118	3.482628552	6.82826370672222	2.49340910629163	0.0430104944664829	3.13465809706539	2.13694640080977
189	YAL015C	9	3.2982	2.2898	7.55221836	6.82826370672222	2.49340910629163	4.15849366967511	3.13465809706539	2.13694640080977
190	YAL015C	10	4.1656	1.642	6.8399152	6.82826370672222	2.49340910629163	3.35128941728404	3.13465809706539	2.13694640080977
191	YAL015C	11	1383.7	0.0028232	3.90646184	6.82826370672222	2.49340910629163	0.105017727392512	3.13465809706539	2.13694640080977
192	YAL015C	12	4.3682	1.4532	6.34786824	6.82826370672222	2.49340910629163	3.03722276535127	3.13465809706539	2.13694640080977
193	YAL015C	13	3.3925	2.4658	8.3652265	6.82826370672222	2.49340910629163	4.5416930217376	3.13465809706539	2.13694640080977
194	YAL015C	14	3317.7	0.0010507	3.48590739	6.82826370672222	2.49340910629163	0.0605197727579425	3.13465809706539	2.13694640080977
195	YAL015C	15	3.3117	3.4861	11.54491737	6.82826370672222	2.49340910629163	6.34403156073147	3.13465809706539	2.13694640080977
196	YAL015C	16	4880.4	0.0006913	3.37382052	6.82826370672222	2.49340910629163	0.0482941210239507	3.13465809706539	2.13694640080977
197	YAL015C	17	5.0757	1.028	5.2178196	6.82826370672222	2.49340910629163	2.31601350358758	3.13465809706539	2.13694640080977
198	YAL015C	18	2.7798	2.9444	8.18484312	6.82826370672222	2.49340910629163	4.90911927768393	3.13465809706539	2.13694640080977
199	YAL016W	1	13.219	7.042	93.088198	94.4757266777778	6.53022034551003	25.6032632747468	26.2097194687003	3.51654559642597
200	YAL016W	2	10.588	8.7832	92.9965216	94.4757266777778	6.53022034551003	28.5798363976619	26.2097194687003	3.51654559642597
201	YAL016W	3	8.0346	11.259	90.4615614	94.4757266777778	6.53022034551003	31.914052074323	26.2097194687003	3.51654559642597
202	YAL016W	4	11.006	8.4058	92.5142348	94.4757266777778	6.53022034551003	27.8864869584148	26.2097194687003	3.51654559642597
203	YAL016W	5	14.603	6.0979	89.0476337	94.4757266777778	6.53022034551003	23.3024369013035	26.2097194687003	3.51654559642597
204	YAL016W	6	10.708	9.365	100.28042	94.4757266777778	6.53022034551003	30.645164925319	26.2097194687003	3.51654559642597
205	YAL016W	7	11.795	8.107	95.622065	94.4757266777778	6.53022034551003	27.842558807606	26.2097194687003	3.51654559642597
206	YAL016W	8	13.844	6.5962	91.3177928	94.4757266777778	6.53022034551003	24.542828379536	26.2097194687003	3.51654559642597
207	YAL016W	9	17.659	5.601	98.908059	94.4757266777778	6.53022034551003	23.5368655189896	26.2097194687003	3.51654559642597
208	YAL016W	10	14.301	6.4805	92.6776305	94.4757266777778	6.53022034551003	24.5070884532465	26.2097194687003	3.51654559642597
209	YAL016W	11	16.764	5.8284	97.7072976	94.4757266777778	6.53022034551003	23.8637216990946	26.2097194687003	3.51654559642597
210	YAL016W	12	12.736	8.1254	103.4850944	94.4757266777778	6.53022034551003	28.9975479314676	26.2097194687003	3.51654559642597
211	YAL016W	13	12.384	7.9225	98.11224	94.4757266777778	6.53022034551003	27.8799967969869	26.2097194687003	3.51654559642597
212	YAL016W	14	17.761	5.1196	90.9292156	94.4757266777778	6.53022034551003	21.5759405863513	26.2097194687003	3.51654559642597
213	YAL016W	15	12.741	8.509	108.413169	94.4757266777778	6.53022034551003	30.3724818712762	26.2097194687003	3.51654559642597
214	YAL016W	16	10.731	8.8134	94.5765954	94.4757266777778	6.53022034551003	28.8711164643552	26.2097194687003	3.51654559642597
215	YAL016W	17	23.968	3.8788	92.9670784	94.4757266777778	6.53022034551003	18.9894892953423	26.2097194687003	3.51654559642597
216	YAL016W	18	11.477	6.749	77.458273	94.4757266777778	6.53022034551003	22.8640741005841	26.2097194687003	3.51654559642597
217	YAL017W	1	4.2328	3.0582	12.94474896	14.0897959444444	2.58155683041206	6.29187025211677	9.13865706383902	2.77260719879097
218	YAL017W	2	2.6822	4.366	11.7104852	14.0897959444444	2.58155683041206	7.1503830934573	9.13865706383902	2.77260719879097
219	YAL017W	3	3.1823	4.1167	13.10057441	14.0897959444444	2.58155683041206	7.34378204154011	9.13865706383902	2.77260719879097
220	YAL017W	4	2.9949	4.3462	13.01643438	14.0897959444444	2.58155683041206	7.52143783477308	9.13865706383902	2.77260719879097
221	YAL017W	5	2.436	5.8378	14.2208808	14.0897959444444	2.58155683041206	9.11145750877652	9.13865706383902	2.77260719879097
222	YAL017W	6	2.5043	6.622	16.5834746	14.0897959444444	2.58155683041206	10.4793019233726	9.13865706383902	2.77260719879097
223	YAL017W	7	2.326	6.4391	14.9773466	14.0897959444444	2.58155683041206	9.82041916071101	9.13865706383902	2.77260719879097
224	YAL017W	8	1.866	7.9408	14.8175328	14.0897959444444	2.58155683041206	10.8472606891436	9.13865706383902	2.77260719879097
225	YAL017W	9	1.9165	8.1625	15.64343125	14.0897959444444	2.58155683041206	11.2999782114005	9.13865706383902	2.77260719879097
226	YAL017W	10	1.7796	10.765	19.157394	14.0897959444444	2.58155683041206	14.3606875326358	9.13865706383902	2.77260719879097
227	YAL017W	11	1.9332	9.0855	17.5640886	14.0897959444444	2.58155683041206	12.6324394704784	9.13865706383902	2.77260719879097
228	YAL017W	12	1.9169	8.9007	17.06175183	14.0897959444444	2.58155683041206	12.323211209473	9.13865706383902	2.77260719879097
229	YAL017W	13	1.6209	9.0793	14.71663737	14.0897959444444	2.58155683041206	11.5592718487559	9.13865706383902	2.77260719879097
230	YAL017W	14	2.2838	5.9782	13.65301316	14.0897959444444	2.58155683041206	9.03440331583177	9.13865706383902	2.77260719879097
231	YAL017W	15	2.805	4.6266	12.977613	14.0897959444444	2.58155683041206	7.74869178028137	9.13865706383902	2.77260719879097
232	YAL017W	16	2.4068	5.2197	12.56277396	14.0897959444444	2.58155683041206	8.09777199228356	9.13865706383902	2.77260719879097
233	YAL017W	17	3.525	2.5388	8.94927	14.0897959444444	2.58155683041206	4.76659277429906	9.13865706383902	2.77260719879097
234	YAL017W	18	5.8803	1.6936	9.95887608	14.0897959444444	2.58155683041206	4.10686650977214	9.13865706383902	2.77260719879097
235	YAL019W	1	3.3505	6.1259	20.52482795	19.958287565	1.03433570616912	11.2130746692825	12.9405780647271	1.19391459241915
236	YAL019W	2	2.4154	7.1742	17.32856268	19.958287565	1.03433570616912	11.1498239617877	12.9405780647271	1.19391459241915
237	YAL019W	3	2.7131	7.2318	19.62059658	19.958287565	1.03433570616912	11.9118525153413	12.9405780647271	1.19391459241915
238	YAL019W	4	2.1495	9.3545	20.10749775	19.958287565	1.03433570616912	13.7147944826882	12.9405780647271	1.19391459241915
239	YAL019W	5	1.9617	10.32	20.244744	19.958287565	1.03433570616912	14.4542643562376	12.9405780647271	1.19391459241915
240	YAL019W	6	2.4945	7.8587	19.60352715	19.958287565	1.03433570616912	12.4120199328596	12.9405780647271	1.19391459241915
241	YAL019W	7	2.7498	7.1896	19.76996208	19.958287565	1.03433570616912	11.922169239294	12.9405780647271	1.19391459241915
242	YAL019W	8	3.3509	6.0978	20.43311802	19.958287565	1.03433570616912	11.1623056337997	12.9405780647271	1.19391459241915
243	YAL019W	9	2.2514	8.3788	18.86403032	19.958287565	1.03433570616912	12.572109498617	12.9405780647271	1.19391459241915
244	YAL019W	10	2.2697	8.9823	20.38712631	19.958287565	1.03433570616912	13.5323052232173	12.9405780647271	1.19391459241915
245	YAL019W	11	2.4066	9.1796	22.09162536	19.958287565	1.03433570616912	14.2405155859841	12.9405780647271	1.19391459241915
246	YAL019W	12	2.5297	7.8204	19.78326588	19.958287565	1.03433570616912	12.4383701700806	12.9405780647271	1.19391459241915
247	YAL019W	13	2.1569	8.8738	19.13989922	19.958287565	1.03433570616912	13.0324072104288	12.9405780647271	1.19391459241915
248	YAL019W	14	1.957	9.6346	18.8549122	19.958287565	1.03433570616912	13.4781132612143	12.9405780647271	1.19391459241915
249	YAL019W	15	2.1934	9.6559	21.17925106	19.958287565	1.03433570616912	14.3005150365382	12.9405780647271	1.19391459241915
250	YAL019W	16	2.0238	10.063	20.3654994	19.958287565	1.03433570616912	14.3156564803085	12.9405780647271	1.19391459241915
251	YAL019W	17	2.6077	7.7023	20.08528771	19.958287565	1.03433570616912	12.4379625151684	12.9405780647271	1.19391459241915
252	YAL019W	18	2.0307	10.275	20.8654425	19.958287565	1.03433570616912	14.6421453922402	12.9405780647271	1.19391459241915
253	YAL021C	1	8.8383	4.8284	42.67484772	37.8212726605556	3.03099289932743	14.3544848298798	13.6667171547862	1.01489740552664
254	YAL021C	2	9.3954	4.0438	37.99311852	37.8212726605556	3.03099289932743	12.3950220924037	13.6667171547862	1.01489740552664
255	YAL021C	3	9.6394	4.0971	39.49358574	37.8212726605556	3.03099289932743	12.7204233473322	13.6667171547862	1.01489740552664
256	YAL021C	4	9.0174	4.8838	44.03917812	37.8212726605556	3.03099289932743	14.6655561811496	13.6667171547862	1.01489740552664
257	YAL021C	5	7.3981	4.9414	36.55697134	37.8212726605556	3.03099289932743	13.440335493561	13.6667171547862	1.01489740552664
258	YAL021C	6	7.8655	4.9774	39.1497397	37.8212726605556	3.03099289932743	13.9593665466159	13.6667171547862	1.01489740552664
259	YAL021C	7	7.3929	4.7316	34.98024564	37.8212726605556	3.03099289932743	12.8651673238331	13.6667171547862	1.01489740552664
260	YAL021C	8	7.4466	4.7396	35.29390536	37.8212726605556	3.03099289932743	12.9336380745812	13.6667171547862	1.01489740552664
261	YAL021C	9	7.9886	4.4061	35.19857046	37.8212726605556	3.03099289932743	12.4534501767103	13.6667171547862	1.01489740552664
262	YAL021C	10	8.2685	4.2389	35.04934465	37.8212726605556	3.03099289932743	12.188956765732	13.6667171547862	1.01489740552664
263	YAL021C	11	6.1792	5.9082	36.50794944	37.8212726605556	3.03099289932743	14.6866016110402	13.6667171547862	1.01489740552664
264	YAL021C	12	5.9189	6.1587	36.45272943	37.8212726605556	3.03099289932743	14.9833716079039	13.6667171547862	1.01489740552664
265	YAL021C	13	6.5413	5.234	34.2371642	37.8212726605556	3.03099289932743	13.3864602275135	13.6667171547862	1.01489740552664
266	YAL021C	14	7.2023	4.8008	34.57680184	37.8212726605556	3.03099289932743	12.8839555367702	13.6667171547862	1.01489740552664
267	YAL021C	15	7.0659	5.7234	40.44097206	37.8212726605556	3.03099289932743	15.2138048984534	13.6667171547862	1.01489740552664
268	YAL021C	16	7.7228	4.7844	36.94896432	37.8212726605556	3.03099289932743	13.2958123066102	13.6667171547862	1.01489740552664
269	YAL021C	17	8.1637	5.2291	42.68880367	37.8212726605556	3.03099289932743	14.9406834940975	13.6667171547862	1.01489740552664
270	YAL021C	18	6.9216	5.5623	38.50001568	37.8212726605556	3.03099289932743	14.6338182719639	13.6667171547862	1.01489740552664
271	YAL023C	1	1.5774	4.0269	6.35203206	9.13130497261111	4.16706825819109	5.05756837842199	5.85847793904077	2.32999175244747
272	YAL023C	2	2.2105	3.3678	7.4445219	9.13130497261111	4.16706825819109	5.0071609575507	5.85847793904077	2.32999175244747
273	YAL023C	3	1.6693	5.8312	9.73402216	9.13130497261111	4.16706825819109	7.53399163919048	5.85847793904077	2.32999175244747
274	YAL023C	4	1.7621	5.1792	9.12626832	9.13130497261111	4.16706825819109	6.87508319098351	5.85847793904077	2.32999175244747
275	YAL023C	5	1.6177	6.0847	9.84321919	9.13130497261111	4.16706825819109	7.73905910336605	5.85847793904077	2.32999175244747
276	YAL023C	6	1.5875	5.6501	8.96953375	9.13130497261111	4.16706825819109	7.11890178615178	5.85847793904077	2.32999175244747
277	YAL023C	7	1.9227	4.6432	8.92748064	9.13130497261111	4.16706825819109	6.43832882879152	5.85847793904077	2.32999175244747
278	YAL023C	8	1.3017	7.9443	10.34109531	9.13130497261111	4.16706825819109	9.0638161649072	5.85847793904077	2.32999175244747
279	YAL023C	9	3.5475	1.9295	6.84490125	9.13130497261111	4.16706825819109	3.63417624254452	5.85847793904077	2.32999175244747
280	YAL023C	10	2.1297	3.6669	7.80939693	9.13130497261111	4.16706825819109	5.35128747149852	5.85847793904077	2.32999175244747
281	YAL023C	11	170.73	0.14426	24.6295098	9.13130497261111	4.16706825819109	1.88495439832055	5.85847793904077	2.32999175244747
282	YAL023C	12	3.3406	2.0028	6.69055368	9.13130497261111	4.16706825819109	3.66057931348359	5.85847793904077	2.32999175244747
283	YAL023C	13	17.691	0.29711	5.25617301	9.13130497261111	4.16706825819109	1.24966458019786	5.85847793904077	2.32999175244747
284	YAL023C	14	2.5365	2.8178	7.1473497	9.13130497261111	4.16706825819109	4.48773907270242	5.85847793904077	2.32999175244747
285	YAL023C	15	0.98851	7.5347	7.448126297	9.13130497261111	4.16706825819109	7.49128808750577	5.85847793904077	2.32999175244747
286	YAL023C	16	1.498	5.1945	7.781361	9.13130497261111	4.16706825819109	6.35769452824685	5.85847793904077	2.32999175244747
287	YAL023C	17	1.2386	9.2154	11.41419444	9.13130497261111	4.16706825819109	10.2560405343571	5.85847793904077	2.32999175244747
288	YAL023C	18	1.8979	4.5333	8.60375007	9.13130497261111	4.16706825819109	6.24526862451336	5.85847793904077	2.32999175244747
289	YAL024C	1	5.4944	1.4146	7.77237824	4.29149213733333	1.49386770531107	3.31584171188915	1.0282066822898	1.16340391201762
290	YAL024C	2	1161.9	0.0018568	2.15741592	4.29149213733333	1.49386770531107	0.0632920996669885	1.0282066822898	1.16340391201762
291	YAL024C	3	6238.8	0.00049465	3.08602242	4.29149213733333	1.49386770531107	0.0390704618612706	1.0282066822898	1.16340391201762
292	YAL024C	4	4.5592	1.2396	5.65158432	4.29149213733333	1.49386770531107	2.64682903170416	1.0282066822898	1.16340391201762
293	YAL024C	5	13.994	0.42238	5.91078572	4.29149213733333	1.49386770531107	1.580062553323	1.0282066822898	1.16340391201762
294	YAL024C	6	18885	0.00019095	3.60609075	4.29149213733333	1.49386770531107	0.0262408656242987	1.0282066822898	1.16340391201762
295	YAL024C	7	100.36	0.046031	4.61967116	4.29149213733333	1.49386770531107	0.461137813637051	1.0282066822898	1.16340391201762
296	YAL024C	8	4.9698	1.1764	5.84647272	4.29149213733333	1.49386770531107	2.62255419539959	1.0282066822898	1.16340391201762
297	YAL024C	9	15891	0.00017691	2.81127681	4.29149213733333	1.49386770531107	0.022301187870988	1.0282066822898	1.16340391201762
298	YAL024C	10	12133	0.00020186	2.44916738	4.29149213733333	1.49386770531107	0.0222348583833313	1.0282066822898	1.16340391201762
299	YAL024C	11	2819.4	0.0010494	2.95867836	4.29149213733333	1.49386770531107	0.0557210648766156	1.0282066822898	1.16340391201762
300	YAL024C	12	214.75	0.018495	3.97180125	4.29149213733333	1.49386770531107	0.271032219705979	1.0282066822898	1.16340391201762
301	YAL024C	13	5.2794	0.88658	4.680610452	4.29149213733333	1.49386770531107	2.03708998685236	1.0282066822898	1.16340391201762
302	YAL024C	14	136.45	0.030932	4.2206714	4.29149213733333	1.49386770531107	0.3613223045216	1.0282066822898	1.16340391201762
303	YAL024C	15	4.8018	1.0922	5.24452596	4.29149213733333	1.49386770531107	2.39333893410691	1.0282066822898	1.16340391201762
304	YAL024C	16	7227.7	0.00035886	2.593732422	4.29149213733333	1.49386770531107	0.0305087990087929	1.0282066822898	1.16340391201762
305	YAL024C	17	4.7971	0.92038	4.415154898	4.29149213733333	1.49386770531107	2.01584232146794	1.0282066822898	1.16340391201762
306	YAL024C	18	93.406	0.056215	5.25081829	4.29149213733333	1.49386770531107	0.543299871316339	1.0282066822898	1.16340391201762
307	YAL026C	1	6.8671	3.6549	25.09856379	25.6093623466667	2.42161651340697	9.57772106484998	11.2041549672676	1.2620471698104
308	YAL026C	2	5.0314	4.6977	23.63600778	25.6093623466667	2.42161651340697	10.5373086577221	11.2041549672676	1.2620471698104
309	YAL026C	3	4.573	5.7521	26.3043533	25.6093623466667	2.42161651340697	12.3006207411224	11.2041549672676	1.2620471698104
310	YAL026C	4	4.416	5.4684	24.1484544	25.6093623466667	2.42161651340697	11.4914493446632	11.2041549672676	1.2620471698104
311	YAL026C	5	6.0647	4.1548	25.19761556	25.6093623466667	2.42161651340697	10.2318645968703	11.2041549672676	1.2620471698104
312	YAL026C	6	4.4542	5.3622	23.88431124	25.6093623466667	2.42161651340697	11.3169100787772	11.2041549672676	1.2620471698104
313	YAL026C	7	4.2905	5.57	23.898085	25.6093623466667	2.42161651340697	11.537431839452	11.2041549672676	1.2620471698104
314	YAL026C	8	4.3165	5.4635	23.58319775	25.6093623466667	2.42161651340697	11.3510704740621	11.2041549672676	1.2620471698104
315	YAL026C	9	4.7918	5.3829	25.79378022	25.6093623466667	2.42161651340697	11.7832652327883	11.2041549672676	1.2620471698104
316	YAL026C	10	4.5971	5.468	25.1369428	25.6093623466667	2.42161651340697	11.7238561587218	11.2041549672676	1.2620471698104
317	YAL026C	11	4.075	6.4599	26.3240925	25.6093623466667	2.42161651340697	13.040360621576	11.2041549672676	1.2620471698104
318	YAL026C	12	4.4407	5.4497	24.20048279	25.6093623466667	2.42161651340697	11.4841356253165	11.2041549672676	1.2620471698104
319	YAL026C	13	4.2125	6.2534	26.3424475	25.6093623466667	2.42161651340697	12.8347131326142	11.2041549672676	1.2620471698104
320	YAL026C	14	8.4201	2.8646	24.12021846	25.6093623466667	2.42161651340697	8.31232685837822	11.2041549672676	1.2620471698104
321	YAL026C	15	5.8949	4.1396	24.40252804	25.6093623466667	2.42161651340697	10.0507066952719	11.2041549672676	1.2620471698104
322	YAL026C	16	7.1202	3.6253	25.81286106	25.6093623466667	2.42161651340697	9.67364280924296	11.2041549672676	1.2620471698104
323	YAL026C	17	5.413	5.5254	29.9089902	25.6093623466667	2.42161651340697	12.8553154162424	11.2041549672676	1.2620471698104
324	YAL026C	18	8.2189	4.0365	33.17558985	25.6093623466667	2.42161651340697	11.5720900631444	11.2041549672676	1.2620471698104
325	YAL027W	1	4.5411	0.99071	4.498913181	14.0718547061667	3.10326019280538	2.11118883038645	5.64400516954625	1.99937796831111
326	YAL027W	2	3.3734	2.8232	9.52378288	14.0718547061667	3.10326019280538	5.18532003128216	5.64400516954625	1.99937796831111
327	YAL027W	3	2.9364	3.8636	11.34507504	14.0718547061667	3.10326019280538	6.6206368216769	5.64400516954625	1.99937796831111
328	YAL027W	4	3.2511	4.3607	14.17707177	14.0718547061667	3.10326019280538	7.86269399553607	5.64400516954625	1.99937796831111
329	YAL027W	5	6.9597	2.0175	14.04119475	14.0718547061667	3.10326019280538	5.32241584321678	5.64400516954625	1.99937796831111
330	YAL027W	6	6.5907	2.4552	16.18148664	14.0718547061667	3.10326019280538	6.3030775021832	5.64400516954625	1.99937796831111
331	YAL027W	7	4.4832	3.6776	16.48741632	14.0718547061667	3.10326019280538	7.78679152529667	5.64400516954625	1.99937796831111
332	YAL027W	8	3.1155	5.761	17.9483955	14.0718547061667	3.10326019280538	10.1686137932119	5.64400516954625	1.99937796831111
333	YAL027W	9	5.9758	2.6013	15.54484854	14.0718547061667	3.10326019280538	6.35899477174671	5.64400516954625	1.99937796831111
334	YAL027W	10	6.4269	2.7146	17.44646274	14.0718547061667	3.10326019280538	6.88187240175259	5.64400516954625	1.99937796831111
335	YAL027W	11	9.8381	1.5286	15.03851966	14.0718547061667	3.10326019280538	4.79456787961918	5.64400516954625	1.99937796831111
336	YAL027W	12	18.582	0.74604	13.86291528	14.0718547061667	3.10326019280538	3.21594299008723	5.64400516954625	1.99937796831111
337	YAL027W	13	20.665	0.68612	14.1786698	14.0718547061667	3.10326019280538	3.11901730087795	5.64400516954625	1.99937796831111
338	YAL027W	14	5.9742	2.3761	14.19529662	14.0718547061667	3.10326019280538	5.80770559677245	5.64400516954625	1.99937796831111
339	YAL027W	15	4.9923	3.1123	15.53753529	14.0718547061667	3.10326019280538	6.95395362963164	5.64400516954625	1.99937796831111
340	YAL027W	16	7.688	2.002	15.391376	14.0718547061667	3.10326019280538	5.55099403278368	5.64400516954625	1.99937796831111
341	YAL027W	17	13.71	1.0369	14.215899	14.0718547061667	3.10326019280538	3.83933140964674	5.64400516954625	1.99937796831111
342	YAL027W	18	13.601	1.0057	13.6785257	14.0718547061667	3.10326019280538	3.70897469612425	5.64400516954625	1.99937796831111
343	YAL029C	1	25.739	1.4463	37.2263157	26.0079292133333	4.66254837384052	7.33760317793965	9.03176739354238	1.78132398362582
344	YAL029C	2	11.92	3.2886	39.200112	26.0079292133333	4.66254837384052	11.3540075886534	9.03176739354238	1.78132398362582
345	YAL029C	3	9.5377	2.5372	24.19905244	26.0079292133333	4.66254837384052	7.83567711501488	9.03176739354238	1.78132398362582
346	YAL029C	4	9.9907	2.4837	24.81390159	26.0079292133333	4.66254837384052	7.85049599573702	9.03176739354238	1.78132398362582
347	YAL029C	5	4.9376	4.8288	23.84268288	26.0079292133333	4.66254837384052	10.7299369565223	9.03176739354238	1.78132398362582
348	YAL029C	6	6.5938	3.6264	23.91175632	26.0079292133333	4.66254837384052	9.3120133762172	9.03176739354238	1.78132398362582
349	YAL029C	7	5.605	3.9993	22.4160765	26.0079292133333	4.66254837384052	9.46829523971713	9.03176739354238	1.78132398362582
350	YAL029C	8	11.612	1.8488	21.4682656	26.0079292133333	4.66254837384052	6.30004201900908	9.03176739354238	1.78132398362582
351	YAL029C	9	6.5329	3.4927	22.81745983	26.0079292133333	4.66254837384052	8.92717995496008	9.03176739354238	1.78132398362582
352	YAL029C	10	20.437	1.2269	25.0741553	26.0079292133333	4.66254837384052	5.5464836732447	9.03176739354238	1.78132398362582
353	YAL029C	11	6.3472	3.9298	24.94322656	26.0079292133333	4.66254837384052	9.90060057448476	9.03176739354238	1.78132398362582
354	YAL029C	12	5.0118	4.9226	24.67108668	26.0079292133333	4.66254837384052	11.0202491483164	9.03176739354238	1.78132398362582
355	YAL029C	13	8.4094	3.1786	26.73011884	26.0079292133333	4.66254837384052	9.21761117344532	9.03176739354238	1.78132398362582
356	YAL029C	14	4.8634	5.4391	26.45251894	26.0079292133333	4.66254837384052	11.9949112446301	9.03176739354238	1.78132398362582
357	YAL029C	15	12.497	2.133	26.656101	26.0079292133333	4.66254837384052	7.54038881179213	9.03176739354238	1.78132398362582
358	YAL029C	16	5.334	4.7522	25.3482348	26.0079292133333	4.66254837384052	10.9754216965254	9.03176739354238	1.78132398362582
359	YAL029C	17	7.462	3.2843	24.5074466	26.0079292133333	4.66254837384052	8.97161116346334	9.03176739354238	1.78132398362582
360	YAL029C	18	8.2882	2.8793	23.86421426	26.0079292133333	4.66254837384052	8.28928417408994	9.03176739354238	1.78132398362582
361	YAL031C	1	1.7138	7.601	13.0265938	11.1641719288889	1.3057005017544	9.95063512916638	7.98516880506966	1.46679366898255
362	YAL031C	2	2.2702	5.1371	11.66224442	11.1641719288889	1.3057005017544	7.74016251831846	7.98516880506966	1.46679366898255
363	YAL031C	3	2.0348	5.1716	10.52317168	11.1641719288889	1.3057005017544	7.37710205028289	7.98516880506966	1.46679366898255
364	YAL031C	4	1.8432	6.2714	11.55944448	11.1641719288889	1.3057005017544	8.51433497766396	7.98516880506966	1.46679366898255
365	YAL031C	5	2.1624	4.8694	10.52959056	11.1641719288889	1.3057005017544	7.160501956767	7.98516880506966	1.46679366898255
366	YAL031C	6	1.9631	5.3597	10.52162707	11.1641719288889	1.3057005017544	7.50951160909143	7.98516880506966	1.46679366898255
367	YAL031C	7	1.6379	7.0762	11.59010798	11.1641719288889	1.3057005017544	9.05615382422781	7.98516880506966	1.46679366898255
368	YAL031C	8	2.3063	4.2988	9.91432244	11.1641719288889	1.3057005017544	6.52837570189339	7.98516880506966	1.46679366898255
369	YAL031C	9	2.239	5.2261	11.7012379	11.1641719288889	1.3057005017544	7.8199641552369	7.98516880506966	1.46679366898255
370	YAL031C	10	2.0917	5.0644	10.59320548	11.1641719288889	1.3057005017544	7.32449519304314	7.98516880506966	1.46679366898255
371	YAL031C	11	2.383	3.6943	8.8035169	11.1641719288889	1.3057005017544	5.70287931519421	7.98516880506966	1.46679366898255
372	YAL031C	12	1.8168	5.8773	10.67787864	11.1641719288889	1.3057005017544	7.92193765002427	7.98516880506966	1.46679366898255
373	YAL031C	13	2.0426	5.1348	10.48834248	11.1641719288889	1.3057005017544	7.33863345360047	7.98516880506966	1.46679366898255
374	YAL031C	14	2.8374	3.7845	10.7381403	11.1641719288889	1.3057005017544	6.37483270096949	7.98516880506966	1.46679366898255
375	YAL031C	15	1.7359	7.2525	12.58961475	11.1641719288889	1.3057005017544	9.55542678138318	7.98516880506966	1.46679366898255
376	YAL031C	16	1.528	7.455	11.39124	11.1641719288889	1.3057005017544	9.21529675051216	7.98516880506966	1.46679366898255
377	YAL031C	17	2.1135	4.756	10.051806	11.1641719288889	1.3057005017544	6.91421646580435	7.98516880506966	1.46679366898255
378	YAL031C	18	1.5481	9.4264	14.59300984	11.1641719288889	1.3057005017544	11.7285782580744	7.98516880506966	1.46679366898255
379	YAL032C	1	9.4073	1.9599	18.43736727	14.6612694272222	3.14034815866286	6.01127242041758	6.03771324513597	2.09210482246267
380	YAL032C	2	8.1366	2.2169	18.03802854	14.6612694272222	3.14034815866286	6.32364653268397	6.03771324513597	2.09210482246267
381	YAL032C	3	6.841	2.6405	18.0636605	14.6612694272222	3.14034815866286	6.90630838800658	6.03771324513597	2.09210482246267
382	YAL032C	4	7.1647	2.4303	17.41237041	14.6612694272222	3.14034815866286	6.5051736185457	6.03771324513597	2.09210482246267
383	YAL032C	5	10.986	1.5	16.479	14.6612694272222	3.14034815866286	4.97177030845151	6.03771324513597	2.09210482246267
384	YAL032C	6	5.777	2.7136	15.6764672	14.6612694272222	3.14034815866286	6.52224358590815	6.03771324513597	2.09210482246267
385	YAL032C	7	3.5847	3.6659	13.14115173	14.6612694272222	3.14034815866286	6.9407599099095	6.03771324513597	2.09210482246267
386	YAL032C	8	5.1477	3.1646	16.29041142	14.6612694272222	3.14034815866286	7.18001643311016	6.03771324513597	2.09210482246267
387	YAL032C	9	5.734	2.8364	16.2639176	14.6612694272222	3.14034815866286	6.79197878976665	6.03771324513597	2.09210482246267
388	YAL032C	10	9.268	1.6166	14.9826488	14.6612694272222	3.14034815866286	4.92147844149296	6.03771324513597	2.09210482246267
389	YAL032C	11	2.8023	6.0001	16.81408023	14.6612694272222	3.14034815866286	10.0442104113774	6.03771324513597	2.09210482246267
390	YAL032C	12	3.4575	4.4377	15.34334775	14.6612694272222	3.14034815866286	8.25161646649764	6.03771324513597	2.09210482246267
391	YAL032C	13	3.6088	3.5336	12.75205568	14.6612694272222	3.14034815866286	6.71272403356849	6.03771324513597	2.09210482246267
392	YAL032C	14	9.2798	1.2435	11.5394313	14.6612694272222	3.14034815866286	3.78804472274946	6.03771324513597	2.09210482246267
393	YAL032C	15	5.8228	2.1606	12.58074168	14.6612694272222	3.14034815866286	5.21363121766471	6.03771324513597	2.09210482246267
394	YAL032C	16	6.7468	1.6055	10.8319874	14.6612694272222	3.14034815866286	4.17022250853597	6.03771324513597	2.09210482246267
395	YAL032C	17	9085.7	0.0006887	6.25732159	14.6612694272222	3.14034815866286	0.065646152812126	6.03771324513597	2.09210482246267
396	YAL032C	18	3.1209	4.1651	12.99886059	14.6612694272222	3.14034815866286	7.35809447094891	6.03771324513597	2.09210482246267
397	YAL033W	1	13.565	3.7325	50.6313625	44.1966138066667	1.95766328650703	13.7470564315147	13.2039138801096	0.871106886324883
398	YAL033W	2	11.182	3.9401	44.0581982	44.1966138066667	1.95766328650703	13.1754964509054	13.2039138801096	0.871106886324883
399	YAL033W	3	10.28	4.048	41.61344	44.1966138066667	1.95766328650703	12.9788753411072	13.2039138801096	0.871106886324883
400	YAL033W	4	12.838	3.3098	42.4912124	44.1966138066667	1.95766328650703	11.8590646680723	13.2039138801096	0.871106886324883
401	YAL033W	5	12.453	3.3804	42.0961212	44.1966138066667	1.95766328650703	11.9290287997171	13.2039138801096	0.871106886324883
402	YAL033W	6	10.657	4.2147	44.9160579	44.1966138066667	1.95766328650703	13.7589138100044	13.2039138801096	0.871106886324883
403	YAL033W	7	10.727	4.01	43.01527	44.1966138066667	1.95766328650703	13.1335917669159	13.2039138801096	0.871106886324883
404	YAL033W	8	11.686	3.8612	45.1219832	44.1966138066667	1.95766328650703	13.1994318639796	13.2039138801096	0.871106886324883
405	YAL033W	9	11.527	3.7167	42.8424009	44.1966138066667	1.95766328650703	12.6187301827494	13.2039138801096	0.871106886324883
406	YAL033W	10	10.306	4.3136	44.4559616	44.1966138066667	1.95766328650703	13.8479325517479	13.2039138801096	0.871106886324883
407	YAL033W	11	10.924	3.9944	43.6348256	44.1966138066667	1.95766328650703	13.2020811759601	13.2039138801096	0.871106886324883
408	YAL033W	12	10.068	4.3501	43.7968068	44.1966138066667	1.95766328650703	13.8029159694856	13.2039138801096	0.871106886324883
409	YAL033W	13	9.7994	4.5993	45.07038042	44.1966138066667	1.95766328650703	14.3976456639864	13.2039138801096	0.871106886324883
410	YAL033W	14	10.182	4.4516	45.3261912	44.1966138066667	1.95766328650703	14.2047200868556	13.2039138801096	0.871106886324883
411	YAL033W	15	9.404	4.8351	45.4692804	44.1966138066667	1.95766328650703	14.8272896262952	13.2039138801096	0.871106886324883
412	YAL033W	16	13.294	3.2875	43.704025	44.1966138066667	1.95766328650703	11.986533368222	13.2039138801096	0.871106886324883
413	YAL033W	17	11.554	3.7601	43.4441954	44.1966138066667	1.95766328650703	12.7810218340921	13.2039138801096	0.871106886324883
414	YAL033W	18	12.877	3.4054	43.8513358	44.1966138066667	1.95766328650703	12.2201202503625	13.2039138801096	0.871106886324883
415	YAL034W-A	1	2.85	3.6783	10.483155	10.4397878055556	1.3685614802266	6.20968509962462	7.20121228817766	1.35533172315631
416	YAL034W-A	2	2.5554	3.8292	9.78513768	10.4397878055556	1.3685614802266	6.12121305006254	7.20121228817766	1.35533172315631
417	YAL034W-A	3	2.1705	4.8986	10.6324113	10.4397878055556	1.3685614802266	7.21691970262798	7.20121228817766	1.35533172315631
418	YAL034W-A	4	2.3565	5.368	12.649692	10.4397878055556	1.3685614802266	8.24036083287619	7.20121228817766	1.35533172315631
419	YAL034W-A	5	1.9534	5.3574	10.46514516	10.4397878055556	1.3685614802266	7.48772119407394	7.20121228817766	1.35533172315631
420	YAL034W-A	6	2.4894	3.104	7.7270976	10.4397878055556	1.3685614802266	4.89743922375766	7.20121228817766	1.35533172315631
421	YAL034W-A	7	2.8278	2.6617	7.52675526	10.4397878055556	1.3685614802266	4.47593168798877	7.20121228817766	1.35533172315631
422	YAL034W-A	8	2.5757	3.6875	9.49789375	10.4397878055556	1.3685614802266	5.91806414320806	7.20121228817766	1.35533172315631
423	YAL034W-A	9	1.9074	5.582	10.6471068	10.4397878055556	1.3685614802266	7.70922500369525	7.20121228817766	1.35533172315631
424	YAL034W-A	10	1.9163	5.8749	11.25807087	10.4397878055556	1.3685614802266	8.1326527378318	7.20121228817766	1.35533172315631
425	YAL034W-A	11	2.0435	5.4059	11.04695665	10.4397878055556	1.3685614802266	7.72779030216497	7.20121228817766	1.35533172315631
426	YAL034W-A	12	2.1915	4.657	10.2058155	10.4397878055556	1.3685614802266	6.89409042466807	7.20121228817766	1.35533172315631
427	YAL034W-A	13	2.2138	4.8557	10.74954866	10.4397878055556	1.3685614802266	7.22472030104709	7.20121228817766	1.35533172315631
428	YAL034W-A	14	2.0174	4.6118	9.30384532	10.4397878055556	1.3685614802266	6.55037967195612	7.20121228817766	1.35533172315631
429	YAL034W-A	15	1.7749	6.1853	10.97828897	10.4397878055556	1.3685614802266	8.24038899361802	7.20121228817766	1.35533172315631
430	YAL034W-A	16	1.6363	7.8138	12.78572094	10.4397878055556	1.3685614802266	9.99525218696217	7.20121228817766	1.35533172315631
431	YAL034W-A	17	1.784	6.5226	11.6363184	10.4397878055556	1.3685614802266	8.71200610627885	7.20121228817766	1.35533172315631
432	YAL034W-A	18	1.7936	5.8749	10.53722064	10.4397878055556	1.3685614802266	7.86798052475577	7.20121228817766	1.35533172315631
433	YAL035W	1	19.328	12.595	243.43616	226.916022111111	15.2044381543246	55.372181058723	55.366023985837	3.9433208339812
434	YAL035W	2	21.065	11.354	239.17201	226.916022111111	15.2044381543246	52.1110257195154	55.366023985837	3.9433208339812
435	YAL035W	3	19.617	12.207	239.464719	226.916022111111	15.2044381543246	54.0661245590342	55.366023985837	3.9433208339812
436	YAL035W	4	11.731	15.737	184.610747	226.916022111111	15.2044381543246	53.9000865077135	55.366023985837	3.9433208339812
437	YAL035W	5	16.348	14.085	230.26158	226.916022111111	15.2044381543246	56.9494017027396	55.366023985837	3.9433208339812
438	YAL035W	6	18.716	12.007	224.723012	226.916022111111	15.2044381543246	51.9446744631632	55.366023985837	3.9433208339812
439	YAL035W	7	17.982	13.213	237.596166	226.916022111111	15.2044381543246	56.0299753824504	55.366023985837	3.9433208339812
440	YAL035W	8	18.491	12.745	235.667795	226.916022111111	15.2044381543246	54.8049819567072	55.366023985837	3.9433208339812
441	YAL035W	9	14.003	17.089	239.297267	226.916022111111	15.2044381543246	63.9480335566544	55.366023985837	3.9433208339812
442	YAL035W	10	15.784	15.34	242.12656	226.916022111111	15.2044381543246	60.9444126265895	55.366023985837	3.9433208339812
443	YAL035W	11	16.967	13.734	233.024778	226.916022111111	15.2044381543246	56.5717447234218	55.366023985837	3.9433208339812
444	YAL035W	12	15.814	14.801	234.063014	226.916022111111	15.2044381543246	58.8588707860931	55.366023985837	3.9433208339812
445	YAL035W	13	16.664	13.49	224.79736	226.916022111111	15.2044381543246	55.0682883917777	55.366023985837	3.9433208339812
446	YAL035W	14	18.135	11.814	214.24689	226.916022111111	15.2044381543246	50.3101655578671	55.366023985837	3.9433208339812
447	YAL035W	15	13.086	16.898	221.127228	226.916022111111	15.2044381543246	61.1277997211089	55.366023985837	3.9433208339812
448	YAL035W	16	17.859	11.779	210.361161	226.916022111111	15.2044381543246	49.7779480836545	55.366023985837	3.9433208339812
449	YAL035W	17	16.811	13.294	223.485434	226.916022111111	15.2044381543246	54.507021195402	55.366023985837	3.9433208339812
450	YAL035W	18	16.943	12.219	207.026517	226.916022111111	15.2044381543246	50.2956957524498	55.366023985837	3.9433208339812
451	YAL036C	1	15.15	5.7441	87.023115	83.9581288033333	5.85342188302262	22.3577609538947	23.2403537952711	1.19305452894425
452	YAL036C	2	12.934	6.4499	83.4230066	83.9581288033333	5.85342188302262	23.1963370011159	23.2403537952711	1.19305452894425
453	YAL036C	3	14.934	5.6943	85.0386762	83.9581288033333	5.85342188302262	22.0053569361113	23.2403537952711	1.19305452894425
454	YAL036C	4	12.178	6.7982	82.7884796	83.9581288033333	5.85342188302262	23.7236726081086	23.2403537952711	1.19305452894425
455	YAL036C	5	13.099	7.0123	91.8541177	83.9581288033333	5.85342188302262	25.3792952925748	23.2403537952711	1.19305452894425
456	YAL036C	6	9.1587	7.778	71.2363686	83.9581288033333	5.85342188302262	23.5388290909042	23.2403537952711	1.19305452894425
457	YAL036C	7	14.935	5.823	86.966505	83.9581288033333	5.85342188302262	22.5034654801211	23.2403537952711	1.19305452894425
458	YAL036C	8	11.483	7.3482	84.3793806	83.9581288033333	5.85342188302262	24.9005334184816	23.2403537952711	1.19305452894425
459	YAL036C	9	9.8359	7.709	75.8249531	83.9581288033333	5.85342188302262	24.1771496137965	23.2403537952711	1.19305452894425
460	YAL036C	10	14.667	6.1189	89.7459063	83.9581288033333	5.85342188302262	23.4338692080303	23.2403537952711	1.19305452894425
461	YAL036C	11	16.087	5.7401	92.3409887	83.9581288033333	5.85342188302262	23.0227389603598	23.2403537952711	1.19305452894425
462	YAL036C	12	9.9478	7.3122	72.74030316	83.9581288033333	5.85342188302262	23.062776172147	23.2403537952711	1.19305452894425
463	YAL036C	13	12.599	6.77	85.29523	83.9581288033333	5.85342188302262	24.0301624443115	23.2403537952711	1.19305452894425
464	YAL036C	14	16.304	5.3391	87.0486864	83.9581288033333	5.85342188302262	21.5583311403791	23.2403537952711	1.19305452894425
465	YAL036C	15	16.73	5.2149	87.245277	83.9581288033333	5.85342188302262	21.3301522504482	23.2403537952711	1.19305452894425
466	YAL036C	16	14.178	5.9448	84.2853744	83.9581288033333	5.85342188302262	22.3843627055389	23.2403537952711	1.19305452894425
467	YAL036C	17	11.128	7.5818	84.3702704	83.9581288033333	5.85342188302262	25.291866600129	23.2403537952711	1.19305452894425
468	YAL036C	18	12.607	6.3171	79.6396797	83.9581288033333	5.85342188302262	22.4297084384276	23.2403537952711	1.19305452894425
469	YAL038W	1	11.169	51.023	569.875887	536.450070833333	20.1782579299154	170.519140809473	148.70723236374	15.2216915440636
470	YAL038W	2	19.469	25.715	500.645335	536.450070833333	20.1782579299154	113.464068275049	148.70723236374	15.2216915440636
471	YAL038W	3	10.398	53.193	553.100814	536.450070833333	20.1782579299154	171.525775319927	148.70723236374	15.2216915440636
472	YAL038W	4	15.731	33.988	534.665228	536.450070833333	20.1782579299154	134.804309164299	148.70723236374	15.2216915440636
473	YAL038W	5	13.607	40.397	549.681979	536.450070833333	20.1782579299154	149.015109655575	148.70723236374	15.2216915440636
474	YAL038W	6	14.374	35.555	511.06757	536.450070833333	20.1782579299154	134.799879270532	148.70723236374	15.2216915440636
475	YAL038W	7	13.237	38.28	506.71236	536.450070833333	20.1782579299154	139.272930394962	148.70723236374	15.2216915440636
476	YAL038W	8	11.124	48.206	536.243544	536.450070833333	20.1782579299154	160.779837921501	148.70723236374	15.2216915440636
477	YAL038W	9	11.861	46.502	551.560222	536.450070833333	20.1782579299154	160.151969839412	148.70723236374	15.2216915440636
478	YAL038W	10	11.672	48.87	570.41064	536.450070833333	20.1782579299154	166.960977407297	148.70723236374	15.2216915440636
479	YAL038W	11	10.909	49.391	538.806419	536.450070833333	20.1782579299154	163.132424247386	148.70723236374	15.2216915440636
480	YAL038W	12	12.306	43.549	535.913994	536.450070833333	20.1782579299154	152.769494745208	148.70723236374	15.2216915440636
481	YAL038W	13	13.849	39.221	543.171629	536.450070833333	20.1782579299154	145.957988685132	148.70723236374	15.2216915440636
482	YAL038W	14	12.722	40.944	520.889568	536.450070833333	20.1782579299154	146.038701966951	148.70723236374	15.2216915440636
483	YAL038W	15	13.917	36.68	510.47556	536.450070833333	20.1782579299154	136.836557764364	148.70723236374	15.2216915440636
484	YAL038W	16	16.071	33.686	541.367706	536.450070833333	20.1782579299154	135.042632321486	148.70723236374	15.2216915440636
485	YAL038W	17	13.876	38.395	532.76902	536.450070833333	20.1782579299154	143.023307621171	148.70723236374	15.2216915440636
486	YAL038W	18	12.925	42.456	548.7438	536.450070833333	20.1782579299154	152.635077137596	148.70723236374	15.2216915440636
487	YAL039C	1	3.9314	1.8444	7.25107416	6.35651899416667	1.25353066186905	3.65703174455787	3.48582730990618	1.39934374278484
488	YAL039C	2	165.52	0.034607	5.72815064	6.35651899416667	1.25353066186905	0.445234892161969	3.48582730990618	1.39934374278484
489	YAL039C	3	2.2613	3.2993	7.46070709	6.35651899416667	1.25353066186905	4.96136179914719	3.48582730990618	1.39934374278484
490	YAL039C	4	2.4982	2.8296	7.06890672	6.35651899416667	1.25353066186905	4.47237950703113	3.48582730990618	1.39934374278484
491	YAL039C	5	2.5779	2.7139	6.99616281	6.35651899416667	1.25353066186905	4.35739443361041	3.48582730990618	1.39934374278484
492	YAL039C	6	2.8029	2.8026	7.85540754	6.35651899416667	1.25353066186905	4.6920747193117	3.48582730990618	1.39934374278484
493	YAL039C	7	2.7306	2.4222	6.61405932	6.35651899416667	1.25353066186905	4.00257098436792	3.48582730990618	1.39934374278484
494	YAL039C	8	9.851	0.35099	3.45760249	6.35651899416667	1.25353066186905	1.10162784004631	3.48582730990618	1.39934374278484
495	YAL039C	9	5.8387	0.76445	4.463394215	6.35651899416667	1.25353066186905	1.84717127187945	3.48582730990618	1.39934374278484
496	YAL039C	10	3.6004	1.6138	5.81032552	6.35651899416667	1.25353066186905	3.0621403175191	3.48582730990618	1.39934374278484
497	YAL039C	11	3.6956	1.2996	4.80280176	6.35651899416667	1.25353066186905	2.49834368478318	3.48582730990618	1.39934374278484
498	YAL039C	12	5.5259	1.0406	5.75025154	6.35651899416667	1.25353066186905	2.44616265863985	3.48582730990618	1.39934374278484
499	YAL039C	13	3.6633	1.5331	5.61620523	6.35651899416667	1.25353066186905	2.93431495209921	3.48582730990618	1.39934374278484
500	YAL039C	14	2.5643	2.8125	7.21209375	6.35651899416667	1.25353066186905	4.50377771119701	3.48582730990618	1.39934374278484
501	YAL039C	15	2.6381	2.5379	6.69523399	6.35651899416667	1.25353066186905	4.1221152753436	3.48582730990618	1.39934374278484
502	YAL039C	16	2.0658	4.0645	8.3964441	6.35651899416667	1.25353066186905	5.84186160777966	3.48582730990618	1.39934374278484
503	YAL039C	17	2.8369	2.4714	7.01111466	6.35651899416667	1.25353066186905	4.16260360480361	3.48582730990618	1.39934374278484
504	YAL039C	18	2.9322	2.1238	6.22740636	6.35651899416667	1.25353066186905	3.63672457403197	3.48582730990618	1.39934374278484
505	YAL041W	1	7.9063	2.9842	23.59398046	21.1566874661111	1.89265279524518	8.39101641571103	9.63250831994024	1.33285679635028
506	YAL041W	2	5.1398	4.0315	20.7211037	21.1566874661111	1.89265279524518	9.13986485493905	9.63250831994024	1.33285679635028
507	YAL041W	3	6.4583	3.463	22.3650929	21.1566874661111	1.89265279524518	8.80058615733634	9.63250831994024	1.33285679635028
508	YAL041W	4	7.6052	3.0248	23.00420896	21.1566874661111	1.89265279524518	8.34165039199126	9.63250831994024	1.33285679635028
509	YAL041W	5	9.8171	2.0736	20.35673856	21.1566874661111	1.89265279524518	6.49705572378874	9.63250831994024	1.33285679635028
510	YAL041W	6	5.6014	3.6345	20.3582883	21.1566874661111	1.89265279524518	8.60187182108348	9.63250831994024	1.33285679635028
511	YAL041W	7	5.5614	3.7675	20.9525745	21.1566874661111	1.89265279524518	8.8847523560733	9.63250831994024	1.33285679635028
512	YAL041W	8	5.9147	3.8736	22.91118192	21.1566874661111	1.89265279524518	9.42065572480557	9.63250831994024	1.33285679635028
513	YAL041W	9	6.9227	3.532	24.4509764	21.1566874661111	1.89265279524518	9.29305378467165	9.63250831994024	1.33285679635028
514	YAL041W	10	4.448	5.0342	22.3921216	21.1566874661111	1.89265279524518	10.6172698260297	9.63250831994024	1.33285679635028
515	YAL041W	11	5.4272	4.0286	21.86401792	21.1566874661111	1.89265279524518	9.38516822398576	9.63250831994024	1.33285679635028
516	YAL041W	12	3.4053	6.3401	21.58994253	21.1566874661111	1.89265279524518	11.6996749798639	9.63250831994024	1.33285679635028
517	YAL041W	13	3.8403	5.7984	22.26759552	21.1566874661111	1.89265279524518	11.362940898516	9.63250831994024	1.33285679635028
518	YAL041W	14	2.8251	6.8004	19.21181004	21.1566874661111	1.89265279524518	11.4301353008622	9.63250831994024	1.33285679635028
519	YAL041W	15	3.1622	5.6925	18.0008235	21.1566874661111	1.89265279524518	10.1227312408139	9.63250831994024	1.33285679635028
520	YAL041W	16	3.5058	5.3691	18.82299078	21.1566874661111	1.89265279524518	10.0529856160694	9.63250831994024	1.33285679635028
521	YAL041W	17	3.0286	5.896	17.8566256	21.1566874661111	1.89265279524518	10.260734112996	9.63250831994024	1.33285679635028
522	YAL041W	18	3.2892	6.111	20.1003012	21.1566874661111	1.89265279524518	11.0830023293871	9.63250831994024	1.33285679635028
523	YAL043C	1	1.9697	20.659	40.6920323	29.0845471672222	5.1302484446731	28.9940803490247	19.9326401517175	3.52209666709317
524	YAL043C	2	2.7808	13.084	36.3839872	29.0845471672222	5.1302484446731	21.8185262683986	19.9326401517175	3.52209666709317
525	YAL043C	3	2.5998	15.045	39.113991	29.0845471672222	5.1302484446731	24.2584004953954	19.9326401517175	3.52209666709317
526	YAL043C	4	2.9496	10.205	30.100668	29.0845471672222	5.1302484446731	17.5264747436557	19.9326401517175	3.52209666709317
527	YAL043C	5	2.0791	13.435	27.9327085	29.0845471672222	5.1302484446731	19.3720401273975	19.9326401517175	3.52209666709317
528	YAL043C	6	1.667	15.137	25.233379	29.0845471672222	5.1302484446731	19.5437370511118	19.9326401517175	3.52209666709317
529	YAL043C	7	2.5531	10.916	27.8696396	29.0845471672222	5.1302484446731	17.442046493276	19.9326401517175	3.52209666709317
530	YAL043C	8	3.1988	9.0889	29.07357332	29.0845471672222	5.1302484446731	16.2556697969708	19.9326401517175	3.52209666709317
531	YAL043C	9	2.0551	15.807	32.4849657	29.0845471672222	5.1302484446731	22.6603144907545	19.9326401517175	3.52209666709317
532	YAL043C	10	2.7381	9.9724	27.30542844	29.0845471672222	5.1302484446731	16.50153491573	19.9326401517175	3.52209666709317
533	YAL043C	11	1.9743	12.688	25.0499184	29.0845471672222	5.1302484446731	17.8278816649427	19.9326401517175	3.52209666709317
534	YAL043C	12	1.5697	17.648	27.7020656	29.0845471672222	5.1302484446731	22.1107678226877	19.9326401517175	3.52209666709317
535	YAL043C	13	1.6361	15.958	26.1088838	29.0845471672222	5.1302484446731	20.411897699146	19.9326401517175	3.52209666709317
536	YAL043C	14	1.6695	18.561	30.9875895	29.0845471672222	5.1302484446731	23.9825071397779	19.9326401517175	3.52209666709317
537	YAL043C	15	1.9564	12.952	25.3392928	29.0845471672222	5.1302484446731	18.1161397749521	19.9326401517175	3.52209666709317
538	YAL043C	16	1.8885	12.866	24.297441	29.0845471672222	5.1302484446731	17.6808052957437	19.9326401517175	3.52209666709317
539	YAL043C	17	1.6924	15.026	25.4300024	29.0845471672222	5.1302484446731	19.5476652330246	19.9326401517175	3.52209666709317
540	YAL043C	18	2.3137	9.6885	22.41628245	29.0845471672222	5.1302484446731	14.7370333689255	19.9326401517175	3.52209666709317
541	YAL044C	1	3.407	21.327	72.661089	69.6947995277778	4.13316687263842	39.3655057773046	35.2061390913763	4.65435384031822
542	YAL044C	2	3.2178	22.166	71.3257548	69.6947995277778	4.13316687263842	39.7618747155714	35.2061390913763	4.65435384031822
543	YAL044C	3	3.2537	20.136	65.5165032	69.6947995277778	4.13316687263842	36.3213478334051	35.2061390913763	4.65435384031822
544	YAL044C	4	3.2954	22.786	75.0889844	69.6947995277778	4.13316687263842	41.363964976032	35.2061390913763	4.65435384031822
545	YAL044C	5	3.0126	24.661	74.2937286	69.6947995277778	4.13316687263842	42.8037105985521	35.2061390913763	4.65435384031822
546	YAL044C	6	3.5169	21.942	77.1678198	69.6947995277778	4.13316687263842	41.1487096037239	35.2061390913763	4.65435384031822
547	YAL044C	7	3.7798	18.42	69.623916	69.6947995277778	4.13316687263842	35.8116256643007	35.2061390913763	4.65435384031822
548	YAL044C	8	3.8574	19.295	74.428533	69.6947995277778	4.13316687263842	37.895890862137	35.2061390913763	4.65435384031822
549	YAL044C	9	3.8071	18.953	72.1559663	69.6947995277778	4.13316687263842	36.9806980637724	35.2061390913763	4.65435384031822
550	YAL044C	10	3.6517	19.062	69.6087054	69.6947995277778	4.13316687263842	36.4263797588341	35.2061390913763	4.65435384031822
551	YAL044C	11	4.8421	13.856	67.0921376	69.6947995277778	4.13316687263842	30.4898123737356	35.2061390913763	4.65435384031822
552	YAL044C	12	4.1091	15.219	62.5363929	69.6947995277778	4.13316687263842	30.8503057285515	35.2061390913763	4.65435384031822
553	YAL044C	13	3.9433	16.933	66.7718989	69.6947995277778	4.13316687263842	33.6251180529333	35.2061390913763	4.65435384031822
554	YAL044C	14	4.4674	15.623	69.7941902	69.6947995277778	4.13316687263842	33.0211240495323	35.2061390913763	4.65435384031822
555	YAL044C	15	4.838	14.036	67.906168	69.6947995277778	4.13316687263842	30.8728193407729	35.2061390913763	4.65435384031822
556	YAL044C	16	5.3072	13.156	69.8215232	69.6947995277778	4.13316687263842	30.307952078938	35.2061390913763	4.65435384031822
557	YAL044C	17	5.1009	12.564	64.0877076	69.6947995277778	4.13316687263842	28.3760102601899	35.2061390913763	4.65435384031822
558	YAL044C	18	5.2193	12.382	64.6253726	69.6947995277778	4.13316687263842	28.2876539064872	35.2061390913763	4.65435384031822
559	YAL047C	1	2.2115	5.6462	12.4865713	13.4644956416667	2.18669557656266	8.39652778677353	10.0220178082696	1.84797644267139
560	YAL047C	2	1.8715	6.7876	12.7029934	13.4644956416667	2.18669557656266	9.28562534253025	10.0220178082696	1.84797644267139
561	YAL047C	3	1.5662	8.434	13.2093308	13.4644956416667	2.18669557656266	10.5549749392028	10.0220178082696	1.84797644267139
562	YAL047C	4	1.5914	8.2973	13.20432322	13.4644956416667	2.18669557656266	10.4671023236283	10.0220178082696	1.84797644267139
563	YAL047C	5	1.4271	8.3601	11.93069871	13.4644956416667	2.18669557656266	9.98708337231001	10.0220178082696	1.84797644267139
564	YAL047C	6	1.3969	8.6167	12.03666823	13.4644956416667	2.18669557656266	10.1841228948516	10.0220178082696	1.84797644267139
565	YAL047C	7	1.607	7.383	11.864481	13.4644956416667	2.18669557656266	9.35924479982226	10.0220178082696	1.84797644267139
566	YAL047C	8	2.0504	5.0496	10.35369984	13.4644956416667	2.18669557656266	7.23063224843194	10.0220178082696	1.84797644267139
567	YAL047C	9	2.7439	3.7993	10.42489927	13.4644956416667	2.18669557656266	6.29343465815853	10.0220178082696	1.84797644267139
568	YAL047C	10	1.6213	8.4187	13.64923831	13.4644956416667	2.18669557656266	10.7195542146302	10.0220178082696	1.84797644267139
569	YAL047C	11	2.0208	5.9112	11.94535296	13.4644956416667	2.18669557656266	8.40305720658571	10.0220178082696	1.84797644267139
570	YAL047C	12	1.7738	7.4996	13.30279048	13.4644956416667	2.18669557656266	9.9882734986487	10.0220178082696	1.84797644267139
571	YAL047C	13	1.4912	8.9809	13.39231808	13.4644956416667	2.18669557656266	10.9669991084468	10.0220178082696	1.84797644267139
572	YAL047C	14	2.3386	5.9177	13.83913322	13.4644956416667	2.18669557656266	9.0496319624609	10.0220178082696	1.84797644267139
573	YAL047C	15	2.1997	7.3271	16.11742187	13.4644956416667	2.18669557656266	10.8671045722252	10.0220178082696	1.84797644267139
574	YAL047C	16	1.4898	11.499	17.1312102	13.4644956416667	2.18669557656266	14.0353762361328	10.0220178082696	1.84797644267139
575	YAL047C	17	1.968	8.879	17.473872	13.4644956416667	2.18669557656266	12.455942737826	10.0220178082696	1.84797644267139
576	YAL047C	18	2.0259	8.5374	17.29591866	13.4644956416667	2.18669557656266	12.1516326461873	10.0220178082696	1.84797644267139
577	YAL049C	1	2.9216	3.9067	11.41381472	17.2889996405556	1.97794282963052	6.67760061448901	7.9971247085664	1.63582105230231
578	YAL049C	2	3.8839	4.1479	16.11002881	17.2889996405556	1.97794282963052	8.17452068937372	7.9971247085664	1.63582105230231
579	YAL049C	3	5.0735	3.6769	18.65475215	17.2889996405556	1.97794282963052	8.28200810071658	7.9971247085664	1.63582105230231
580	YAL049C	4	6.4423	2.4713	15.92085599	17.2889996405556	1.97794282963052	6.27257613808609	7.9971247085664	1.63582105230231
581	YAL049C	5	4.5021	3.5087	15.79651827	17.2889996405556	1.97794282963052	7.4448132047721	7.9971247085664	1.63582105230231
582	YAL049C	6	7.994	2.0105	16.071937	17.2889996405556	1.97794282963052	5.6844198770411	7.9971247085664	1.63582105230231
583	YAL049C	7	5.1109	3.5067	17.92239303	17.2889996405556	1.97794282963052	7.927701787927	7.9971247085664	1.63582105230231
584	YAL049C	8	7.9225	2.1775	17.25124375	17.2889996405556	1.97794282963052	6.12899529006386	7.9971247085664	1.63582105230231
585	YAL049C	9	2.9418	6.2889	18.50068602	17.2889996405556	1.97794282963052	10.7865177101407	7.9971247085664	1.63582105230231
586	YAL049C	10	4.6731	4.309	20.1363879	17.2889996405556	1.97794282963052	9.31491789878472	7.9971247085664	1.63582105230231
587	YAL049C	11	3.4038	6.0988	20.75909544	17.2889996405556	1.97794282963052	11.2519141158059	7.9971247085664	1.63582105230231
588	YAL049C	12	4.9966	3.4798	17.38716868	17.2889996405556	1.97794282963052	7.77842333462663	7.9971247085664	1.63582105230231
589	YAL049C	13	3.452	5.2354	18.0726008	17.2889996405556	1.97794282963052	9.72714214085103	7.9971247085664	1.63582105230231
590	YAL049C	14	3.9351	4.4255	17.41478505	17.2889996405556	1.97794282963052	8.77890262155669	7.9971247085664	1.63582105230231
591	YAL049C	15	4.3738	3.8697	16.92529386	17.2889996405556	1.97794282963052	8.09294814329377	7.9971247085664	1.63582105230231
592	YAL049C	16	4.0554	4.3728	17.73345312	17.2889996405556	1.97794282963052	8.8059550193682	7.9971247085664	1.63582105230231
593	YAL049C	17	10.494	1.6663	17.4861522	17.2889996405556	1.97794282963052	5.39788619839841	7.9971247085664	1.63582105230231
594	YAL049C	18	5.6534	3.1211	17.64482674	17.2889996405556	1.97794282963052	7.42100186889978	7.9971247085664	1.63582105230231
595	YAL053W	1	3.759	0.93996	3.53330964	4.09991256394444	1.47402418235207	1.82240767371475	1.7381159411998	1.28827079067594
596	YAL053W	2	5.2056	0.75667	3.938921352	4.09991256394444	1.47402418235207	1.72640192869964	1.7381159411998	1.28827079067594
597	YAL053W	3	5.2583	0.78649	4.135600367	4.09991256394444	1.47402418235207	1.80349891395638	1.7381159411998	1.28827079067594
598	YAL053W	4	3.5991	1.6926	6.09183666	4.09991256394444	1.47402418235207	3.21108124013018	1.7381159411998	1.28827079067594
599	YAL053W	5	764.87	0.0048753	3.728970711	4.09991256394444	1.47402418235207	0.134832677446301	1.7381159411998	1.28827079067594
600	YAL053W	6	4.1353	1.3993	5.78652529	4.09991256394444	1.47402418235207	2.84553770635657	1.7381159411998	1.28827079067594
601	YAL053W	7	3.8289	1.1119	4.25735391	4.09991256394444	1.47402418235207	2.17571868873919	1.7381159411998	1.28827079067594
602	YAL053W	8	6.0439	0.48691	2.942835349	4.09991256394444	1.47402418235207	1.19703632350133	1.7381159411998	1.28827079067594
603	YAL053W	9	4664.3	0.00048188	2.247632884	4.09991256394444	1.47402418235207	0.0329103226076853	1.7381159411998	1.28827079067594
604	YAL053W	10	4.3053	1.1172	4.80988116	4.09991256394444	1.47402418235207	2.31810250678265	1.7381159411998	1.28827079067594
605	YAL053W	11	5.1232	0.74333	3.808228256	4.09991256394444	1.47402418235207	1.68248931929224	1.7381159411998	1.28827079067594
606	YAL053W	12	2.3377	3.4512	8.06787024	4.09991256394444	1.47402418235207	5.27672566771175	1.7381159411998	1.28827079067594
607	YAL053W	13	5.0107	0.94184	4.719277688	4.09991256394444	1.47402418235207	2.10827049916891	1.7381159411998	1.28827079067594
608	YAL053W	14	5.6315	0.76746	4.32195099	4.09991256394444	1.47402418235207	1.82124257219773	1.7381159411998	1.28827079067594
609	YAL053W	15	5617.5	0.00039137	2.198520975	4.09991256394444	1.47402418235207	0.0293331749728145	1.7381159411998	1.28827079067594
610	YAL053W	16	4.6673	0.73865	3.447501145	4.09991256394444	1.47402418235207	1.59577464598052	1.7381159411998	1.28827079067594
611	YAL053W	17	6.2583	0.57698	3.610913934	4.09991256394444	1.47402418235207	1.44340746902575	1.7381159411998	1.28827079067594
612	YAL053W	18	1231	0.0017476	2.1512956	4.09991256394444	1.47402418235207	0.0613156113119652	1.7381159411998	1.28827079067594
613	YAL054C	1	6116.8	0.00066463	4.065408784	8.12815242327778	1.83733661772881	0.0519806948790599	3.36422027510646	2.03708706128059
614	YAL054C	2	3.8296	3.0237	11.57956152	8.12815242327778	1.83733661772881	5.91718853578488	3.36422027510646	2.03708706128059
615	YAL054C	3	2.872	2.9731	8.5387432	8.12815242327778	1.83733661772881	5.03850547364196	3.36422027510646	2.03708706128059
616	YAL054C	4	4.4411	1.8041	8.01218851	8.12815242327778	1.83733661772881	3.80194546132516	3.36422027510646	2.03708706128059
617	YAL054C	5	42.43	0.23348	9.9065564	8.12815242327778	1.83733661772881	1.52084936409626	3.36422027510646	2.03708706128059
618	YAL054C	6	55629	9.3735e-05	5.214384315	8.12815242327778	1.83733661772881	0.0221081503922541	3.36422027510646	2.03708706128059
619	YAL054C	7	5.5721	1.5892	8.85518132	8.12815242327778	1.83733661772881	3.75135364285267	3.36422027510646	2.03708706128059
620	YAL054C	8	7.0438	1.2358	8.70472804	8.12815242327778	1.83733661772881	3.27983275668623	3.36422027510646	2.03708706128059
621	YAL054C	9	3.5781	2.3913	8.55631053	8.12815242327778	1.83733661772881	4.52335112172259	3.36422027510646	2.03708706128059
622	YAL054C	10	7.683	1.0682	8.2069806	8.12815242327778	1.83733661772881	2.96086079999044	3.36422027510646	2.03708706128059
623	YAL054C	11	1004.3	0.0083577	8.39363811	8.12815242327778	1.83733661772881	0.264861301876939	3.36422027510646	2.03708706128059
624	YAL054C	12	2.6703	3.2466	8.66939598	8.12815242327778	1.83733661772881	5.30528613636136	3.36422027510646	2.03708706128059
625	YAL054C	13	3.3572	2.195	7.369054	8.12815242327778	1.83733661772881	4.02182465182161	3.36422027510646	2.03708706128059
626	YAL054C	14	3.8015	1.4043	5.33844645	8.12815242327778	1.83733661772881	2.73802489940011	3.36422027510646	2.03708706128059
627	YAL054C	15	2.8063	3.4046	9.55432898	8.12815242327778	1.83733661772881	5.70339096023655	3.36422027510646	2.03708706128059
628	YAL054C	16	42.907	0.19947	8.55865929	8.12815242327778	1.83733661772881	1.30659701843235	3.36422027510646	2.03708706128059
629	YAL054C	17	3.0887	2.2047	6.80965689	8.12815242327778	1.83733661772881	3.87469360664595	3.36422027510646	2.03708706128059
630	YAL054C	18	2.3738	4.2015	9.9735207	8.12815242327778	1.83733661772881	6.47331037576988	3.36422027510646	2.03708706128059
631	YAL055W	1	8232.3	0.0002572	2.11734756	4.36628395955556	1.5448812816651	0.0233362763188989	1.77610979663118	1.31340413592689
632	YAL055W	2	4.5084	0.94621	4.265893164	4.36628395955556	1.5448812816651	2.00908704906195	1.77610979663118	1.31340413592689
633	YAL055W	3	657	0.0046472	3.0532104	4.36628395955556	1.5448812816651	0.119117082615719	1.77610979663118	1.31340413592689
634	YAL055W	4	5171.6	0.00031663	1.637483708	4.36628395955556	1.5448812816651	0.022770078314842	1.77610979663118	1.31340413592689
635	YAL055W	5	5.916	0.56568	3.34656288	4.36628395955556	1.5448812816651	1.37589377858845	1.77610979663118	1.31340413592689
636	YAL055W	6	4.6246	0.92817	4.292414982	4.36628395955556	1.5448812816651	1.99601874085464	1.77610979663118	1.31340413592689
637	YAL055W	7	5.9445	0.7537	4.48036965	4.36628395955556	1.5448812816651	1.83762199736643	1.77610979663118	1.31340413592689
638	YAL055W	8	3.315	2.0468	6.785142	4.36628395955556	1.5448812816651	3.72663771322086	1.77610979663118	1.31340413592689
639	YAL055W	9	3.0662	2.0742	6.35991204	4.36628395955556	1.5448812816651	3.6320420638214	1.77610979663118	1.31340413592689
640	YAL055W	10	5.378	0.89153	4.79464834	4.36628395955556	1.5448812816651	2.06750401077246	1.77610979663118	1.31340413592689
641	YAL055W	11	4.3742	1.2521	5.47693582	4.36628395955556	1.5448812816651	2.61871558979245	1.77610979663118	1.31340413592689
642	YAL055W	12	10.857	0.28869	3.13430733	4.36628395955556	1.5448812816651	0.951232454817275	1.77610979663118	1.31340413592689
643	YAL055W	13	3.28	1.8842	6.180176	4.36628395955556	1.5448812816651	3.4124313354557	1.77610979663118	1.31340413592689
644	YAL055W	14	4.8461	1.2883	6.24323063	4.36628395955556	1.5448812816651	2.836045489873	1.77610979663118	1.31340413592689
645	YAL055W	15	1643.8	0.0016003	2.63057314	4.36628395955556	1.5448812816651	0.0648822486967121	1.77610979663118	1.31340413592689
646	YAL055W	16	4.5047	1.1139	5.01778533	4.36628395955556	1.5448812816651	2.3641723877685	1.77610979663118	1.31340413592689
647	YAL055W	17	3.538	1.5412	5.4527656	4.36628395955556	1.5448812816651	2.89893124146124	1.77610979663118	1.31340413592689
648	YAL055W	18	60309	5.5122e-05	3.324352698	4.36628395955556	1.5448812816651	0.0135368005606626	1.77610979663118	1.31340413592689
649	YAL056W	1	2.4352	4.8876	11.90228352	9.09704457055556	1.091178853822	7.62716204969791	5.7605069259611	0.927165270179276
650	YAL056W	2	2.4908	4.0719	10.14228852	9.09704457055556	1.091178853822	6.42638192333665	5.7605069259611	0.927165270179276
651	YAL056W	3	2.5876	3.6198	9.36659448	9.09704457055556	1.091178853822	5.82281707584087	5.7605069259611	0.927165270179276
652	YAL056W	4	2.0724	4.2007	8.70553068	9.09704457055556	1.091178853822	6.04725745503497	5.7605069259611	0.927165270179276
653	YAL056W	5	2.4569	3.508	8.6188052	9.09704457055556	1.091178853822	5.49861515670992	5.7605069259611	0.927165270179276
654	YAL056W	6	2.6298	3.4236	9.00338328	9.09704457055556	1.091178853822	5.55193506783067	5.7605069259611	0.927165270179276
655	YAL056W	7	2.2728	4.0177	9.13142856	9.09704457055556	1.091178853822	6.05700755534546	5.7605069259611	0.927165270179276
656	YAL056W	8	4.3389	1.9693	8.54459577	9.09704457055556	1.091178853822	4.10205709978067	5.7605069259611	0.927165270179276
657	YAL056W	9	2.1114	3.9012	8.23699368	9.09704457055556	1.091178853822	5.66870000479969	5.7605069259611	0.927165270179276
658	YAL056W	10	2.5342	3.7035	9.3854097	9.09704457055556	1.091178853822	5.89566491788246	5.7605069259611	0.927165270179276
659	YAL056W	11	3.5337	2.0376	7.20026712	9.09704457055556	1.091178853822	3.83030864079019	5.7605069259611	0.927165270179276
660	YAL056W	12	2.2243	3.658	8.1364894	9.09704457055556	1.091178853822	5.45557313443785	5.7605069259611	0.927165270179276
661	YAL056W	13	3.8267	2.441	9.3409747	9.09704457055556	1.091178853822	4.77507269501732	5.7605069259611	0.927165270179276
662	YAL056W	14	2.6198	4.122	10.7988156	9.09704457055556	1.091178853822	6.67178521111104	5.7605069259611	0.927165270179276
663	YAL056W	15	2.2526	4.0855	9.2029973	9.09704457055556	1.091178853822	6.13178974436909	5.7605069259611	0.927165270179276
664	YAL056W	16	2.3064	3.3048	7.62219072	9.09704457055556	1.091178853822	5.01894569520891	5.7605069259611	0.927165270179276
665	YAL056W	17	2.0633	4.4468	9.17508244	9.09704457055556	1.091178853822	6.38746871571141	5.7605069259611	0.927165270179276
666	YAL056W	18	1.8873	4.892	9.2326716	9.09704457055556	1.091178853822	6.72058252439474	5.7605069259611	0.927165270179276
667	YAL058W	1	7.0676	0.83602	5.908654952	3.34216202894444	1.79906055262344	2.2225556715122	0.887036110142513	1.41333225300356
668	YAL058W	2	5.2925	0.88338	4.67528865	3.34216202894444	1.79906055262344	2.03225404111715	0.887036110142513	1.41333225300356
669	YAL058W	3	6372.9	0.00049961	3.183964569	3.34216202894444	1.79906055262344	0.039884088786358	0.887036110142513	1.41333225300356
670	YAL058W	4	2.35	3.2946	7.74231	3.34216202894444	1.79906055262344	5.0505261632824	0.887036110142513	1.41333225300356
671	YAL058W	5	4.803	1.3149	6.3154647	3.34216202894444	1.79906055262344	2.88170167332255	0.887036110142513	1.41333225300356
672	YAL058W	6	11167	0.00025899	2.89214133	3.34216202894444	1.79906055262344	0.0273685162743014	0.887036110142513	1.41333225300356
673	YAL058W	7	7.2522	0.51943	3.767010246	3.34216202894444	1.79906055262344	1.39882026439417	0.887036110142513	1.41333225300356
674	YAL058W	8	5.4163	0.77322	4.187991486	3.34216202894444	1.79906055262344	1.79951070483199	0.887036110142513	1.41333225300356
675	YAL058W	9	1275	0.0015538	1.981095	3.34216202894444	1.79906055262344	0.0554817574613494	0.887036110142513	1.41333225300356
676	YAL058W	10	9737.4	0.00016756	1.631598744	3.34216202894444	1.79906055262344	0.0165345300974851	0.887036110142513	1.41333225300356
677	YAL058W	11	582.82	0.0051083	2.977219406	3.34216202894444	1.79906055262344	0.123322868486221	0.887036110142513	1.41333225300356
678	YAL058W	12	4078.6	0.00044433	1.812244338	3.34216202894444	1.79906055262344	0.0283766546073271	0.887036110142513	1.41333225300356
679	YAL058W	13	2488.6	0.00094144	2.342867584	3.34216202894444	1.79906055262344	0.0469645532107031	0.887036110142513	1.41333225300356
680	YAL058W	14	648.89	0.0050232	3.259504248	3.34216202894444	1.79906055262344	0.127957577886398	0.887036110142513	1.41333225300356
681	YAL058W	15	4674.5	0.00047483	2.219592835	3.34216202894444	1.79906055262344	0.0324642767645153	0.887036110142513	1.41333225300356
682	YAL058W	16	7871.7	0.00027339	2.152044063	3.34216202894444	1.79906055262344	0.0242558719980043	0.887036110142513	1.41333225300356
683	YAL058W	17	1673.8	0.00097253	1.627820714	3.34216202894444	1.79906055262344	0.0397882454876615	0.887036110142513	1.41333225300356
684	YAL058W	18	6160.8	0.00024057	1.482103656	3.34216202894444	1.79906055262344	0.018882523044443	0.887036110142513	1.41333225300356
685	YAL059W	1	2.8453	4.8848	13.89872144	17.1344922316667	2.27516418347168	8.23968898018074	7.68704254526771	1.05100380966739
686	YAL059W	2	2.7083	5.1588	13.97157804	17.1344922316667	2.27516418347168	8.48979250587151	7.68704254526771	1.05100380966739
687	YAL059W	3	2.9945	4.5953	13.76062585	17.1344922316667	2.27516418347168	7.95199371029083	7.68704254526771	1.05100380966739
688	YAL059W	4	2.9123	4.9219	14.33404937	17.1344922316667	2.27516418347168	8.39944983878129	7.68704254526771	1.05100380966739
689	YAL059W	5	2.9586	5.1478	15.23028108	17.1344922316667	2.27516418347168	8.85451528563953	7.68704254526771	1.05100380966739
690	YAL059W	6	3.1713	5.0587	16.04265531	17.1344922316667	2.27516418347168	9.008605908613	7.68704254526771	1.05100380966739
691	YAL059W	7	3.3879	4.9075	16.62611925	17.1344922316667	2.27516418347168	9.03286666675508	7.68704254526771	1.05100380966739
692	YAL059W	8	4.3187	4.1366	17.86473442	17.1344922316667	2.27516418347168	8.59646790267793	7.68704254526771	1.05100380966739
693	YAL059W	9	5.5743	3.4749	19.37013507	17.1344922316667	2.27516418347168	8.2042234461735	7.68704254526771	1.05100380966739
694	YAL059W	10	7.2237	2.5214	18.21383718	17.1344922316667	2.27516418347168	6.77675210301011	7.68704254526771	1.05100380966739
695	YAL059W	11	6.1144	2.8522	17.43949168	17.1344922316667	2.27516418347168	7.05272416656826	7.68704254526771	1.05100380966739
696	YAL059W	12	6.3462	2.8136	17.85566832	17.1344922316667	2.27516418347168	7.08792694552871	7.68704254526771	1.05100380966739
697	YAL059W	13	9.5354	1.849	17.6309546	17.1344922316667	2.27516418347168	5.70960901072919	7.68704254526771	1.05100380966739
698	YAL059W	14	6.7387	2.7217	18.34071979	17.1344922316667	2.27516418347168	7.06526270229515	7.68704254526771	1.05100380966739
699	YAL059W	15	6.8613	2.4385	16.73128005	17.1344922316667	2.27516418347168	6.38742721304321	7.68704254526771	1.05100380966739
700	YAL059W	16	6.8891	2.7643	19.04353913	17.1344922316667	2.27516418347168	7.25548449223475	7.68704254526771	1.05100380966739
701	YAL059W	17	6.4173	3.2843	21.07633839	17.1344922316667	2.27516418347168	8.31991695717433	7.68704254526771	1.05100380966739
702	YAL059W	18	12.512	1.6776	20.9901312	17.1344922316667	2.27516418347168	5.93405797925163	7.68704254526771	1.05100380966739
703	YAL060W	1	6.5294	12.458	81.3432652	104.334989927778	11.2011151427879	31.8335420250653	30.9449229639929	3.55777361269655
704	YAL060W	2	6.2738	14.282	89.6024116	104.334989927778	11.2011151427879	35.7729177237642	30.9449229639929	3.55777361269655
705	YAL060W	3	7.325	12.869	94.265425	104.334989927778	11.2011151427879	34.829610309692	30.9449229639929	3.55777361269655
706	YAL060W	4	11.974	8.1812	97.9616888	104.334989927778	11.2011151427879	28.3097892682118	30.9449229639929	3.55777361269655
707	YAL060W	5	14.83	7.252	107.54716	104.334989927778	11.2011151427879	27.9272627430617	30.9449229639929	3.55777361269655
708	YAL060W	6	10.078	10.017	100.951326	104.334989927778	11.2011151427879	31.7998338445659	30.9449229639929	3.55777361269655
709	YAL060W	7	12.043	8.881	106.953883	104.334989927778	11.2011151427879	30.8197572171326	30.9449229639929	3.55777361269655
710	YAL060W	8	12.047	9.1871	110.6769937	104.334989927778	11.2011151427879	31.8873110942467	30.9449229639929	3.55777361269655
711	YAL060W	9	13.788	8.2643	113.9481684	104.334989927778	11.2011151427879	30.6871609652656	30.9449229639929	3.55777361269655
712	YAL060W	10	13.842	7.7649	107.4817458	104.334989927778	11.2011151427879	28.8891849653537	30.9449229639929	3.55777361269655
713	YAL060W	11	13.643	7.9552	108.5327936	104.334989927778	11.2011151427879	29.3836702888989	30.9449229639929	3.55777361269655
714	YAL060W	12	11.286	9.8667	111.3555762	104.334989927778	11.2011151427879	33.1468258464146	30.9449229639929	3.55777361269655
715	YAL060W	13	13.443	8.724	117.276732	104.334989927778	11.2011151427879	31.9862815902068	30.9449229639929	3.55777361269655
716	YAL060W	14	12.617	9.5957	121.0689469	104.334989927778	11.2011151427879	34.0843262184883	30.9449229639929	3.55777361269655
717	YAL060W	15	10.574	11.54	122.02396	104.334989927778	11.2011151427879	37.5254113688311	30.9449229639929	3.55777361269655
718	YAL060W	16	11.039	8.9465	98.7604135	104.334989927778	11.2011151427879	29.7247378353073	30.9449229639929	3.55777361269655
719	YAL060W	17	15.91	6.0409	96.110719	104.334989927778	11.2011151427879	24.0955440363379	30.9449229639929	3.55777361269655
720	YAL060W	18	14.38	6.4095	92.16861	104.334989927778	11.2011151427879	24.3054460110281	30.9449229639929	3.55777361269655
721	YAL061W	1	4.1027	7.2284	29.65595668	26.7287162605556	3.67895839564851	14.6412129711207	17.6462002882993	1.48671854121247
722	YAL061W	2	3.6259	8.8699	32.16137041	26.7287162605556	3.67895839564851	16.8898827526913	17.6462002882993	1.48671854121247
723	YAL061W	3	3.485	9.5677	33.3434345	26.7287162605556	3.67895839564851	17.8611303748013	17.6462002882993	1.48671854121247
724	YAL061W	4	3.0767	10.452	32.1576684	26.7287162605556	3.67895839564851	18.3333562152924	17.6462002882993	1.48671854121247
725	YAL061W	5	2.7544	10.629	29.2765176	26.7287162605556	3.67895839564851	17.6402977744255	17.6462002882993	1.48671854121247
726	YAL061W	6	2.265	11.636	26.35554	26.7287162605556	3.67895839564851	17.5120833552151	17.6462002882993	1.48671854121247
727	YAL061W	7	2.0368	14.436	29.4032448	26.7287162605556	3.67895839564851	20.6025542574895	17.6462002882993	1.48671854121247
728	YAL061W	8	2.0451	13.111	26.8133061	26.7287162605556	3.67895839564851	18.7496468307299	17.6462002882993	1.48671854121247
729	YAL061W	9	2.1768	11.111	24.1864248	26.7287162605556	3.67895839564851	16.3931499704236	17.6462002882993	1.48671854121247
730	YAL061W	10	2.8165	9.8948	27.8687042	26.7287162605556	3.67895839564851	16.6058801127239	17.6462002882993	1.48671854121247
731	YAL061W	11	1.8811	13.355	25.1220905	26.7287162605556	3.67895839564851	18.3168097284298	17.6462002882993	1.48671854121247
732	YAL061W	12	1.8217	13.448	24.4982216	26.7287162605556	3.67895839564851	18.1508149700447	17.6462002882993	1.48671854121247
733	YAL061W	13	1.6651	13.867	23.0899417	26.7287162605556	3.67895839564851	17.8938039989796	17.6462002882993	1.48671854121247
734	YAL061W	14	1.9832	11.191	22.1939912	26.7287162605556	3.67895839564851	15.759852649032	17.6462002882993	1.48671854121247
735	YAL061W	15	1.9344	12.675	24.51852	26.7287162605556	3.67895839564851	17.6287333918237	17.6462002882993	1.48671854121247
736	YAL061W	16	1.7789	15.226	27.0855314	26.7287162605556	3.67895839564851	20.307739930785	17.6462002882993	1.48671854121247
737	YAL061W	17	1.804	11.878	21.427912	26.7287162605556	3.67895839564851	15.9537061128755	17.6462002882993	1.48671854121247
738	YAL061W	18	1.4256	15.403	21.9585168	26.7287162605556	3.67895839564851	18.3909497925039	17.6462002882993	1.48671854121247
739	YAR002C-A	1	10.944	6.0566	66.2834304	66.7354392255556	2.60756036424955	20.0362727212583	20.9862122676527	1.78327069330912
740	YAR002C-A	2	11.394	5.9097	67.3351218	66.7354392255556	2.60756036424955	19.9481921311546	20.9862122676527	1.78327069330912
741	YAR002C-A	3	11.647	5.5763	64.9471661	66.7354392255556	2.60756036424955	19.0306301084181	20.9862122676527	1.78327069330912
742	YAR002C-A	4	10.32	6.1291	63.252312	66.7354392255556	2.60756036424955	19.6895846954475	20.9862122676527	1.78327069330912
743	YAR002C-A	5	12.564	5.4464	68.4285696	66.7354392255556	2.60756036424955	19.305164114025	20.9862122676527	1.78327069330912
744	YAR002C-A	6	9.8095	7.032	68.980404	66.7354392255556	2.60756036424955	22.0243093178424	20.9862122676527	1.78327069330912
745	YAR002C-A	7	9.8126	6.9229	67.93164854	66.7354392255556	2.60756036424955	21.6860325942199	20.9862122676527	1.78327069330912
746	YAR002C-A	8	9.434	7.777	73.368218	66.7354392255556	2.60756036424955	23.8869133917717	20.9862122676527	1.78327069330912
747	YAR002C-A	9	11.137	5.937	66.120369	66.7354392255556	2.60756036424955	19.8130419358815	20.9862122676527	1.78327069330912
748	YAR002C-A	10	9.7544	6.8388	66.70839072	66.7354392255556	2.60756036424955	21.3589639836752	20.9862122676527	1.78327069330912
749	YAR002C-A	11	10.573	6.1832	65.3749736	66.7354392255556	2.60756036424955	20.1053857651009	20.9862122676527	1.78327069330912
750	YAR002C-A	12	10.271	6.0745	62.3911895	66.7354392255556	2.60756036424955	19.467801124363	20.9862122676527	1.78327069330912
751	YAR002C-A	13	9.1456	7.6649	70.10010944	66.7354392255556	2.60756036424955	23.1799553245181	20.9862122676527	1.78327069330912
752	YAR002C-A	14	8.687	7.6836	66.7474332	66.7354392255556	2.60756036424955	22.6464252749859	20.9862122676527	1.78327069330912
753	YAR002C-A	15	13.153	5.1787	68.1154411	66.7354392255556	2.60756036424955	18.7816249250316	20.9862122676527	1.78327069330912
754	YAR002C-A	16	10.996	6.014	66.129944	66.7354392255556	2.60756036424955	19.9425545809959	20.9862122676527	1.78327069330912
755	YAR002C-A	17	6.5723	9.6722	63.56860006	66.7354392255556	2.60756036424955	24.7961330352201	20.9862122676527	1.78327069330912
756	YAR002C-A	18	8.8095	7.43	65.454585	66.7354392255556	2.60756036424955	22.0528357938384	20.9862122676527	1.78327069330912
757	YAR002W	1	4.6821	4.5275	21.19820775	21.0154115955556	1.1840898092236	9.7966772728372	9.36101672682186	1.17881950623373
758	YAR002W	2	3.9658	4.8653	19.29480674	21.0154115955556	1.1840898092236	9.6889123864406	9.36101672682186	1.17881950623373
759	YAR002W	3	4.4958	4.6203	20.77194474	21.0154115955556	1.1840898092236	9.79656145196987	9.36101672682186	1.17881950623373
760	YAR002W	4	4.6401	4.4603	20.69623803	21.0154115955556	1.1840898092236	9.6078837672616	9.36101672682186	1.17881950623373
761	YAR002W	5	5.7521	3.5049	20.16053529	21.0154115955556	1.1840898092236	8.40598953948439	9.36101672682186	1.17881950623373
762	YAR002W	6	4.0341	5.369	21.6590829	21.0154115955556	1.1840898092236	10.783673589742	9.36101672682186	1.17881950623373
763	YAR002W	7	5.7734	3.4307	19.80680338	21.0154115955556	1.1840898092236	8.24325180713085	9.36101672682186	1.17881950623373
764	YAR002W	8	5.2681	3.7896	19.96399176	21.0154115955556	1.1840898092236	8.69801949720142	9.36101672682186	1.17881950623373
765	YAR002W	9	4.3461	4.824	20.9655864	21.0154115955556	1.1840898092236	10.0567384769417	9.36101672682186	1.17881950623373
766	YAR002W	10	3.7024	5.5233	20.44946592	21.0154115955556	1.1840898092236	10.6277248325282	9.36101672682186	1.17881950623373
767	YAR002W	11	5.8653	3.7996	22.28579388	21.0154115955556	1.1840898092236	9.20201621528934	9.36101672682186	1.17881950623373
768	YAR002W	12	5.6637	3.7813	21.41614881	21.0154115955556	1.1840898092236	8.9989379092898	9.36101672682186	1.17881950623373
769	YAR002W	13	7.6345	2.9954	22.8683813	21.0154115955556	1.1840898092236	8.27646961850401	9.36101672682186	1.17881950623373
770	YAR002W	14	10.033	2.201	22.082633	21.0154115955556	1.1840898092236	6.9716479567603	9.36101672682186	1.17881950623373
771	YAR002W	15	5.0493	4.3946	22.18965378	21.0154115955556	1.1840898092236	9.87495075945131	9.36101672682186	1.17881950623373
772	YAR002W	16	3.5969	6.4015	23.02555535	21.0154115955556	1.1840898092236	12.1407616142079	9.36101672682186	1.17881950623373
773	YAR002W	17	5.1373	4.0091	20.59594943	21.0154115955556	1.1840898092236	9.08687079581376	9.36101672682186	1.17881950623373
774	YAR002W	18	5.2298	3.6037	18.84663026	21.0154115955556	1.1840898092236	8.24121359193911	9.36101672682186	1.17881950623373
775	YAR003W	1	7.2252	2.529	18.2725308	15.0464381416667	2.42792761844133	6.79788425859105	6.5470638608498	1.16190307150532
776	YAR003W	2	5.1147	3.2608	16.67801376	15.0464381416667	2.42792761844133	7.3745282743107	6.5470638608498	1.16190307150532
777	YAR003W	3	5.735	2.9953	17.1780455	15.0464381416667	2.42792761844133	7.17310251468289	6.5470638608498	1.16190307150532
778	YAR003W	4	4.8499	3.3953	16.46686547	15.0464381416667	2.42792761844133	7.47729552246606	6.5470638608498	1.16190307150532
779	YAR003W	5	4.4712	3.8233	17.09473896	15.0464381416667	2.42792761844133	8.08444898962001	6.5470638608498	1.16190307150532
780	YAR003W	6	5.0193	3.3154	16.64098722	15.0464381416667	2.42792761844133	7.42775396934955	6.5470638608498	1.16190307150532
781	YAR003W	7	7.8254	1.9208	15.03102832	15.0464381416667	2.42792761844133	5.37322986638912	6.5470638608498	1.16190307150532
782	YAR003W	8	3.5235	4.3119	15.19297965	15.0464381416667	2.42792761844133	8.09386242487695	6.5470638608498	1.16190307150532
783	YAR003W	9	2.7577	5.1992	14.33783384	15.0464381416667	2.42792761844133	8.63396002428364	6.5470638608498	1.16190307150532
784	YAR003W	10	10.496	1.4417	15.1320832	15.0464381416667	2.42792761844133	4.67075201112626	6.5470638608498	1.16190307150532
785	YAR003W	11	6.1739	2.4961	15.41067179	15.0464381416667	2.42792761844133	6.20214300504422	6.5470638608498	1.16190307150532
786	YAR003W	12	6.6393	2.4629	16.35193197	15.0464381416667	2.42792761844133	6.3461148152955	6.5470638608498	1.16190307150532
787	YAR003W	13	11.72	1.5117	17.717124	15.0464381416667	2.42792761844133	5.17522717866569	6.5470638608498	1.16190307150532
788	YAR003W	14	4.3075	3.1908	13.744371	15.0464381416667	2.42792761844133	6.62235146959145	6.5470638608498	1.16190307150532
789	YAR003W	15	5.0486	2.5489	12.86837654	15.0464381416667	2.42792761844133	5.72714631931174	6.5470638608498	1.16190307150532
790	YAR003W	16	4.8927	2.4984	12.22392168	15.0464381416667	2.42792761844133	5.52632300226036	6.5470638608498	1.16190307150532
791	YAR003W	17	3.6807	3.162	11.6383734	15.0464381416667	2.42792761844133	6.06634459050918	6.5470638608498	1.16190307150532
792	YAR003W	18	3.0455	2.9079	8.85600945	15.0464381416667	2.42792761844133	5.07468125892208	6.5470638608498	1.16190307150532
793	YAR007C	1	9.6428	6.9742	67.25081576	72.7728776333333	5.37836862574741	21.6568843390131	23.1485198947588	2.00665608900306
794	YAR007C	2	9.4485	7.4262	70.1664507	72.7728776333333	5.37836862574741	22.8269598542675	23.1485198947588	2.00665608900306
795	YAR007C	3	8.3532	7.8566	65.62775112	72.7728776333333	5.37836862574741	22.7070691514645	23.1485198947588	2.00665608900306
796	YAR007C	4	10.032	6.696	67.174272	72.7728776333333	5.37836862574741	21.2084635302042	23.1485198947588	2.00665608900306
797	YAR007C	5	8.604	7.4257	63.8907228	72.7728776333333	5.37836862574741	21.7814907730385	23.1485198947588	2.00665608900306
798	YAR007C	6	7.1098	9.9937	71.05320826	72.7728776333333	5.37836862574741	26.6474097688305	23.1485198947588	2.00665608900306
799	YAR007C	7	8.6087	8.221	70.7721227	72.7728776333333	5.37836862574741	24.120895935199	23.1485198947588	2.00665608900306
800	YAR007C	8	10.202	6.7259	68.6176318	72.7728776333333	5.37836862574741	21.4829078507454	23.1485198947588	2.00665608900306
801	YAR007C	9	9.3996	7.7727	73.06027092	72.7728776333333	5.37836862574741	23.8301399026503	23.1485198947588	2.00665608900306
802	YAR007C	10	9.5119	7.6536	72.80027784	72.7728776333333	5.37836862574741	23.6047496592576	23.1485198947588	2.00665608900306
803	YAR007C	11	13.053	5.7224	74.6944872	72.7728776333333	5.37836862574741	20.6744222060323	23.1485198947588	2.00665608900306
804	YAR007C	12	11.32	6.9543	78.722676	72.7728776333333	5.37836862574741	23.3978867786559	23.1485198947588	2.00665608900306
805	YAR007C	13	9.1516	8.1709	74.77680844	72.7728776333333	5.37836862574741	24.7182892628595	23.1485198947588	2.00665608900306
806	YAR007C	14	10.074	7.1482	72.0109668	72.7728776333333	5.37836862574741	22.688076006567	23.1485198947588	2.00665608900306
807	YAR007C	15	8.1414	9.8549	80.23268286	72.7728776333333	5.37836862574741	28.1191227871179	23.1485198947588	2.00665608900306
808	YAR007C	16	11.218	7.3196	82.1112728	72.7728776333333	5.37836862574741	24.5157433578278	23.1485198947588	2.00665608900306
809	YAR007C	17	13.357	6.0954	81.4162578	72.7728776333333	5.37836862574741	22.2769984018072	23.1485198947588	2.00665608900306
810	YAR007C	18	13.688	5.5182	75.5331216	72.7728776333333	5.37836862574741	20.41584854012	23.1485198947588	2.00665608900306
811	YAR009C	1	2.5168	6.1566	15.49493088	14.2531815477778	0.979110360829924	9.7670922723095	8.97883308799759	0.989618260360928
812	YAR009C	2	2.481	5.4009	13.3996329	14.2531815477778	0.979110360829924	8.50706043998807	8.97883308799759	0.989618260360928
813	YAR009C	3	2.8135	5.4255	15.26464425	14.2531815477778	0.979110360829924	9.10045753676017	8.97883308799759	0.989618260360928
814	YAR009C	4	2.2999	5.4901	12.62668099	14.2531815477778	0.979110360829924	8.32596788987317	8.97883308799759	0.989618260360928
815	YAR009C	5	2.0302	6.4404	13.07530008	14.2531815477778	0.979110360829924	9.17660953921611	8.97883308799759	0.989618260360928
816	YAR009C	6	2.4163	5.4902	13.26597026	14.2531815477778	0.979110360829924	8.53421524930394	8.97883308799759	0.989618260360928
817	YAR009C	7	2.7145	4.8155	13.07167475	14.2531815477778	0.979110360829924	7.93389247208613	8.97883308799759	0.989618260360928
818	YAR009C	8	2.0406	6.9185	14.1178911	14.2531815477778	0.979110360829924	9.8830475854035	8.97883308799759	0.989618260360928
819	YAR009C	9	1.958	6.8632	13.4381456	14.2531815477778	0.979110360829924	9.60357646306416	8.97883308799759	0.989618260360928
820	YAR009C	10	2.2826	7.0826	16.16674276	14.2531815477778	0.979110360829924	10.7005874732173	8.97883308799759	0.989618260360928
821	YAR009C	11	2.543	5.7872	14.7168496	14.2531815477778	0.979110360829924	9.22872428914853	8.97883308799759	0.989618260360928
822	YAR009C	12	1.9194	7.6799	14.74080006	14.2531815477778	0.979110360829924	10.6399187205915	8.97883308799759	0.989618260360928
823	YAR009C	13	3.2357	4.445	14.3826865	14.2531815477778	0.979110360829924	7.99568893169938	8.97883308799759	0.989618260360928
824	YAR009C	14	4.2311	3.2911	13.92497321	14.2531815477778	0.979110360829924	6.76967350257241	8.97883308799759	0.989618260360928
825	YAR009C	15	2.8305	5.0479	14.28808095	14.2531815477778	0.979110360829924	8.49263232616984	8.97883308799759	0.989618260360928
826	YAR009C	16	2.8763	5.0445	14.50949535	14.2531815477778	0.979110360829924	8.55529948587862	8.97883308799759	0.989618260360928
827	YAR009C	17	3.2231	4.8013	15.47507003	14.2531815477778	0.979110360829924	8.61977109528084	8.97883308799759	0.989618260360928
828	YAR009C	18	2.2257	6.5587	14.59769859	14.2531815477778	0.979110360829924	9.78478031139345	8.97883308799759	0.989618260360928
829	YAR014C	1	10.087	3.653	36.847811	34.12681373	2.38029097975788	11.6019418022588	14.7143189978601	1.77816816369281
830	YAR014C	2	7.5791	4.7629	36.09849539	34.12681373	2.38029097975788	13.1123424182345	14.7143189978601	1.77816816369281
831	YAR014C	3	4.2914	7.6998	33.04292172	34.12681373	2.38029097975788	15.9506704768062	14.7143189978601	1.77816816369281
832	YAR014C	4	5.2191	5.8376	30.46701816	34.12681373	2.38029097975788	13.3362013036253	14.7143189978601	1.77816816369281
833	YAR014C	5	5.0236	6.1246	30.76754056	34.12681373	2.38029097975788	13.7273041386055	14.7143189978601	1.77816816369281
834	YAR014C	6	3.8863	7.9777	31.00373551	34.12681373	2.38029097975788	15.7269991027572	14.7143189978601	1.77816816369281
835	YAR014C	7	4.11	7.9274	32.581614	34.12681373	2.38029097975788	16.0713249865591	14.7143189978601	1.77816816369281
836	YAR014C	8	6.7302	4.6872	31.54579344	34.12681373	2.38029097975788	12.1598290700144	14.7143189978601	1.77816816369281
837	YAR014C	9	4.9461	6.56	32.446416	34.12681373	2.38029097975788	14.5893279132385	14.7143189978601	1.77816816369281
838	YAR014C	10	4.2234	8.396	35.4596664	34.12681373	2.38029097975788	17.2545460413886	14.7143189978601	1.77816816369281
839	YAR014C	11	5.4707	6.5167	35.65091069	34.12681373	2.38029097975788	15.2422534322692	14.7143189978601	1.77816816369281
840	YAR014C	12	3.8398	9.0244	34.65189112	34.12681373	2.38029097975788	17.6836796573374	14.7143189978601	1.77816816369281
841	YAR014C	13	4.8037	7.069	33.9573553	34.12681373	2.38029097975788	15.4933709894167	14.7143189978601	1.77816816369281
842	YAR014C	14	4.8637	7.7	37.45049	34.12681373	2.38029097975788	16.9814243513317	14.7143189978601	1.77816816369281
843	YAR014C	15	5.9405	6.2327	37.02535435	34.12681373	2.38029097975788	15.1910475628656	14.7143189978601	1.77816816369281
844	YAR014C	16	7.0849	4.8249	34.18393401	34.12681373	2.38029097975788	12.8426657359307	14.7143189978601	1.77816816369281
845	YAR014C	17	6.4977	5.8091	37.74578907	34.12681373	2.38029097975788	14.8077366024162	14.7143189978601	1.77816816369281
846	YAR014C	18	6.4982	5.1331	33.35591042	34.12681373	2.38029097975788	13.085076376426	14.7143189978601	1.77816816369281
847	YAR015W	1	3.9161	27.257	106.7411377	118.127714705556	7.46842971260178	53.9392546323074	60.5035363144733	5.98193594536587
848	YAR015W	2	5.9965	21.485	128.8348025	118.127714705556	7.46842971260178	52.6119352591453	60.5035363144733	5.98193594536587
849	YAR015W	3	3.8631	35.675	137.8160925	118.127714705556	7.46842971260178	70.1183934494901	60.5035363144733	5.98193594536587
850	YAR015W	4	4.3709	26.736	116.8603824	118.127714705556	7.46842971260178	55.8961464132045	60.5035363144733	5.98193594536587
851	YAR015W	5	3.1583	34.334	108.4370722	118.127714705556	7.46842971260178	61.0170339898196	60.5035363144733	5.98193594536587
852	YAR015W	6	4.106	28.448	116.807488	118.127714705556	7.46842971260178	57.644942697725	60.5035363144733	5.98193594536587
853	YAR015W	7	5.1095	21.373	109.2053435	118.127714705556	7.46842971260178	48.3119633902981	60.5035363144733	5.98193594536587
854	YAR015W	8	3.7276	30.198	112.5660648	118.127714705556	7.46842971260178	58.3032591270025	60.5035363144733	5.98193594536587
855	YAR015W	9	4.3178	27.132	117.1505496	118.127714705556	7.46842971260178	56.378441905991	60.5035363144733	5.98193594536587
856	YAR015W	10	3.9321	30.918	121.5726678	118.127714705556	7.46842971260178	61.3089205829005	60.5035363144733	5.98193594536587
857	YAR015W	11	3.7719	32.726	123.4391994	118.127714705556	7.46842971260178	63.5584080949515	60.5035363144733	5.98193594536587
858	YAR015W	12	3.8443	29.691	114.1411113	118.127714705556	7.46842971260178	58.2148068416301	60.5035363144733	5.98193594536587
859	YAR015W	13	3.1624	38.29	121.088296	118.127714705556	7.46842971260178	68.0916357112972	60.5035363144733	5.98193594536587
860	YAR015W	14	3.3858	34.372	116.3767176	118.127714705556	7.46842971260178	63.246348015891	60.5035363144733	5.98193594536587
861	YAR015W	15	2.9985	40.211	120.5726835	118.127714705556	7.46842971260178	69.6300809723678	60.5035363144733	5.98193594536587
862	YAR015W	16	3.8252	31.571	120.7653892	118.127714705556	7.46842971260178	61.7469359760725	60.5035363144733	5.98193594536587
863	YAR015W	17	3.3525	33.853	113.4921825	118.127714705556	7.46842971260178	61.984279088915	60.5035363144733	5.98193594536587
864	YAR015W	18	3.2251	37.342	120.4316842	118.127714705556	7.46842971260178	67.0608675115108	60.5035363144733	5.98193594536587
865	YAR019C	1	15.783	1.0532	16.6226556	13.8483364323889	3.45516658828955	4.18413442397827	4.99012293700212	1.82381002236174
866	YAR019C	2	5.6838	2.5258	14.35614204	13.8483364323889	3.45516658828955	6.02168942777955	4.99012293700212	1.82381002236174
867	YAR019C	3	12.301	1.2081	14.8608381	13.8483364323889	3.45516658828955	4.23714272931772	4.99012293700212	1.82381002236174
868	YAR019C	4	4.9565	2.8452	14.1022338	13.8483364323889	3.45516658828955	6.33432518961254	4.99012293700212	1.82381002236174
869	YAR019C	5	4.8024	2.4018	11.53440432	13.8483364323889	3.45516658828955	5.26339551010334	4.99012293700212	1.82381002236174
870	YAR019C	6	6.9472	1.5374	10.68062528	13.8483364323889	3.45516658828955	4.0522084479296	4.99012293700212	1.82381002236174
871	YAR019C	7	8.2543	1.3289	10.96913927	13.8483364323889	3.45516658828955	3.81796924763715	4.99012293700212	1.82381002236174
872	YAR019C	8	7919.7	0.00066469	5.264145393	13.8483364323889	3.45516658828955	0.0591525553232755	4.99012293700212	1.82381002236174
873	YAR019C	9	5.5617	2.3243	12.92705931	13.8483364323889	3.45516658828955	5.48145637164367	4.99012293700212	1.82381002236174
874	YAR019C	10	5.689	2.0456	11.6374184	13.8483364323889	3.45516658828955	4.87908834507431	4.99012293700212	1.82381002236174
875	YAR019C	11	11.319	1.1262	12.7474578	13.8483364323889	3.45516658828955	3.78895592140632	4.99012293700212	1.82381002236174
876	YAR019C	12	4.8179	2.7474	13.23669846	13.8483364323889	3.45516658828955	6.03046477056321	4.99012293700212	1.82381002236174
877	YAR019C	13	3.9628	3.2213	12.76536764	13.8483364323889	3.45516658828955	6.41257193166143	4.99012293700212	1.82381002236174
878	YAR019C	14	9.7191	1.5786	15.34257126	13.8483364323889	3.45516658828955	4.9213598721325	4.99012293700212	1.82381002236174
879	YAR019C	15	23.77	0.65637	15.6019149	13.8483364323889	3.45516658828955	3.20009826144651	4.99012293700212	1.82381002236174
880	YAR019C	16	5.2417	3.2523	17.04758091	13.8483364323889	3.45516658828955	7.4460625429547	4.99012293700212	1.82381002236174
881	YAR019C	17	12.656	1.4851	18.7954256	13.8483364323889	3.45516658828955	5.28328369090285	4.99012293700212	1.82381002236174
882	YAR019C	18	6.1059	3.403	20.7783777	13.8483364323889	3.45516658828955	8.40885362657122	4.99012293700212	1.82381002236174
883	YAR027W	1	4.7813	4.4059	21.06592967	23.2515891161111	1.48471892167456	9.63402198113815	11.5289815909642	1.64832436199695
884	YAR027W	2	3.9135	5.5066	21.5500791	23.2515891161111	1.48471892167456	10.8934689411619	11.5289815909642	1.64832436199695
885	YAR027W	3	5.0577	4.2696	21.59435592	23.2515891161111	1.48471892167456	9.60204467996437	11.5289815909642	1.64832436199695
886	YAR027W	4	6.2933	3.4047	21.42679851	23.2515891161111	1.48471892167456	8.5411838106317	11.5289815909642	1.64832436199695
887	YAR027W	5	3.2343	7.4796	24.19127028	23.2515891161111	1.48471892167456	13.4514320868184	11.5289815909642	1.64832436199695
888	YAR027W	6	3.4685	6.8354	23.7085849	23.2515891161111	1.48471892167456	12.7301870066963	11.5289815909642	1.64832436199695
889	YAR027W	7	4.5075	4.9175	22.16563125	23.2515891161111	1.48471892167456	10.4402821643802	11.5289815909642	1.64832436199695
890	YAR027W	8	3.2495	7.2488	23.5549756	23.2515891161111	1.48471892167456	13.0669547764305	11.5289815909642	1.64832436199695
891	YAR027W	9	5.0275	4.6346	23.3004515	23.2515891161111	1.48471892167456	10.3917405915419	11.5289815909642	1.64832436199695
892	YAR027W	10	2.953	8.3147	24.5533091	23.2515891161111	1.48471892167456	14.2882258931531	11.5289815909642	1.64832436199695
893	YAR027W	11	4.8065	4.8684	23.3999646	23.2515891161111	1.48471892167456	10.6733494114378	11.5289815909642	1.64832436199695
894	YAR027W	12	3.8979	5.7042	22.23440118	23.2515891161111	1.48471892167456	11.2618591365261	11.5289815909642	1.64832436199695
895	YAR027W	13	4.3607	5.2562	22.92071134	23.2515891161111	1.48471892167456	10.9761488212081	11.5289815909642	1.64832436199695
896	YAR027W	14	3.6867	6.0673	22.36831491	23.2515891161111	1.48471892167456	11.6496899981692	11.5289815909642	1.64832436199695
897	YAR027W	15	5.2313	4.5477	23.79038301	23.2515891161111	1.48471892167456	10.4015155056644	11.5289815909642	1.64832436199695
898	YAR027W	16	3.9934	6.1867	24.70596778	23.2515891161111	1.48471892167456	12.3631877306998	11.5289815909642	1.64832436199695
899	YAR027W	17	3.8422	6.6802	25.66666444	23.2515891161111	1.48471892167456	13.094214439671	11.5289815909642	1.64832436199695
900	YAR027W	18	3.5061	7.51	26.330811	23.2515891161111	1.48471892167456	14.0621616620632	11.5289815909642	1.64832436199695
901	YAR028W	1	7.697	2.872	22.105784	22.5675755061111	0.710242227463511	7.9679239233316	8.88363381423732	1.22960321470574
902	YAR028W	2	6.3913	3.477	22.2225501	22.5675755061111	0.710242227463511	8.79021084489445	8.88363381423732	1.22960321470574
903	YAR028W	3	12.709	1.7375	22.0818875	22.5675755061111	0.710242227463511	6.19413266981343	8.88363381423732	1.22960321470574
904	YAR028W	4	6.7906	3.5105	23.8384013	22.5675755061111	0.710242227463511	9.14793461736856	8.88363381423732	1.22960321470574
905	YAR028W	5	5.7426	3.8432	22.06996032	22.5675755061111	0.710242227463511	9.20973786281803	8.88363381423732	1.22960321470574
906	YAR028W	6	5.9163	3.8852	22.98600876	22.5675755061111	0.710242227463511	9.45014503774159	8.88363381423732	1.22960321470574
907	YAR028W	7	7.8615	2.8259	22.21581285	22.5675755061111	0.710242227463511	7.92336200945123	8.88363381423732	1.22960321470574
908	YAR028W	8	9.1947	2.4834	22.83411798	22.5675755061111	0.710242227463511	7.53035514378518	8.88363381423732	1.22960321470574
909	YAR028W	9	4.6352	4.9247	22.82696944	22.5675755061111	0.710242227463511	10.60264006751	8.88363381423732	1.22960321470574
910	YAR028W	10	8.5418	2.5789	22.02844802	22.5675755061111	0.710242227463511	7.53718545604246	8.88363381423732	1.22960321470574
911	YAR028W	11	5.1902	4.2764	22.19537128	22.5675755061111	0.710242227463511	9.74249894748734	8.88363381423732	1.22960321470574
912	YAR028W	12	4.9393	4.3686	21.57782598	22.5675755061111	0.710242227463511	9.70901079287833	8.88363381423732	1.22960321470574
913	YAR028W	13	4.4073	5.3386	23.52881178	22.5675755061111	0.710242227463511	11.2076275173967	8.88363381423732	1.22960321470574
914	YAR028W	14	6.9122	3.1497	21.77135634	22.5675755061111	0.710242227463511	8.28089615102725	8.88363381423732	1.22960321470574
915	YAR028W	15	5.4938	4.1207	22.63830166	22.5675755061111	0.710242227463511	9.65844965045436	8.88363381423732	1.22960321470574
916	YAR028W	16	7.3131	3.0062	21.98464122	22.5675755061111	0.710242227463511	8.12958968432996	8.88363381423732	1.22960321470574
917	YAR028W	17	7.2637	3.2737	23.77917469	22.5675755061111	0.710242227463511	8.82303146218197	8.88363381423732	1.22960321470574
918	YAR028W	18	5.5363	4.2503	23.53093589	22.5675755061111	0.710242227463511	10.0006768177592	8.88363381423732	1.22960321470574
919	YAR044W	1	6.2097	6.591	40.9281327	38.6883327022222	2.74276807775455	16.4242906277775	17.1479858443228	2.47156347617879
920	YAR044W	2	8.9006	4.4116	39.26588696	38.6883327022222	2.74276807775455	13.1615115740076	17.1479858443228	2.47156347617879
921	YAR044W	3	9.1496	4.466	40.8621136	38.6883327022222	2.74276807775455	13.5088933424467	17.1479858443228	2.47156347617879
922	YAR044W	4	7.0182	5.9831	41.99059242	38.6883327022222	2.74276807775455	15.8503600434849	17.1479858443228	2.47156347617879
923	YAR044W	5	6.828	5.5406	37.8312168	38.6883327022222	2.74276807775455	14.4778327038987	17.1479858443228	2.47156347617879
924	YAR044W	6	5.8155	6.3154	36.7272087	38.6883327022222	2.74276807775455	15.2298067559631	17.1479858443228	2.47156347617879
925	YAR044W	7	5.1748	7.3236	37.89816528	38.6883327022222	2.74276807775455	16.6598620415839	17.1479858443228	2.47156347617879
926	YAR044W	8	4.6223	7.7756	35.94115588	38.6883327022222	2.74276807775455	16.7171783402741	17.1479858443228	2.47156347617879
927	YAR044W	9	5.2159	7.563	39.4478517	38.6883327022222	2.74276807775455	17.2726402847712	17.1479858443228	2.47156347617879
928	YAR044W	10	3.0012	12.992	38.9915904	38.6883327022222	2.74276807775455	22.5073042027871	17.1479858443228	2.47156347617879
929	YAR044W	11	3.2466	11.92	38.699472	38.6883327022222	2.74276807775455	21.4778422156417	17.1479858443228	2.47156347617879
930	YAR044W	12	5.5483	7.1319	39.56992077	38.6883327022222	2.74276807775455	16.7990689604979	17.1479858443228	2.47156347617879
931	YAR044W	13	6.835	6.2461	42.6920935	38.6883327022222	2.74276807775455	16.329699483161	17.1479858443228	2.47156347617879
932	YAR044W	14	6.3088	6.9442	43.80956896	38.6883327022222	2.74276807775455	17.4419726169958	17.1479858443228	2.47156347617879
933	YAR044W	15	3.3658	10.153	34.1729674	38.6883327022222	2.74276807775455	18.626812341681	17.1479858443228	2.47156347617879
934	YAR044W	16	3.8653	8.8119	34.06063707	38.6883327022222	2.74276807775455	17.3245181115416	17.1479858443228	2.47156347617879
935	YAR044W	17	3.5746	10.07	35.996222	38.6883327022222	2.74276807775455	19.0389588880275	17.1479858443228	2.47156347617879
936	YAR044W	18	3.5825	10.469	37.5051925	38.6883327022222	2.74276807775455	19.8151926632698	17.1479858443228	2.47156347617879
937	YAR071W	1	2.9779	2.3375	6.96084125	7.59309145166667	1.68306077788588	4.03372860042356	4.62784194059367	1.30873861350626
938	YAR071W	2	3.3215	2.1099	7.00803285	7.59309145166667	1.68306077788588	3.84528913219994	4.62784194059367	1.30873861350626
939	YAR071W	3	3.9855	1.3705	5.46212775	7.59309145166667	1.68306077788588	2.73602742701439	4.62784194059367	1.30873861350626
940	YAR071W	4	2.5689	2.9081	7.47061809	7.59309145166667	1.68306077788588	4.66104113557572	4.62784194059367	1.30873861350626
941	YAR071W	5	2.178	3.6207	7.8858846	7.59309145166667	1.68306077788588	5.3434466752481	4.62784194059367	1.30873861350626
942	YAR071W	6	3.7535	1.5008	5.6332528	7.59309145166667	1.68306077788588	2.90764265380738	4.62784194059367	1.30873861350626
943	YAR071W	7	4.2078	1.0259	4.31678202	7.59309145166667	1.68306077788588	2.10442074555399	4.62784194059367	1.30873861350626
944	YAR071W	8	2.5809	2.8771	7.42550739	7.59309145166667	1.68306077788588	4.62211286229242	4.62784194059367	1.30873861350626
945	YAR071W	9	3.3363	1.9435	6.48409905	7.59309145166667	1.68306077788588	3.54990795707086	4.62784194059367	1.30873861350626
946	YAR071W	10	2.6022	2.7063	7.04233386	7.59309145166667	1.68306077788588	4.36562345207623	4.62784194059367	1.30873861350626
947	YAR071W	11	2.451	3.0123	7.3831473	7.59309145166667	1.68306077788588	4.71595744380608	4.62784194059367	1.30873861350626
948	YAR071W	12	2.4327	3.2125	7.81504875	7.59309145166667	1.68306077788588	5.01057323161482	4.62784194059367	1.30873861350626
949	YAR071W	13	2.4102	3.752	9.0430704	7.59309145166667	1.68306077788588	5.82491202858893	4.62784194059367	1.30873861350626
950	YAR071W	14	2.4457	3.2234	7.88346938	7.59309145166667	1.68306077788588	5.04098950598908	4.62784194059367	1.30873861350626
951	YAR071W	15	2.3342	4.1487	9.68389554	7.59309145166667	1.68306077788588	6.33842073601919	4.62784194059367	1.30873861350626
952	YAR071W	16	2.6745	3.8785	10.37304825	7.59309145166667	1.68306077788588	6.34285957889854	4.62784194059367	1.30873861350626
953	YAR071W	17	2.4788	4.4747	11.09188636	7.59309145166667	1.68306077788588	7.04505953808	4.62784194059367	1.30873861350626
954	YAR071W	18	2.5677	3.0037	7.71260049	7.59309145166667	1.68306077788588	4.81314222642683	4.62784194059367	1.30873861350626
955	YBL001C	1	3.7278	1.5319	5.71061682	6.77379608905556	1.62496620778812	2.95771768540508	4.13894293677382	2.13827265980672
956	YBL001C	2	4.6575	1.2332	5.743629	6.77379608905556	1.62496620778812	2.66139874554716	4.13894293677382	2.13827265980672
957	YBL001C	3	5.7167	1.3012	7.43857004	6.77379608905556	1.62496620778812	3.11111994883643	4.13894293677382	2.13827265980672
958	YBL001C	4	2.5451	3.3824	8.60854624	6.77379608905556	1.62496620778812	5.39606771660401	4.13894293677382	2.13827265980672
959	YBL001C	5	8573.4	0.00041007	3.515694138	6.77379608905556	1.62496620778812	0.0379694705674132	4.13894293677382	2.13827265980672
960	YBL001C	6	7034.5	0.00046281	3.255636945	6.77379608905556	1.62496620778812	0.0388167661522112	4.13894293677382	2.13827265980672
961	YBL001C	7	2.383	3.2411	7.7235413	6.77379608905556	1.62496620778812	5.0032758975925	4.13894293677382	2.13827265980672
962	YBL001C	8	4.4906	1.2479	5.60381974	6.77379608905556	1.62496620778812	2.64442936255556	4.13894293677382	2.13827265980672
963	YBL001C	9	2.1055	3.7757	7.94973635	6.77379608905556	1.62496620778812	5.47866950424051	4.13894293677382	2.13827265980672
964	YBL001C	10	2.5832	2.6313	6.79717416	6.77379608905556	1.62496620778812	4.22911389858538	4.13894293677382	2.13827265980672
965	YBL001C	11	2.6682	2.3158	6.17901756	6.77379608905556	1.62496620778812	3.78277264257951	4.13894293677382	2.13827265980672
966	YBL001C	12	3.2651	1.7825	5.82004075	6.77379608905556	1.62496620778812	3.22090400926122	4.13894293677382	2.13827265980672
967	YBL001C	13	1.3231	5.8626	7.75680606	6.77379608905556	1.62496620778812	6.74351920048842	4.13894293677382	2.13827265980672
968	YBL001C	14	1.8153	4.5573	8.27286669	6.77379608905556	1.62496620778812	6.1401901734667	4.13894293677382	2.13827265980672
969	YBL001C	15	1.126	7.7934	8.7753684	6.77379608905556	1.62496620778812	8.26982201069406	4.13894293677382	2.13827265980672
970	YBL001C	16	3.1722	2.0599	6.53441478	6.77379608905556	1.62496620778812	3.66882011078794	4.13894293677382	2.13827265980672
971	YBL001C	17	2.1425	3.8775	8.30754375	6.77379608905556	1.62496620778812	5.67560577301005	4.13894293677382	2.13827265980672
972	YBL001C	18	2.1272	3.7304	7.93530688	6.77379608905556	1.62496620778812	5.44075994555467	4.13894293677382	2.13827265980672
973	YBL002W	1	6.0546	138.89	840.923394	744.124888722222	42.819482339456	341.754078531127	318.283223748542	21.3284794483443
974	YBL002W	2	6.6526	120.4	800.97304	744.124888722222	42.819482339456	310.543320675232	318.283223748542	21.3284794483443
975	YBL002W	3	7.5905	104.51	793.283155	744.124888722222	42.819482339456	287.934059341805	318.283223748542	21.3284794483443
976	YBL002W	4	5.5921	130.5	729.76905	744.124888722222	42.819482339456	308.601459855588	318.283223748542	21.3284794483443
977	YBL002W	5	4.685	155.33	727.72105	744.124888722222	42.819482339456	336.20962314678	318.283223748542	21.3284794483443
978	YBL002W	6	5.0497	144.32	728.772704	744.124888722222	42.819482339456	324.309229966216	318.283223748542	21.3284794483443
979	YBL002W	7	6.0327	124.96	753.846192	744.124888722222	42.819482339456	306.921195345515	318.283223748542	21.3284794483443
980	YBL002W	8	5.261	141.83	746.16763	744.124888722222	42.819482339456	325.313625541415	318.283223748542	21.3284794483443
981	YBL002W	9	5.4205	126.31	684.663355	744.124888722222	42.819482339456	294.074528597854	318.283223748542	21.3284794483443
982	YBL002W	10	5.3984	131.59	710.375456	744.124888722222	42.819482339456	305.742221904401	318.283223748542	21.3284794483443
983	YBL002W	11	4.6687	153.91	718.559617	744.124888722222	42.819482339456	332.55602633612	318.283223748542	21.3284794483443
984	YBL002W	12	5.604	124.28	696.46512	744.124888722222	42.819482339456	294.205175198534	318.283223748542	21.3284794483443
985	YBL002W	13	5.6988	118.99	678.100212	744.124888722222	42.819482339456	284.054826091514	318.283223748542	21.3284794483443
986	YBL002W	14	5.4515	134.25	731.863875	744.124888722222	42.819482339456	313.452907497681	318.283223748542	21.3284794483443
987	YBL002W	15	5.6615	138.95	786.665425	744.124888722222	42.819482339456	330.616334750342	318.283223748542	21.3284794483443
988	YBL002W	16	4.6585	163.77	762.922545	744.124888722222	42.819482339456	353.473938494269	318.283223748542	21.3284794483443
989	YBL002W	17	5.7286	135.02	773.475572	744.124888722222	42.819482339456	323.163537131651	318.283223748542	21.3284794483443
990	YBL002W	18	4.1973	173.85	729.700605	744.124888722222	42.819482339456	356.171939067706	318.283223748542	21.3284794483443
991	YBL003C	1	2.2945	220.61	506.189645	508.102782022222	13.4291316225784	334.171359609782	273.799727809335	32.2037562075904
992	YBL003C	2	2.0009	239.72	479.655748	508.102782022222	13.4291316225784	339.091545029598	273.799727809335	32.2037562075904
993	YBL003C	3	2.4961	198.43	495.301123	508.102782022222	13.4291316225784	313.500561142863	273.799727809335	32.2037562075904
994	YBL003C	4	3.1545	161.2	508.5054	508.102782022222	13.4291316225784	286.30590367647	273.799727809335	32.2037562075904
995	YBL003C	5	3.2134	158.48	509.259632	508.102782022222	13.4291316225784	284.090595548955	273.799727809335	32.2037562075904
996	YBL003C	6	3.9822	125.94	501.518268	508.102782022222	13.4291316225784	251.31894212717	273.799727809335	32.2037562075904
997	YBL003C	7	4.8307	104.45	504.566615	508.102782022222	13.4291316225784	229.56912452843	273.799727809335	32.2037562075904
998	YBL003C	8	3.8912	128.31	499.279872	508.102782022222	13.4291316225784	253.105907430704	273.799727809335	32.2037562075904
999	YBL003C	9	3.3036	153.46	506.970456	508.102782022222	13.4291316225784	278.92595106544	273.799727809335	32.2037562075904
1000	YBL003C	10	3.6388	135.62	493.494056	508.102782022222	13.4291316225784	258.703814959733	273.799727809335	32.2037562075904
1001	YBL003C	11	3.6269	141.09	511.719321	508.102782022222	13.4291316225784	268.697746547845	273.799727809335	32.2037562075904
1002	YBL003C	12	4.0391	127.83	516.318153	508.102782022222	13.4291316225784	256.906499524613	273.799727809335	32.2037562075904
1003	YBL003C	13	5.3086	99.294	527.1121284	508.102782022222	13.4291316225784	228.777340830226	273.799727809335	32.2037562075904
1004	YBL003C	14	3.8798	135.19	524.510162	508.102782022222	13.4291316225784	266.286553924114	273.799727809335	32.2037562075904
1005	YBL003C	15	3.2695	154.33	504.581935	508.102782022222	13.4291316225784	279.055783005029	273.799727809335	32.2037562075904
1006	YBL003C	16	3.3953	150.68	511.603804	508.102782022222	13.4291316225784	277.648088750346	273.799727809335	32.2037562075904
1007	YBL003C	17	5.5227	97.72	539.678244	508.102782022222	13.4291316225784	229.646158260224	273.799727809335	32.2037562075904
1008	YBL003C	18	2.9858	169.33	505.585514	508.102782022222	13.4291316225784	292.593224606483	273.799727809335	32.2037562075904
1009	YBL004W	1	7.3737	3.2369	23.86792953	25.41393344	5.99836873973725	8.78965875877198	7.79434541361459	1.67870000161701
1010	YBL004W	2	7.2645	3.8975	28.31338875	25.41393344	5.99836873973725	10.5048290158919	7.79434541361459	1.67870000161701
1011	YBL004W	3	9.5061	3.2111	30.52503771	25.41393344	5.99836873973725	9.90045193870366	7.79434541361459	1.67870000161701
1012	YBL004W	4	14.84	2.2641	33.599244	25.41393344	5.99836873973725	8.72192916391781	7.79434541361459	1.67870000161701
1013	YBL004W	5	12.564	2.697	33.885108	25.41393344	5.99836873973725	9.5597142361056	7.79434541361459	1.67870000161701
1014	YBL004W	6	14.704	2.3317	34.2853168	25.41393344	5.99836873973725	8.94108903783874	7.79434541361459	1.67870000161701
1015	YBL004W	7	15.208	2.127	32.347416	25.41393344	5.99836873973725	8.29475459745495	7.79434541361459	1.67870000161701
1016	YBL004W	8	11.676	2.9219	34.1161044	25.41393344	5.99836873973725	9.98417975831565	7.79434541361459	1.67870000161701
1017	YBL004W	9	9.8394	2.0098	19.77522612	25.41393344	5.99836873973725	6.3043040421585	7.79434541361459	1.67870000161701
1018	YBL004W	10	15.001	1.3407	20.1118407	25.41393344	5.99836873973725	5.19268185300139	7.79434541361459	1.67870000161701
1019	YBL004W	11	6.9705	2.9016	20.2256028	25.41393344	5.99836873973725	7.66071857494321	7.79434541361459	1.67870000161701
1020	YBL004W	12	10.132	2.0175	20.44131	25.41393344	5.99836873973725	6.42186444305702	7.79434541361459	1.67870000161701
1021	YBL004W	13	7.4664	2.8064	20.95370496	25.41393344	5.99836873973725	7.66840776170282	7.79434541361459	1.67870000161701
1022	YBL004W	14	18.576	1.1103	20.6249328	25.41393344	5.99836873973725	4.78538011947222	7.79434541361459	1.67870000161701
1023	YBL004W	15	12.077	1.6807	20.2978139	25.41393344	5.99836873973725	5.84076500312502	7.79434541361459	1.67870000161701
1024	YBL004W	16	7.2338	2.7863	20.15553694	25.41393344	5.99836873973725	7.49395573618646	7.79434541361459	1.67870000161701
1025	YBL004W	17	10.07	2.2657	22.815599	25.41393344	5.99836873973725	7.18980546706933	7.79434541361459	1.67870000161701
1026	YBL004W	18	8.9817	2.3503	21.10968951	25.41393344	5.99836873973725	7.04372793734632	7.79434541361459	1.67870000161701
1027	YBL005W	1	8.2326	1.8557	15.27723582	16.5001599894444	1.87889097378148	5.32446865998608	7.80947667395793	1.56170222447815
1028	YBL005W	2	6.7601	1.9673	13.29914473	16.5001599894444	1.87889097378148	5.1150178325524	7.80947667395793	1.56170222447815
1029	YBL005W	3	5.5061	2.4896	13.70798656	16.5001599894444	1.87889097378148	5.84186642604707	7.80947667395793	1.56170222447815
1030	YBL005W	4	3.9999	3.4252	13.70045748	16.5001599894444	1.87889097378148	6.85031436946481	7.80947667395793	1.56170222447815
1031	YBL005W	5	3.175	4.4941	14.2687675	16.5001599894444	1.87889097378148	8.00782542403055	7.80947667395793	1.56170222447815
1032	YBL005W	6	3.7461	4.4014	16.48808454	16.5001599894444	1.87889097378148	8.51884119433835	7.80947667395793	1.56170222447815
1033	YBL005W	7	3.9878	4.0007	15.95399146	16.5001599894444	1.87889097378148	7.98918854665616	7.80947667395793	1.56170222447815
1034	YBL005W	8	4.5109	3.5861	16.17653849	16.5001599894444	1.87889097378148	7.61647455710245	7.80947667395793	1.56170222447815
1035	YBL005W	9	4.8426	3.5746	17.31035796	16.5001599894444	1.87889097378148	7.86623198004076	7.80947667395793	1.56170222447815
1036	YBL005W	10	7.9684	2.3665	18.8572186	16.5001599894444	1.87889097378148	6.68024010174036	7.80947667395793	1.56170222447815
1037	YBL005W	11	4.7157	4.321	20.3765397	16.5001599894444	1.87889097378148	9.38333778799953	7.80947667395793	1.56170222447815
1038	YBL005W	12	4.5768	3.8271	17.51587128	16.5001599894444	1.87889097378148	8.18748990690602	7.80947667395793	1.56170222447815
1039	YBL005W	13	3.5345	4.9098	17.3536881	16.5001599894444	1.87889097378148	9.23055457886361	7.80947667395793	1.56170222447815
1040	YBL005W	14	6.4612	2.5767	16.64857404	16.5001599894444	1.87889097378148	6.54968554427371	7.80947667395793	1.56170222447815
1041	YBL005W	15	3.7347	4.6376	17.32004472	16.5001599894444	1.87889097378148	8.96233448346311	7.80947667395793	1.56170222447815
1042	YBL005W	16	3.7931	4.6513	17.64284603	16.5001599894444	1.87889097378148	9.05881723732955	7.80947667395793	1.56170222447815
1043	YBL005W	17	4.628	3.762	17.410536	16.5001599894444	1.87889097378148	8.0931104299892	7.80947667395793	1.56170222447815
1044	YBL005W	18	2.4544	7.2095	17.6949968	16.5001599894444	1.87889097378148	11.294781070459	7.80947667395793	1.56170222447815
1045	YBL007C	1	11.177	6.4394	71.9731738	58.9762356494444	10.5236012726595	21.5282153316925	21.7750976873635	2.87381857436284
1046	YBL007C	2	9.2555	7.4643	69.08582865	58.9762356494444	10.5236012726595	22.7085303529796	21.7750976873635	2.87381857436284
1047	YBL007C	3	6.2216	10.277	63.9393832	58.9762356494444	10.5236012726595	25.6340601767726	21.7750976873635	2.87381857436284
1048	YBL007C	4	8.4038	8.0269	67.45646222	58.9762356494444	10.5236012726595	23.2694279386864	21.7750976873635	2.87381857436284
1049	YBL007C	5	7.5004	9.4166	70.62826664	58.9762356494444	10.5236012726595	25.7891088570781	21.7750976873635	2.87381857436284
1050	YBL007C	6	9.318	7.4349	69.2783982	58.9762356494444	10.5236012726595	22.6953290960316	21.7750976873635	2.87381857436284
1051	YBL007C	7	6.7401	11.333	76.3855533	58.9762356494444	10.5236012726595	29.4223975153097	21.7750976873635	2.87381857436284
1052	YBL007C	8	10.835	6.6151	71.6746085	58.9762356494444	10.5236012726595	21.774634387019	21.7750976873635	2.87381857436284
1053	YBL007C	9	6.2894	8.4064	52.87121216	58.9762356494444	10.5236012726595	21.0821383616991	21.7750976873635	2.87381857436284
1054	YBL007C	10	6.6376	7.4486	49.44082736	58.9762356494444	10.5236012726595	19.1902305007964	21.7750976873635	2.87381857436284
1055	YBL007C	11	6.1692	7.9713	49.17654396	58.9762356494444	10.5236012726595	19.7990147448894	21.7750976873635	2.87381857436284
1056	YBL007C	12	6.3217	8.0938	51.16657546	58.9762356494444	10.5236012726595	20.3502341131042	21.7750976873635	2.87381857436284
1057	YBL007C	13	5.0785	9.8538	50.0425233	58.9762356494444	10.5236012726595	22.2060580944377	21.7750976873635	2.87381857436284
1058	YBL007C	14	6.4287	7.9249	50.94680463	58.9762356494444	10.5236012726595	20.093489791778	21.7750976873635	2.87381857436284
1059	YBL007C	15	6.6567	7.1753	47.76381951	58.9762356494444	10.5236012726595	18.5126911639044	21.7750976873635	2.87381857436284
1060	YBL007C	16	7.2769	7.03	51.156607	58.9762356494444	10.5236012726595	18.9639380722992	21.7750976873635	2.87381857436284
1061	YBL007C	17	6.6025	7.2294	47.7321135	58.9762356494444	10.5236012726595	18.5761820979689	21.7750976873635	2.87381857436284
1062	YBL007C	18	6.241	8.1483	50.8535403	58.9762356494444	10.5236012726595	20.3560777760965	21.7750976873635	2.87381857436284
1063	YBL008W	1	6.2298	0.83027	5.172416046	7.00260102855556	2.98352732357756	2.07231799454437	3.30551051037631	2.21651424064691
1064	YBL008W	2	399.56	0.012707	5.07720892	7.00260102855556	2.98352732357756	0.254000184540169	3.30551051037631	2.21651424064691
1065	YBL008W	3	4962.4	0.00080896	4.014383104	7.00260102855556	2.98352732357756	0.0569866243588076	3.30551051037631	2.21651424064691
1066	YBL008W	4	5796.8	0.0003493	2.02482224	7.00260102855556	2.98352732357756	0.0265945559923831	3.30551051037631	2.21651424064691
1067	YBL008W	5	4.6047	1.4183	6.53084601	7.00260102855556	2.98352732357756	3.04346823475833	3.30551051037631	2.21651424064691
1068	YBL008W	6	4.3136	1.1939	5.15000704	7.00260102855556	2.98352732357756	2.47963574039737	3.30551051037631	2.21651424064691
1069	YBL008W	7	5.9889	0.8177	4.89712353	7.00260102855556	2.98352732357756	2.0010941783137	3.30551051037631	2.21651424064691
1070	YBL008W	8	56.779	0.084416	4.793056064	7.00260102855556	2.98352732357756	0.636090104229443	3.30551051037631	2.21651424064691
1071	YBL008W	9	4.0628	1.3606	5.52784568	7.00260102855556	2.98352732357756	2.74247822821039	3.30551051037631	2.21651424064691
1072	YBL008W	10	2.8469	2.3259	6.62160471	7.00260102855556	2.98352732357756	3.92443504150457	3.30551051037631	2.21651424064691
1073	YBL008W	11	2.6006	2.823	7.3414938	7.00260102855556	2.98352732357756	4.55247591947503	3.30551051037631	2.21651424064691
1074	YBL008W	12	2.1871	3.9312	8.59792752	7.00260102855556	2.98352732357756	5.81379159126159	3.30551051037631	2.21651424064691
1075	YBL008W	13	3.2796	2.8859	9.46459764	7.00260102855556	2.98352732357756	5.22626848997217	3.30551051037631	2.21651424064691
1076	YBL008W	14	3.413	2.019	6.890847	7.00260102855556	2.98352732357756	3.7299624787657	3.30551051037631	2.21651424064691
1077	YBL008W	15	3.3131	2.2012	7.29279572	7.00260102855556	2.98352732357756	4.00660728533057	3.30551051037631	2.21651424064691
1078	YBL008W	16	3.7583	3.3466	12.57752678	7.00260102855556	2.98352732357756	6.48783100288132	3.30551051037631	2.21651424064691
1079	YBL008W	17	3.5929	3.7766	13.56894614	7.00260102855556	2.98352732357756	7.15852512689059	3.30551051037631	2.21651424064691
1080	YBL008W	18	3.9473	2.6609	10.50337057	7.00260102855556	2.98352732357756	5.28662640534708	3.30551051037631	2.21651424064691
1081	YBL010C	1	16.217	2.3619	38.3029323	20.3852011411111	4.72332361076082	9.51145077258827	7.09669969028208	1.12043480587128
1082	YBL010C	2	6.2303	3.0356	18.91269868	20.3852011411111	4.72332361076082	7.57703029642933	7.09669969028208	1.12043480587128
1083	YBL010C	3	8.1375	2.0785	16.91379375	20.3852011411111	4.72332361076082	5.92919221390022	7.09669969028208	1.12043480587128
1084	YBL010C	4	6.5033	2.5141	16.34994653	20.3852011411111	4.72332361076082	6.41134935649844	7.09669969028208	1.12043480587128
1085	YBL010C	5	8.2868	2.2742	18.84584056	20.3852011411111	4.72332361076082	6.54669463176281	7.09669969028208	1.12043480587128
1086	YBL010C	6	6.3339	2.7079	17.15156781	20.3852011411111	4.72332361076082	6.8150370852035	7.09669969028208	1.12043480587128
1087	YBL010C	7	13.792	1.2675	17.48136	20.3852011411111	4.72332361076082	4.7071885239493	7.09669969028208	1.12043480587128
1088	YBL010C	8	7.8368	2.3387	18.32792416	20.3852011411111	4.72332361076082	6.54702346360482	7.09669969028208	1.12043480587128
1089	YBL010C	9	10.729	1.8217	19.5450193	20.3852011411111	4.72332361076082	5.96700608838386	7.09669969028208	1.12043480587128
1090	YBL010C	10	10.434	1.9046	19.8725964	20.3852011411111	4.72332361076082	6.15218230414542	7.09669969028208	1.12043480587128
1091	YBL010C	11	9.0983	2.2348	20.33288084	20.3852011411111	4.72332361076082	6.74091404048679	7.09669969028208	1.12043480587128
1092	YBL010C	12	6.7271	3.0782	20.70735922	20.3852011411111	4.72332361076082	7.98382071135143	7.09669969028208	1.12043480587128
1093	YBL010C	13	8.0627	2.5306	20.40346862	20.3852011411111	4.72332361076082	7.18561185215094	7.09669969028208	1.12043480587128
1094	YBL010C	14	6.9466	2.9966	20.81618156	20.3852011411111	4.72332361076082	7.89795984180067	7.09669969028208	1.12043480587128
1095	YBL010C	15	7.9541	2.6141	20.79281281	20.3852011411111	4.72332361076082	7.37254989583801	7.09669969028208	1.12043480587128
1096	YBL010C	16	6.7693	3.1144	21.08230792	20.3852011411111	4.72332361076082	8.10300807021985	7.09669969028208	1.12043480587128
1097	YBL010C	17	5.9614	3.386	20.1853004	20.3852011411111	4.72332361076082	8.26725027771629	7.09669969028208	1.12043480587128
1098	YBL010C	18	6.7884	3.0802	20.90962968	20.3852011411111	4.72332361076082	8.02532499904745	7.09669969028208	1.12043480587128
1099	YBL011W	1	6.7733	2.0332	13.77147356	14.3167613961111	0.6846489508784	5.29151774467326	5.85490013095224	0.810458485809388
1100	YBL011W	2	9.1219	1.4619	13.33530561	14.3167613961111	0.6846489508784	4.41530103970941	5.85490013095224	0.810458485809388
1101	YBL011W	3	5.874	2.2904	13.4538096	14.3167613961111	0.6846489508784	5.55109047916173	5.85490013095224	0.810458485809388
1102	YBL011W	4	6.3651	2.2305	14.19735555	14.3167613961111	0.6846489508784	5.62736186452187	5.85490013095224	0.810458485809388
1103	YBL011W	5	4.4124	3.417	15.0771708	14.3167613961111	0.6846489508784	7.17765230584486	5.85490013095224	0.810458485809388
1104	YBL011W	6	7.9481	1.7941	14.25968621	14.3167613961111	0.6846489508784	5.05799397284744	5.85490013095224	0.810458485809388
1105	YBL011W	7	4.6659	3.1725	14.80256775	14.3167613961111	0.6846489508784	6.85282030895857	5.85490013095224	0.810458485809388
1106	YBL011W	8	5.4102	2.9036	15.70905672	14.3167613961111	0.6846489508784	6.75372616354794	5.85490013095224	0.810458485809388
1107	YBL011W	9	4.5135	3.1208	14.0857308	14.3167613961111	0.6846489508784	6.63013941638032	5.85490013095224	0.810458485809388
1108	YBL011W	10	9.1246	1.6286	14.86032356	14.3167613961111	0.6846489508784	4.91950433985132	5.85490013095224	0.810458485809388
1109	YBL011W	11	9.1775	1.4739	13.52671725	14.3167613961111	0.6846489508784	4.46508998283069	5.85490013095224	0.810458485809388
1110	YBL011W	12	5.2262	2.8512	14.90094144	14.3167613961111	0.6846489508784	6.51809513843792	5.85490013095224	0.810458485809388
1111	YBL011W	13	5.8942	2.4643	14.52507706	14.3167613961111	0.6846489508784	5.98282102347697	5.85490013095224	0.810458485809388
1112	YBL011W	14	5.7768	2.4591	14.20572888	14.3167613961111	0.6846489508784	5.91044058330747	5.85490013095224	0.810458485809388
1113	YBL011W	15	4.9747	2.6753	13.30881491	14.3167613961111	0.6846489508784	5.96699861980234	5.85490013095224	0.810458485809388
1114	YBL011W	16	5.0715	2.7837	14.11753455	14.3167613961111	0.6846489508784	6.26888992779703	5.85490013095224	0.810458485809388
1115	YBL011W	17	5.6014	2.712	15.1909968	14.3167613961111	0.6846489508784	6.41856551899254	5.85490013095224	0.810458485809388
1116	YBL011W	18	6.6347	2.1664	14.37341408	14.3167613961111	0.6846489508784	5.58019392699859	5.85490013095224	0.810458485809388
1117	YBL013W	1	1.9344	4.5108	8.72569152	15.2327093833333	4.06500483019992	6.27374284685115	8.86499947400075	2.69678489581779
1118	YBL013W	2	1.7948	6.089	10.9285372	15.2327093833333	4.06500483019992	8.15744218556283	8.86499947400075	2.69678489581779
1119	YBL013W	3	1.1914	11.898	14.1752772	15.2327093833333	4.06500483019992	12.986818244882	8.86499947400075	2.69678489581779
1120	YBL013W	4	3.8725	2.8785	11.14699125	15.2327093833333	4.06500483019992	5.66450477209835	8.86499947400075	2.69678489581779
1121	YBL013W	5	3.3319	3.1363	10.44983797	15.2327093833333	4.06500483019992	5.72484295202157	8.86499947400075	2.69678489581779
1122	YBL013W	6	2.432	5.8109	14.1321088	15.2327093833333	4.06500483019992	9.06202356132007	8.86499947400075	2.69678489581779
1123	YBL013W	7	1.5067	12.048	18.1527216	15.2327093833333	4.06500483019992	14.7886439485438	8.86499947400075	2.69678489581779
1124	YBL013W	8	1.6191	9.4913	15.36736383	15.2327093833333	4.06500483019992	12.0770965186041	8.86499947400075	2.69678489581779
1125	YBL013W	9	4.2022	4.2693	17.94045246	15.2327093833333	4.06500483019992	8.75175260661989	8.86499947400075	2.69678489581779
1126	YBL013W	10	15.738	1.2605	19.837749	15.2327093833333	4.06500483019992	5.00054823139423	8.86499947400075	2.69678489581779
1127	YBL013W	11	6.9158	2.3008	15.91187264	15.2327093833333	4.06500483019992	6.05062282497529	8.86499947400075	2.69678489581779
1128	YBL013W	12	1.8072	8.1119	14.65982568	15.2327093833333	4.06500483019992	10.905000684713	8.86499947400075	2.69678489581779
1129	YBL013W	13	3.2089	5.7843	18.56124027	15.2327093833333	4.06500483019992	10.3616495836214	8.86499947400075	2.69678489581779
1130	YBL013W	14	4.322	4.8945	21.154029	15.2327093833333	4.06500483019992	10.1753818080945	8.86499947400075	2.69678489581779
1131	YBL013W	15	8.724	2.6961	23.5207764	15.2327093833333	4.06500483019992	7.96331371051273	8.86499947400075	2.69678489581779
1132	YBL013W	16	1.736	6.6145	11.482772	15.2327093833333	4.06500483019992	8.71509009672304	8.86499947400075	2.69678489581779
1133	YBL013W	17	2.5272	4.735	11.966292	15.2327093833333	4.06500483019992	7.52730978637122	8.86499947400075	2.69678489581779
1134	YBL013W	18	2.9344	5.4782	16.07523008	15.2327093833333	4.06500483019992	9.38420616910434	8.86499947400075	2.69678489581779
1135	YBL014C	1	5.4761	3.0899	16.92060139	21.3837234133333	4.3947426097532	7.23069610998561	13.6495128656152	4.33113506769323
1136	YBL014C	2	3.0272	5.3393	16.16312896	21.3837234133333	4.3947426097532	9.28976826708438	13.6495128656152	4.33113506769323
1137	YBL014C	3	4.3546	3.1122	13.55238612	21.3837234133333	4.3947426097532	6.49443885818197	13.6495128656152	4.33113506769323
1138	YBL014C	4	3.9174	4.0341	15.80318334	21.3837234133333	4.3947426097532	7.98446127875225	13.6495128656152	4.33113506769323
1139	YBL014C	5	3.672	5.1266	18.8248752	21.3837234133333	4.3947426097532	9.82382843907201	13.6495128656152	4.33113506769323
1140	YBL014C	6	2.4151	8.1772	19.74875572	21.3837234133333	4.3947426097532	12.7078528978574	13.6495128656152	4.33113506769323
1141	YBL014C	7	1.9685	11.073	21.7972005	21.3837234133333	4.3947426097532	15.5357780988433	13.6495128656152	4.33113506769323
1142	YBL014C	8	2.5449	7.8551	19.99044399	21.3837234133333	4.3947426097532	12.5310389268348	13.6495128656152	4.33113506769323
1143	YBL014C	9	2.5002	10.585	26.464617	21.3837234133333	4.3947426097532	16.7370239572333	13.6495128656152	4.33113506769323
1144	YBL014C	10	2.8862	9.9875	28.8259225	21.3837234133333	4.3947426097532	16.9675838282517	13.6495128656152	4.33113506769323
1145	YBL014C	11	1.6798	12.355	20.753929	21.3837234133333	4.3947426097532	16.0129570284504	13.6495128656152	4.33113506769323
1146	YBL014C	12	1.7947	13.305	23.8784835	21.3837234133333	4.3947426097532	17.824231342964	13.6495128656152	4.33113506769323
1147	YBL014C	13	1.8775	12.587	23.6320925	21.3837234133333	4.3947426097532	17.2469460571285	13.6495128656152	4.33113506769323
1148	YBL014C	14	1.9348	14.465	27.986882	21.3837234133333	4.3947426097532	20.1203938363542	13.6495128656152	4.33113506769323
1149	YBL014C	15	2.0576	12.795	26.326992	21.3837234133333	4.3947426097532	18.3535790144593	13.6495128656152	4.33113506769323
1150	YBL014C	16	1.8077	13.671	24.7130667	21.3837234133333	4.3947426097532	18.3807599096365	13.6495128656152	4.33113506769323
1151	YBL014C	17	3.4479	5.7954	19.98195966	21.3837234133333	4.3947426097532	10.7612010953036	13.6495128656152	4.33113506769323
1152	YBL014C	18	2.7953	6.9912	19.54250136	21.3837234133333	4.3947426097532	11.6886926346804	13.6495128656152	4.33113506769323
1153	YBL015W	1	3.4685	3.7686	13.0713891	11.8182415733333	2.00044258290172	7.01860648293235	8.96603270347928	2.82712442809899
1154	YBL015W	2	1.9748	7.8849	15.57110052	11.8182415733333	2.00044258290172	11.0804589476315	8.96603270347928	2.82712442809899
1155	YBL015W	3	1.6137	8.2073	13.24412001	11.8182415733333	2.00044258290172	10.4258556559197	8.96603270347928	2.82712442809899
1156	YBL015W	4	1.2574	8.9026	11.19412924	11.8182415733333	2.00044258290172	9.98282800473012	8.96603270347928	2.82712442809899
1157	YBL015W	5	1.0621	13.636	14.4827956	11.8182415733333	2.00044258290172	14.0530210560434	8.96603270347928	2.82712442809899
1158	YBL015W	6	1.6	7.5627	12.10032	11.8182415733333	2.00044258290172	9.56614290422216	8.96603270347928	2.82712442809899
1159	YBL015W	7	1.0529	14.499	15.2659971	11.8182415733333	2.00044258290172	14.877556652653	8.96603270347928	2.82712442809899
1160	YBL015W	8	1.413	9.6676	13.6603188	11.8182415733333	2.00044258290172	11.4918448488865	8.96603270347928	2.82712442809899
1161	YBL015W	9	1.6244	7.202	11.6989288	11.8182415733333	2.00044258290172	9.17908956365499	8.96603270347928	2.82712442809899
1162	YBL015W	10	1.829	5.5819	10.2092951	11.8182415733333	2.00044258290172	7.54899094705312	8.96603270347928	2.82712442809899
1163	YBL015W	11	2.1144	4.8292	10.21086048	11.8182415733333	2.00044258290172	7.02212841167235	8.96603270347928	2.82712442809899
1164	YBL015W	12	3.013	2.8263	8.5156419	11.8182415733333	2.00044258290172	4.90589020484254	8.96603270347928	2.82712442809899
1165	YBL015W	13	2.0867	4.975	10.3813325	11.8182415733333	2.00044258290172	7.18659371242733	8.96603270347928	2.82712442809899
1166	YBL015W	14	1.6868	6.2228	10.49661904	11.8182415733333	2.00044258290172	8.08197754031227	8.96603270347928	2.82712442809899
1167	YBL015W	15	1.6733	6.9139	11.56902887	11.8182415733333	2.00044258290172	8.94355123562744	8.96603270347928	2.82712442809899
1168	YBL015W	16	7.1337	1.3338	9.51492906	11.8182415733333	2.00044258290172	3.5624447196031	8.96603270347928	2.82712442809899
1169	YBL015W	17	1.8568	5.7387	10.65561816	11.8182415733333	2.00044258290172	7.81980792186048	8.96603270347928	2.82712442809899
1170	YBL015W	18	1.5868	6.8603	10.88592404	11.8182415733333	2.00044258290172	8.64179985255456	8.96603270347928	2.82712442809899
1171	YBL016W	1	13.531	4.6986	63.5767566	54.5010638588889	7.24217070517837	17.2835687449311	17.724878006601	1.01429683187923
1172	YBL016W	2	9.9253	6.2048	61.58450144	54.5010638588889	7.24217070517837	19.5478774943704	17.724878006601	1.01429683187923
1173	YBL016W	3	11.845	5.0094	59.336343	54.5010638588889	7.24217070517837	17.240634461185	17.724878006601	1.01429683187923
1174	YBL016W	4	12.386	4.9375	61.155875	54.5010638588889	7.24217070517837	17.3769137884867	17.724878006601	1.01429683187923
1175	YBL016W	5	15.269	4.0871	62.4059299	54.5010638588889	7.24217070517837	15.9705753213305	17.724878006601	1.01429683187923
1176	YBL016W	6	9.5678	5.9228	56.66816584	54.5010638588889	7.24217070517837	18.3203223944654	17.724878006601	1.01429683187923
1177	YBL016W	7	7.9594	6.3948	50.89877112	54.5010638588889	7.24217070517837	18.04127106271	17.724878006601	1.01429683187923
1178	YBL016W	8	8.9425	5.7459	51.38271075	54.5010638588889	7.24217070517837	17.182546892077	17.724878006601	1.01429683187923
1179	YBL016W	9	8.0128	6.153	49.3027584	54.5010638588889	7.24217070517837	17.4172291836331	17.724878006601	1.01429683187923
1180	YBL016W	10	9.2289	5.6766	52.38877374	54.5010638588889	7.24217070517837	17.245002551826	17.724878006601	1.01429683187923
1181	YBL016W	11	9.4176	5.7461	54.11447136	54.5010638588889	7.24217070517837	17.6336939942173	17.724878006601	1.01429683187923
1182	YBL016W	12	10.924	4.9511	54.0858164	54.5010638588889	7.24217070517837	16.3641157896796	17.724878006601	1.01429683187923
1183	YBL016W	13	10.45	5.4056	56.48852	54.5010638588889	7.24217070517837	17.4743910827245	17.724878006601	1.01429683187923
1184	YBL016W	14	9.3692	6.5175	61.063761	54.5010638588889	7.24217070517837	19.9495128340895	17.724878006601	1.01429683187923
1185	YBL016W	15	11.927	5.0515	60.2492405	54.5010638588889	7.24217070517837	17.4456022649191	17.724878006601	1.01429683187923
1186	YBL016W	16	5.6529	8.1067	45.82636443	54.5010638588889	7.24217070517837	19.2743505344455	17.724878006601	1.01429683187923
1187	YBL016W	17	5.5916	7.5543	42.24062388	54.5010638588889	7.24217070517837	17.8633240181295	17.724878006601	1.01429683187923
1188	YBL016W	18	4.823	7.9307	38.2497661	54.5010638588889	7.24217070517837	17.4168717055983	17.724878006601	1.01429683187923
1189	YBL017C	1	7.8704	5.7735	45.4397544	33.6439803638889	4.6815979389047	16.1971115334926	10.4396226431166	1.99523010276364
1190	YBL017C	2	10.05	4.6828	47.06214	33.6439803638889	4.6815979389047	14.8452884509531	10.4396226431166	1.99523010276364
1191	YBL017C	3	9.1894	3.5442	32.56907148	33.6439803638889	4.6815979389047	10.7438960875195	10.4396226431166	1.99523010276364
1192	YBL017C	4	9.7603	3.2024	31.25638472	33.6439803638889	4.6815979389047	10.004771183157	10.4396226431166	1.99523010276364
1193	YBL017C	5	13.071	2.4654	32.2252434	33.6439803638889	4.6815979389047	8.91336721325673	10.4396226431166	1.99523010276364
1194	YBL017C	6	13.823	2.3587	32.6043101	33.6439803638889	4.6815979389047	8.76948038556846	10.4396226431166	1.99523010276364
1195	YBL017C	7	11.986	2.6051	31.2247286	33.6439803638889	4.6815979389047	9.01906538815747	10.4396226431166	1.99523010276364
1196	YBL017C	8	10.976	2.8622	31.4155072	33.6439803638889	4.6815979389047	9.48248199090513	10.4396226431166	1.99523010276364
1197	YBL017C	9	8.2461	3.705	30.5518005	33.6439803638889	4.6815979389047	10.6392866702848	10.4396226431166	1.99523010276364
1198	YBL017C	10	11.706	2.9314	34.3149684	33.6439803638889	4.6815979389047	10.0295014017527	10.4396226431166	1.99523010276364
1199	YBL017C	11	10.172	3.1573	32.1160556	33.6439803638889	4.6815979389047	10.0697578096933	10.4396226431166	1.99523010276364
1200	YBL017C	12	11.758	2.7921	32.8295118	33.6439803638889	4.6815979389047	9.57409420764074	10.4396226431166	1.99523010276364
1201	YBL017C	13	12.101	2.6767	32.3907467	33.6439803638889	4.6815979389047	9.31130021489427	10.4396226431166	1.99523010276364
1202	YBL017C	14	11.486	2.842	32.643212	33.6439803638889	4.6815979389047	9.63182269894956	10.4396226431166	1.99523010276364
1203	YBL017C	15	7.3185	4.2875	31.37806875	33.6439803638889	4.6815979389047	11.5988563990432	10.4396226431166	1.99523010276364
1204	YBL017C	16	10.034	3.2374	32.4840716	33.6439803638889	4.6815979389047	10.2549467769384	10.4396226431166	1.99523010276364
1205	YBL017C	17	11.007	2.9507	32.4783549	33.6439803638889	4.6815979389047	9.78947811701063	10.4396226431166	1.99523010276364
1206	YBL017C	18	11.467	2.6692	30.6077164	33.6439803638889	4.6815979389047	9.03870104688058	10.4396226431166	1.99523010276364
1207	YBL018C	1	2.769	2.8758	7.9630902	8.32337273722222	1.26595217058856	4.78542106790615	6.24350756021715	1.69530593466764
1208	YBL018C	2	1.5014	6.6043	9.91569602	8.32337273722222	1.26595217058856	8.09235634564408	6.24350756021715	1.69530593466764
1209	YBL018C	3	1.9944	4.4411	8.85732984	8.32337273722222	1.26595217058856	6.2718647587798	6.24350756021715	1.69530593466764
1210	YBL018C	4	1.8251	4.4925	8.19926175	8.32337273722222	1.26595217058856	6.06919956929042	6.24350756021715	1.69530593466764
1211	YBL018C	5	2.5462	2.756	7.0173272	8.32337273722222	1.26595217058856	4.39769868945111	6.24350756021715	1.69530593466764
1212	YBL018C	6	1.2397	6.8078	8.43962966	8.32337273722222	1.26595217058856	7.57992815265079	6.24350756021715	1.69530593466764
1213	YBL018C	7	1.2093	8.904	10.7676072	8.32337273722222	1.26595217058856	9.79156649922779	6.24350756021715	1.69530593466764
1214	YBL018C	8	2.2373	3.7814	8.46012622	8.32337273722222	1.26595217058856	5.65606942039328	6.24350756021715	1.69530593466764
1215	YBL018C	9	1.8033	4.7428	8.55269124	8.32337273722222	1.26595217058856	6.36896412402143	6.24350756021715	1.69530593466764
1216	YBL018C	10	1.4497	6.2463	9.05526111	8.32337273722222	1.26595217058856	7.52076309102959	6.24350756021715	1.69530593466764
1217	YBL018C	11	1.4196	7.2347	10.27038012	8.32337273722222	1.26595217058856	8.61992569887722	6.24350756021715	1.69530593466764
1218	YBL018C	12	1.7647	4.5829	8.08744363	8.32337273722222	1.26595217058856	6.08801654169295	6.24350756021715	1.69530593466764
1219	YBL018C	13	1.915	4.3419	8.3147385	8.32337273722222	1.26595217058856	6.00847427332014	6.24350756021715	1.69530593466764
1220	YBL018C	14	2.4197	2.9994	7.25764818	8.32337273722222	1.26595217058856	4.66568215281453	6.24350756021715	1.69530593466764
1221	YBL018C	15	1.4609	6.0019	8.76817571	8.32337273722222	1.26595217058856	7.25435826202766	6.24350756021715	1.69530593466764
1222	YBL018C	16	2.0079	3.4723	6.97203117	8.32337273722222	1.26595217058856	4.92026257750448	6.24350756021715	1.69530593466764
1223	YBL018C	17	3.8414	1.4193	5.45209902	8.32337273722222	1.26595217058856	2.78175558579218	6.24350756021715	1.69530593466764
1224	YBL018C	18	1.8375	4.0654	7.4701725	8.32337273722222	1.26595217058856	5.51082927348507	6.24350756021715	1.69530593466764
1225	YBL019W	1	2.0661	4.6446	9.59620806	14.1588485822222	3.51684186968823	6.67611773079804	6.56402491391464	1.31387917129152
1226	YBL019W	2	2.7135	4.1761	11.33184735	14.1588485822222	3.51684186968823	6.87916620807602	6.56402491391464	1.31387917129152
1227	YBL019W	3	4.1196	2.7169	11.19254124	14.1588485822222	3.51684186968823	5.51443698803024	6.56402491391464	1.31387917129152
1228	YBL019W	4	5.8623	2.6681	15.64120263	14.1588485822222	3.51684186968823	6.46005361720032	6.56402491391464	1.31387917129152
1229	YBL019W	5	7.8025	2.2645	17.66876125	14.1588485822222	3.51684186968823	6.32541776095658	6.56402491391464	1.31387917129152
1230	YBL019W	6	20.236	0.9209	18.6353324	14.1588485822222	3.51684186968823	4.14261724120875	6.56402491391464	1.31387917129152
1231	YBL019W	7	5.7787	2.5021	14.45888527	14.1588485822222	3.51684186968823	6.01477986580282	6.56402491391464	1.31387917129152
1232	YBL019W	8	5.8591	2.7259	15.97132069	14.1588485822222	3.51684186968823	6.59819847146712	6.56402491391464	1.31387917129152
1233	YBL019W	9	4.0619	4.4016	17.87885904	14.1588485822222	3.51684186968823	8.87105326049077	6.56402491391464	1.31387917129152
1234	YBL019W	10	11.524	1.9521	22.4960004	14.1588485822222	3.51684186968823	6.62679729438286	6.56402491391464	1.31387917129152
1235	YBL019W	11	3.0588	2.8468	8.70779184	14.1588485822222	3.51684186968823	4.9788896161807	6.56402491391464	1.31387917129152
1236	YBL019W	12	6.6109	1.8775	12.41196475	14.1588485822222	3.51684186968823	4.82736613673802	6.56402491391464	1.31387917129152
1237	YBL019W	13	3.4748	4.0512	14.07710976	14.1588485822222	3.51684186968823	7.55176714813904	6.56402491391464	1.31387917129152
1238	YBL019W	14	2.5439	5.7861	14.71925979	14.1588485822222	3.51684186968823	9.22860276915845	6.56402491391464	1.31387917129152
1239	YBL019W	15	3.8974	3.4058	13.27376492	14.1588485822222	3.51684186968823	6.72367374019115	6.56402491391464	1.31387917129152
1240	YBL019W	16	2.7009	3.7868	10.22776812	14.1588485822222	3.51684186968823	6.22338431376498	6.56402491391464	1.31387917129152
1241	YBL019W	17	4.1273	3.0949	12.77358077	14.1588485822222	3.51684186968823	6.28752376735651	6.56402491391464	1.31387917129152
1242	YBL019W	18	2.8155	4.9004	13.7970762	14.1588485822222	3.51684186968823	8.2226025205211	6.56402491391464	1.31387917129152
1243	YBL021C	1	2.2223	7.9053	17.56794819	16.2038280783333	3.78230532170584	11.7847316824104	8.08266727141114	1.89038877103713
1244	YBL021C	2	2.6878	5.9943	16.11147954	16.2038280783333	3.78230532170584	9.82736189455858	8.08266727141114	1.89038877103713
1245	YBL021C	3	1.9714	6.074	11.9742836	16.2038280783333	3.78230532170584	8.52829400210851	8.08266727141114	1.89038877103713
1246	YBL021C	4	2.5254	4.0135	10.1356929	16.2038280783333	3.78230532170584	6.37805640098533	8.08266727141114	1.89038877103713
1247	YBL021C	5	2.4942	5.0594	12.61915548	16.2038280783333	3.78230532170584	7.990328856531	8.08266727141114	1.89038877103713
1248	YBL021C	6	3.9531	2.9115	11.50945065	16.2038280783333	3.78230532170584	5.78876200646347	8.08266727141114	1.89038877103713
1249	YBL021C	7	2.7795	5.8859	16.35985905	16.2038280783333	3.78230532170584	9.81287391045024	8.08266727141114	1.89038877103713
1250	YBL021C	8	2.4886	6.2173	15.47237278	16.2038280783333	3.78230532170584	9.80797549370378	8.08266727141114	1.89038877103713
1251	YBL021C	9	4.3493	4.0852	17.76776036	16.2038280783333	3.78230532170584	8.5196745608428	8.08266727141114	1.89038877103713
1252	YBL021C	10	4.3687	4.1715	18.22403205	16.2038280783333	3.78230532170584	8.71903375934369	8.08266727141114	1.89038877103713
1253	YBL021C	11	5.0063	4.1781	20.91682203	16.2038280783333	3.78230532170584	9.34839954877534	8.08266727141114	1.89038877103713
1254	YBL021C	12	14.137	1.1992	16.9530904	16.2038280783333	3.78230532170584	4.50889631813374	8.08266727141114	1.89038877103713
1255	YBL021C	13	8.889	2.1723	19.3095747	16.2038280783333	3.78230532170584	6.47658776832446	8.08266727141114	1.89038877103713
1256	YBL021C	14	5.2982	3.943	20.8908026	16.2038280783333	3.78230532170584	9.07592610435982	8.08266727141114	1.89038877103713
1257	YBL021C	15	8.2261	2.4297	19.98695517	16.2038280783333	3.78230532170584	6.96866593951446	8.08266727141114	1.89038877103713
1258	YBL021C	16	5.3079	4.1465	22.00920735	16.2038280783333	3.78230532170584	9.55307166710137	8.08266727141114	1.89038877103713
1259	YBL021C	17	4.0608	3.3542	13.62073536	16.2038280783333	3.78230532170584	6.75919155998053	8.08266727141114	1.89038877103713
1260	YBL021C	18	3.296	3.1067	10.2396832	16.2038280783333	3.78230532170584	5.64017941181307	8.08266727141114	1.89038877103713
1261	YBL022C	1	5.94	2.9907	17.764758	14.0523757205556	2.61317908465181	7.28896849702343	5.9772406562201	1.8207358805602
1262	YBL022C	2	5.624	3.1617	17.7814008	14.0523757205556	2.61317908465181	7.49796338410371	5.9772406562201	1.8207358805602
1263	YBL022C	3	5.777	2.8771	16.6210067	14.0523757205556	2.61317908465181	6.91522222177784	5.9772406562201	1.8207358805602
1264	YBL022C	4	5.7671	2.8131	16.22342901	14.0523757205556	2.61317908465181	6.75559976227359	5.9772406562201	1.8207358805602
1265	YBL022C	5	4.3484	3.5883	15.60336372	14.0523757205556	2.61317908465181	7.48261652341452	5.9772406562201	1.8207358805602
1266	YBL022C	6	6.4077	2.0078	12.86538006	14.0523757205556	2.61317908465181	5.08243151301304	5.9772406562201	1.8207358805602
1267	YBL022C	7	6.2765	2.3577	14.79810405	14.0523757205556	2.61317908465181	5.90673259244779	5.9772406562201	1.8207358805602
1268	YBL022C	8	11972	0.00050061	5.99330292	14.0523757205556	2.61317908465181	0.0547750616136687	5.9772406562201	1.8207358805602
1269	YBL022C	9	3.2281	4.2148	13.60579588	14.0523757205556	2.61317908465181	7.57269492816289	5.9772406562201	1.8207358805602
1270	YBL022C	10	3.7758	3.2089	12.11616462	14.0523757205556	2.61317908465181	6.23534767668315	5.9772406562201	1.8207358805602
1271	YBL022C	11	7.1886	1.8409	13.23349374	14.0523757205556	2.61317908465181	4.93574093991632	5.9772406562201	1.8207358805602
1272	YBL022C	12	4.3827	3.1853	13.96021431	14.0523757205556	2.61317908465181	6.66839340783393	5.9772406562201	1.8207358805602
1273	YBL022C	13	4.1417	3.116	12.9055372	14.0523757205556	2.61317908465181	6.34142365050625	5.9772406562201	1.8207358805602
1274	YBL022C	14	3.5351	3.6945	13.06042695	14.0523757205556	2.61317908465181	6.94634777179886	5.9772406562201	1.8207358805602
1275	YBL022C	15	11.982	1.1322	13.5660204	14.0523757205556	2.61317908465181	3.91911320286618	5.9772406562201	1.8207358805602
1276	YBL022C	16	6.2586	2.3654	14.80409244	14.0523757205556	2.61317908465181	5.9175670894022	5.9772406562201	1.8207358805602
1277	YBL022C	17	3.7639	3.7623	14.16092097	14.0523757205556	2.61317908465181	7.2991528936878	5.9772406562201	1.8207358805602
1278	YBL022C	18	8.4656	1.6395	13.8793512	14.0523757205556	2.61317908465181	4.77024069543666	5.9772406562201	1.8207358805602
1279	YBL023C	1	9.3257	4.0537	37.80359009	33.0657935305556	4.26166461982749	12.3791927502496	14.5998718007432	2.04770313310786
1280	YBL023C	2	7.5648	3.9679	30.01636992	33.0657935305556	4.26166461982749	10.9133841774936	14.5998718007432	2.04770313310786
1281	YBL023C	3	4.7366	7.16	33.914056	33.0657935305556	4.26166461982749	15.5828316091781	14.5998718007432	2.04770313310786
1282	YBL023C	4	5.4652	5.8583	32.01678116	33.0657935305556	4.26166461982749	13.6953973680806	14.5998718007432	2.04770313310786
1283	YBL023C	5	5.6115	5.6959	31.96254285	33.0657935305556	4.26166461982749	13.492792439644	14.5998718007432	2.04770313310786
1284	YBL023C	6	4.9143	6.8402	33.61479486	33.0657935305556	4.26166461982749	15.1635061843022	14.5998718007432	2.04770313310786
1285	YBL023C	7	7.7959	4.5592	35.54306728	33.0657935305556	4.26166461982749	12.7298056679187	14.5998718007432	2.04770313310786
1286	YBL023C	8	6.4263	6.204	39.8687652	33.0657935305556	4.26166461982749	15.7272317748802	14.5998718007432	2.04770313310786
1287	YBL023C	9	7.2835	5.0844	37.0322274	33.0657935305556	4.26166461982749	13.7217585240581	14.5998718007432	2.04770313310786
1288	YBL023C	10	3.9566	9.776	38.6797216	33.0657935305556	4.26166461982749	19.4456411146971	14.5998718007432	2.04770313310786
1289	YBL023C	11	4.378	6.6609	29.1614202	33.0657935305556	4.26166461982749	13.9370478872027	14.5998718007432	2.04770313310786
1290	YBL023C	12	3.649	7.1666	26.1509234	33.0657935305556	4.26166461982749	13.6898943618437	14.5998718007432	2.04770313310786
1291	YBL023C	13	3.2648	8.5294	27.84678512	33.0657935305556	4.26166461982749	15.4115660788425	14.5998718007432	2.04770313310786
1292	YBL023C	14	3.3901	8.0188	27.18453388	33.0657935305556	4.26166461982749	14.7643943416906	14.5998718007432	2.04770313310786
1293	YBL023C	15	4.928	6.0408	29.7690624	33.0657935305556	4.26166461982749	13.4100317727409	14.5998718007432	2.04770313310786
1294	YBL023C	16	3.9252	7.7901	30.57770052	33.0657935305556	4.26166461982749	15.4338376569424	14.5998718007432	2.04770313310786
1295	YBL023C	17	4.0765	9.2335	37.64036275	33.0657935305556	4.26166461982749	18.6427543418918	14.5998718007432	2.04770313310786
1296	YBL023C	18	6.1684	5.9013	36.40157892	33.0657935305556	4.26166461982749	14.6566243617211	14.5998718007432	2.04770313310786
1297	YBL024W	1	6.1791	18.468	114.1156188	99.7644621	7.11418318185175	45.9073768363909	35.7297758060947	4.81546567480747
1298	YBL024W	2	6.2951	17.384	109.4340184	99.7644621	7.11418318185175	43.6165218221903	35.7297758060947	4.81546567480747
1299	YBL024W	3	7.5672	13.414	101.5064208	99.7644621	7.11418318185175	36.8999610922722	35.7297758060947	4.81546567480747
1300	YBL024W	4	7.8607	13.466	105.8521862	99.7644621	7.11418318185175	37.7545432944063	35.7297758060947	4.81546567480747
1301	YBL024W	5	6.0893	17.546	106.8428578	99.7644621	7.11418318185175	43.2973992632213	35.7297758060947	4.81546567480747
1302	YBL024W	6	9.5015	11.105	105.5141575	99.7644621	7.11418318185175	34.2306108481502	35.7297758060947	4.81546567480747
1303	YBL024W	7	9.4729	10.543	99.8727847	99.7644621	7.11418318185175	32.4493261731596	35.7297758060947	4.81546567480747
1304	YBL024W	8	6.7623	14.495	98.0195385	99.7644621	7.11418318185175	37.6934107047571	35.7297758060947	4.81546567480747
1305	YBL024W	9	7.9498	11.702	93.0285596	99.7644621	7.11418318185175	32.994245019991	35.7297758060947	4.81546567480747
1306	YBL024W	10	7.9952	11.654	93.1760608	99.7644621	7.11418318185175	32.9525994811214	35.7297758060947	4.81546567480747
1307	YBL024W	11	7.9825	11.252	89.81909	99.7644621	7.11418318185175	31.7906338514978	35.7297758060947	4.81546567480747
1308	YBL024W	12	8.0368	12.048	96.8273664	99.7644621	7.11418318185175	34.1551769192783	35.7297758060947	4.81546567480747
1309	YBL024W	13	6.1874	14.698	90.9424052	99.7644621	7.11418318185175	36.5605179343729	35.7297758060947	4.81546567480747
1310	YBL024W	14	8.7717	10.656	93.4712352	99.7644621	7.11418318185175	31.5599347637349	35.7297758060947	4.81546567480747
1311	YBL024W	15	8.1983	11.388	93.3622404	99.7644621	7.11418318185175	32.6068887457114	35.7297758060947	4.81546567480747
1312	YBL024W	16	12.021	8.3056	99.8416176	99.7644621	7.11418318185175	28.796606382325	35.7297758060947	4.81546567480747
1313	YBL024W	17	12.487	8.6452	107.9526124	99.7644621	7.11418318185175	30.5494995821614	35.7297758060947	4.81546567480747
1314	YBL024W	18	5.9833	16.075	96.1815475	99.7644621	7.11418318185175	39.3207117949625	35.7297758060947	4.81546567480747
1315	YBL025W	1	3.839	1.7934	6.8848626	4.394272691	1.42160489160152	3.51387429866807	1.20180783413219	1.32368218869285
1316	YBL025W	2	8561.2	0.00037286	3.192129032	4.394272691	1.42160489160152	0.0344995250818257	1.20180783413219	1.32368218869285
1317	YBL025W	3	9096.1	0.00049804	4.530221644	4.394272691	1.42160489160152	0.0474998061846336	1.20180783413219	1.32368218869285
1318	YBL025W	4	15.163	0.37542	5.69249346	4.394272691	1.42160489160152	1.4618741035921	1.20180783413219	1.32368218869285
1319	YBL025W	5	3.4031	1.8045	6.14089395	4.394272691	1.42160489160152	3.32885012170494	1.20180783413219	1.32368218869285
1320	YBL025W	6	4521.8	0.00064646	2.923162828	4.394272691	1.42160489160152	0.0434707699700486	1.20180783413219	1.32368218869285
1321	YBL025W	7	7331.4	0.00044388	3.254261832	4.394272691	1.42160489160152	0.0380066012948824	1.20180783413219	1.32368218869285
1322	YBL025W	8	8.3073	0.66961	5.562651153	4.394272691	1.42160489160152	1.92997586476109	1.20180783413219	1.32368218869285
1323	YBL025W	9	5049.9	0.00052989	2.675891511	4.394272691	1.42160489160152	0.0376553867695419	1.20180783413219	1.32368218869285
1324	YBL025W	10	5.2514	0.95877	5.034884778	4.394272691	1.42160489160152	2.19711093907501	1.20180783413219	1.32368218869285
1325	YBL025W	11	6515.9	0.00049649	3.235079191	4.394272691	1.42160489160152	0.040077231285851	1.20180783413219	1.32368218869285
1326	YBL025W	12	30.85	0.17467	5.3885695	4.394272691	1.42160489160152	0.970165673771753	1.20180783413219	1.32368218869285
1327	YBL025W	13	3.9708	1.3132	5.21445456	4.394272691	1.42160489160152	2.61679608074301	1.20180783413219	1.32368218869285
1328	YBL025W	14	1016	0.0033276	3.3808416	4.394272691	1.42160489160152	0.106066434408629	1.20180783413219	1.32368218869285
1329	YBL025W	15	4.9	0.99123	4.857027	4.394272691	1.42160489160152	2.19418113956209	1.20180783413219	1.32368218869285
1330	YBL025W	16	10598	0.00028264	2.99541872	4.394272691	1.42160489160152	0.0290968236586195	1.20180783413219	1.32368218869285
1331	YBL025W	17	3443.9	0.00062451	2.150749989	4.394272691	1.42160489160152	0.0366492138473718	1.20180783413219	1.32368218869285
1332	YBL025W	18	3.9601	1.5109	5.98331509	4.394272691	1.42160489160152	3.006691	1.20180783413219	1.32368218869285
1333	YBL026W	1	3.9534	5.2383	20.70909522	17.2867070344444	2.77804564344068	10.4153950232781	9.05186112421475	1.26211708998848
1334	YBL026W	2	4.3166	4.9509	21.37105494	17.2867070344444	2.77804564344068	10.2862022098754	9.05186112421475	1.26211708998848
1335	YBL026W	3	4.1856	5.1247	21.44994432	17.2867070344444	2.77804564344068	10.4844899569175	9.05186112421475	1.26211708998848
1336	YBL026W	4	4.5301	4.5945	20.81354445	17.2867070344444	2.77804564344068	9.77894830620988	9.05186112421475	1.26211708998848
1337	YBL026W	5	3.3751	6.2096	20.95802096	17.2867070344444	2.77804564344068	11.4079326327436	9.05186112421475	1.26211708998848
1338	YBL026W	6	3.1377	5.127	16.0869879	17.2867070344444	2.77804564344068	9.08173920366028	9.05186112421475	1.26211708998848
1339	YBL026W	7	4.1245	3.9154	16.1490673	17.2867070344444	2.77804564344068	7.95173302534863	9.05186112421475	1.26211708998848
1340	YBL026W	8	3.5742	5.1488	18.40284096	17.2867070344444	2.77804564344068	9.73409202416168	9.05186112421475	1.26211708998848
1341	YBL026W	9	3.8897	4.6228	17.98130516	17.2867070344444	2.77804564344068	9.11723518911561	9.05186112421475	1.26211708998848
1342	YBL026W	10	4.2905	4.1109	17.63781645	17.2867070344444	2.77804564344068	8.51512182204723	9.05186112421475	1.26211708998848
1343	YBL026W	11	3.0832	5.5047	16.97209104	17.2867070344444	2.77804564344068	9.66572654009454	9.05186112421475	1.26211708998848
1344	YBL026W	12	3.9949	3.9233	15.67319117	17.2867070344444	2.77804564344068	7.84159619702908	9.05186112421475	1.26211708998848
1345	YBL026W	13	3.0633	5.1703	15.83817999	17.2867070344444	2.77804564344068	9.04920670568957	9.05186112421475	1.26211708998848
1346	YBL026W	14	2.7672	5.5457	15.34606104	17.2867070344444	2.77804564344068	9.22521819305798	9.05186112421475	1.26211708998848
1347	YBL026W	15	4.1394	3.3314	13.78999716	17.2867070344444	2.77804564344068	6.77790502580436	9.05186112421475	1.26211708998848
1348	YBL026W	16	4.1441	3.2525	13.47868525	17.2867070344444	2.77804564344068	6.6211346290213	9.05186112421475	1.26211708998848
1349	YBL026W	17	3.2005	4.6997	15.04138985	17.2867070344444	2.77804564344068	8.40773571647236	9.05186112421475	1.26211708998848
1350	YBL026W	18	2.4661	5.4586	13.46145346	17.2867070344444	2.77804564344068	8.57208783533837	9.05186112421475	1.26211708998848
1351	YBL027W	1	20.14	27.274	549.29836	425.952634666667	31.5269048782576	122.399197181354	102.20178100704	6.83506979869027
1352	YBL027W	2	17.554	24.345	427.35213	425.952634666667	31.5269048782576	101.999449041894	102.20178100704	6.83506979869027
1353	YBL027W	3	17.366	24.495	425.38017	425.952634666667	31.5269048782576	102.076869388466	102.20178100704	6.83506979869027
1354	YBL027W	4	15.587	26.794	417.638078	425.952634666667	31.5269048782576	105.783716430895	102.20178100704	6.83506979869027
1355	YBL027W	5	22.611	18.643	421.536873	425.952634666667	31.5269048782576	88.6493763279754	102.20178100704	6.83506979869027
1356	YBL027W	6	17.744	23.575	418.3148	425.952634666667	31.5269048782576	99.3064520058994	102.20178100704	6.83506979869027
1357	YBL027W	7	19.785	21.104	417.54264	425.952634666667	31.5269048782576	93.8712941988124	102.20178100704	6.83506979869027
1358	YBL027W	8	17.316	24.402	422.545032	425.952634666667	31.5269048782576	101.542817918669	102.20178100704	6.83506979869027
1359	YBL027W	9	16.472	25.978	427.909616	425.952634666667	31.5269048782576	105.433562040026	102.20178100704	6.83506979869027
1360	YBL027W	10	16.853	25.647	432.228891	425.952634666667	31.5269048782576	105.287104469052	102.20178100704	6.83506979869027
1361	YBL027W	11	16.408	25.441	417.435928	425.952634666667	31.5269048782576	103.053323305209	102.20178100704	6.83506979869027
1362	YBL027W	12	18.259	22.28	406.81052	425.952634666667	31.5269048782576	95.2036679209368	102.20178100704	6.83506979869027
1363	YBL027W	13	15.96	25.84	412.4064	425.952634666667	31.5269048782576	103.230719148905	102.20178100704	6.83506979869027
1364	YBL027W	14	16.371	25.407	415.937997	425.952634666667	31.5269048782576	102.799497517152	102.20178100704	6.83506979869027
1365	YBL027W	15	16.147	26.011	419.999617	425.952634666667	31.5269048782576	104.520859342942	102.20178100704	6.83506979869027
1366	YBL027W	16	15.386	26.941	414.514226	425.952634666667	31.5269048782576	105.676051036486	102.20178100704	6.83506979869027
1367	YBL027W	17	16.642	24.833	413.270786	425.952634666667	31.5269048782576	101.305248771907	102.20178100704	6.83506979869027
1368	YBL027W	18	17.43	23.352	407.02536	425.952634666667	31.5269048782576	97.4928520801397	102.20178100704	6.83506979869027
1369	YBL028C	1	8.304	6.1773	51.2962992	53.2233963838889	2.45656481766274	17.8009165227007	18.748771840284	1.89483715968926
1370	YBL028C	2	9.1039	5.7915	52.72523685	53.2233963838889	2.45656481766274	17.4745016872234	18.748771840284	1.89483715968926
1371	YBL028C	3	8.3001	6.2384	51.77934384	53.2233963838889	2.45656481766274	17.9727643564215	18.748771840284	1.89483715968926
1372	YBL028C	4	7.6664	6.6962	51.33574768	53.2233963838889	2.45656481766274	18.5406157830536	18.748771840284	1.89483715968926
1373	YBL028C	5	10.441	4.8627	50.7714507	53.2233963838889	2.45656481766274	15.7126170105075	18.748771840284	1.89483715968926
1374	YBL028C	6	13.594	3.9423	53.5916262	53.2233963838889	2.45656481766274	14.5352766732615	18.748771840284	1.89483715968926
1375	YBL028C	7	8.8628	5.4921	48.67538388	53.2233963838889	2.45656481766274	16.3502316744243	18.748771840284	1.89483715968926
1376	YBL028C	8	8.0237	6.4777	51.97512149	53.2233963838889	2.45656481766274	18.3488213375076	18.748771840284	1.89483715968926
1377	YBL028C	9	6.6765	7.9126	52.8284739	53.2233963838889	2.45656481766274	20.4453071041044	18.748771840284	1.89483715968926
1378	YBL028C	10	7.3057	7.4001	54.06291057	53.2233963838889	2.45656481766274	20.0017735340908	18.748771840284	1.89483715968926
1379	YBL028C	11	8.1173	7.0048	56.86006304	53.2233963838889	2.45656481766274	19.9572886330431	18.748771840284	1.89483715968926
1380	YBL028C	12	6.9764	7.6625	53.456665	53.2233963838889	2.45656481766274	20.2388659653277	18.748771840284	1.89483715968926
1381	YBL028C	13	7.2378	7.7378	56.00464884	53.2233963838889	2.45656481766274	20.817126886152	18.748771840284	1.89483715968926
1382	YBL028C	14	6.6199	7.6854	50.87657946	53.2233963838889	2.45656481766274	19.7738934907085	18.748771840284	1.89483715968926
1383	YBL028C	15	6.6507	7.7975	51.85883325	53.2233963838889	2.45656481766274	20.1089346377891	18.748771840284	1.89483715968926
1384	YBL028C	16	7.3767	7.6977	56.78362359	53.2233963838889	2.45656481766274	20.9070155524107	18.748771840284	1.89483715968926
1385	YBL028C	17	7.3353	7.6614	56.19866742	53.2233963838889	2.45656481766274	20.7499510980529	18.748771840284	1.89483715968926
1386	YBL028C	18	10.3	5.5282	56.94046	53.2233963838889	2.45656481766274	17.7419911783317	18.748771840284	1.89483715968926
1387	YBL029C-A	1	1.7827	5.3787	9.58860849	8.14478684388889	1.13456500694828	7.18152132108253	5.72759764941439	1.18296023855507
1388	YBL029C-A	2	1.8262	5.3292	9.73218504	8.14478684388889	1.13456500694828	7.20171927494873	5.72759764941439	1.18296023855507
1389	YBL029C-A	3	1.7006	5.6562	9.61893372	8.14478684388889	1.13456500694828	7.37608384626043	5.72759764941439	1.18296023855507
1390	YBL029C-A	4	2.048	4.1928	8.5868544	8.14478684388889	1.13456500694828	6.00024692227912	5.72759764941439	1.18296023855507
1391	YBL029C-A	5	2.0425	4.1745	8.52641625	8.14478684388889	1.13456500694828	5.96603089462542	5.72759764941439	1.18296023855507
1392	YBL029C-A	6	2.1373	3.8771	8.28652583	8.14478684388889	1.13456500694828	5.66812925889071	5.72759764941439	1.18296023855507
1393	YBL029C-A	7	2.3493	3.2433	7.61948469	8.14478684388889	1.13456500694828	4.97114420381033	5.72759764941439	1.18296023855507
1394	YBL029C-A	8	2.1832	3.6414	7.94990448	8.14478684388889	1.13456500694828	5.38040724977877	5.72759764941439	1.18296023855507
1395	YBL029C-A	9	2.1296	4.0615	8.6493704	8.14478684388889	1.13456500694828	5.92700749785252	5.72759764941439	1.18296023855507
1396	YBL029C-A	10	2.2687	2.8171	6.39115477	8.14478684388889	1.13456500694828	4.24317358854985	5.72759764941439	1.18296023855507
1397	YBL029C-A	11	2.2079	3.4074	7.52319846	8.14478684388889	1.13456500694828	5.06305702442744	5.72759764941439	1.18296023855507
1398	YBL029C-A	12	1.9332	4.0782	7.88397624	8.14478684388889	1.13456500694828	5.67031144664629	5.72759764941439	1.18296023855507
1399	YBL029C-A	13	1.6985	5.2608	8.9354688	8.14478684388889	1.13456500694828	6.85621719777313	5.72759764941439	1.18296023855507
1400	YBL029C-A	14	3.5204	1.53	5.386212	8.14478684388889	1.13456500694828	2.87069753892673	5.72759764941439	1.18296023855507
1401	YBL029C-A	15	1.5702	5.7502	9.02896404	8.14478684388889	1.13456500694828	7.20543885011926	5.72759764941439	1.18296023855507
1402	YBL029C-A	16	1.8206	4.2484	7.73463704	8.14478684388889	1.13456500694828	5.73234960559246	5.72759764941439	1.18296023855507
1403	YBL029C-A	17	2.4579	3.3466	8.22560814	8.14478684388889	1.13456500694828	5.24669612244925	5.72759764941439	1.18296023855507
1404	YBL029C-A	18	2.3394	2.966	6.9386604	8.14478684388889	1.13456500694828	4.53652584544605	5.72759764941439	1.18296023855507
1405	YBL029W	1	3.0816	5.7822	17.81842752	14.8644637133333	1.86617606598559	10.1503552453175	9.791424428043	1.19015938128418
1406	YBL029W	2	2.3375	6.3956	14.949715	14.8644637133333	1.86617606598559	9.7781591955746	9.791424428043	1.19015938128418
1407	YBL029W	3	2.2208	5.292	11.7524736	14.8644637133333	1.86617606598559	7.88632298927707	9.791424428043	1.19015938128418
1408	YBL029W	4	1.9538	5.7521	11.23845298	14.8644637133333	1.86617606598559	8.04019311871662	9.791424428043	1.19015938128418
1409	YBL029W	5	2.3116	5.8652	13.55799632	14.8644637133333	1.86617606598559	8.91741890997972	9.791424428043	1.19015938128418
1410	YBL029W	6	2.6275	5.7044	14.988311	14.8644637133333	1.86617606598559	9.24658430277905	9.791424428043	1.19015938128418
1411	YBL029W	7	2.3086	5.5469	12.80557334	14.8644637133333	1.86617606598559	8.42800301136906	9.791424428043	1.19015938128418
1412	YBL029W	8	2.6814	4.8807	13.08710898	14.8644637133333	1.86617606598559	7.9921369356816	9.791424428043	1.19015938128418
1413	YBL029W	9	2.0982	7.4106	15.54892092	14.8644637133333	1.86617606598559	10.7343762450248	9.791424428043	1.19015938128418
1414	YBL029W	10	2.2688	6.3093	14.31453984	14.8644637133333	1.86617606598559	9.50340603218194	9.791424428043	1.19015938128418
1415	YBL029W	11	2.0513	7.2028	14.77510364	14.8644637133333	1.86617606598559	10.3161095621456	9.791424428043	1.19015938128418
1416	YBL029W	12	1.9025	8.4699	16.11398475	14.8644637133333	1.86617606598559	11.682629816699	9.791424428043	1.19015938128418
1417	YBL029W	13	1.8646	7.6374	14.24069604	14.8644637133333	1.86617606598559	10.4288969664052	9.791424428043	1.19015938128418
1418	YBL029W	14	1.8934	8.1806	15.48914804	14.8644637133333	1.86617606598559	11.2565769422158	9.791424428043	1.19015938128418
1419	YBL029W	15	2.366	7.207	17.051762	14.8644637133333	1.86617606598559	11.0856686191677	9.791424428043	1.19015938128418
1420	YBL029W	16	2.3196	7.3447	17.03676612	14.8644637133333	1.86617606598559	11.1861492981975	9.791424428043	1.19015938128418
1421	YBL029W	17	3.2113	5.3475	17.17242675	14.8644637133333	1.86617606598559	9.58277371357714	9.791424428043	1.19015938128418
1422	YBL029W	18	2.425	6.4408	15.61894	14.8644637133333	1.86617606598559	10.0298788004641	9.791424428043	1.19015938128418
1423	YBL031W	1	3.175	6.0284	19.14017	19.1735905877778	1.78537418131042	10.7417224330179	12.6808408598325	1.42337175870027
1424	YBL031W	2	2.2551	9.3705	21.13141455	19.1735905877778	1.78537418131042	14.071670833301	12.6808408598325	1.42337175870027
1425	YBL031W	3	2.661	6.5744	17.4944784	19.1735905877778	1.78537418131042	10.7245372297811	12.6808408598325	1.42337175870027
1426	YBL031W	4	2.7322	6.2829	17.16613938	19.1735905877778	1.78537418131042	10.3852364975768	12.6808408598325	1.42337175870027
1427	YBL031W	5	2.0199	9.6387	19.46921013	19.1735905877778	1.78537418131042	13.6988275293921	12.6808408598325	1.42337175870027
1428	YBL031W	6	2.3186	8.5154	19.74380644	19.1735905877778	1.78537418131042	12.966356826772	12.6808408598325	1.42337175870027
1429	YBL031W	7	2.4425	7.629	18.6338325	19.1735905877778	1.78537418131042	11.9229823510102	12.6808408598325	1.42337175870027
1430	YBL031W	8	2.2057	8.2573	18.21312661	19.1735905877778	1.78537418131042	12.2634110408464	12.6808408598325	1.42337175870027
1431	YBL031W	9	2.4075	8.0142	19.2941865	19.1735905877778	1.78537418131042	12.4349294106682	12.6808408598325	1.42337175870027
1432	YBL031W	10	3.1708	6.3146	20.02233368	19.1735905877778	1.78537418131042	11.2442442278584	12.6808408598325	1.42337175870027
1433	YBL031W	11	3.2676	6.5157	21.29070132	19.1735905877778	1.78537418131042	11.7781077678345	12.6808408598325	1.42337175870027
1434	YBL031W	12	2.1773	9.5872	20.87421056	19.1735905877778	1.78537418131042	14.1465625323197	12.6808408598325	1.42337175870027
1435	YBL031W	13	2.111	10.073	21.264103	19.1735905877778	1.78537418131042	14.6353445302459	12.6808408598325	1.42337175870027
1436	YBL031W	14	2.329	9.147	21.303363	19.1735905877778	1.78537418131042	13.9592930107868	12.6808408598325	1.42337175870027
1437	YBL031W	15	1.8283	11.034	20.1734622	19.1735905877778	1.78537418131042	14.9195838385258	12.6808408598325	1.42337175870027
1438	YBL031W	16	1.7303	10.496	18.1612288	19.1735905877778	1.78537418131042	13.8065295235552	12.6808408598325	1.42337175870027
1439	YBL031W	17	1.6714	9.0601	15.14305114	19.1735905877778	1.78537418131042	11.7131361143596	12.6808408598325	1.42337175870027
1440	YBL031W	18	1.6719	9.9323	16.60581237	19.1735905877778	1.78537418131042	12.8426597791326	12.6808408598325	1.42337175870027
1441	YBL032W	1	13.7	6.2025	84.97425	83.2893128433333	3.51676079030996	22.9576302266806	25.0201559020022	1.75358150343877
1442	YBL032W	2	10.545	7.5849	79.9827705	83.2893128433333	3.51676079030996	24.6304956500159	25.0201559020022	1.75358150343877
1443	YBL032W	3	9.2196	9.0904	83.80985184	83.2893128433333	3.51676079030996	27.6019035062138	25.0201559020022	1.75358150343877
1444	YBL032W	4	9.0311	8.945	80.7831895	83.2893128433333	3.51676079030996	26.8813249315859	25.0201559020022	1.75358150343877
1445	YBL032W	5	9.7342	8.2596	80.40059832	83.2893128433333	3.51676079030996	25.769687267871	25.0201559020022	1.75358150343877
1446	YBL032W	6	12.29	6.6905	82.226245	83.2893128433333	3.51676079030996	23.4549502700922	25.0201559020022	1.75358150343877
1447	YBL032W	7	9.992	8.1995	81.929404	83.2893128433333	3.51676079030996	25.918721961123	25.0201559020022	1.75358150343877
1448	YBL032W	8	11.369	7.1055	80.7824295	83.2893128433333	3.51676079030996	23.958287768792	25.0201559020022	1.75358150343877
1449	YBL032W	9	8.9122	9.1069	81.16251418	83.2893128433333	3.51676079030996	27.1871090847453	25.0201559020022	1.75358150343877
1450	YBL032W	10	8.7812	8.9647	78.72082364	83.2893128433333	3.51676079030996	26.5651758451833	25.0201559020022	1.75358150343877
1451	YBL032W	11	10.243	7.9079	81.0006197	83.2893128433333	3.51676079030996	25.3089865566686	25.0201559020022	1.75358150343877
1452	YBL032W	12	10.174	7.7627	78.9777098	83.2893128433333	3.51676079030996	24.7604577474743	25.0201559020022	1.75358150343877
1453	YBL032W	13	14.566	5.8316	84.9430856	83.2893128433333	3.51676079030996	22.2565517990762	25.0201559020022	1.75358150343877
1454	YBL032W	14	14.831	5.7159	84.7725129	83.2893128433333	3.51676079030996	22.0125238554126	25.0201559020022	1.75358150343877
1455	YBL032W	15	12.428	7.1363	88.6899364	83.2893128433333	3.51676079030996	25.157861457829	25.0201559020022	1.75358150343877
1456	YBL032W	16	10.225	8.573	87.658925	83.2893128433333	3.51676079030996	27.4134996675908	25.0201559020022	1.75358150343877
1457	YBL032W	17	12.535	7.1347	89.4334645	83.2893128433333	3.51676079030996	25.2602640359944	25.0201559020022	1.75358150343877
1458	YBL032W	18	14.618	6.0856	88.9593008	83.2893128433333	3.51676079030996	23.2673746036909	25.0201559020022	1.75358150343877
1459	YBL033C	1	5.0771	7.047	35.7783237	46.8586614277778	8.0173036340937	15.878597139354	16.7944831672309	1.44620300358514
1460	YBL033C	2	4.4517	8.2592	36.76748064	46.8586614277778	8.0173036340937	17.4261291198558	16.7944831672309	1.44620300358514
1461	YBL033C	3	3.4811	9.7917	34.08588687	46.8586614277778	8.0173036340937	18.2690661629154	16.7944831672309	1.44620300358514
1462	YBL033C	4	5.0081	7.243	36.2736683	46.8586614277778	8.0173036340937	16.2089536829772	16.7944831672309	1.44620300358514
1463	YBL033C	5	6.3752	6.306	40.2020112	46.8586614277778	8.0173036340937	15.9221192881852	16.7944831672309	1.44620300358514
1464	YBL033C	6	6.4928	6.4626	41.96036928	46.8586614277778	8.0173036340937	16.4673338008594	16.7944831672309	1.44620300358514
1465	YBL033C	7	7.4635	5.9588	44.4735038	46.8586614277778	8.0173036340937	16.2790882559018	16.7944831672309	1.44620300358514
1466	YBL033C	8	7.3782	7.1355	52.6471461	46.8586614277778	8.0173036340937	19.3820460993299	16.7944831672309	1.44620300358514
1467	YBL033C	9	8.4183	6.3516	53.46967428	46.8586614277778	8.0173036340937	18.4287271171084	16.7944831672309	1.44620300358514
1468	YBL033C	10	8.8969	5.4741	48.70252029	46.8586614277778	8.0173036340937	16.3279657740788	16.7944831672309	1.44620300358514
1469	YBL033C	11	7.0949	7.3609	52.22484941	46.8586614277778	8.0173036340937	19.6066798316816	16.7944831672309	1.44620300358514
1470	YBL033C	12	9.196	5.6448	51.9095808	46.8586614277778	8.0173036340937	17.1178036470758	16.7944831672309	1.44620300358514
1471	YBL033C	13	10.305	5.4012	55.659366	46.8586614277778	8.0173036340937	17.3386091610371	16.7944831672309	1.44620300358514
1472	YBL033C	14	9.1265	5.6603	51.65872795	46.8586614277778	8.0173036340937	17.0998215726184	16.7944831672309	1.44620300358514
1473	YBL033C	15	13.194	4.3394	57.2540436	46.8586614277778	8.0173036340937	15.7622395869952	16.7944831672309	1.44620300358514
1474	YBL033C	16	13.374	4.3003	57.5122122	46.8586614277778	8.0173036340937	15.7264034707132	16.7944831672309	1.44620300358514
1475	YBL033C	17	13.4	3.8797	51.98798	46.8586614277778	8.0173036340937	14.2020338686401	16.7944831672309	1.44620300358514
1476	YBL033C	18	7.5742	5.3984	40.88856128	46.8586614277778	8.0173036340937	14.8570794308287	16.7944831672309	1.44620300358514
1477	YBL034C	1	NA	NA	NA	NA	NA	NA	NA	NA
1478	YBL034C	2	NA	NA	NA	NA	NA	NA	NA	NA
1479	YBL034C	3	NA	NA	NA	NA	NA	NA	NA	NA
1480	YBL034C	4	NA	NA	NA	NA	NA	NA	NA	NA
1481	YBL034C	5	NA	NA	NA	NA	NA	NA	NA	NA
1482	YBL034C	6	NA	NA	NA	NA	NA	NA	NA	NA
1483	YBL034C	7	NA	NA	NA	NA	NA	NA	NA	NA
1484	YBL034C	8	NA	NA	NA	NA	NA	NA	NA	NA
1485	YBL034C	9	NA	NA	NA	NA	NA	NA	NA	NA
1486	YBL034C	10	NA	NA	NA	NA	NA	NA	NA	NA
1487	YBL034C	11	NA	NA	NA	NA	NA	NA	NA	NA
1488	YBL034C	12	NA	NA	NA	NA	NA	NA	NA	NA
1489	YBL034C	13	NA	NA	NA	NA	NA	NA	NA	NA
1490	YBL034C	14	NA	NA	NA	NA	NA	NA	NA	NA
1491	YBL034C	15	NA	NA	NA	NA	NA	NA	NA	NA
1492	YBL034C	16	NA	NA	NA	NA	NA	NA	NA	NA
1493	YBL034C	17	NA	NA	NA	NA	NA	NA	NA	NA
1494	YBL034C	18	NA	NA	NA	NA	NA	NA	NA	NA
1495	YBL035C	1	NA	NA	NA	NA	NA	NA	NA	NA
1496	YBL035C	2	NA	NA	NA	NA	NA	NA	NA	NA
1497	YBL035C	3	NA	NA	NA	NA	NA	NA	NA	NA
1498	YBL035C	4	NA	NA	NA	NA	NA	NA	NA	NA
1499	YBL035C	5	NA	NA	NA	NA	NA	NA	NA	NA
1500	YBL035C	6	NA	NA	NA	NA	NA	NA	NA	NA
1501	YBL035C	7	NA	NA	NA	NA	NA	NA	NA	NA
1502	YBL035C	8	NA	NA	NA	NA	NA	NA	NA	NA
1503	YBL035C	9	NA	NA	NA	NA	NA	NA	NA	NA
1504	YBL035C	10	NA	NA	NA	NA	NA	NA	NA	NA
1505	YBL035C	11	NA	NA	NA	NA	NA	NA	NA	NA
1506	YBL035C	12	NA	NA	NA	NA	NA	NA	NA	NA
1507	YBL035C	13	NA	NA	NA	NA	NA	NA	NA	NA
1508	YBL035C	14	NA	NA	NA	NA	NA	NA	NA	NA
1509	YBL035C	15	NA	NA	NA	NA	NA	NA	NA	NA
1510	YBL035C	16	NA	NA	NA	NA	NA	NA	NA	NA
1511	YBL035C	17	NA	NA	NA	NA	NA	NA	NA	NA
1512	YBL035C	18	NA	NA	NA	NA	NA	NA	NA	NA
1513	YBL036C	1	4.4914	6.4062	28.77280668	36.8284136	2.67316608412771	13.5766105546788	14.015981750268	0.799713205277403
1514	YBL036C	2	6.1655	5.3518	32.9965229	36.8284136	2.67316608412771	13.2887467902816	14.015981750268	0.799713205277403
1515	YBL036C	3	6.8705	5.023	34.5105215	36.8284136	2.67316608412771	13.1661060870137	14.015981750268	0.799713205277403
1516	YBL036C	4	6.3875	5.5179	35.24558625	36.8284136	2.67316608412771	13.945666723713	14.015981750268	0.799713205277403
1517	YBL036C	5	6.6584	5.5528	36.97276352	36.8284136	2.67316608412771	14.3283760864187	14.015981750268	0.799713205277403
1518	YBL036C	6	8.6224	4.4341	38.23258384	36.8284136	2.67316608412771	13.0202572941146	14.015981750268	0.799713205277403
1519	YBL036C	7	8.3607	4.6584	38.94748488	36.8284136	2.67316608412771	13.4697054000818	14.015981750268	0.799713205277403
1520	YBL036C	8	6.3002	6.3641	40.09510282	36.8284136	2.67316608412771	15.9740177743973	14.015981750268	0.799713205277403
1521	YBL036C	9	7.4889	4.9174	36.82591686	36.8284136	2.67316608412771	13.4568853590779	14.015981750268	0.799713205277403
1522	YBL036C	10	6.1358	6.106	37.4651948	36.8284136	2.67316608412771	15.1248960144789	14.015981750268	0.799713205277403
1523	YBL036C	11	7.0198	5.6033	39.33404534	36.8284136	2.67316608412771	14.845890214252	14.015981750268	0.799713205277403
1524	YBL036C	12	7.1391	5.523	39.4292493	36.8284136	2.67316608412771	14.7569557796959	14.015981750268	0.799713205277403
1525	YBL036C	13	6.7499	5.5844	37.69414156	36.8284136	2.67316608412771	14.5085893224553	14.015981750268	0.799713205277403
1526	YBL036C	14	7.9273	4.6964	37.22977172	36.8284136	2.67316608412771	13.2229308364601	14.015981750268	0.799713205277403
1527	YBL036C	15	7.3756	4.9251	36.32556756	36.8284136	2.67316608412771	13.3756141088832	14.015981750268	0.799713205277403
1528	YBL036C	16	7.4491	5.0981	37.97625671	36.8284136	2.67316608412771	13.9142644194097	14.015981750268	0.799713205277403
1529	YBL036C	17	6.9064	5.4675	37.760742	36.8284136	2.67316608412771	14.368606643826	14.015981750268	0.799713205277403
1530	YBL036C	18	7.0784	5.2409	37.09718656	36.8284136	2.67316608412771	13.9435520955854	14.015981750268	0.799713205277403
1531	YBL037W	1	2.8763	4.3357	12.47077391	11.3066194555556	1.27568926262664	7.35319892574565	7.41793915635616	1.36361900616726
1532	YBL037W	2	2.5198	5.1077	12.87038246	11.3066194555556	1.27568926262664	8.10790062167402	7.41793915635616	1.36361900616726
1533	YBL037W	3	1.6565	7.174	11.883731	11.3066194555556	1.27568926262664	9.23330310311538	7.41793915635616	1.36361900616726
1534	YBL037W	4	2.5532	5.1936	13.26029952	11.3066194555556	1.27568926262664	8.29871626139079	7.41793915635616	1.36361900616726
1535	YBL037W	5	1.8528	6.0361	11.18368608	11.3066194555556	1.27568926262664	8.21619422527778	7.41793915635616	1.36361900616726
1536	YBL037W	6	3.08	3.9126	12.050808	11.3066194555556	1.27568926262664	6.86658513242208	7.41793915635616	1.36361900616726
1537	YBL037W	7	2.5663	4.8678	12.49223514	11.3066194555556	1.27568926262664	7.79805759240671	7.41793915635616	1.36361900616726
1538	YBL037W	8	1.6009	7.9521	12.73051689	11.3066194555556	1.27568926262664	10.0615278840228	7.41793915635616	1.36361900616726
1539	YBL037W	9	1.9247	5.6825	10.93710775	11.3066194555556	1.27568926262664	7.88353440972861	7.41793915635616	1.36361900616726
1540	YBL037W	10	1.7076	7.0063	11.96395788	11.3066194555556	1.27568926262664	9.15549442109185	7.41793915635616	1.36361900616726
1541	YBL037W	11	2.4404	3.9585	9.6603234	11.3066194555556	1.27568926262664	6.18388148163433	7.41793915635616	1.36361900616726
1542	YBL037W	12	2.0875	4.7894	9.9978725	11.3066194555556	1.27568926262664	6.91981289859054	7.41793915635616	1.36361900616726
1543	YBL037W	13	3.3807	3.1551	10.66644657	11.3066194555556	1.27568926262664	5.80118139459602	7.41793915635616	1.36361900616726
1544	YBL037W	14	2.6818	3.9686	10.64299148	11.3066194555556	1.27568926262664	6.49905962332459	7.41793915635616	1.36361900616726
1545	YBL037W	15	3.4122	3.0121	10.27788762	11.3066194555556	1.27568926262664	5.56399364667161	7.41793915635616	1.36361900616726
1546	YBL037W	16	2.192	5.2999	11.6173808	11.3066194555556	1.27568926262664	7.84671628784423	7.41793915635616	1.36361900616726
1547	YBL037W	17	2.2231	4.62	10.270722	11.3066194555556	1.27568926262664	6.88844943655682	7.41793915635616	1.36361900616726
1548	YBL037W	18	3.108	2.7484	8.5420272	11.3066194555556	1.27568926262664	4.84529746831709	7.41793915635616	1.36361900616726
1549	YBL038W	1	1.4884	7.7532	11.53986288	15.8633106494444	1.93598614386968	9.458904	9.65680288817029	1.10731649999937
1550	YBL038W	2	2.3002	6.1187	14.07423374	15.8633106494444	1.93598614386968	9.27987144226352	9.65680288817029	1.10731649999937
1551	YBL038W	3	2.4287	6.1135	14.84785745	15.8633106494444	1.93598614386968	9.52745383198339	9.65680288817029	1.10731649999937
1552	YBL038W	4	2.1426	6.7371	14.43491046	15.8633106494444	1.93598614386968	9.86151282816516	9.65680288817029	1.10731649999937
1553	YBL038W	5	2.228	7.4886	16.6846008	15.8633106494444	1.93598614386968	11.1778486995879	9.65680288817029	1.10731649999937
1554	YBL038W	6	3.1894	5.5045	17.5560523	15.8633106494444	1.93598614386968	9.8304267397377	9.65680288817029	1.10731649999937
1555	YBL038W	7	2.9043	5.6277	16.34452911	15.8633106494444	1.93598614386968	9.59073023665805	9.65680288817029	1.10731649999937
1556	YBL038W	8	3.7883	4.2286	16.01920538	15.8633106494444	1.93598614386968	8.23035915801176	9.65680288817029	1.10731649999937
1557	YBL038W	9	3.1319	6.1886	19.38207634	15.8633106494444	1.93598614386968	10.9520736683846	9.65680288817029	1.10731649999937
1558	YBL038W	10	2.675	6.7918	18.168065	15.8633106494444	1.93598614386968	11.1082790686497	9.65680288817029	1.10731649999937
1559	YBL038W	11	3.112	5.8302	18.1435824	15.8633106494444	1.93598614386968	10.2849751632408	9.65680288817029	1.10731649999937
1560	YBL038W	12	3.0185	5.7435	17.33675475	15.8633106494444	1.93598614386968	9.97865977507125	9.65680288817029	1.10731649999937
1561	YBL038W	13	2.6857	6.4564	17.33995348	15.8633106494444	1.93598614386968	10.5808163980041	9.65680288817029	1.10731649999937
1562	YBL038W	14	2.3001	6.7145	15.44402145	15.8633106494444	1.93598614386968	10.1832648019201	9.65680288817029	1.10731649999937
1563	YBL038W	15	2.2985	6.6369	15.25491465	15.8633106494444	1.93598614386968	10.0620744899143	9.65680288817029	1.10731649999937
1564	YBL038W	16	2.764	5.2424	14.4899936	15.8633106494444	1.93598614386968	8.71563781077667	9.65680288817029	1.10731649999937
1565	YBL038W	17	4.0777	3.4784	14.18387168	15.8633106494444	1.93598614386968	7.02404294204641	9.65680288817029	1.10731649999937
1566	YBL038W	18	3.2126	4.4497	14.29510622	15.8633106494444	1.93598614386968	7.97552093264973	9.65680288817029	1.10731649999937
1567	YBL039C	1	9.0913	7.1729	65.21098577	64.1506588711111	4.15562076603183	21.6275722130255	24.794058465223	3.1851088417298
1568	YBL039C	2	6.9255	9.059	62.7381045	64.1506588711111	4.15562076603183	23.8399766917986	24.794058465223	3.1851088417298
1569	YBL039C	3	7.3064	7.8252	57.17404128	64.1506588711111	4.15562076603183	21.1517920712231	24.794058465223	3.1851088417298
1570	YBL039C	4	8.1846	7.2962	59.71647852	64.1506588711111	4.15562076603183	20.8735088228506	24.794058465223	3.1851088417298
1571	YBL039C	5	10.275	5.7554	59.136735	64.1506588711111	4.15562076603183	18.4487279946071	24.794058465223	3.1851088417298
1572	YBL039C	6	6.7651	8.6545	58.54855795	64.1506588711111	4.15562076603183	22.5101864669815	24.794058465223	3.1851088417298
1573	YBL039C	7	8.2719	7.8372	64.82853468	64.1506588711111	4.15562076603183	22.5405011478027	24.794058465223	3.1851088417298
1574	YBL039C	8	6.5532	10.593	69.4180476	64.1506588711111	4.15562076603183	27.1172524092468	24.794058465223	3.1851088417298
1575	YBL039C	9	6.7279	9.0235	60.70920565	64.1506588711111	4.15562076603183	23.4053309564888	24.794058465223	3.1851088417298
1576	YBL039C	10	6.5438	9.9583	65.16512354	64.1506588711111	4.15562076603183	25.4741800603745	24.794058465223	3.1851088417298
1577	YBL039C	11	5.8336	11.438	66.7247168	64.1506588711111	4.15562076603183	27.6260259675256	24.794058465223	3.1851088417298
1578	YBL039C	12	7.6121	9.3829	71.42357309	64.1506588711111	4.15562076603183	25.8874534078994	24.794058465223	3.1851088417298
1579	YBL039C	13	6.1457	10.265	63.0856105	64.1506588711111	4.15562076603183	25.4474712256935	24.794058465223	3.1851088417298
1580	YBL039C	14	5.5105	11.939	65.7898595	64.1506588711111	4.15562076603183	28.0261508696878	24.794058465223	3.1851088417298
1581	YBL039C	15	5.0463	13.682	69.0434766	64.1506588711111	4.15562076603183	30.735205332667	24.794058465223	3.1851088417298
1582	YBL039C	16	5.6614	11.102	62.8528628	64.1506588711111	4.15562076603183	26.4157620144792	24.794058465223	3.1851088417298
1583	YBL039C	17	4.982	12.67	63.12194	64.1506588711111	4.15562076603183	28.2799395296383	24.794058465223	3.1851088417298
1584	YBL039C	18	6.7833	10.323	70.0240059	64.1506588711111	4.15562076603183	26.8860151920232	24.794058465223	3.1851088417298
1585	YBL040C	1	7.4893	10.493	78.5852249	69.0053089583333	3.43443898666427	28.7157581281724	21.9218820622941	2.40104735406404
1586	YBL040C	2	8.6347	8.8867	76.73398849	69.0053089583333	3.43443898666427	26.113443578243	21.9218820622941	2.40104735406404
1587	YBL040C	3	8.673	7.8964	68.4854772	69.0053089583333	3.43443898666427	23.2548644838468	21.9218820622941	2.40104735406404
1588	YBL040C	4	12.217	5.7014	69.6540038	69.0053089583333	3.43443898666427	19.9280038454763	21.9218820622941	2.40104735406404
1589	YBL040C	5	10.6	6.3031	66.81286	69.0053089583333	3.43443898666427	20.5214068198552	21.9218820622941	2.40104735406404
1590	YBL040C	6	10.207	6.532	66.672124	69.0053089583333	3.43443898666427	20.8686921959187	21.9218820622941	2.40104735406404
1591	YBL040C	7	9.1706	7.2875	66.8307475	69.0053089583333	3.43443898666427	22.0687351791228	21.9218820622941	2.40104735406404
1592	YBL040C	8	12.926	5.2988	68.4922888	69.0053089583333	3.43443898666427	19.0506414562198	21.9218820622941	2.40104735406404
1593	YBL040C	9	11.015	6.1119	67.3225785	69.0053089583333	3.43443898666427	20.284695401562	21.9218820622941	2.40104735406404
1594	YBL040C	10	10.422	6.6911	69.7346442	69.0053089583333	3.43443898666427	21.6009601130741	21.9218820622941	2.40104735406404
1595	YBL040C	11	10.139	6.7073	68.0053147	69.0053089583333	3.43443898666427	21.3572481206571	21.9218820622941	2.40104735406404
1596	YBL040C	12	9.6134	7.2476	69.67407784	69.0053089583333	3.43443898666427	22.4715341388429	21.9218820622941	2.40104735406404
1597	YBL040C	13	11.298	5.9663	67.4072574	69.0053089583333	3.43443898666427	20.0542244882623	21.9218820622941	2.40104735406404
1598	YBL040C	14	11.38	6.0537	68.891106	69.0053089583333	3.43443898666427	20.4217063046211	21.9218820622941	2.40104735406404
1599	YBL040C	15	10.527	6.2772	66.0800844	69.0053089583333	3.43443898666427	20.3665879762831	21.9218820622941	2.40104735406404
1600	YBL040C	16	9.5199	7.0175	66.80589825	69.0053089583333	3.43443898666427	21.6520297193906	21.9218820622941	2.40104735406404
1601	YBL040C	17	9.2489	7.1043	65.70696027	69.0053089583333	3.43443898666427	21.6056001501037	21.9218820622941	2.40104735406404
1602	YBL040C	18	8.375	8.3822	70.200925	69.0053089583333	3.43443898666427	24.2577450216421	21.9218820622941	2.40104735406404
1603	YBL042C	1	3.7004	4.279	15.8340116	16.0989354266667	1.38953159728135	8.23126573719984	8.20806776051228	0.978373064241011
1604	YBL042C	2	5.9313	2.4858	14.74402554	16.0989354266667	1.38953159728135	6.05398205211512	8.20806776051228	0.978373064241011
1605	YBL042C	3	4.2836	3.6057	15.44537652	16.0989354266667	1.38953159728135	7.4626666894726	8.20806776051228	0.978373064241011
1606	YBL042C	4	5.1819	3.06	15.856614	16.0989354266667	1.38953159728135	6.9657188315349	8.20806776051228	0.978373064241011
1607	YBL042C	5	4.563	3.3944	15.4886472	16.0989354266667	1.38953159728135	7.25083885186259	8.20806776051228	0.978373064241011
1608	YBL042C	6	4.3381	3.8458	16.68346498	16.0989354266667	1.38953159728135	8.01007300966002	8.20806776051228	0.978373064241011
1609	YBL042C	7	3.6481	3.975	14.5011975	16.0989354266667	1.38953159728135	7.59225	8.20806776051228	0.978373064241011
1610	YBL042C	8	3.9327	3.9233	15.42916191	16.0989354266667	1.38953159728135	7.780310464339	8.20806776051228	0.978373064241011
1611	YBL042C	9	3.213	4.9692	15.9660396	16.0989354266667	1.38953159728135	8.90721303103951	8.20806776051228	0.978373064241011
1612	YBL042C	10	3.6909	4.0445	14.92784505	16.0989354266667	1.38953159728135	7.77017820289374	8.20806776051228	0.978373064241011
1613	YBL042C	11	2.5104	6.0341	15.14800464	16.0989354266667	1.38953159728135	9.56057397849229	8.20806776051228	0.978373064241011
1614	YBL042C	12	3.0837	4.7133	14.53440321	16.0989354266667	1.38953159728135	8.27677489422619	8.20806776051228	0.978373064241011
1615	YBL042C	13	3.3615	4.7289	15.89619735	16.0989354266667	1.38953159728135	8.6701515354932	8.20806776051228	0.978373064241011
1616	YBL042C	14	3.4312	5.2492	18.01105504	16.0989354266667	1.38953159728135	9.72335487966823	8.20806776051228	0.978373064241011
1617	YBL042C	15	3.2814	5.2986	17.38682604	16.0989354266667	1.38953159728135	9.59822048379511	8.20806776051228	0.978373064241011
1618	YBL042C	16	4.027	4.029	16.224783	16.0989354266667	1.38953159728135	8.08515001140981	8.20806776051228	0.978373064241011
1619	YBL042C	17	3.9133	4.5998	18.00039734	16.0989354266667	1.38953159728135	9.0993531464897	8.20806776051228	0.978373064241011
1620	YBL042C	18	5.1204	3.8479	19.70278716	16.0989354266667	1.38953159728135	8.7071438895291	8.20806776051228	0.978373064241011
1621	YBL045C	1	4.9595	3.1336	15.5410892	16.5856888488889	1.26155804421865	6.97850679709635	7.22510301340541	1.09213043194608
1622	YBL045C	2	4.9556	3.4053	16.87530468	16.5856888488889	1.26155804421865	7.58059859290835	7.22510301340541	1.09213043194608
1623	YBL045C	3	5.9231	2.702	16.0042162	16.5856888488889	1.26155804421865	6.57597081596322	7.22510301340541	1.09213043194608
1624	YBL045C	4	5.1719	3.4561	17.87460359	16.5856888488889	1.26155804421865	7.85979754620938	7.22510301340541	1.09213043194608
1625	YBL045C	5	7.5355	2.0039	15.10038845	16.5856888488889	1.26155804421865	5.50087887659372	7.22510301340541	1.09213043194608
1626	YBL045C	6	9.2508	1.8153	16.79297724	16.5856888488889	1.26155804421865	5.52125815224863	7.22510301340541	1.09213043194608
1627	YBL045C	7	4.2849	3.7148	15.91754652	16.5856888488889	1.26155804421865	7.689636	7.22510301340541	1.09213043194608
1628	YBL045C	8	6.8903	2.1259	14.64808877	16.5856888488889	1.26155804421865	5.58035589511485	7.22510301340541	1.09213043194608
1629	YBL045C	9	5.5688	2.7116	15.10035808	16.5856888488889	1.26155804421865	6.39891639027484	7.22510301340541	1.09213043194608
1630	YBL045C	10	6.5861	2.6408	17.39257288	16.5856888488889	1.26155804421865	6.77719015975677	7.22510301340541	1.09213043194608
1631	YBL045C	11	6.4988	2.8538	18.54627544	16.5856888488889	1.26155804421865	7.27511930147348	7.22510301340541	1.09213043194608
1632	YBL045C	12	5.026	3.204	16.103304	16.5856888488889	1.26155804421865	7.18296498780274	7.22510301340541	1.09213043194608
1633	YBL045C	13	4.7595	3.7532	17.8633554	16.5856888488889	1.26155804421865	8.18808558133585	7.22510301340541	1.09213043194608
1634	YBL045C	14	3.9228	3.9503	15.49623684	16.5856888488889	1.26155804421865	7.8239877549145	7.22510301340541	1.09213043194608
1635	YBL045C	15	4.0749	4.0124	16.35012876	16.5856888488889	1.26155804421865	8.09958373230526	7.22510301340541	1.09213043194608
1636	YBL045C	16	4.8766	3.2806	15.99817396	16.5856888488889	1.26155804421865	7.24455723237632	7.22510301340541	1.09213043194608
1637	YBL045C	17	5.3056	3.4237	18.16478272	16.5856888488889	1.26155804421865	7.88611226134044	7.22510301340541	1.09213043194608
1638	YBL045C	18	3.6043	5.2085	18.77299655	16.5856888488889	1.26155804421865	9.88833416358261	7.22510301340541	1.09213043194608
1639	YBL046W	1	6.8089	5.5996	38.12711644	40.5686199277778	2.37822853212349	14.6115228917941	16.9683315587601	1.91921909298967
1640	YBL046W	2	5.6344	6.7863	38.23672872	40.5686199277778	2.37822853212349	16.1085664201547	16.9683315587601	1.91921909298967
1641	YBL046W	3	8.9352	4.5961	41.06707272	40.5686199277778	2.37822853212349	13.7385724487078	16.9683315587601	1.91921909298967
1642	YBL046W	4	8.7947	4.5484	40.00181348	40.5686199277778	2.37822853212349	13.4886711143994	16.9683315587601	1.91921909298967
1643	YBL046W	5	7.704	5.498	42.356592	40.5686199277778	2.37822853212349	15.2602930121279	16.9683315587601	1.91921909298967
1644	YBL046W	6	5.9969	6.6641	39.96394129	40.5686199277778	2.37822853212349	16.319427108532	16.9683315587601	1.91921909298967
1645	YBL046W	7	5.7841	6.7585	39.09183985	40.5686199277778	2.37822853212349	16.254297881675	16.9683315587601	1.91921909298967
1646	YBL046W	8	4.5334	8.4275	38.2052285	40.5686199277778	2.37822853212349	17.9436496617536	16.9683315587601	1.91921909298967
1647	YBL046W	9	5.4282	6.8799	37.34547318	40.5686199277778	2.37822853212349	16.0291335053109	16.9683315587601	1.91921909298967
1648	YBL046W	10	5.5622	7.4962	41.69536364	40.5686199277778	2.37822853212349	17.6792755767358	16.9683315587601	1.91921909298967
1649	YBL046W	11	3.9707	9.4159	37.38771413	40.5686199277778	2.37822853212349	18.762701763783	16.9683315587601	1.91921909298967
1650	YBL046W	12	5.1666	7.425	38.362005	40.5686199277778	2.37822853212349	16.8771409641858	16.9683315587601	1.91921909298967
1651	YBL046W	13	4.8324	8.565	41.389506	40.5686199277778	2.37822853212349	18.8282000969291	16.9683315587601	1.91921909298967
1652	YBL046W	14	5.8325	7.3978	43.1476685	40.5686199277778	2.37822853212349	17.866108194828	16.9683315587601	1.91921909298967
1653	YBL046W	15	4.8142	9.0425	43.5324035	40.5686199277778	2.37822853212349	19.8404072198317	16.9683315587601	1.91921909298967
1654	YBL046W	16	5.3381	8.0281	42.85480061	40.5686199277778	2.37822853212349	18.5483860423796	16.9683315587601	1.91921909298967
1655	YBL046W	17	6.8846	6.5781	45.28758726	40.5686199277778	2.37822853212349	17.2599616962207	16.9683315587601	1.91921909298967
1656	YBL046W	18	4.4423	9.4956	42.18230388	40.5686199277778	2.37822853212349	20.0136524583327	16.9683315587601	1.91921909298967
1657	YBL047C	1	5.3479	22.093	118.1511547	117.601041061111	20.4208018030927	51.091226847543	37.7497701121906	5.88325278719723
1658	YBL047C	2	6.0441	19.751	119.3770191	117.601041061111	20.4208018030927	48.5573424339111	37.7497701121906	5.88325278719723
1659	YBL047C	3	10.088	13.069	131.840072	117.601041061111	20.4208018030927	41.5092507878425	37.7497701121906	5.88325278719723
1660	YBL047C	4	12.645	10.399	131.495355	117.601041061111	20.4208018030927	36.9786451434473	37.7497701121906	5.88325278719723
1661	YBL047C	5	14.68	8.5933	126.149644	117.601041061111	20.4208018030927	32.9247890773077	37.7497701121906	5.88325278719723
1662	YBL047C	6	11.48	11.74	134.7752	117.601041061111	20.4208018030927	39.7776425646367	37.7497701121906	5.88325278719723
1663	YBL047C	7	9.7429	13.426	130.8081754	117.601041061111	20.4208018030927	41.9074046311675	37.7497701121906	5.88325278719723
1664	YBL047C	8	14.645	9.5248	139.490696	117.601041061111	20.4208018030927	36.4502535143557	37.7497701121906	5.88325278719723
1665	YBL047C	9	14.128	10.171	143.695888	117.601041061111	20.4208018030927	38.229973539724	37.7497701121906	5.88325278719723
1666	YBL047C	10	10.888	11.954	130.155152	117.601041061111	20.4208018030927	39.4445774094235	37.7497701121906	5.88325278719723
1667	YBL047C	11	11.202	11.733	131.433066	117.601041061111	20.4208018030927	39.2696341131159	37.7497701121906	5.88325278719723
1668	YBL047C	12	10.612	12.544	133.116928	117.601041061111	20.4208018030927	40.8634157264417	37.7497701121906	5.88325278719723
1669	YBL047C	13	11.729	8.7257	102.3437353	117.601041061111	20.4208018030927	29.8834524629804	37.7497701121906	5.88325278719723
1670	YBL047C	14	9.0612	10.004	90.6482448	117.601041061111	20.4208018030927	30.1138679179411	37.7497701121906	5.88325278719723
1671	YBL047C	15	6.8047	12.596	85.7120012	117.601041061111	20.4208018030927	32.8576987495351	37.7497701121906	5.88325278719723
1672	YBL047C	16	6.3815	13.883	88.5943645	117.601041061111	20.4208018030927	35.0707222958624	37.7497701121906	5.88325278719723
1673	YBL047C	17	8.3953	10.527	88.3773231	117.601041061111	20.4208018030927	30.5016078309603	37.7497701121906	5.88325278719723
1674	YBL047C	18	7.0824	12.8	90.65472	117.601041061111	20.4208018030927	34.0643569732352	37.7497701121906	5.88325278719723
1675	YBL051C	1	1.9055	15.453	29.4456915	21.24850995	4.86157632423157	21.3312979152582	14.3712173834291	3.75935606243203
1676	YBL051C	2	2.6846	10.785	28.953411	21.24850995	4.86157632423157	17.6709518033127	14.3712173834291	3.75935606243203
1677	YBL051C	3	1.9697	12.763	25.1392811	21.24850995	4.86157632423157	17.9123601091341	14.3712173834291	3.75935606243203
1678	YBL051C	4	2.0573	12.64	26.004272	21.24850995	4.86157632423157	18.1299199689353	14.3712173834291	3.75935606243203
1679	YBL051C	5	1.6094	12.939	20.8240266	21.24850995	4.86157632423157	16.4146909863512	14.3712173834291	3.75935606243203
1680	YBL051C	6	1.8659	12.408	23.1520872	21.24850995	4.86157632423157	16.9490736613421	14.3712173834291	3.75935606243203
1681	YBL051C	7	2.5764	8.0004	20.61223056	21.24850995	4.86157632423157	12.8415765921566	14.3712173834291	3.75935606243203
1682	YBL051C	8	2.3668	10.112	23.9330816	21.24850995	4.86157632423157	15.5567130570439	14.3712173834291	3.75935606243203
1683	YBL051C	9	2.8965	8.4522	24.4817973	21.24850995	4.86157632423157	14.3848895421223	14.3712173834291	3.75935606243203
1684	YBL051C	10	2.6091	8.7124	22.73152284	21.24850995	4.86157632423157	14.072885972366	14.3712173834291	3.75935606243203
1685	YBL051C	11	1.6608	13.022	21.6269376	21.24850995	4.86157632423157	16.7817156878312	14.3712173834291	3.75935606243203
1686	YBL051C	12	1.7067	13.004	22.1939268	21.24850995	4.86157632423157	16.9885203625036	14.3712173834291	3.75935606243203
1687	YBL051C	13	2.7161	6.1846	16.79799206	21.24850995	4.86157632423157	10.1925885669086	14.3712173834291	3.75935606243203
1688	YBL051C	14	3.8044	4.7881	18.21584764	21.24850995	4.86157632423157	9.33912737278403	14.3712173834291	3.75935606243203
1689	YBL051C	15	2.6294	4.7767	12.55985498	21.24850995	4.86157632423157	7.7456219429408	14.3712173834291	3.75935606243203
1690	YBL051C	16	2.3371	6.5312	15.26406752	21.24850995	4.86157632423157	9.9846220652874	14.3712173834291	3.75935606243203
1691	YBL051C	17	1.7815	8.8632	15.7897908	21.24850995	4.86157632423157	11.8299650810372	14.3712173834291	3.75935606243203
1692	YBL051C	18	1.952	7.555	14.74736	21.24850995	4.86157632423157	10.5553922144087	14.3712173834291	3.75935606243203
1693	YBL052C	1	2.8567	8.8542	25.29379314	11.7140461152222	5.60208429361449	14.9651696689409	4.54031014400994	3.77281853018961
1694	YBL052C	2	6.3299	3.3761	21.37037539	11.7140461152222	5.60208429361449	8.49402874695977	4.54031014400994	3.77281853018961
1695	YBL052C	3	11879	0.00042739	5.07696581	11.7140461152222	5.60208429361449	0.0465815888258	4.54031014400994	3.77281853018961
1696	YBL052C	4	2.7337	4.7111	12.87873407	11.7140461152222	5.60208429361449	7.78928777727316	4.54031014400994	3.77281853018961
1697	YBL052C	5	13240	0.00051595	6.831178	11.7140461152222	5.60208429361449	0.0593678893771709	4.54031014400994	3.77281853018961
1698	YBL052C	6	6.4582	1.9901	12.85246382	11.7140461152222	5.60208429361449	5.05743890207109	4.54031014400994	3.77281853018961
1699	YBL052C	7	3.74	3.4632	12.952368	11.7140461152222	5.60208429361449	6.69751004908541	4.54031014400994	3.77281853018961
1700	YBL052C	8	3.4277	2.8832	9.88274464	11.7140461152222	5.60208429361449	5.33797052689953	4.54031014400994	3.77281853018961
1701	YBL052C	9	6.6013	1.9477	12.85735201	11.7140461152222	5.60208429361449	5.00422466620724	4.54031014400994	3.77281853018961
1702	YBL052C	10	5.0215	2.3634	11.8678131	11.7140461152222	5.60208429361449	5.296073024472	4.54031014400994	3.77281853018961
1703	YBL052C	11	8878.6	0.00057262	5.084063932	11.7140461152222	5.60208429361449	0.0539558772400361	4.54031014400994	3.77281853018961
1704	YBL052C	12	487.03	0.024452	11.90885756	11.7140461152222	5.60208429361449	0.53962522648327	4.54031014400994	3.77281853018961
1705	YBL052C	13	5.0725	2.9475	14.95119375	11.7140461152222	5.60208429361449	6.63842176862279	4.54031014400994	3.77281853018961
1706	YBL052C	14	6.9425	2.2386	15.5414805	11.7140461152222	5.60208429361449	5.89840302516707	4.54031014400994	3.77281853018961
1707	YBL052C	15	21.564	0.6419	13.8419316	11.7140461152222	5.60208429361449	2.98079450718093	4.54031014400994	3.77281853018961
1708	YBL052C	16	7.4219	0.81269	6.031703911	11.7140461152222	5.60208429361449	2.21402471789061	4.54031014400994	3.77281853018961
1709	YBL052C	17	5.9301	0.75561	4.480842861	11.7140461152222	5.60208429361449	1.84004610654196	4.54031014400994	3.77281853018961
1710	YBL052C	18	6.4603	1.1066	7.14896798	11.7140461152222	5.60208429361449	2.81265852294017	4.54031014400994	3.77281853018961
1711	YBL054W	1	6.268	4.2479	26.6258372	29.2516535683333	4.92979867522166	10.6350314452699	13.5467594161466	2.39529652442239
1712	YBL054W	2	8.3253	3.5297	29.38581141	29.2516535683333	4.92979867522166	10.1844537670843	13.5467594161466	2.39529652442239
1713	YBL054W	3	6.3399	5.2236	33.11710164	29.2516535683333	4.92979867522166	13.1525849978894	13.5467594161466	2.39529652442239
1714	YBL054W	4	6.0995	5.4108	33.0031746	29.2516535683333	4.92979867522166	13.3631424869183	13.5467594161466	2.39529652442239
1715	YBL054W	5	4.9605	7.6311	37.85407155	29.2516535683333	4.92979867522166	16.9961232463525	13.5467594161466	2.39529652442239
1716	YBL054W	6	7.7007	4.1374	31.86087618	29.2516535683333	4.92979867522166	11.4813409106747	13.5467594161466	2.39529652442239
1717	YBL054W	7	2.8914	7.9701	23.04474714	29.2516535683333	4.92979867522166	13.5524514085281	13.5467594161466	2.39529652442239
1718	YBL054W	8	2.395	11.886	28.46697	29.2516535683333	4.92979867522166	18.3945210706884	13.5467594161466	2.39529652442239
1719	YBL054W	9	4.387	7.8178	34.2966886	29.2516535683333	4.92979867522166	16.3745122717313	13.5467594161466	2.39529652442239
1720	YBL054W	10	5.2571	6.1037	32.08776127	29.2516535683333	4.92979867522166	13.9947871889393	13.5467594161466	2.39529652442239
1721	YBL054W	11	4.3795	7.8422	34.3449149	29.2516535683333	4.92979867522166	16.4115718817175	13.5467594161466	2.39529652442239
1722	YBL054W	12	5.7498	5.8566	33.67427868	29.2516535683333	4.92979867522166	14.0433892104893	13.5467594161466	2.39529652442239
1723	YBL054W	13	3.7319	8.0909	30.19442971	29.2516535683333	4.92979867522166	15.6301027296892	13.5467594161466	2.39529652442239
1724	YBL054W	14	5.3062	4.6506	24.67701372	29.2516535683333	4.92979867522166	10.7127456800874	13.5467594161466	2.39529652442239
1725	YBL054W	15	3.6326	6.5558	23.81459908	29.2516535683333	4.92979867522166	12.4949489254124	13.5467594161466	2.39529652442239
1726	YBL054W	16	2.8497	6.8745	19.59026265	29.2516535683333	4.92979867522166	11.6048808950125	13.5467594161466	2.39529652442239
1727	YBL054W	17	3.3914	7.1924	24.39230536	29.2516535683333	4.92979867522166	13.2453469970123	13.5467594161466	2.39529652442239
1728	YBL054W	18	5.0886	5.1289	26.09892054	29.2516535683333	4.92979867522166	11.5697343771413	13.5467594161466	2.39529652442239
1729	YBL055C	1	1.2363	22.69	28.051647	29.6014491233333	5.80705416061208	25.2287905066811	15.8337397437402	4.38619280577224
1730	YBL055C	2	2.326	9.5331	22.1739906	29.6014491233333	5.80705416061208	14.5391495552133	15.8337397437402	4.38619280577224
1731	YBL055C	3	1.5384	16.761	25.7851224	29.6014491233333	5.80705416061208	20.789046071102	15.8337397437402	4.38619280577224
1732	YBL055C	4	4.4924	5.1568	23.16640832	29.6014491233333	5.80705416061208	10.9299832765003	15.8337397437402	4.38619280577224
1733	YBL055C	5	2.7636	11.086	30.6372696	29.6014491233333	5.80705416061208	18.4294538927663	15.8337397437402	4.38619280577224
1734	YBL055C	6	2.7109	13.44	36.434496	29.6014491233333	5.80705416061208	22.1287059323405	15.8337397437402	4.38619280577224
1735	YBL055C	7	3.7614	9.9438	37.40260932	29.6014491233333	5.80705416061208	19.2853329386924	15.8337397437402	4.38619280577224
1736	YBL055C	8	3.6643	10.17	37.265931	29.6014491233333	5.80705416061208	19.4677815446445	15.8337397437402	4.38619280577224
1737	YBL055C	9	2.5591	9.7099	24.84860509	29.6014491233333	5.80705416061208	15.5331088505615	15.8337397437402	4.38619280577224
1738	YBL055C	10	8.2617	3.3554	27.72130818	29.6014491233333	5.80705416061208	9.64448430281122	15.8337397437402	4.38619280577224
1739	YBL055C	11	3.8899	7.0201	27.30748699	29.6014491233333	5.80705416061208	13.8456234752538	15.8337397437402	4.38619280577224
1740	YBL055C	12	5.9766	4.6279	27.65910714	29.6014491233333	5.80705416061208	11.313866798456	15.8337397437402	4.38619280577224
1741	YBL055C	13	6.562	4.5559	29.8958158	29.6014491233333	5.80705416061208	11.6705761298755	15.8337397437402	4.38619280577224
1742	YBL055C	14	4.9137	5.6618	27.82038666	29.6014491233333	5.80705416061208	12.5504368526194	15.8337397437402	4.38619280577224
1743	YBL055C	15	6.4529	4.9257	31.78504953	29.6014491233333	5.80705416061208	12.5125384502874	15.8337397437402	4.38619280577224
1744	YBL055C	16	6.3761	5.4652	34.84666172	29.6014491233333	5.80705416061208	13.8001440438911	15.8337397437402	4.38619280577224
1745	YBL055C	17	4.6199	8.7733	40.53176867	29.6014491233333	5.80705416061208	18.8572894678029	15.8337397437402	4.38619280577224
1746	YBL055C	18	1.8119	10.758	19.4924202	29.6014491233333	5.80705416061208	14.4810032978244	15.8337397437402	4.38619280577224
1747	YBL056W	1	4.8177	10.356	49.8921012	46.3935560572222	4.75881071609435	22.7306533128109	19.9116725455646	2.75824968759558
1748	YBL056W	2	5.3426	9.5438	50.98870588	46.3935560572222	4.75881071609435	22.0596013376839	19.9116725455646	2.75824968759558
1749	YBL056W	3	4.7954	11.089	53.1761906	46.3935560572222	4.75881071609435	24.2831377207189	19.9116725455646	2.75824968759558
1750	YBL056W	4	5.4561	9.6073	52.41838953	46.3935560572222	4.75881071609435	22.4410158801149	19.9116725455646	2.75824968759558
1751	YBL056W	5	5.172	9.8767	51.0822924	46.3935560572222	4.75881071609435	22.4616223222429	19.9116725455646	2.75824968759558
1752	YBL056W	6	5.7355	9.6398	55.2890729	46.3935560572222	4.75881071609435	23.0862644215434	19.9116725455646	2.75824968759558
1753	YBL056W	7	4.3516	10.203	44.3993748	46.3935560572222	4.75881071609435	21.2839568944405	19.9116725455646	2.75824968759558
1754	YBL056W	8	6.0305	7.9753	48.09504665	46.3935560572222	4.75881071609435	19.5850051199315	19.9116725455646	2.75824968759558
1755	YBL056W	9	5.3998	8.3989	45.35238022	46.3935560572222	4.75881071609435	19.5169184614211	19.9116725455646	2.75824968759558
1756	YBL056W	10	4.0227	11.388	45.8105076	46.3935560572222	4.75881071609435	22.8405354698352	19.9116725455646	2.75824968759558
1757	YBL056W	11	5.9849	7.6003	45.48703547	46.3935560572222	4.75881071609435	18.5934159229185	19.9116725455646	2.75824968759558
1758	YBL056W	12	6.6673	6.2285	41.52727805	46.3935560572222	4.75881071609435	16.0826817208582	19.9116725455646	2.75824968759558
1759	YBL056W	13	6.8858	5.9628	41.05864824	46.3935560572222	4.75881071609435	15.6468689431935	19.9116725455646	2.75824968759558
1760	YBL056W	14	5.3722	7.251	38.9538222	46.3935560572222	4.75881071609435	16.8063727428675	19.9116725455646	2.75824968759558
1761	YBL056W	15	5.45	7.6337	41.603665	46.3935560572222	4.75881071609435	17.8210520876434	19.9116725455646	2.75824968759558
1762	YBL056W	16	5.7324	7.4925	42.950007	46.3935560572222	4.75881071609435	17.938866392487	19.9116725455646	2.75824968759558
1763	YBL056W	17	6.5481	6.6176	43.33270656	46.3935560572222	4.75881071609435	16.9339457578987	19.9116725455646	2.75824968759558
1764	YBL056W	18	5.6949	7.6677	43.66678473	46.3935560572222	4.75881071609435	18.2981913115537	19.9116725455646	2.75824968759558
1765	YBL057C	1	4.1436	3.6563	15.15024468	20.1324131861111	2.51375709775998	7.44270378447806	6.99881339291571	1.27830533797846
1766	YBL057C	2	4.2255	4.5055	19.03799025	20.1324131861111	2.51375709775998	9.26151526864665	6.99881339291571	1.27830533797846
1767	YBL057C	3	9.2369	1.7948	16.57838812	20.1324131861111	2.51375709775998	5.45480439592255	6.99881339291571	1.27830533797846
1768	YBL057C	4	6.442	2.8515	18.369363	20.1324131861111	2.51375709775998	7.23741933250382	6.99881339291571	1.27830533797846
1769	YBL057C	5	5.1765	3.698	19.142697	20.1324131861111	2.51375709775998	8.41366112379147	6.99881339291571	1.27830533797846
1770	YBL057C	6	6.3891	2.957	18.8925687	20.1324131861111	2.51375709775998	7.47431104824384	6.99881339291571	1.27830533797846
1771	YBL057C	7	4.9484	3.7868	18.73860112	20.1324131861111	2.51375709775998	8.42373638721061	6.99881339291571	1.27830533797846
1772	YBL057C	8	17.815	1.1239	20.0222785	20.1324131861111	2.51375709775998	4.7437367977313	6.99881339291571	1.27830533797846
1773	YBL057C	9	10.619	1.9583	20.7951877	20.1324131861111	2.51375709775998	6.38147444348953	6.99881339291571	1.27830533797846
1774	YBL057C	10	8.7031	2.471	21.5053601	20.1324131861111	2.51375709775998	7.28970128380443	6.99881339291571	1.27830533797846
1775	YBL057C	11	17.839	1.0072	17.9674408	20.1324131861111	2.51375709775998	4.25403412936004	6.99881339291571	1.27830533797846
1776	YBL057C	12	7.1907	2.8782	20.69627274	20.1324131861111	2.51375709775998	7.71803162731716	6.99881339291571	1.27830533797846
1777	YBL057C	13	12.61	1.8915	23.851815	20.1324131861111	2.51375709775998	6.71682276619683	6.99881339291571	1.27830533797846
1778	YBL057C	14	17.487	1.4412	25.2022644	20.1324131861111	2.51375709775998	6.02673240266067	6.99881339291571	1.27830533797846
1779	YBL057C	15	6.5461	3.1194	20.41990434	20.1324131861111	2.51375709775998	7.98109325833222	6.99881339291571	1.27830533797846
1780	YBL057C	16	10.448	2.1004	21.9449792	20.1324131861111	2.51375709775998	6.78919982852766	6.99881339291571	1.27830533797846
1781	YBL057C	17	7.896	2.6177	20.6693592	20.1324131861111	2.51375709775998	7.35569042156071	6.99881339291571	1.27830533797846
1782	YBL057C	18	11.129	2.1025	23.3987225	20.1324131861111	2.51375709775998	7.01397277270521	6.99881339291571	1.27830533797846
1783	YBL058W	1	4.3997	4.6789	20.58575633	23.8249679227778	4.11972679020369	9.8142088469951	11.5345376883223	1.60996037607503
1784	YBL058W	2	4.3953	5.0818	22.33603554	23.8249679227778	4.11972679020369	10.6539788533286	11.5345376883223	1.60996037607503
1785	YBL058W	3	2.5818	7.1892	18.56107656	23.8249679227778	4.11972679020369	11.5515926003799	11.5345376883223	1.60996037607503
1786	YBL058W	4	2.7369	7.412	20.2859028	23.8249679227778	4.11972679020369	12.2621006174962	11.5345376883223	1.60996037607503
1787	YBL058W	5	3.4165	6.3391	21.65753515	23.8249679227778	4.11972679020369	11.7170508691123	11.5345376883223	1.60996037607503
1788	YBL058W	6	2.657	8.072	21.447304	23.8249679227778	4.11972679020369	13.1576076050322	11.5345376883223	1.60996037607503
1789	YBL058W	7	3.334	6.0736	20.2493824	23.8249679227778	4.11972679020369	11.0899345780144	11.5345376883223	1.60996037607503
1790	YBL058W	8	3.1183	5.8655	18.29038865	23.8249679227778	4.11972679020369	10.3577157050469	11.5345376883223	1.60996037607503
1791	YBL058W	9	3.9034	5.5459	21.64786606	23.8249679227778	4.11972679020369	10.9570479775419	11.5345376883223	1.60996037607503
1792	YBL058W	10	3.8296	6.3963	24.49527048	23.8249679227778	4.11972679020369	12.5171521749647	11.5345376883223	1.60996037607503
1793	YBL058W	11	4.7461	5.1325	24.35935825	23.8249679227778	4.11972679020369	11.1814313134824	11.5345376883223	1.60996037607503
1794	YBL058W	12	3.9039	6.3932	24.95841348	23.8249679227778	4.11972679020369	12.631869578979	11.5345376883223	1.60996037607503
1795	YBL058W	13	8.4864	2.706	22.9641984	23.8249679227778	4.11972679020369	7.8829639648041	11.5345376883223	1.60996037607503
1796	YBL058W	14	4.0499	6.8836	27.87789164	23.8249679227778	4.11972679020369	13.8528067514531	11.5345376883223	1.60996037607503
1797	YBL058W	15	6.9063	4.0897	28.24469511	23.8249679227778	4.11972679020369	10.747666239299	11.5345376883223	1.60996037607503
1798	YBL058W	16	4.4654	6.3129	28.18962366	23.8249679227778	4.11972679020369	13.3401002696087	11.5345376883223	1.60996037607503
1799	YBL058W	17	9.2797	3.1905	29.60688285	23.8249679227778	4.11972679020369	9.71909253649357	11.5345376883223	1.60996037607503
1800	YBL058W	18	5.4405	6.0825	33.09184125	23.8249679227778	4.11972679020369	14.1873579077686	11.5345376883223	1.60996037607503
1801	YBL059C-A	1	7995.1	0.00059081	4.723585031	5.43892946205556	2.00990241127738	0.0528274670239366	1.4090693337709	1.71128608873228
1802	YBL059C-A	2	2.8891	2.5476	7.36027116	5.43892946205556	2.00990241127738	4.3302455827835	1.4090693337709	1.71128608873228
1803	YBL059C-A	3	42.373	0.18193	7.70891989	5.43892946205556	2.00990241127738	1.1842650867047	1.4090693337709	1.71128608873228
1804	YBL059C-A	4	6907.3	0.00051271	3.541441783	5.43892946205556	2.00990241127738	0.0426114141582033	1.4090693337709	1.71128608873228
1805	YBL059C-A	5	3.6866	2.1933	8.08581978	5.43892946205556	2.00990241127738	4.21125023282564	1.4090693337709	1.71128608873228
1806	YBL059C-A	6	5.4477	1.3801	7.51837077	5.43892946205556	2.00990241127738	3.22119597349758	1.4090693337709	1.71128608873228
1807	YBL059C-A	7	7855.9	0.00048829	3.835957411	5.43892946205556	2.00990241127738	0.0432788590909833	1.4090693337709	1.71128608873228
1808	YBL059C-A	8	3.892	1.9366	7.5372472	5.43892946205556	2.00990241127738	3.82055400793131	1.4090693337709	1.71128608873228
1809	YBL059C-A	9	5721.2	0.00052499	3.003572788	5.43892946205556	2.00990241127738	0.0397095162142794	1.4090693337709	1.71128608873228
1810	YBL059C-A	10	4.4734	1.5459	6.91542906	5.43892946205556	2.00990241127738	3.26964245504826	1.4090693337709	1.71128608873228
1811	YBL059C-A	11	139.39	0.048191	6.71734349	5.43892946205556	2.00990241127738	0.5689600162811	1.4090693337709	1.71128608873228
1812	YBL059C-A	12	47.107	0.14901	7.01941407	5.43892946205556	2.00990241127738	1.02272327174593	1.4090693337709	1.71128608873228
1813	YBL059C-A	13	6328.8	0.00052084	3.296292192	5.43892946205556	2.00990241127738	0.0414347779682875	1.4090693337709	1.71128608873228
1814	YBL059C-A	14	4.2574	1.5751	6.70583074	5.43892946205556	2.00990241127738	3.24997753816453	1.4090693337709	1.71128608873228
1815	YBL059C-A	15	22549	0.00014445	3.25720305	5.43892946205556	2.00990241127738	0.0216910806686181	1.4090693337709	1.71128608873228
1816	YBL059C-A	16	978.84	0.0051229	5.014499436	5.43892946205556	2.00990241127738	0.160277194761714	1.4090693337709	1.71128608873228
1817	YBL059C-A	17	3885.9	0.0008463	3.28863717	5.43892946205556	2.00990241127738	0.0527557924494647	1.4090693337709	1.71128608873228
1818	YBL059C-A	18	6309.6	0.00037576	2.370895296	5.43892946205556	2.00990241127738	0.029847740558122	1.4090693337709	1.71128608873228
1819	YBL059W	1	3.9508	3.5339	13.96173212	10.9621541577778	1.58848728066721	7.02419854067836	7.39638254991351	1.11537006212858
1820	YBL059W	2	2.7941	3.7644	10.51811004	10.9621541577778	1.58848728066721	6.29240601316984	7.39638254991351	1.11537006212858
1821	YBL059W	3	2.5038	3.9311	9.84268818	10.9621541577778	1.58848728066721	6.2203369285271	7.39638254991351	1.11537006212858
1822	YBL059W	4	2.7588	4.2683	11.77538604	10.9621541577778	1.58848728066721	7.08949083041455	7.39638254991351	1.11537006212858
1823	YBL059W	5	2.2969	4.4184	10.14862296	10.9621541577778	1.58848728066721	6.69631806939187	7.39638254991351	1.11537006212858
1824	YBL059W	6	2.0442	5.8344	11.92668048	10.9621541577778	1.58848728066721	8.34176387777261	7.39638254991351	1.11537006212858
1825	YBL059W	7	2.2276	3.7596	8.37488496	10.9621541577778	1.58848728066721	5.61125810274452	7.39638254991351	1.11537006212858
1826	YBL059W	8	2.632	4.805	12.64676	10.9621541577778	1.58848728066721	7.7953628395348	7.39638254991351	1.11537006212858
1827	YBL059W	9	2.7914	4.14	11.556396	10.9621541577778	1.58848728066721	6.91689810825633	7.39638254991351	1.11537006212858
1828	YBL059W	10	2.1759	6.663	14.4980217	10.9621541577778	1.58848728066721	9.8285461074922	7.39638254991351	1.11537006212858
1829	YBL059W	11	2.0146	4.7725	9.6146785	10.9621541577778	1.58848728066721	6.77392450070489	7.39638254991351	1.11537006212858
1830	YBL059W	12	2.2579	4.6411	10.47913969	10.9621541577778	1.58848728066721	6.97386085430868	7.39638254991351	1.11537006212858
1831	YBL059W	13	1.7952	5.6596	10.16011392	10.9621541577778	1.58848728066721	7.58301923653316	7.39638254991351	1.11537006212858
1832	YBL059W	14	1.8223	5.6037	10.21162251	10.9621541577778	1.58848728066721	7.56457989972259	7.39638254991351	1.11537006212858
1833	YBL059W	15	1.8962	4.9071	9.30484302	10.9621541577778	1.58848728066721	6.75720320720355	7.39638254991351	1.11537006212858
1834	YBL059W	16	1.5917	6.6656	10.60963552	10.9621541577778	1.58848728066721	8.40949383269362	7.39638254991351	1.11537006212858
1835	YBL059W	17	1.7335	5.7315	9.93555525	10.9621541577778	1.58848728066721	7.54623316068189	7.39638254991351	1.11537006212858
1836	YBL059W	18	1.4653	8.0215	11.75390395	10.9621541577778	1.58848728066721	9.70999178861265	7.39638254991351	1.11537006212858
1837	YBL060W	1	1.5153	9.0536	13.71892008	14.6808132033333	3.04791102520072	11.144757280277	8.68997446921242	1.64813749385045
1838	YBL060W	2	4.2949	4.1979	18.02956071	14.6808132033333	3.04791102520072	8.69978694592626	8.68997446921242	1.64813749385045
1839	YBL060W	3	2.7603	6.3131	17.42604993	14.6808132033333	3.04791102520072	10.488679412256	8.68997446921242	1.64813749385045
1840	YBL060W	4	2.0347	6.2547	12.72643809	14.6808132033333	3.04791102520072	8.92188614147945	8.68997446921242	1.64813749385045
1841	YBL060W	5	2.5314	3.876	9.8117064	14.6808132033333	3.04791102520072	6.16686095241331	8.68997446921242	1.64813749385045
1842	YBL060W	6	2.1963	4.5612	10.01776356	14.6808132033333	3.04791102520072	6.75966146710558	8.68997446921242	1.64813749385045
1843	YBL060W	7	2.3581	5.4482	12.84740042	14.6808132033333	3.04791102520072	8.36631382200333	8.68997446921242	1.64813749385045
1844	YBL060W	8	3.4175	4.5314	15.4860595	14.6808132033333	3.04791102520072	8.3769642483599	8.68997446921242	1.64813749385045
1845	YBL060W	9	2.4842	5.082	12.6247044	14.6808132033333	3.04791102520072	8.00991559011704	8.68997446921242	1.64813749385045
1846	YBL060W	10	4.3227	3.2247	13.93941069	14.6808132033333	3.04791102520072	6.70450726392648	8.68997446921242	1.64813749385045
1847	YBL060W	11	2.58	5.2723	13.602534	14.6808132033333	3.04791102520072	8.46856776605112	8.68997446921242	1.64813749385045
1848	YBL060W	12	3.4089	5.3711	18.30954279	14.6808132033333	3.04791102520072	9.91677292668179	8.68997446921242	1.64813749385045
1849	YBL060W	13	5.2284	3.1633	16.53899772	14.6808132033333	3.04791102520072	7.23310524516794	8.68997446921242	1.64813749385045
1850	YBL060W	14	5.4348	3.1631	17.19081588	14.6808132033333	3.04791102520072	7.37402669577674	8.68997446921242	1.64813749385045
1851	YBL060W	15	2.3273	8.2604	19.22442892	14.6808132033333	3.04791102520072	12.6016456326453	8.68997446921242	1.64813749385045
1852	YBL060W	16	3.7227	5.1247	19.07772069	14.6808132033333	3.04791102520072	9.88774975512846	8.68997446921242	1.64813749385045
1853	YBL060W	17	1.8518	6.4216	11.89151888	14.6808132033333	3.04791102520072	8.73856839761571	8.68997446921242	1.64813749385045
1854	YBL060W	18	1.8975	6.214	11.791065	14.6808132033333	3.04791102520072	8.5597709028922	8.68997446921242	1.64813749385045
1855	YBL061C	1	2.4242	4.2436	10.28733512	10.9180760638889	0.898069034009476	6.60721842496765	7.0374142239971	0.915919630035642
1856	YBL061C	2	3.1699	3.3339	10.56812961	10.9180760638889	0.898069034009476	5.93574656692644	7.0374142239971	0.915919630035642
1857	YBL061C	3	2.116	5.5331	11.7080396	10.9180760638889	0.898069034009476	8.04871131987972	7.0374142239971	0.915919630035642
1858	YBL061C	4	2.3727	4.5582	10.81524114	10.9180760638889	0.898069034009476	7.02125573984797	7.0374142239971	0.915919630035642
1859	YBL061C	5	2.5453	4.5457	11.57017021	10.9180760638889	0.898069034009476	7.25220812743243	7.0374142239971	0.915919630035642
1860	YBL061C	6	1.9501	6.5008	12.67721008	10.9180760638889	0.898069034009476	9.07810593064787	7.0374142239971	0.915919630035642
1861	YBL061C	7	2.3052	4.5502	10.48912104	10.9180760638889	0.898069034009476	6.90851637880435	7.0374142239971	0.915919630035642
1862	YBL061C	8	2.6479	4.3657	11.55993703	10.9180760638889	0.898069034009476	7.10402822994609	7.0374142239971	0.915919630035642
1863	YBL061C	9	3.1404	3.641	11.4341964	10.9180760638889	0.898069034009476	6.45227937184992	7.0374142239971	0.915919630035642
1864	YBL061C	10	2.5825	4.2934	11.0877055	10.9180760638889	0.898069034009476	6.89956192766613	7.0374142239971	0.915919630035642
1865	YBL061C	11	2.0458	5.1466	10.52891428	10.9180760638889	0.898069034009476	7.36125738127991	7.0374142239971	0.915919630035642
1866	YBL061C	12	1.7483	6.4216	11.22688328	10.9180760638889	0.898069034009476	8.49085117469668	7.0374142239971	0.915919630035642
1867	YBL061C	13	2.3884	4.0291	9.62310244	10.9180760638889	0.898069034009476	6.22675212618938	7.0374142239971	0.915919630035642
1868	YBL061C	14	2.8411	3.2488	9.23016568	10.9180760638889	0.898069034009476	5.47603526843865	7.0374142239971	0.915919630035642
1869	YBL061C	15	2.3908	4.6754	11.17794632	10.9180760638889	0.898069034009476	7.22920259949381	7.0374142239971	0.915919630035642
1870	YBL061C	16	2.6097	3.589	9.3662133	10.9180760638889	0.898069034009476	5.79787370798123	7.0374142239971	0.915919630035642
1871	YBL061C	17	2.3126	5.0148	11.59722648	10.9180760638889	0.898069034009476	7.62612426806068	7.0374142239971	0.915919630035642
1872	YBL061C	18	2.6164	4.4251	11.57783164	10.9180760638889	0.898069034009476	7.15772748783886	7.0374142239971	0.915919630035642
1873	YBL063W	1	2.328	11.14	25.93392	27.1526516222222	2.56708424884057	16.9971723766043	19.2455609102638	2.08554716524295
1874	YBL063W	2	2.392	10.64	25.45088	27.1526516222222	2.56708424884057	16.455921827719	19.2455609102638	2.08554716524295
1875	YBL063W	3	1.9353	11.131	21.5418243	27.1526516222222	2.56708424884057	15.4848973610838	19.2455609102638	2.08554716524295
1876	YBL063W	4	1.8099	13.478	24.3938322	27.1526516222222	2.56708424884057	18.132293577802	19.2455609102638	2.08554716524295
1877	YBL063W	5	1.6713	14.235	23.7909555	27.1526516222222	2.56708424884057	18.4028327043013	19.2455609102638	2.08554716524295
1878	YBL063W	6	1.6926	14.78	25.016628	27.1526516222222	2.56708424884057	19.2287743197532	19.2455609102638	2.08554716524295
1879	YBL063W	7	1.6603	16.669	27.6755407	27.1526516222222	2.56708424884057	21.4784447278731	19.2455609102638	2.08554716524295
1880	YBL063W	8	1.8739	15.047	28.1965733	27.1526516222222	2.56708424884057	20.5979085939592	19.2455609102638	2.08554716524295
1881	YBL063W	9	1.6408	16.78	27.532624	27.1526516222222	2.56708424884057	21.4941254932598	19.2455609102638	2.08554716524295
1882	YBL063W	10	1.7962	16.093	28.9062466	27.1526516222222	2.56708424884057	21.5682226095198	19.2455609102638	2.08554716524295
1883	YBL063W	11	2.0155	15.027	30.2869185	27.1526516222222	2.56708424884057	21.3335773910402	19.2455609102638	2.08554716524295
1884	YBL063W	12	1.9939	12.814	25.5498346	27.1526516222222	2.56708424884057	18.0940758416781	19.2455609102638	2.08554716524295
1885	YBL063W	13	2.6811	9.867	26.4544137	27.1526516222222	2.56708424884057	16.1562897961723	19.2455609102638	2.08554716524295
1886	YBL063W	14	2.1664	14.121	30.5917344	27.1526516222222	2.56708424884057	20.784270048823	19.2455609102638	2.08554716524295
1887	YBL063W	15	2.1281	14.575	31.0170575	27.1526516222222	2.56708424884057	21.2620227885895	19.2455609102638	2.08554716524295
1888	YBL063W	16	2.4188	11.964	28.9385232	27.1526516222222	2.56708424884057	18.6070011437846	19.2455609102638	2.08554716524295
1889	YBL063W	17	1.8189	16	29.1024	27.1526516222222	2.56708424884057	21.5786561212695	19.2455609102638	2.08554716524295
1890	YBL063W	18	2.2857	12.411	28.3678227	27.1526516222222	2.56708424884057	18.763609661515	19.2455609102638	2.08554716524295
1891	YBL064C	1	4.5465	6.2413	28.37607045	30.0937155816667	1.47690470385432	13.3080264689993	10.8213442019271	1.3395580438526
1892	YBL064C	2	5.3638	5.8776	31.52627088	30.0937155816667	1.47690470385432	13.6124505407472	10.8213442019271	1.3395580438526
1893	YBL064C	3	7.514	3.9466	29.6547524	30.0937155816667	1.47690470385432	10.8182921860079	10.8213442019271	1.3395580438526
1894	YBL064C	4	6.5416	4.7777	31.25380232	30.0937155816667	1.47690470385432	12.2197091350107	10.8213442019271	1.3395580438526
1895	YBL064C	5	7.2664	3.6835	26.7657844	30.0937155816667	1.47690470385432	9.92933869083939	10.8213442019271	1.3395580438526
1896	YBL064C	6	6.514	4.602	29.977428	30.0937155816667	1.47690470385432	11.7454724747879	10.8213442019271	1.3395580438526
1897	YBL064C	7	9.0435	3.3111	29.94393285	30.0937155816667	1.47690470385432	9.95727653827265	10.8213442019271	1.3395580438526
1898	YBL064C	8	11.451	2.4965	28.5874215	30.0937155816667	1.47690470385432	8.44798779442478	10.8213442019271	1.3395580438526
1899	YBL064C	9	8.6455	3.5324	30.5393642	30.0937155816667	1.47690470385432	10.38639735905	10.8213442019271	1.3395580438526
1900	YBL064C	10	7.2924	4.2854	31.25085096	30.0937155816667	1.47690470385432	11.572484465489	10.8213442019271	1.3395580438526
1901	YBL064C	11	8.5685	3.2932	28.2177842	30.0937155816667	1.47690470385432	9.63985513000273	10.8213442019271	1.3395580438526
1902	YBL064C	12	10.086	2.8496	28.7410656	30.0937155816667	1.47690470385432	9.04989174154918	10.8213442019271	1.3395580438526
1903	YBL064C	13	9.5732	3.3216	31.79834112	30.0937155816667	1.47690470385432	10.277225786378	10.8213442019271	1.3395580438526
1904	YBL064C	14	7.6616	4.0508	31.03560928	30.0937155816667	1.47690470385432	11.2124504935997	10.8213442019271	1.3395580438526
1905	YBL064C	15	8.1395	3.6777	29.93463915	30.0937155816667	1.47690470385432	10.492407845769	10.8213442019271	1.3395580438526
1906	YBL064C	16	9.1491	3.32	30.375012	30.0937155816667	1.47690470385432	10.0421631056262	10.8213442019271	1.3395580438526
1907	YBL064C	17	8.4332	3.8125	32.151575	30.0937155816667	1.47690470385432	11.0714894972402	10.8213442019271	1.3395580438526
1908	YBL064C	18	8.2283	3.8352	31.55717616	30.0937155816667	1.47690470385432	11.0012763808947	10.8213442019271	1.3395580438526
1909	YBL067C	1	2.7796	7.3191	20.34417036	18.6514338133333	5.73710832061756	12.2025004520334	10.91200070658	2.57825384268107
1910	YBL067C	2	2.8922	5.7737	16.69869514	18.6514338133333	5.73710832061756	9.81902521281099	10.91200070658	2.57825384268107
1911	YBL067C	3	1.8333	9.9404	18.22373532	18.6514338133333	5.73710832061756	13.4592428678187	10.91200070658	2.57825384268107
1912	YBL067C	4	2.5493	7.5269	19.18832617	18.6514338133333	5.73710832061756	12.017845574352	10.91200070658	2.57825384268107
1913	YBL067C	5	2.1582	10.668	23.0236776	18.6514338133333	5.73710832061756	15.6721597948974	10.91200070658	2.57825384268107
1914	YBL067C	6	2.6892	9.6855	26.0462466	18.6514338133333	5.73710832061756	15.8830387975444	10.91200070658	2.57825384268107
1915	YBL067C	7	3.0648	7.8871	24.17238408	18.6514338133333	5.73710832061756	13.8076069786682	10.91200070658	2.57825384268107
1916	YBL067C	8	6.307	3.3209	20.9449163	18.6514338133333	5.73710832061756	8.34002233454264	10.91200070658	2.57825384268107
1917	YBL067C	9	11.085	1.9623	21.7520955	18.6514338133333	5.73710832061756	6.53330980435261	10.91200070658	2.57825384268107
1918	YBL067C	10	4.8755	4.9193	23.98404715	18.6514338133333	5.73710832061756	10.8620772941917	10.91200070658	2.57825384268107
1919	YBL067C	11	5.026	5.0789	25.5265514	18.6514338133333	5.73710832061756	11.3862549552283	10.91200070658	2.57825384268107
1920	YBL067C	12	6.256	4.1465	25.940504	18.6514338133333	5.73710832061756	10.3712246063809	10.91200070658	2.57825384268107
1921	YBL067C	13	1.5112	9.0683	13.70401496	18.6514338133333	5.73710832061756	11.1477405271996	10.91200070658	2.57825384268107
1922	YBL067C	14	1.3827	7.1313	9.86044851	18.6514338133333	5.73710832061756	8.38557192201957	10.91200070658	2.57825384268107
1923	YBL067C	15	1.4655	7.4951	10.98406905	18.6514338133333	5.73710832061756	9.07340597221655	10.91200070658	2.57825384268107
1924	YBL067C	16	1.6847	6.6149	11.14412203	18.6514338133333	5.73710832061756	8.58587519221232	10.91200070658	2.57825384268107
1925	YBL067C	17	1.6239	6.9147	11.22878133	18.6514338133333	5.73710832061756	8.81156366728125	10.91200070658	2.57825384268107
1926	YBL067C	18	1.6602	7.8057	12.95902314	18.6514338133333	5.73710832061756	10.0575467646886	10.91200070658	2.57825384268107
1927	YBL068W	1	7.4921	3.6246	27.15586566	22.2462156116667	3.05833474049481	9.92114664095013	9.65552363353672	1.61994745589815
1928	YBL068W	2	6.2079	4.6777	29.03869383	22.2462156116667	3.05833474049481	11.6547972152496	9.65552363353672	1.61994745589815
1929	YBL068W	3	5.0155	3.6848	18.4811144	22.2462156116667	3.05833474049481	8.25222456923707	9.65552363353672	1.61994745589815
1930	YBL068W	4	4.9694	4.9983	24.83855202	22.2462156116667	3.05833474049481	11.1422858768552	9.65552363353672	1.61994745589815
1931	YBL068W	5	5.3644	4.2872	22.99825568	22.2462156116667	3.05833474049481	9.92965869258838	9.65552363353672	1.61994745589815
1932	YBL068W	6	4.3232	5.2524	22.70717568	22.2462156116667	3.05833474049481	10.920950944933	9.65552363353672	1.61994745589815
1933	YBL068W	7	4.6089	5.1189	23.59249821	22.2462156116667	3.05833474049481	10.9894330648659	9.65552363353672	1.61994745589815
1934	YBL068W	8	4.0476	5.5859	22.60948884	22.2462156116667	3.05833474049481	11.2380756231374	9.65552363353672	1.61994745589815
1935	YBL068W	9	3.8023	5.1947	19.75180781	22.2462156116667	3.05833474049481	10.1293986016252	9.65552363353672	1.61994745589815
1936	YBL068W	10	6.6719	3.6723	24.50121837	22.2462156116667	3.05833474049481	9.4855587194509	9.65552363353672	1.61994745589815
1937	YBL068W	11	3.7622	5.6532	21.26846904	22.2462156116667	3.05833474049481	10.965167995837	9.65552363353672	1.61994745589815
1938	YBL068W	12	7.2787	2.517	18.3204879	22.2462156116667	3.05833474049481	6.79063090178667	9.65552363353672	1.61994745589815
1939	YBL068W	13	5.192	3.9364	20.4377888	22.2462156116667	3.05833474049481	8.96946552656957	9.65552363353672	1.61994745589815
1940	YBL068W	14	6.1014	3.0313	18.49517382	22.2462156116667	3.05833474049481	7.48761780545495	9.65552363353672	1.61994745589815
1941	YBL068W	15	5.6078	4.4753	25.09658734	22.2462156116667	3.05833474049481	10.5978656965779	9.65552363353672	1.61994745589815
1942	YBL068W	16	4.7649	4.3877	20.90695173	22.2462156116667	3.05833474049481	9.57775715424655	9.65552363353672	1.61994745589815
1943	YBL068W	17	4.4889	4.6492	20.86979388	22.2462156116667	3.05833474049481	9.85027135194234	9.65552363353672	1.61994745589815
1944	YBL068W	18	10.78	1.7961	19.361958	22.2462156116667	3.05833474049481	5.8971190223532	9.65552363353672	1.61994745589815
1945	YBL069W	1	2.7543	3.5098	9.66704214	8.94713334	1.41148697085913	5.82489351859517	4.61291386081281	1.31103469671328
1946	YBL069W	2	3.2266	3.108	10.0282728	8.94713334	1.41148697085913	5.58281934710411	4.61291386081281	1.31103469671328
1947	YBL069W	3	3.5559	2.5561	9.08923599	8.94713334	1.41148697085913	4.82006183715925	4.61291386081281	1.31103469671328
1948	YBL069W	4	3.7873	2.2763	8.62103099	8.94713334	1.41148697085913	4.42990438300162	4.61291386081281	1.31103469671328
1949	YBL069W	5	5.7362	1.6219	9.30354278	8.94713334	1.41148697085913	3.88450975476726	4.61291386081281	1.31103469671328
1950	YBL069W	6	4.6339	1.823	8.4475997	8.94713334	1.41148697085913	3.92428009360953	4.61291386081281	1.31103469671328
1951	YBL069W	7	3.3709	2.6079	8.79097011	8.94713334	1.41148697085913	4.78810724084883	4.61291386081281	1.31103469671328
1952	YBL069W	8	2.9869	3.3034	9.86692546	8.94713334	1.41148697085913	5.70915068679782	4.61291386081281	1.31103469671328
1953	YBL069W	9	4.2676	2.1042	8.97988392	8.94713334	1.41148697085913	4.34689219379363	4.61291386081281	1.31103469671328
1954	YBL069W	10	3.3918	2.8459	9.65272362	8.94713334	1.41148697085913	5.24124852970721	4.61291386081281	1.31103469671328
1955	YBL069W	11	3.8584	2.2904	8.83727936	8.94713334	1.41148697085913	4.49898929162362	4.61291386081281	1.31103469671328
1956	YBL069W	12	5.5993	1.6102	9.01599286	8.94713334	1.41148697085913	3.81019050746442	4.61291386081281	1.31103469671328
1957	YBL069W	13	3.1722	3.0385	9.6387297	8.94713334	1.41148697085913	5.41177237080885	4.61291386081281	1.31103469671328
1958	YBL069W	14	10473	0.00035116	3.67769868	8.94713334	1.41148697085913	0.0359368984258353	4.61291386081281	1.31103469671328
1959	YBL069W	15	3.3413	2.9473	9.84781349	8.94713334	1.41148697085913	5.38743544732343	4.61291386081281	1.31103469671328
1960	YBL069W	16	3.2234	2.6366	8.49881644	8.94713334	1.41148697085913	4.7337067321185	4.61291386081281	1.31103469671328
1961	YBL069W	17	3.3861	2.6988	9.13840668	8.94713334	1.41148697085913	4.96615867124521	4.61291386081281	1.31103469671328
1962	YBL069W	18	3.1141	3.194	9.9464354	8.94713334	1.41148697085913	5.63639199023631	4.61291386081281	1.31103469671328
1963	YBL071W-A	1	10.859	5.3874	58.5017766	56.2942120466667	2.46901463611182	17.7530975115567	16.6412744390691	1.08558673551892
1964	YBL071W-A	2	11.892	4.9102	58.3920984	56.2942120466667	2.46901463611182	16.9327163078958	16.6412744390691	1.08558673551892
1965	YBL071W-A	3	12.11	4.8255	58.436805	56.2942120466667	2.46901463611182	16.7924626701238	16.6412744390691	1.08558673551892
1966	YBL071W-A	4	14.105	4.1787	58.9405635	56.2942120466667	2.46901463611182	15.6937864359577	16.6412744390691	1.08558673551892
1967	YBL071W-A	5	14.765	4.051	59.813015	56.2942120466667	2.46901463611182	15.5660696312525	16.6412744390691	1.08558673551892
1968	YBL071W-A	6	9.8291	5.9914	58.89006974	56.2942120466667	2.46901463611182	18.7838751018057	16.6412744390691	1.08558673551892
1969	YBL071W-A	7	10.215	5.5803	57.0027645	56.2942120466667	2.46901463611182	17.8351486323874	16.6412744390691	1.08558673551892
1970	YBL071W-A	8	11.632	5.1442	59.8373344	56.2942120466667	2.46901463611182	17.5446634513313	16.6412744390691	1.08558673551892
1971	YBL071W-A	9	10.041	5.5866	56.0950506	56.2942120466667	2.46901463611182	17.7025594104909	16.6412744390691	1.08558673551892
1972	YBL071W-A	10	11.957	4.5924	54.9113268	56.2942120466667	2.46901463611182	15.880011876454	16.6412744390691	1.08558673551892
1973	YBL071W-A	11	13.354	4.0167	53.6390118	56.2942120466667	2.46901463611182	14.6782771024756	16.6412744390691	1.08558673551892
1974	YBL071W-A	12	12.083	4.497	54.337251	56.2942120466667	2.46901463611182	15.6318462680197	16.6412744390691	1.08558673551892
1975	YBL071W-A	13	11.789	4.5414	53.5385646	56.2942120466667	2.46901463611182	15.5929483188536	16.6412744390691	1.08558673551892
1976	YBL071W-A	14	11.262	4.8216	54.3008592	56.2942120466667	2.46901463611182	16.1807608819462	16.6412744390691	1.08558673551892
1977	YBL071W-A	15	9.8764	5.6745	56.0436318	56.2942120466667	2.46901463611182	17.8331037301166	16.6412744390691	1.08558673551892
1978	YBL071W-A	16	11.074	4.7901	53.0455674	56.2942120466667	2.46901463611182	15.9403128075562	16.6412744390691	1.08558673551892
1979	YBL071W-A	17	10.965	5.0165	55.0059225	56.2942120466667	2.46901463611182	16.6113578680748	16.6412744390691	1.08558673551892
1980	YBL071W-A	18	10.039	5.236	52.564204	56.2942120466667	2.46901463611182	16.5899418969447	16.6412744390691	1.08558673551892
1981	YBL072C	1	16.608	27.542	457.417536	430.940310444444	19.7145073406779	112.241675755986	110.579453478877	6.80558112304503
1982	YBL072C	2	15.198	30.784	467.855232	430.940310444444	19.7145073406779	120.01023065509	110.579453478877	6.80558112304503
1983	YBL072C	3	13.984	31.448	439.768832	430.940310444444	19.7145073406779	117.600383624953	110.579453478877	6.80558112304503
1984	YBL072C	4	21.296	20.6	438.6976	430.940310444444	19.7145073406779	95.0640339981425	110.579453478877	6.80558112304503
1985	YBL072C	5	15.942	28.021	446.710782	430.940310444444	19.7145073406779	111.880663308822	110.579453478877	6.80558112304503
1986	YBL072C	6	15.684	27.867	437.066028	430.940310444444	19.7145073406779	110.361764222379	110.579453478877	6.80558112304503
1987	YBL072C	7	14.537	30.236	439.540732	430.940310444444	19.7145073406779	115.282060932098	110.579453478877	6.80558112304503
1988	YBL072C	8	18.465	23.587	435.533955	430.940310444444	19.7145073406779	101.355509946845	110.579453478877	6.80558112304503
1989	YBL072C	9	19.169	23.412	448.784628	430.940310444444	19.7145073406779	102.503393654727	110.579453478877	6.80558112304503
1990	YBL072C	10	15.265	27.603	421.359795	430.940310444444	19.7145073406779	107.846160902394	110.579453478877	6.80558112304503
1991	YBL072C	11	18.46	23.287	429.87802	430.940310444444	19.7145073406779	100.052833301911	110.579453478877	6.80558112304503
1992	YBL072C	12	14.404	29.614	426.560056	430.940310444444	19.7145073406779	112.392835618575	110.579453478877	6.80558112304503
1993	YBL072C	13	13.353	31.37	418.88361	430.940310444444	19.7145073406779	114.631491509532	110.579453478877	6.80558112304503
1994	YBL072C	14	13.303	32.187	428.183661	430.940310444444	19.7145073406779	117.396539542727	110.579453478877	6.80558112304503
1995	YBL072C	15	12.704	32.168	408.662272	430.940310444444	19.7145073406779	114.65534425266	110.579453478877	6.80558112304503
1996	YBL072C	16	13.71	30.632	419.96472	430.940310444444	19.7145073406779	113.421158974153	110.579453478877	6.80558112304503
1997	YBL072C	17	14.2	28.868	409.9256	430.940310444444	19.7145073406779	108.782959239028	110.579453478877	6.80558112304503
1998	YBL072C	18	11.051	34.579	382.132529	430.940310444444	19.7145073406779	114.951123179771	110.579453478877	6.80558112304503
1999	YBL074C	1	3.3216	2.5884	8.59762944	11.7922177055556	2.807163212672	4.71742557360432	6.43752114740233	1.33683655931146
[truncated: 72,863 more rows]
