# Supplementary material for: Population FBA predicts metabolic phenotypes in yeast
Source: PLoS Comput Biol. 2017 Sep 8;13(9):e1005728. doi: 10.1371/journal.pcbi.1005728 (PMC5626512; doi:10.1371/journal.pcbi.1005728)
Supplement: S1 File — Model files contain all modifications to reflect gene deletions and media conditions. Parameter files with all shape and scale parameters for fluorescence distributions of proteins used in our simulations, along with their original kcat values, final kcat values after doubling procedure in both SD and 13C media as well as scaling ratios to convert sampled SD protein count to 13C count. There is also listing of final kcat values obtained after 10 independent GA optimizations in SD media. Correlation matrix imposed while sampling distributions as well as its Cholesky decomposed factor is also provided. (ZIP) [file pcbi.1005728.s002.zip › FluorescenceData/AllProteinData_3647.xlsx]

## Sheet: Sheet1
Gene	Short	Name	Shape fluor	Scale fluor	Mean Protein	Variance Protein	Standard deviation
YAL001C	TFC3	Transcription Factor class C	3.18704	3.6952	150.929	17978.5	134.084
YAL002W	VPS8	Vacuolar Protein Sorting	4.41896	1.96051	90.6511	4638.67	68.1078
YAL005C	SSA1	Stress-Seventy subfamily A	3.52963	955.081	998170	7.08056e+11	841461
YAL007C	ERP2	Emp24p/Erv25p Related Protein	4.48832	13.1833	1802.99	1.80599e+06	1343.87
YAL008W	FUN14	Function Unknown Now	4.55564	5.63992	491.339	132092	363.445
YAL009W	SPO7	SPOrulation	9.88042	1.47431	193.932	9360.19	96.7481
YAL010C	MDM10	Mitochondrial Distribution and Morphology	1.96162	6.61689	187.5	45765.7	213.929
YAL011W	SWC3	SWr Complex	2.63208	4.24036	142.044	19389.5	139.246
YAL012W	CYS3	CYStathionine gamma-lyase	11.5659	12.8328	7156.67	1.08687e+07	3296.77
YAL014C	SYN8	SYNtaxin	4.64296	3.6727	259.118	36031.1	189.819
YAL016W	TPD3	tRNA Processing Deficient	13.0972	7.22814	3538.63	2.34339e+06	1530.81
YAL017W	PSK1	Pas domain-containing Serine/threonine protein Kinase	2.34629	6.13401	214.338	49704.8	222.946
YAL019W	FUN30	Function Unknown Now	2.37483	8.41717	356.862	136077	368.886
YAL021C	CCR4	Carbon Catabolite Repression	7.6585	4.93847	866.829	242140	492.077
YAL023C	PMT2	Protein O-MannosylTransferase	1.82035	4.51541	93.2057	12218	110.535
YAL026C	DRS2	Deficiency of Ribosomal Subunits	5.0391	4.93496	463.281	105934	325.475
YAL027W	SAW1	Single-strand Annealing Weakened	6.75827	2.24836	211.002	16292.3	127.641
YAL029C	MYO4	MYOsin	7.4121	3.30301	441.151	64834.1	254.625
YAL031C	GIP4	Glc7 Interacting Protein	1.97636	5.61508	146.733	27812.2	166.77
YAL032C	PRP45	Pre-mRNA Processing	5.96961	2.52143	209.507	18225.2	135.001
YAL033W	POP5	Processing Of Precursor RNAs	11.0664	3.95957	1072.58	255276	505.249
YAL034W-A	MTW1	Mis TWelve-like	2.10275	5.06881	136.464	22562.4	150.208
YAL035W	FUN12	Function Unknown Now	17.3532	13.1841	13872.4	2.71125e+07	5206.96
YAL036C	RBG1	RiBosome interacting Gtpase	13.8078	6.23536	3047.57	1.64781e+06	1283.67
YAL038W	CDC19	Cell Division Cycle	13.0135	41.2226	52704.8	5.23222e+08	22874
YAL041W	CDC24	Cell Division Cycle	4.8241	4.38562	361.422	67409.6	259.634
YAL043C	PTA1	Pre-Trna Accumulation	2.10905	13.1491	604.543	441429	664.401
YAL044C	GCV3	GlyCine cleaVage	3.9189	17.7843	2354.45	3.53865e+06	1881.13
YAL047C	SPC72	Spindle Pole Component	1.76641	7.28009	188.075	51321.4	226.542
YAL049C	AIM2	Altered Inheritance rate of Mitochondria	4.90263	3.55714	267.183	36236.5	190.359
YAL054C	ACS1	Acetyl CoA Synthetase	5.58266	1.56114	89.8782	3591.3	59.9275
YAL056W	GPB2	-	2.36615	3.78254	102.182	11198.8	105.824
YAL059W	ECM1	ExtraCellular Mutant	4.96848	3.44864	259.681	33766.7	183.757
YAL060W	BDH1	Butanediol DeHydrogenase	11.3679	9.17802	4136.64	3.69515e+06	1922.28
YAL061W	BDH2	-	2.29432	11.65	563.749	351895	593.207
YAR002C-A	ERP1	Emp24p/Erv25p Related Protein	10.1588	6.53081	2052.86	1.01973e+06	1009.81
YAR002W	NUP60	NUclear Pore	5.1622	4.04811	352.722	59911.4	244.768
YAR003W	SWD1	Set1c, WD40 repeat protein	5.39672	2.85555	218.824	22036.4	148.447
YAR007C	RFA1	Replication Factor A	10.0157	7.22208	2349.88	1.35549e+06	1164.26
YAR009C	-	-	2.5199	5.65624	209.063	43931.4	209.598
YAR014C	BUD14	BUD site selection	5.37912	6.34431	754.73	263016	512.85
YAR015W	ADE1	ADEnine requiring	3.80839	30.7136	5286.79	1.83728e+07	4286.35
YAR019C	CDC15	Cell Division Cycle	7.52897	1.85307	183.641	11057.7	105.156
YAR027W	UIP3	Ulp1 Interacting Protein	4.06746	5.71649	424.724	110844	332.933
YAR028W	-	-	6.4534	3.49701	391.689	58842.5	242.575
YAR044W	-	-	5.27777	7.32706	918.13	396860	629.968
YBL002W	HTB2	Histone h Two B	5.46593	136.139	91500.3	3.80321e+09	61670.2
YBL003C	HTA2	Histone h Two A	3.49037	145.159	52264.5	1.96362e+09	44312.8
YBL004W	UTP20	U Three Protein	10.6313	2.39049	459.968	48891.4	221.114
YBL005W	PDR3	Pleiotropic Drug Resistance	4.46408	3.6962	246.972	34074.6	184.593
YBL007C	SLA1	Synthetic Lethal with ABP1	7.385	7.84728	1687.83	952586	976.005
YBL010C	-	-	7.72622	2.50203	304.724	29657.1	172.212
YBL011W	SCT1	Suppressor of Choline-Transport mutants	5.9793	2.39439	193.772	15564.6	124.758
YBL013W	FMT1	Formyl-Methionyl-tRNA Transformylase	2.95255	5.15918	227.285	44104.1	210.01
YBL014C	RRN6	Regulation of RNA polymerase I	2.45433	8.71266	394.569	160796	400.994
YBL015W	ACH1	Acetyl CoA Hydrolase	1.81647	6.39451	159.748	35970.4	189.659
YBL016W	FUS3	cell FUSion	9.42793	5.68325	1476.44	568908	754.26
YBL017C	PEP1	carboxyPEPtidase Y-deficient	10.698	2.99758	660.516	100183	316.517
YBL018C	POP8	Processing Of Precursor RNAs	1.79173	4.66033	95.7776	13115	114.521
YBL019W	APN2	APurinic/apyrimidinic eNdonuclease	4.1298	3.12608	169.692	17420.3	131.986
YBL021C	HAP3	Heme Activator Protein	4.01907	4.03173	242.319	36525.8	191.117
YBL022C	PIM1	Proteolysis In Mitochondria	5.27366	2.75453	199.922	18831.9	137.23
YBL023C	MCM2	MiniChromosome Maintenance	5.3317	6.08231	697.525	226695	476.125
YBL024W	NCL1	NuCLear protein	7.92843	12.4767	3866.25	4.65053e+06	2156.51
YBL026W	LSM2	Like SM	3.64711	4.73984	270.492	50277.6	224.227
YBL027W	RPL19B	Ribosomal Protein of the Large subunit	16.9064	24.7551	35547.2	1.82766e+08	13519.1
YBL028C	-	-	8.0586	6.60455	1471.7	662800	814.126
YBL029C-A	-	-	1.98532	4.18424	93.4079	11217.9	105.915
YBL029W	-	-	2.30466	6.44974	225.963	56273	237.219
YBL031W	SHE1	Sensitivity to High Expression	2.28618	8.38673	336.257	125655	354.478
YBL032W	HEK2	HEterogeneous nuclear rnp K-like gene	11.0815	7.51607	2915.5	1.88353e+06	1372.42
YBL033C	RIB1	RIBoflavin biosynthesis	7.78478	6.01926	1209.07	463331	680.684
YBL036C	-	-	7.11149	5.2832	861.342	257784	507.725
YBL037W	APL3	clathrin Adaptor Protein complex Large chain	2.32327	4.86669	147.415	23752.2	154.118
YBL038W	MRPL16	Mitochondrial Ribosomal Protein, Large subunit	2.64664	6.03109	247.773	58662.4	242.203
YBL039C	URA7	URAcil requiring	6.69433	9.58284	1988.06	1.46039e+06	1208.47
YBL040C	ERD2	Endoplasmic reticulum Retention Defective	10.2311	6.6389	2128.8	1.08871e+06	1043.41
YBL042C	FUI1	5-FlUorourIdine resistance	3.77321	4.21046	236.38	37080.5	192.563
YBL045C	COR1	CORe protein of QH2 cytochrome c reductase	5.4207	3.03596	242.317	26900	164.012
YBL046W	PSY4	Platinum SensitivitY	5.71613	7.09722	983.751	420002	648.076
YBL047C	EDE1	EH Domains and Endocytosis	9.70496	12.1176	5014.65	6.37308e+06	2524.5
YBL051C	PIN4	Psi+ INducibility	2.1861	9.71983	397.191	183615	428.503
YBL052C	SAS3	Something About Silencing	6.43345	1.84861	144.502	8033.86	89.6318
YBL054W	TOD6	Twin Of Dot6p	4.66262	6.27365	600.155	192457	438.699
YBL055C	-	-	3.49509	8.46943	627.681	282827	531.814
YBL056W	PTC3	Phosphatase Two C	5.42875	8.5459	1216.62	677073	822.844
YBL057C	PTH2	Peptidyl-Trna Hydrolase	7.61224	2.62089	320.313	33267.7	182.394
YBL058W	SHP1	Suppressor of High-copy PP1	4.26643	5.58429	439.276	112911	336.022
YBL059W	-	-	2.26779	4.71458	135.592	20602.6	143.536
YBL060W	YEL1	Yeast EFA6-Like	2.85406	5.14383	215.466	41045	202.596
YBL061C	SKT5	-	2.44421	4.42458	136.578	19348.4	139.098
YBL063W	KIP1	KInesin related Protein	1.99051	13.6411	590.295	446800	668.431
YBL064C	PRX1	PeroxiRedoXin	7.73373	3.89123	606.968	117549	342.854
YBL067C	UBP13	UBiquitin-specific Protease	2.92157	6.38405	311.909	83967.1	289.771
YBL068W	PRS4	PhosphoRibosylpyrophosphate Synthetase	5.15105	4.35171	393.497	74728.3	273.365
YBL069W	AST1	ATPase STabilizing	3.59524	2.57482	102.437	7317.57	85.5428
YBL071W-A	KTI11	Kluveromyces lactis Toxin Insensitive	11.4434	4.91937	1582.42	537123	732.887
YBL072C	RPS8A	Ribosomal Protein of the Small subunit	15.1771	28.5632	37654	2.28651e+08	15121.2
YBL074C	AAR2	A1-Alpha2 Repression	3.35547	3.51432	150.394	16931.1	130.12
YBL076C	ILS1	IsoLeucine-tRNA Synthetase	12.351	21.0143	17046.9	5.77039e+07	7596.31
YBL079W	NUP170	NUclear Pore	6.80286	3.2934	386.088	54184.3	232.775
YBL080C	PET112	PETite colonies	6.37478	4.52442	574.318	128095	357.904
YBL082C	ALG3	Asparagine Linked Glycosylation	4.2516	6.54559	559.652	183927	428.867
YBL084C	CDC27	Cell Division Cycle	2.29022	6.01123	200.709	44686.6	211.392
YBL085W	BOI1	Bem1 (One) Interacting protein	4.00739	4.04173	242.22	36604.8	191.324
YBL086C	-	-	3.71481	7.98034	625.299	263662	513.48
YBL087C	RPL23A	Ribosomal Protein of the Large subunit	5.54336	8.55119	1256.22	706647	840.623
YBL091C	MAP2	Methionine AminoPeptidase	3.73039	5.26947	329.672	72974.9	270.139
YBL093C	ROX3	Regulation by OXygen	8.50069	3.36668	558.693	90479.3	300.798
YBL095W	MRX3	Mitochondrial oRganization of gene eXpression (MIOREX)	12.0543	1.12523	172.26	6038.94	77.7106
YBL097W	BRN1	homolog of BaRreN	2.02508	8.45029	286.886	103672	321.981
YBL098W	BNA4	Biosynthesis of Nicotinic Acid	4.06646	3.68154	213.996	28146.4	167.769
YBL099W	ATP1	ATP synthase	4.80317	21.7424	4342.78	9.77595e+06	3126.65
YBL101C	ECM21	ExtraCellular Mutant	1.89753	12.6002	488.001	320851	566.437
YBL102W	SFT2	Suppressor of sed Five Ts	4.99822	3.41427	257.933	33111.1	181.965
YBL103C	RTG3	ReTroGrade regulation	8.09741	2.68575	365.195	40613.8	201.529
YBL104C	SEA4	SEh1-Associated	7.71512	2.23386	254.862	20775.9	144.138
YBL105C	PKC1	Protein Kinase C	3.1745	7.52355	454.022	163349	404.165
YBL107C	MIX23	Mitochondrial Intermembrane space CX(n)C motif protein	10.5008	2.63171	524.315	64326.3	253.626
YBL111C	-	-	2.36178	6.05298	211.911	48257	219.675
YBR001C	NTH2	Neutral TreHalase	4.068	2.85907	144.438	12817.6	113.215
YBR002C	RER2	Retention in the Endoplasmic Reticulum	6.45789	3.29756	357.837	49076.2	221.531
YBR003W	COQ1	COenzyme Q	3.78382	2.1634	84.1627	4687.2	68.4631
YBR005W	RCR1	Resistance to Congo Red	6.95029	3.18616	378.675	50999.2	225.83
YBR006W	UGA2	Utilization of GAba	3.72819	7.55843	577.611	224152	473.447
YBR007C	DSF2	Deletion Suppressor of mptFive/pufFive mutation	3.2592	2.94424	109.452	9239.67	96.1232
YBR009C	HHF1	Histone H Four	5.74527	29.9454	9325.6	3.75477e+07	6127.62
YBR011C	IPP1	Inorganic PyroPhosphatase	10.1307	9.16666	3465.71	2.91452e+06	1707.2
YBR015C	MNN2	MaNNosyltransferase	6.53791	2.0446	173.173	11350.5	106.539
YBR017C	KAP104	KAryoPherin	3.99164	7.29279	603.677	228287	477.794
YBR023C	CHS3	CHitin Synthase-related	2.89063	5.40323	236.912	48976.4	221.306
YBR025C	OLA1	Obg-Like ATPase	13.0044	22.4754	20475.2	7.90223e+07	8889.45
YBR028C	YPK3	-	6.04256	6.38995	907.542	337779	581.188
YBR030W	RKM3	Ribosomal lysine (K) Methyltransferase	1.8713	8.00599	236.234	76277.6	276.184
YBR031W	RPL4A	Ribosomal Protein of the Large subunit	16.735	16.1398	17979.9	4.72411e+07	6873.22
YBR034C	HMT1	HnRNP MethylTransferase	9.73327	3.07128	594.338	89259.4	298.763
YBR039W	ATP3	ATP synthase	1.41042	38.9838	1884.31	6.50436e+06	2550.36
YBR042C	CST26	Chromosome STability	1.72322	8.73219	241.243	86631.9	294.333
YBR043C	QDR3	QuiniDine Resistance	3.46716	2.90378	117.176	9937.94	99.6892
YBR046C	ZTA1	ZeTA-crystallin	7.5575	2.37199	271.258	24033.8	155.028
YBR047W	FMP23	Found in Mitochondrial Proteome	1.36561	10.8332	245.64	114296	338.078
YBR049C	REB1	RNA polymerase I Enhancer Binding protein	5.60584	7.85779	1119.76	555083	745.039
YBR052C	RFS1	Rad55 (Fifty-five) Suppressor	2.43472	9.2067	425.08	188176	433.792
YBR054W	YRO2	-	4.37682	16.9468	2568.73	3.76134e+06	1939.42
YBR055C	PRP6	Pre-mRNA Processing	3.67151	3.43149	165.181	18621.5	136.461
YBR056W	-	-	7.04213	3.94773	539.197	102030	319.421
YBR057C	MUM2	MUddled Meiosis	3.95464	3.09805	157.029	15594.7	124.879
YBR058C	UBP14	UBiquitin-specific Protease	3.03304	3.65332	138.042	15825.1	125.798
YBR058C-A	TSC3	Temperature-sensitive Suppressors of Csg2 mutants	6.09341	3.8671	420.437	71877.7	268.1
YBR059C	AKL1	Ark family Kinase-Like protein	3.38822	9.68825	739.707	405519	636.803
YBR060C	ORC2	Origin Recognition Complex	9.0208	2.63694	417.779	47636.4	218.258
YBR061C	TRM7	Transfer RNA Methyltransferase	2.96963	8.01385	454.955	175671	419.131
YBR065C	ECM2	ExtraCellular Mutant	4.48212	4.25092	308.874	53076.8	230.384
YBR067C	TIP1	Temperature shock-Inducible Protein	5.51205	6.23964	762.611	261932	511.793
YBR068C	BAP2	Branched-chain Amino acid Permease	9.42584	7.14833	2109.4	1.16152e+06	1077.74
YBR069C	TAT1	Tyrosine and tryptophan Amino acid Transporter	4.03252	5.01172	341.698	72380.8	269.037
YBR070C	ALG14	Asparagine Linked Glycosylation	4.24706	8.57527	850.886	425624	652.399
YBR071W	-	-	7.29175	3.49315	469.619	74704.2	273.321
YBR072W	HSP26	Heat Shock Protein	0.892959	39.8045	1062.78	3.32446e+06	1823.31
YBR073W	RDH54	RaD54 Homolog	4.11979	3.95326	243.701	36018.9	189.786
YBR077C	SLM4	Synthetic Lethal with Mss4	2.485	9.40142	452.102	208420	456.53
YBR079C	RPG1	-	10.0862	18.8946	10616.7	2.74723e+07	5241.4
YBR080C	SEC18	SECretory	4.8632	6.10035	611.439	191345	437.43
YBR081C	SPT7	SuPpressor of Tys	6.43537	3.09847	323.076	40147	200.367
YBR082C	UBC4	UBiquitin-Conjugating	10.9297	9.22996	3931.05	3.47236e+06	1863.43
YBR083W	TEC1	Transposon Enhancement Control	2.04839	7.85737	260.299	84343.7	290.42
YBR084C-A	RPL19A	Ribosomal Protein of the Large subunit	9.67658	22.1023	12726.8	4.11715e+07	6416.5
YBR084W	MIS1	MItochondrial C1-tetrahydrofolate Synthase	2.55023	7.47731	328.407	107075	327.223
YBR085C-A	-	-	4.35484	16.7778	2510.29	3.61069e+06	1900.18
YBR086C	IST2	Increased Sodium Tolerance	2.74749	3.43423	108.766	10876.9	104.292
YBR087W	RFC5	Replication Factor C	6.93442	5.76669	950.499	322065	567.508
YBR088C	POL30	POLymerase	4.3087	5.13395	391	88559	297.589
YBR089C-A	NHP6B	Non-Histone Protein	6.25995	7.99843	1357.11	728612	853.588
YBR090C	-	-	7.02857	10.7352	2552.42	2.29081e+06	1513.54
YBR092C	PHO3	PHOsphate metabolism	4.33002	2.0747	96.0855	5321.08	72.9457
YBR093C	PHO5	PHOsphate metabolism	2.41408	5.78512	203.72	43601.7	208.81
YBR094W	PBY1	P-BodY associated protein	5.36355	4.21804	398.02	73365.8	270.861
YBR095C	RXT2	-	11.1414	3.75209	996.541	218863	467.828
YBR096W	-	-	11.5727	1.36635	219.034	10174.6	100.869
YBR100W	-	-	5.42608	1.67236	95.8989	4208.95	64.8765
YBR101C	FES1	Factor Exchange for Ssa1p	10.1001	6.05171	1807.27	794986	891.62
YBR102C	EXO84	EXOcyst	1.98596	6.40246	181.22	42209.7	205.45
YBR103W	SIF2	Sir4p-Interacting Factor	6.19513	2.61372	234.182	21926.8	148.077
YBR105C	VID24	Vacuolar Import and Degradation	4.45029	3.91619	269.006	40553.9	201.38
YBR106W	PHO88	PHOsphate metabolism	13.8587	8.86583	5301.49	4.96797e+06	2228.9
YBR107C	IML3	Increased Minichromosome Loss	7.41884	4.38752	687.34	157243	396.539
YBR109C	CMD1	CalMoDulin	6.4863	2.61061	250.367	23917.5	154.653
YBR110W	ALG1	Asparagine-Linked Glycosylation	4.27967	3.04741	171.857	17227.3	131.253
YBR111C	YSA1	-	2.13164	9.53645	372.14	165440	406.744
YBR112C	CYC8	CYtochrome C	5.00539	7.01314	792.81	312365	558.897
YBR114W	RAD16	RADiation sensitive	3.05446	2.81736	93.0507	7138.65	84.4906
YBR115C	LYS2	LYSine requiring	7.30941	7.99312	1710.27	988364	994.165
YBR117C	TKL2	TransKetoLase	4.73499	3.80965	282.385	41942.3	204.798
YBR118W	TEF2	Translation Elongation Factor	17.8208	160.957	710865	6.93108e+10	263269
YBR119W	MUD1	Mutant U1 Die	1.77005	6.83555	170.987	42328.9	205.74
YBR120C	CBP6	Cytochrome B Protein synthesis	9.81381	3.24492	655.609	107709	328.19
YBR121C	GRS1	Glycyl-tRNA Synthase	15.2991	14.1623	12786.5	2.61545e+07	5114.15
YBR122C	MRPL36	Mitochondrial Ribosomal Protein, Large subunit	2.91589	6.90015	351.059	106582	326.469
YBR123C	TFC1	Transcription Factor class C	4.80739	3.35224	236.641	29001.1	170.297
YBR125C	PTC4	Phosphatase Two C	2.83688	4.73735	187.909	31412.3	177.235
YBR126C	TPS1	Trehalose-6-Phosphate Synthase	10.0714	35.3428	28084.5	1.9253e+08	13875.5
YBR127C	VMA2	Vacuolar Membrane Atpase	13.8368	12.7482	9309.62	1.53441e+07	3917.16
YBR129C	OPY1	Overproduction-induced Pheromone-resistant Yeast	1.37883	10.543	238.553	106726	326.69
YBR130C	SHE3	Swi5p-dependent HO Expression	6.76499	3.495	419.977	64479.2	253.928
YBR132C	AGP2	high-Affinity Glutamine Permease	4.51303	6.62019	621.91	213670	462.245
YBR133C	HSL7	Histone Synthetic Lethal	3.06794	4.60507	201.248	33240.9	182.321
YBR135W	CKS1	Cdc28 Kinase Subunit	3.37551	6.10207	358.175	95445.9	308.943
YBR137W	-	-	3.99106	4.70167	304.708	58170.6	241.186
YBR138C	-	-	3.19472	2.70826	93.3624	6862.37	82.8395
YBR139W	-	-	2.97459	10.5765	702.476	418098	646.605
YBR141C	BMT2	Base MethylTransferase of 25S RNA	9.36428	1.81332	246.774	16002.6	126.502
YBR142W	MAK5	MAintenance of Killer	5.75114	5.89975	744.525	239076	488.954
YBR143C	SUP45	SUPpressor	16.5788	13.618	13603.9	2.73013e+07	5225.06
YBR145W	ADH5	Alcohol DeHydrogenase	2.58684	4.03226	128.13	16061.4	126.734
YBR149W	ARA1	D-ARAbinose dehydrogenase	3.72182	15.8476	1824.64	2.24072e+06	1496.91
YBR150C	TBS1	ThiaBendazole Sensitive	3.44454	4.86733	259.409	49035.3	221.439
YBR151W	APD1	Actin Patches Distal	2.08654	15.1753	744.375	676718	822.628
YBR152W	SPP381	Suppressor of PrP38-1	8.33884	3.2932	524.383	81277.5	285.092
YBR155W	CNS1	CyclophiliN Seven suppressor	6.9101	4.45343	632.293	143031	378.194
YBR156C	SLI15	Synthetically Lethal with Ipl1	6.03857	2.09207	159.374	10423.8	102.097
YBR159W	IFA38	-	5.61738	4.98099	552.322	134767	367.106
YBR160W	CDC28	Cell Division Cycle	10.939	4.67514	1364.96	418288	646.752
YBR161W	CSH1	CSG1/SUR1 Homolog	3.70453	3.05544	139.683	13194.6	114.868
YBR162C	TOS1	Target Of Sbf	6.2471	4.16103	489.101	94835.4	307.954
YBR164C	ARL1	ADP-Ribosylation factor-Like	5.71596	5.22887	611.34	162203	402.745
YBR166C	TYR1	TYRosine	3.73461	7.10211	525.556	185244	430.399
YBR167C	POP7	Processing Of Precursor RNAs	5.1715	4.34889	395.417	75154.9	274.144
YBR168W	PEX32	PEroXisome related	3.27701	3.96232	175.173	23535.1	153.411
YBR169C	SSE2	Stress Seventy subfamily E	3.51151	11.527	1021.22	745067	863.172
YBR171W	SEC66	SECretory	6.20461	6.89939	1063.9	451852	672.2
YBR172C	SMY2	Suppressor of MYo2-66	5.58785	4.21877	423.135	79522.6	281.997
YBR175W	SWD3	Set1c, WD40 repeat protein	9.74214	1.78491	255.648	16499.4	128.45
YBR177C	EHT1	Ethanol Hexanoyl Transferase	8.58962	5.55258	1236.87	438800	662.419
YBR179C	FZO1	FuZzy Onions homolog	7.29505	1.60828	140.461	6679.83	81.7302
YBR181C	RPS6B	Ribosomal Protein of the Small subunit	5.79451	6.07722	788.465	266082	515.832
YBR185C	MBA1	Multi-copy Bypass of AFG3	4.32836	3.23039	191.347	21110.6	145.295
YBR189W	RPS9B	Ribosomal Protein of the Small subunit	17.5814	39.8671	79266.2	8.73621e+08	29557.1
YBR191W	RPL21A	Ribosomal Protein of the Large subunit	15.4065	25.4351	32162.2	1.64312e+08	12818.4
YBR193C	MED8	MEDiator complex	2.79596	4.96011	197.683	35288.8	187.853
YBR194W	AIM4	Altered Inheritance rate of Mitochondria	3.18109	9.52879	657.886	342247	585.019
YBR195C	MSI1	Multicopy Suppressor of IRA1	2.97444	26.8526	2996.63	7.60859e+06	2758.37
YBR196C	PGI1	PhosphoGlucoIsomerase	20.3618	45.2867	121101	1.75877e+09	41937.6
YBR197C	-	-	4.62516	4.80498	391.513	82581.3	287.37
YBR198C	TAF5	TATA binding protein-Associated Factor	2.94195	3.8657	144.261	17833.9	133.544
YBR200W	BEM1	Bud EMergence	3.18094	8.52096	552.75	241612	491.54
YBR202W	MCM7	MiniChromosome Maintenance	5.40963	6.29397	751.716	259418	509.331
YBR207W	FTH1	FTR1 Homolog	6.77449	5.34947	816.53	243384	493.339
YBR208C	DUR1,2	Degradation of URea	2.17004	4.50884	118.874	16572.6	128.735
YBR211C	AME1	Associated with Microtubules and Essential	11.6505	2.08234	426.44	38306	195.719
YBR212W	NGR1	Negative Growth Regulatory protein	5.51181	3.09973	256.569	29648.9	172.189
YBR214W	SDS24	homolog of S. pombe SDS23	2.6471	16.0703	1139.9	1.24139e+06	1114.18
YBR215W	HPC2	Histone Periodic Control	3.32087	3.58375	152.732	17648.5	132.848
YBR216C	YBP1	Yap1-Binding Protein	5.50177	3.11135	257.369	29889.6	172.886
YBR218C	PYC2	PYruvate Carboxylase	7.53008	6.99104	1451.81	691003	831.266
YBR221C	PDB1	Pyruvate Dehydrogenase Beta subunit	4.08697	5.72331	428.51	112278	335.079
YBR222C	PCS60	Peroxisomal CoA-dependent Synthetase	4.3132	5.13274	391.457	88671	297.777
YBR223C	TDP1	Tyrosyl-DNA Phosphodiesterase	8.72953	1.95173	248.845	17472.6	132.184
YBR225W	-	-	2.49556	7.97028	351.713	125587	354.382
YBR227C	MCX1	Mitochondrial ClpX	6.64692	6.2945	1022.36	389002	623.7
YBR230C	OM14	Outer Membrane Protein of 14 kDa	5.56288	2.86466	230.055	23614.6	153.67
YBR231C	SWC5	SWr Complex	2.08212	7.20629	232.771	66318	257.523
YBR233W	PBP2	Pbp1p Binding Protein	1.96867	5.62055	146.158	27706.1	166.451
YBR233W-A	DAD3	Duo1 And Dam1 interacting	4.75056	4.67653	390.464	79923.5	282.707
YBR234C	ARC40	ARp2/3 Complex subunit	5.84697	15.3726	3389.66	4.87273e+06	2207.43
YBR236C	ABD1	-	3.84513	4.09338	232.553	35201.7	187.621
YBR237W	PRP5	Pre-mRNA Processing	5.62282	2.04066	137.851	8386.73	91.5791
YBR238C	-	-	6.35596	3.47672	379.422	56076.1	236.804
YBR239C	ERT1	Ethanol Regulated Transcription factor	1.64483	17.295	655.722	671651	819.543
YBR241C	-	-	2.34555	8.22547	338.292	123859	351.935
YBR242W	-	-	2.2655	4.3683	120.235	16217	127.346
YBR244W	GPX2	Glutathione PeroXidase	6.33929	5.78748	835.624	272720	522.226
YBR245C	ISW1	Imitation SWitch subfamily	6.04355	5.73578	767.258	241385	491.309
YBR247C	ENP1	Essential Nuclear Protein	8.99796	5.7627	1405.8	540766	735.368
YBR248C	HIS7	HIStidine requiring	10.0681	11.8798	5140.73	6.45296e+06	2540.27
YBR249C	ARO4	AROmatic amino acid requiring	12.8968	14.3929	10100.8	1.93931e+07	4403.76
YBR251W	MRPS5	Mitochondrial Ribosomal Protein, Small subunit	2.56188	4.41243	145.403	20891.5	144.539
YBR252W	DUT1	DUTp pyrophosphatase	6.64855	3.23827	363.36	49126.2	221.644
YBR253W	SRB6	Suppressor of RNA polymerase B	4.85585	8.09995	948.62	461282	679.177
YBR255W	MTC4	Maintenance of Telomere Capping	2.23643	5.6558	176.514	35420.9	188.204
YBR258C	SHG1	Set1c, Hypothetical G	3.1542	8.40155	534.179	227616	477.091
YBR259W	-	-	6.43119	4.32706	542.898	113440	336.809
YBR260C	RGD1	Related GAP Domain	5.70002	4.94087	557.402	135228	367.734
YBR261C	TAE1	Translation Associated Element	1.74783	11.3899	372.077	203076	450.64
YBR262C	MIC12	MItochondrial contact site and Cristae organizing system	2.99865	6.56035	337.851	95910.6	309.694
YBR263W	SHM1	Serine HydroxyMethyltransferase	5.50146	4.85645	514.749	119571	345.79
YBR265W	TSC10	Temperature-sensitive Suppressors of Csg2 mutants	1.14003	13.2631	264.355	159641	399.551
YBR267W	REI1	REquired for Isotropic bud growth	6.62087	5.50258	824.38	253944	503.929
YBR268W	MRPL37	Mitochondrial Ribosomal Protein, Large subunit	2.81008	3.36957	109.059	10684.9	103.368
YBR269C	SDH8	Succinate DeHydrogenase	3.74036	9.6316	846.452	479761	692.648
YBR271W	EFM2	Elongation Factor Methyltransferase	6.94991	2.33148	232.834	19281.8	138.859
YBR272C	HSM3	enHanced Spontaneous Mutability	3.76965	3.56406	182.1	22027.4	148.416
YBR273C	UBX7	UBiquitin regulatory X	4.56483	4.93754	400.624	87638.2	296.037
YBR275C	RIF1	RAP1-Interacting Factor	1.92717	7.12401	205.211	55834.1	236.292
YBR278W	DPB3	DNA Polymerase B (II) subunit	2.38995	3.68701	99.5945	10529.5	102.614
YBR279W	PAF1	RNA Polymerase II Associated Factor	7.65533	5.50846	1026.89	339961	583.062
YBR281C	DUG2	Deficient in Utilization of Glutathione	2.20375	9.88174	412.184	196103	442.835
YBR282W	MRPL27	Mitochondrial Ribosomal Protein, Large subunit	3.92359	4.17462	246.97	38888	197.2
YBR283C	SSH1	Sec Sixty-one Homolog	10.4647	6.89772	2338.17	1.28372e+06	1133.01
YBR287W	-	-	1.99786	6.17541	172.749	38119.6	195.242
YBR288C	APM3	clathrin Adaptor Protein complex Medium chain	3.41843	4.84706	254.896	47715.2	218.438
YBR289W	SNF5	Sucrose NonFermenting	1.54064	12.0951	343.519	197264	444.144
YBR290W	BSD2	Bypass Sod1p Defects	4.20222	1.99483	86.4936	4446.02	66.6785
YBR296C	PHO89	PHOsphate metabolism	2.22013	4.51754	123.126	17365.2	131.777
YCL001W	RER1	Retention in the Endoplasmic Reticulum	4.25431	3.74635	234.963	32398.6	179.996
YCL009C	ILV6	IsoLeucine Valine	2.86869	18.0529	1532.99	2.06679e+06	1437.63
YCL010C	SGF29	SaGa associated Factor	8.73883	3.54329	630.77	112143	334.878
YCL011C	GBP2	G-strand Binding Protein	6.87569	2.99008	337.51	40961	202.388
YCL014W	BUD3	BUD site selection	6.50955	2.42155	223.909	19060	138.058
YCL016C	DCC1	Defective in sister Chromatid Cohesion	3.11791	5.09482	241.1	46923.7	216.619
YCL024W	KCC4	-	1.79507	10.7083	350.701	175499	418.926
YCL025C	AGP1	high-Affinity Glutamine Permease	2.12267	13.8547	661.755	525429	724.865
YCL026C-B	HBN1	Homologous to Bacterial Nitroreductases	4.84906	4.25346	347.247	61898.4	248.794
YCL028W	RNQ1	Rich in asparagine (N) and glutamine (Q)	8.0094	4.72032	864.349	230049	479.634
YCL029C	BIK1	BIlateral Karyogamy defect	2.70787	8.91852	470.743	206817	454.771
YCL030C	HIS4	HIStidine requiring	7.96575	87.9672	81479.1	2.05563e+09	45339
YCL031C	RRP7	Ribosomal RNA Processing	10.2598	4.76757	1276.67	390459	624.867
YCL032W	STE50	STErile	5.6699	2.39237	178.783	13987.1	118.267
YCL034W	LSB5	Las Seventeen Binding protein	3.51687	5.18315	294.859	62015.9	249.03
YCL035C	GRX1	GlutaRedoXin	4.55391	13.2194	1849.83	1.87304e+06	1368.59
YCL037C	SRO9	Suppressor of rho3	13.8849	17.1183	14809.8	3.86947e+07	6220.51
YCL039W	GID7	Glucose Induced Degradation deficient	1.80976	8.94037	267.809	101482	318.563
YCL040W	GLK1	GLucoKinase	3.50671	20.1228	2426.67	4.21293e+06	2052.54
YCL043C	PDI1	Protein Disulfide Isomerase	10.3832	2.94767	614.945	89500.8	299.167
YCL044C	MGR1	Mitochondrial Genome Required	3.63751	2.38049	92.2128	5859	76.5441
YCL045C	EMC1	ER Membrane protein Complex	8.25497	5.11504	1025.11	313813	560.19
YCL050C	APA1	AP4A phosphorylase	11.5004	7.06298	2800.12	1.67341e+06	1293.6
YCL055W	KAR4	KARyogamy	2.68551	7.19711	333.136	104465	323.211
YCL056C	PEX34	PEroXin	1.77351	4.74495	97.1149	13627.2	116.736
YCL057W	PRD1	PRoteinase yscD	10.2085	5.87531	1754.09	740838	860.719
YCL059C	KRR1	contains KRR-R motif	11.4547	4.7323	1491.98	477002	690.653
YCL061C	MRC1	Mediator of the Replication Checkpoint	9.03237	1.96154	264.064	19006.4	137.864
YCL064C	CHA1	Catabolism of Hydroxy Amino acids	2.94346	5.45492	246.796	52166.4	228.4
YCR002C	CDC10	Cell Division Cycle	9.35772	3.14799	581.877	89035.6	298.388
YCR003W	MRPL32	Mitochondrial Ribosomal Protein, Large subunit	6.03604	4.02229	440.729	79748.2	282.397
YCR004C	YCP4	-	5.08944	17.6188	3410.22	5.68204e+06	2383.7
YCR005C	CIT2	CITrate synthase	3.83604	5.18434	334.801	73138.1	270.441
YCR009C	RVS161	Reduced Viability on Starvation	11.297	6.30431	2283.22	1.13288e+06	1064.37
YCR011C	ADP1	ATP-Dependent Permease	2.93612	4.00716	152.129	19872.7	140.971
YCR012W	PGK1	3-PhosphoGlycerate Kinase	13.9148	234.584	875047	1.34796e+11	367145
YCR016W	-	-	9.32461	3.39497	650.988	111843	334.429
YCR018C	SRD1	-	7.93701	2.33269	284.529	25159.3	158.617
YCR018C-A	-	-	4.04035	11.814	1302.33	1.04935e+06	1024.38
YCR020C	PET18	PETite colonies	1.89125	14.5385	606.981	498081	705.749
YCR020W-B	HTL1	High-Temperature Lethal	8.28213	4.62009	879.239	230088	479.675
YCR024C	SLM5	Synthetic Lethal with Mss4	4.63503	1.84071	88.1658	4178.72	64.643
YCR024C-A	PMP1	Plasma Membrane Proteolipid	10.7845	29.0556	22967.5	1.20147e+08	10961.2
YCR027C	RHB1	RHeB homolog	2.28871	7.7105	295.464	96905.5	311.296
YCR028C-A	RIM1	Replication In Mitochondria	9.56644	4.35453	997.085	255657	505.626
YCR030C	SYP1	Suppressor of Yeast Profilin deletion	3.81747	4.95729	310.045	63034.8	251.067
YCR033W	SNT1	SaNT domains	3.99423	4.46433	281.425	49580.2	222.666
YCR034W	ELO2	fatty acid ELOngation	12.6487	7.71839	3716.5	2.6775e+06	1636.31
YCR035C	RRP43	Ribosomal RNA Processing	8.14055	5.66633	1177.17	419724	647.861
YCR036W	RBK1	RiBoKinase	4.50927	7.57818	766.62	324953	570.047
YCR037C	PHO87	PHOsphate metabolism	3.07412	2.62565	84.1559	5800.72	76.1624
YCR038C	BUD5	BUD site selection	2.13788	8.00267	284.397	96330.5	310.372
YCR043C	-	-	9.46921	3.51417	703.117	128453	358.403
YCR044C	PER1	protein Processing in the ER	3.66089	3.87929	199.098	27134.3	164.725
YCR046C	IMG1	Integrity of Mitochondrial Genome	2.93551	4.57119	186.695	29935.7	173.019
YCR047C	BUD23	BUD site selection	7.50564	4.2633	668.882	147161	383.616
YCR051W	-	-	2.87422	6.41277	306.807	82620.3	287.437
YCR053W	THR4	THReonine requiring	20	17.3802	26522	8.58941e+07	9267.91
YCR054C	CTR86	Copper TRansport protein	1.87719	16.391	724.045	714220	845.115
YCR057C	PWP2	Periodic tryptophan (W) Protein	6.51465	9.08672	1757.06	1.17275e+06	1082.94
YCR059C	YIH1	Yeast Impact Homolog	2.77026	7.50149	371.488	125811	354.699
YCR060W	TAH1	Tpr-containing protein Associated with Hsp90	3.97436	2.52788	115.242	8356.44	91.4136
YCR061W	-	-	1.89389	6.78396	185.607	46506.1	215.653
YCR063W	BUD31	BUD site selection	9.54629	3.44146	689.004	122339	349.77
YCR065W	HCM1	High-Copy suppressor of Calmodulin	6.18137	5.47163	737.371	217883	466.78
YCR069W	CPR4	Cyclosporin-sensitive Proline Rotamase	3.21459	3.707	153.581	18451.6	135.837
YCR071C	IMG2	Integrity of Mitochondrial Genome	5.4014	2.83441	216.586	21568.8	146.863
YCR073W-A	SOL2	Suppressor Of Los1-1	1.44522	8.7505	190.217	64628.8	254.222
YCR077C	PAT1	Protein Associated with Topoisomerase II	8.68841	4.6421	952.186	257053	507.004
YCR079W	PTC6	Phosphatase Two C	4.86976	2.71361	173.562	15396.6	124.083
YCR081W	SRB8	Suppressor of RNA polymerase B	1.2728	12.6471	284.341	164747	405.89
YCR082W	AHC2	Ada Histone acetyltransferase complex Component	4.90759	1.85228	96.8752	4758.88	68.9847
YCR083W	TRX3	ThioRedoXin	2.77665	5.77972	248.349	56095	236.844
YCR084C	TUP1	dTMP-UPtake	9.21824	6.43569	1731.82	800791	894.869
YCR086W	CSM1	Chromosome Segregation in Meiosis	12.9273	2.63989	722.917	99101.5	314.804
YCR087C-A	-	-	9.68704	2.70514	484.243	59539.9	244.008
YCR088W	ABP1	Actin Binding Protein	4.45474	20.7201	3605.25	7.27672e+06	2697.54
YCR090C	-	-	10.2293	3.25127	700.289	117836	343.273
YCR092C	MSH3	MutS Homolog	2.09581	9.28926	348.828	147930	384.617
YCR093W	CDC39	Cell Division Cycle	8.23437	4.98935	982.452	288970	537.559
YCR094W	CDC50	Cell Division Cycle	4.0675	2.55303	121.073	9007.26	94.9066
YDL001W	RMD1	Required for Meiotic nuclear Division	5.91077	2.50254	204.031	17460.2	132.137
YDL002C	NHP10	Non-Histone Protein	4.24808	3.17495	181.201	19297.4	138.915
YDL003W	MCD1	Mitotic Chromosome Determinant	7.62943	5.71087	1080.71	377829	614.678
YDL005C	MED2	MEDiator complex	5.47938	3.04847	247.808	27825.7	166.81
YDL008W	APC11	Anaphase Promoting Complex	7.73099	3.88352	604.775	116743	341.677
YDL010W	GRX6	GlutaRedoXin	9.2343	1.97913	276.869	20431.3	142.938
YDL015C	TSC13	Temperature-sensitive Suppressors of Csg2 mutants	7.88053	5.18216	975.426	297840	545.747
YDL017W	CDC7	Cell Division Cycle	4.13085	2.06864	89.2543	4818.14	69.4128
YDL018C	ERP3	Emp24p/Erv25p Related Protein	5.44322	4.98184	527.183	126786	356.07
YDL019C	OSH2	OxySterol binding protein Homolog	3.11956	4.53877	201.55	32773.8	181.035
YDL020C	RPN4	Regulatory Particle Non-ATPase	4.28151	3.9323	255.756	38136.8	195.287
YDL021W	GPM2	Glycerate PhosphoMutase	1.73111	8.45065	230.693	78846.4	280.796
YDL022W	GPD1	Glycerol-3-Phosphate Dehydrogenase	8.36362	51.871	38530.1	4.37487e+08	20916.2
YDL025C	RTK1	Ribosome biogenesis and TRNA synthetase-associated Kinase	4.5932	7.65083	799.546	346861	588.949
YDL027C	MRX9	Mitochondrial oRganization of gene eXpression (MIOREX)	4.10727	3.61249	210.846	27045.7	164.456
YDL028C	MPS1	MonoPolar Spindle	5.40915	2.42891	170.67	13373.5	115.644
YDL030W	PRP9	Pre-mRNA Processing	5.22029	5.38743	559.644	149110	386.147
YDL033C	SLM3	Synthetic Lethal with Mss4	3.99052	3.3145	176.763	19578.5	139.923
YDL040C	NAT1	N-terminal AcetylTransferase	9.55991	7.86876	2502.52	1.61157e+06	1269.48
YDL043C	PRP11	Pre-mRNA Processing	3.53818	7.08582	484.025	166079	407.528
YDL044C	MTF2	Mitochondrial Transcription Factor	3.41226	7.368	487.975	175199	418.568
YDL045C	FAD1	FAD synthetase	6.89439	1.83336	158.233	8978.21	94.7534
YDL045W-A	MRP10	Mitochondrial Ribosomal Protein	1.63442	7.36024	171.886	46455.7	215.536
YDL046W	NPC2	Niemann Pick type C homolog	7.73769	2.65833	335.622	35922.3	189.532
YDL047W	SIT4	Suppressor of Initiation of Transcription	4.97308	5.78515	581.89	169387	411.566
YDL051W	LHP1	La-Homologous Protein	10.4129	6.066	1899.84	851793	922.926
YDL052C	SLC1	SphingoLipid Compensation	11.2967	6.2707	2264.22	1.11412e+06	1055.52
YDL053C	PBP4	Pbp1p Binding Protein	10.4408	3.68519	877.977	181421	425.936
YDL054C	MCH1	MonoCarboxylate transporter Homolog	4.35132	2.92613	165.315	15672	125.188
YDL055C	PSA1	-	30.3654	46.4398	233038	4.3571e+09	66008.3
YDL056W	MBP1	MluI-box Binding Protein	8.12482	2.98296	432.226	56696.5	238.11
YDL058W	USO1	yUSOu - transport in Japanese	8.57417	2.68963	399.021	45751	213.895
YDL059C	RAD59	RADiation sensitive	1.56633	7.93216	182.181	54539.4	233.537
YDL060W	TSR1	Twenty S rRNA accumulation	6.34973	5.75411	830.176	268725	518.387
YDL063C	SYO1	SYnchronized impOrt or SYmpOrtin	3.03202	6.28971	321.487	85861.4	293.021
YDL064W	UBC9	UBiquitin-Conjugating	6.80276	2.15786	199.884	14523.3	120.513
YDL065C	PEX19	PEroXisome related	5.77632	3.49616	331.81	47274.1	217.426
YDL066W	IDP1	Isocitrate Dehydrogenase, NADP-specific	5.72491	9.84109	1640.22	1.16575e+06	1079.7
YDL067C	COX9	Cytochrome c OXidase	1.72076	6.20956	141.602	29891.4	172.891
YDL070W	BDF2	BromoDomain Factor	5.27071	6.88299	831.313	325801	570.789
YDL072C	YET3	Yeast Endoplasmic reticulum Transmembrane protein	7.85748	7.28182	1649.27	854023	924.134
YDL076C	RXT3	-	2.44982	6.71001	262.049	71058.6	266.568
YDL077C	VAM6	VAcuolar Morphogenesis	1.95268	5.67838	146.825	28196.4	167.918
YDL078C	MDH3	Malate DeHydrogenase	8.75756	3.98946	761.155	162942	403.661
YDL080C	THI3	THIamine metabolism	2.38392	10.8351	531.624	300801	548.453
YDL081C	RPP1A	Ribosomal Protein P1 Alpha	16.3257	49.1453	98005.8	1.43911e+09	37935.7
YDL082W	RPL13A	Ribosomal Protein of the Large subunit	10.7253	29.8305	23729	1.28963e+08	11356.2
YDL083C	RPS16B	Ribosomal Protein of the Small subunit	4.99074	6.98989	785.304	307398	554.435
YDL085C-A	-	-	7.13687	3.75272	508.4	89483.6	299.138
YDL087C	LUC7	Lethal Unless Cap-binding complex is produced	5.23493	4.29741	395.237	74157.7	272.319
YDL089W	NUR1	NUclear Rim1	7.29758	3.71503	517.499	90640.3	301.065
YDL090C	RAM1	RAS protein and A-factor Maturation	4.4351	2.08337	100.186	5644.67	75.131
YDL091C	UBX3	UBiquitin regulatory X	7.5807	4.80025	816.704	217187	466.033
YDL092W	SRP14	Signal Recognition Particle	10.6021	3.21021	724.909	121773	348.96
YDL095W	PMT1	Protein O-MannosylTransferase	6.12123	3.4085	347.773	48951.8	221.25
YDL097C	RPN6	Regulatory Particle Non-ATPase	15.6258	8.05532	5485.96	4.71291e+06	2170.92
YDL098C	SNU23	Small NUclear ribonucleoprotein associated	1.58863	9.24661	235.827	90059.3	300.099
YDL099W	BUG1	Binder of USO1 and GRH1	5.52726	4.74387	499.756	112170	334.918
YDL100C	GET3	Guided Entry of Tail-anchored proteins	9.02924	4.86475	1085.58	321334	566.863
YDL101C	DUN1	DNA-damage UNinducible	4.92657	3.31386	241.011	29338.5	171.285
YDL102W	POL3	POLymerase	3.14747	8.92162	584.736	273339	522.819
YDL103C	QRI1	-	10.1782	4.06087	982.492	233123	482.828
YDL105W	NSE4	Non-SMC Element	3.3262	3.23122	130.293	12822.5	113.237
YDL106C	PHO2	PHOsphate metabolism	4.89241	1.79476	91.8104	4287.83	65.4815
YDL107W	MSS2	Mitochondrial Splicing	3.01374	6.14418	307.29	78935.4	280.954
YDL108W	KIN28	protein KINase	11.9646	2.26241	505.273	52350.8	228.803
YDL110C	TMA17	Translation Machinery Associated	5.15231	7.52136	922.781	410858	640.982
YDL111C	RRP42	Ribosomal RNA Processing	11.9701	2.94739	763.27	119406	345.552
YDL112W	TRM3	Transfer RNA Methyltransferase	2.37465	6.27311	225.763	54465.4	233.378
YDL113C	ATG20	AuTophaGy related	3.66383	6.37428	431.902	127585	357.19
YDL115C	IWR1	Interacts With RNA polymerase II	7.53563	3.85071	574.283	108041	328.696
YDL116W	NUP84	NUclear Pore	6.32932	5.85902	849.76	282478	531.486
YDL117W	CYK3	CYtoKinesis	4.01684	5.27795	368.267	84410.5	290.535
YDL120W	YFH1	Yeast Frataxin Homolog	3.33347	4.82916	244.343	44994.5	212.119
YDL121C	-	-	10.8088	3.64812	910.946	188574	434.251
YDL122W	UBP1	UBiquitin-specific Protease	3.83204	9.14786	809.322	427837	654.092
YDL123W	SNA4	Sensitivity to NA+	5.45186	6.204	743.598	251839	501.836
YDL124W	-	-	3.8666	25.7597	4110.39	1.09346e+07	3306.76
YDL125C	HNT1	Histidine triad NucleoTide-binding	9.71869	4.10759	932.493	220058	469.103
YDL126C	CDC48	Cell Division Cycle	7.9346	18.7605	7304.9	1.65885e+07	4072.9
YDL128W	VCX1	VaCuolar H+/Ca2+ eXchanger	4.57953	2.41201	131.936	9473.69	97.3329
YDL129W	-	-	4.95098	4.10888	339.33	57865.1	240.552
YDL130W	RPP1B	Ribosomal Protein P1 Beta	17.2415	52.0347	116467	1.92352e+09	43858
YDL130W-A	STF1	STabilizing Factor	2.55294	9.85949	505.915	253830	503.816
YDL131W	LYS21	LYSine	8.78845	18.7911	8544.87	2.0462e+07	4523.49
YDL132W	CDC53	Cell Division Cycle	5.16212	4.8033	460.349	102053	319.458
YDL133C-A	RPL41B	Ribosomal Protein of the Large subunit	17.3812	25.531	38914.6	2.13002e+08	14594.6
YDL134C	PPH21	Protein PHosphatase	10.2129	2.26693	398.447	38209.4	195.472
YDL135C	RDI1	Rho GDP Dissociation Inhibitor	9.98374	4.17506	996.27	244435	494.403
YDL136W	RPL35B	Ribosomal Protein of the Large subunit	15.2116	17.9886	18393.3	5.44346e+07	7377.98
YDL139C	SCM3	Suppressor of Chromosome Missegregation	11.7071	2.34551	517.05	56039	236.726
YDL140C	RPO21	RNA POlymerase	12.7175	13.886	9350.61	1.68563e+07	4105.64
YDL141W	BPL1	Biotin:apoProtein Ligase	3.98927	7.9588	691.068	299349	547.128
YDL142C	CRD1	CaRDiolipin synthase	4.64151	1.73225	80.3772	3468.07	58.8903
YDL144C	-	-	5.60768	2.56616	196.16	17028.8	130.494
YDL145C	COP1	COat Protein	15.1759	9.24891	6505.33	6.82533e+06	2612.53
YDL146W	LDB17	Low Dye Binding	4.71532	2.71367	165.493	14466.9	120.279
YDL147W	RPN5	Regulatory Particle Non-ATPase	17.1246	9.23938	7814.67	8.71952e+06	2952.88
YDL150W	RPC53	RNA Polymerase C	5.67143	5.80671	711.382	221392	470.523
YDL155W	CLB3	CycLin B	4.50118	2.94026	175.075	16978.8	130.303
YDL156W	CMR1	Changed Mutation Rate	2.73506	7.6983	379.754	133216	364.987
YDL159W	STE7	STErile	6.96924	4.19556	583.63	120810	347.577
YDL160C	DHH1	DEAD box Helicase Homolog	7.82019	7.95875	1880.56	1.11573e+06	1056.28
YDL161W	ENT1	Epsin N-Terminal homology	3.98371	13.8616	1636.14	1.68033e+06	1296.28
YDL164C	CDC9	Cell Division Cycle	6.83238	4.70825	677.916	166318	407.822
YDL165W	CDC36	Cell Division Cycle	8.00802	9.89467	2735.54	2.30464e+06	1518.1
YDL166C	FAP7	Factor Activating Pos9	11.8587	2.68035	649.047	87161.7	295.232
YDL167C	NRP1	N (asparagine)-Rich Protein	5.41321	3.68511	326.979	49050	221.472
YDL168W	SFA1	Sensitive to FormAldehyde	3.73223	6.56139	464.159	144585	380.243
YDL170W	UGA3	Utilization of GAba	2.39522	5.16472	168.848	30195.5	173.769
YDL171C	GLT1	GLuTamate synthase	7.63418	9.05011	2215.34	1.58666e+06	1259.63
YDL173W	PAR32	Phosphorylated After Rapamycin	1.75006	16.5101	664.406	646673	804.16
YDL174C	DLD1	D-Lactate Dehydrogenase	2.95656	3.19946	108.227	9986.27	99.9313
YDL175C	AIR2	Arginine methyltransferase-Interacting RING finger protein	2.30126	7.5108	285.837	90182.6	300.304
YDL178W	DLD2	D-Lactate Dehydrogenase	2.55166	8.33437	389.166	150273	387.651
YDL181W	INH1	INHibitor (of F1F0-ATPase)	3.05007	11.2027	796.544	523890	723.803
YDL182W	LYS20	LYSine requiring	5.36482	7.32588	940.477	409520	639.937
YDL184C	RPL41A	Ribosomal Protein of the Large subunit	14.4429	18.99	18486.4	5.79413e+07	7611.92
YDL185W	VMA1	Vacuolar Membrane Atpase	12.3698	43.2972	52658	5.49763e+08	23447
YDL188C	PPH22	Protein PHosphatase	6.14228	3.5353	370.017	55220.7	234.991
YDL189W	RBS1	RNA-Binding Suppressor of PAS kinase	6.70482	5.01461	726.998	194976	441.561
YDL190C	UFD2	Ubiquitin Fusion Degradation	6.75119	4.38018	595.048	129710	360.153
YDL191W	RPL35A	Ribosomal Protein of the Large subunit	15.2314	23.0617	27134.2	1.18309e+08	10877
YDL192W	ARF1	ADP-Ribosylation Factor	7.46507	28.041	12459.7	5.13454e+07	7165.57
YDL193W	NUS1	Nuclear Undecaprenyl pyrophosphate Synthase	4.25723	5.04359	373.677	81886.7	286.159
YDL195W	SEC31	SECretory	12.3605	7.55429	3470.14	2.3893e+06	1545.74
YDL197C	ASF2	Anti-Silencing Function	1.75518	6.69603	163.663	39120.6	197.789
YDL201W	TRM8	Transfer RNA Methyltransferase	4.08446	6.84925	566.25	196183	442.926
YDL202W	MRPL11	Mitochondrial Ribosomal Protein, Large subunit	6.85773	3.87243	502.847	91164.1	301.934
YDL203C	ACK1	Activator of C Kinase 1	4.22719	2.18819	100.768	5998.15	77.4477
YDL204W	RTN2	ReTiculoN-like	4.0416	7.14289	595.218	219124	468.107
YDL205C	HEM3	HEMe biosynthesis	9.28238	3.42133	654.365	113527	336.938
YDL207W	GLE1	GLFG (glycine-leucine-phenylalanine-glycine) LEthal	4.64614	2.15091	112.758	6818.27	82.5728
YDL208W	NHP2	Non-Histone Protein	9.36471	15.8197	7195.05	1.36032e+07	3688.25
YDL209C	CWC2	Complexed With Cef1p	2.0925	7.97558	274.5	91755	302.911
YDL211C	-	-	4.04288	2.82651	140.602	12223.1	110.558
YDL212W	SHR3	Super high Histidine Resistant	5.76066	5.7081	708.955	216413	465.202
YDL213C	NOP6	NucleOlar Protein	9.0083	7.35494	2058.96	1.15865e+06	1076.4
YDL215C	GDH2	Glutamate DeHydrogenase	2.67711	9.03256	472.366	210711	459.033
YDL216C	RRI1	Regulator of Rub1 specific Isopeptidase	2.04444	9.38287	342.201	146061	382.179
YDL219W	DTD1	D-Tyr-tRNA(Tyr) Deacylase	9.1807	2.52302	400.525	43009.8	207.388
YDL220C	CDC13	Cell Division Cycle	1.94405	6.50943	180.5	42808.8	206.903
YDL222C	FMP45	Found in Mitochondrial Proteome	2.12478	6.66961	212.305	54025	232.433
YDL223C	HBT1	HuB1 Target	2.55995	3.39594	96.616	9231.19	96.0791
YDL224C	WHI4	WHIskey	3.53285	6.73023	445.76	141076	375.601
YDL225W	SHS1	Seventh Homolog of Septin	6.71255	5.53913	850.262	266386	516.126
YDL226C	GCS1	Growth Cold Sensitive	13.8526	4.35537	1751.73	542641	736.642
YDL227C	HO	HOmothallic switching endonuclease	4.08799	3.78628	225.289	31027.1	176.145
YDL229W	SSB1	Stress-Seventy subfamily B	7.5491	9.15393	2217.33	1.60771e+06	1267.95
YDL230W	PTP1	Protein Tyrosine Phosphatase	10.0172	1.61557	228.335	12796.2	113.12
YDL232W	OST4	OligoSaccharylTransferase	9.98559	8.13468	2815.32	1.95156e+06	1396.98
YDL233W	MFG1	Morphogenetic regulator of Filamentous Growth	3.17011	2.96576	106.349	8975.24	94.7377
YDL234C	GYP7	Gtpase-activating protein for Ypt7 Protein	3.90823	3.287	169.242	18335.2	135.408
YDL235C	YPD1	tYrosine Phosphatase Dependent	4.61039	5.84061	528.053	150718	388.224
YDL236W	PHO13	PHOsphate metabolism	5.57013	7.80756	1098.14	537348	733.04
YDL238C	GUD1	GUanine Deaminase	4.35512	2.01346	92.4887	4901.09	70.0078
YDR001C	NTH1	Neutral TreHalase	4.59459	6.34582	597.827	193859	440.294
YDR003W	RCR2	Resistance to Congo Red	2.19343	8.14011	302.771	106325	326.075
YDR004W	RAD57	RADiation sensitive	3.9716	11.4144	1203.75	912391	955.191
YDR005C	MAF1	-	7.17565	2.54483	279.959	26985.3	164.272
YDR006C	SOK1	Suppressor Of Kinase	1.99821	8.20589	268.997	92413.7	303.996
YDR007W	TRP1	TRyPtophan	2.39763	3.45281	90.3306	8633.19	92.915
YDR009W	GAL3	GALactose metabolism	5.5038	5.83171	684.883	211582	459.98
YDR011W	SNQ2	Sensitivity to 4-NitroQuinoline-N-oxide	3.12149	7.29959	422.74	144089	379.591
YDR012W	RPL4B	Ribosomal Protein of the Large subunit	14.0225	17.0823	14985.4	3.92256e+07	6263.03
YDR014W	RAD61	RADiation sensitive	1.68182	15.8748	591.654	534365	731.003
YDR016C	DAD1	Duo1 And Dam1 interacting	4.40276	3.61625	233.891	30996.1	176.057
YDR017C	KCS1	pKC1 Suppressor	5.27296	3.90972	344.82	56029.6	236.706
YDR019C	GCV1	GlyCine cleaVage	7.04339	10.4127	2441.75	2.09197e+06	1446.36
YDR020C	DAS2	Dst1-delta 6-Azauracil Sensitivity	1.52947	16.6529	559.593	527430	726.244
YDR021W	FAL1	eukaryotic translation initiation factor Four A Like	4.90412	3.08243	213.868	23210.6	152.35
YDR023W	SES1	SEryl-tRNA Synthetase	14.1694	15.3941	12948.3	2.89795e+07	5383.26
YDR024W	FYV1	Function required for Yeast Viability	10.8447	2.03199	368.107	30689.3	175.184
YDR025W	RPS11A	Ribosomal Protein of the Small subunit	9.27017	1.43446	168.724	7557.77	86.9355
YDR026C	NSI1	NTS1 SIlencing protein 1	6.69349	4.20115	550.488	111985	334.641
YDR027C	VPS54	Vacuolar Protein Sorting	3.67218	4.35859	239.768	39227.9	198.06
YDR028C	REG1	REsistance to Glucose repression	4.6211	6.97682	698.819	263335	513.161
YDR031W	MIX14	Mitochondrial Intermembrane space CX(n)C motif protein	3.88085	3.11818	154.308	15352.4	123.905
YDR032C	PST2	Protoplasts-SecreTed	2.79496	5.68072	244.047	53802.9	231.954
YDR033W	MRH1	Membrane protein Related to Hsp30p	7.82411	15.4169	5268.78	8.75352e+06	2958.64
YDR034C	LYS14	LYSine requiring	2.90697	4.08148	154.315	20658.9	143.732
YDR034W-B	-	-	1.97733	5.41855	138.911	24913.3	157.839
YDR035W	ARO3	AROmatic amino acid requiring	10.2793	4.93723	1352.01	437059	661.104
YDR036C	EHD3	-	8.54746	4.71753	952.558	261558	511.428
YDR040C	ENA1	Exitus NAtru (Latin, "exit sodium")	4.29524	2.14292	99.858	5794.75	76.1233
YDR041W	RSM10	Ribosomal Small subunit of Mitochondria	2.05875	10.7044	424.258	222895	472.117
YDR044W	HEM13	HEMe biosynthesis	10.4884	3.07074	665.488	103754	322.108
YDR046C	BAP3	Branched-chain Amino acid Permease	4.54149	8.37697	905.532	450095	670.891
YDR047W	HEM12	HEMe biosynthesis	5.98744	3.91541	417.563	72176.9	268.658
YDR049W	VMS1	VCP/Cdc48-associated Mitochondrial Stress-responsive	2.27972	10.6451	485.481	262692	512.535
YDR050C	TPI1	Triose-Phosphate Isomerase	6.50208	32.8655	12967.5	6.40027e+07	8000.17
YDR051C	DET1	Decreased Ergosterol Transport	4.24567	5.29877	401.916	94994.9	308.212
YDR052C	DBF4	DumbBell Former	7.06823	1.41461	109.695	4207.03	64.8616
YDR054C	CDC34	Cell Division Cycle	7.2344	4.93214	794.071	215308	464.013
YDR055W	PST1	Protoplasts-SecreTed	3.21579	6.24305	345.969	93598.7	305.939
YDR056C	EMC10	ER Membrane protein Complex	5.22099	7.84513	1004.92	480710	693.332
YDR059C	UBC5	UBiquitin-Conjugating	6.72102	2.78164	291.481	31265.9	176.822
YDR060W	MAK21	MAintenance of Killer	7.23348	8.51544	1858.03	1.17897e+06	1085.8
YDR061W	-	-	6.31341	3.20122	330.32	42793.2	206.865
YDR062W	LCB2	Long-Chain Base	5.5349	3.66527	335.14	50373.4	224.44
YDR063W	AIM7	Altered Inheritance rate of Mitochondria	2.93394	9.65067	597.158	306437	553.568
YDR065W	RRG1	Required for Respiratory Growth	3.35246	2.89329	110.963	9225.24	96.0481
YDR066C	RTR2	Regulator of TRanscription	5.17673	4.3801	400.444	76998.5	277.486
YDR068W	DOS2	-	4.34089	5.56611	448.315	115541	339.913
YDR069C	DOA4	Degradation Of Alpha	1.48345	11.5338	302.979	159587	399.483
YDR071C	PAA1	PolyAmine Acetyltransferase	5.38693	3.49793	299.314	41305.8	203.238
YDR074W	TPS2	Trehalose-6-Phosphate Synthase/phosphatase	4.5509	30.7145	6867.15	2.58304e+07	5082.36
YDR077W	SED1	Suppression of Exponential Defect	5.46528	10.8589	1784.24	1.44631e+06	1202.63
YDR079C-A	TFB5	-	2.83728	2.90461	87.7519	6849.4	82.7611
YDR079W	PET100	PETite colonies	3.01981	2.70998	86.1587	6192.59	78.693
YDR080W	VPS41	Vacuolar Protein Sorting	2.48339	3.94062	116.645	13883.3	117.827
YDR083W	RRP8	Ribosomal RNA Processing	4.48943	4.91076	387.61	83446.4	288.871
YDR084C	TVP23	Tlg2-Vesicle Protein	1.67453	6.95601	162.751	40616.5	201.535
YDR086C	SSS1	Sec Sixty-one Suppressor	5.01897	2.83646	194.446	18738	136.887
YDR087C	RRP1	Ribosomal RNA Processing	9.84185	4.8942	1248.57	389523	624.118
YDR088C	SLU7	Synergistic Lethal with U5 snRNA	4.51835	4.60207	353.675	69019.8	262.716
YDR090C	-	-	2.81954	3.36398	109.303	10695.6	103.42
YDR091C	RLI1	RNase L Inhibitor	13.0071	6.88518	3246.34	1.98605e+06	1409.27
YDR092W	UBC13	UBiquitin-Conjugating	6.57629	6.2208	987.845	367153	605.931
YDR093W	DNF2	Drs2 Neo1 Family	3.82297	2.67248	118.727	9229.7	96.0713
YDR096W	GIS1	GIg1-2 Suppressor	2.4935	6.06683	229.696	53610	231.538
YDR097C	MSH6	MutS Homolog	3.12226	2.99733	105.767	9017.23	94.9591
YDR098C	GRX3	GlutaRedoXin	4.21042	6.18979	505.725	151693	389.478
YDR099W	BMH2	Brain Modulosignalin Homolog	13.0376	12.3823	8124.57	1.24101e+07	3522.79
YDR100W	TVP15	Tlg2-Vesicle Protein	10.9706	1.81612	314.516	22143.9	148.808
YDR101C	ARX1	Associated with Ribosomal eXport complex	12.3478	6.52663	2759.21	1.51217e+06	1229.7
YDR103W	STE5	STErile	3.49017	6.41119	406.054	118533	344.286
YDR105C	TMS1	-	3.90184	7.89477	660.646	279858	529.016
YDR108W	TRS85	TRapp Subunit	3.12187	4.16845	176.724	25177.9	158.676
YDR110W	FOB1	FOrk Blocking less	9.09755	3.16294	561.697	85372.7	292.186
YDR111C	ALT2	ALanine Transaminase	5.9698	5.46997	699.677	203262	450.846
YDR116C	MRPL1	Mitochondrial Ribosomal Protein, Large subunit	6.4478	3.796	444.482	75840.1	275.391
YDR118W	APC4	Anaphase Promoting Complex	3.58647	5.07049	293.186	60093	245.139
YDR119W	VBA4	Vacuolar Basic Amino acid transporter	7.84087	5.56397	1081.34	367915	606.56
YDR120C	TRM1	tRNA Methyltransferase	7.95543	3.41556	517	82871.2	287.874
YDR121W	DPB4	DNA Polymerase B (II) subunit	12.0985	1.89398	389.666	30787.1	175.463
YDR122W	KIN1	KINase	3.31405	2.93439	111.547	9433.67	97.1271
YDR123C	INO2	INOsitol requiring	5.12655	5.41737	549.524	146450	382.688
YDR125C	ECM18	ExtraCellular Mutant	3.55752	5.47151	326.203	75011.4	273.882
YDR127W	ARO1	AROmatic amino acid requiring	9.99158	9.07577	3341.54	2.74763e+06	1657.6
YDR128W	MTC5	Maintenance of Telomere Capping	2.09966	10.0836	397.386	191618	437.742
YDR129C	SAC6	Suppressor of ACtin	7.94734	19.4549	7748.97	1.86363e+07	4316.98
YDR130C	FIN1	Filaments In between Nuclei	4.42325	4.55916	337.799	64347.8	253.669
YDR132C	-	-	2.36475	6.61732	243.895	63840.2	252.666
YDR135C	YCF1	Yeast Cadmium Factor	5.18266	6.88258	810.714	315229	561.452
YDR137W	RGP1	Reduced Growth Phenotype	5.23722	4.07227	363.709	62770.3	250.54
YDR138W	HPR1	HyPerRecombination	3.87752	4.60031	282.357	51449.3	226.824
YDR140W	MTQ2	Methyltransferase	7.17245	2.94131	350.518	42321.3	205.721
YDR141C	DOP1	homolog of A. nidulans DOPey	5.77356	5.27433	628.962	169943	412.241
YDR144C	MKC7	Multicopy suppressor of Kex2 Cold sensitivity	1.80959	7.76806	215.141	65498.1	255.926
YDR145W	TAF12	TATA binding protein-Associated Factor	7.88768	4.9284	903.309	255192	505.166
YDR147W	EKI1	Ethanolamine KInase	2.48273	9.62612	468.43	223957	473.241
YDR148C	KGD2	alpha-KetoGlutarate Dehydrogenase	3.02545	8.68305	529.483	233424	483.139
YDR152W	GIR2	Genetically Interacts with Ribosomal genes	11.2589	5.46824	1820.17	722428	849.958
YDR153C	ENT5	Epsin N-Terminal homology	8.18828	5.51363	1138.15	390033	624.526
YDR155C	CPR1	Cyclosporin A-sensitive Proline Rotamase	11.2537	56.8189	69618	1.05735e+09	32516.8
YDR156W	RPA14	RNA Polymerase A	2.76141	4.81556	185.452	31457.4	177.362
YDR158W	HOM2	HOMoserine requiring	8.17538	5.43699	1110.96	372220	610.098
YDR159W	SAC3	Suppressor of ACtin	2.00321	7.30749	225.351	64690.1	254.342
YDR161W	ACL4	Assembly Chaperone of RpL4	5.75544	4.98393	573.185	141591	376.286
YDR164C	SEC1	SECretory	8.75389	2.32543	328.262	30318.9	174.123
YDR165W	TRM82	Transfer RNA Methyltransferase	8.6902	3.55561	628.863	112099	334.812
YDR166C	SEC5	SECretory	4.57998	2.26498	119.646	7790.16	88.2619
YDR167W	TAF10	TATA binding protein-Associated Factor	4.66477	6.95702	705.46	265795	515.554
YDR168W	CDC37	Cell Division Cycle	8.79972	4.64241	970.782	263764	513.579
YDR169C	STB3	Sin Three Binding protein	5.60429	4.12732	410.733	74705	273.322
YDR170C	SEC7	SECretory	7.95774	3.21554	470.84	68713.6	262.133
YDR170W-A	-	-	5.96398	15.7796	3636.3	5.49556e+06	2344.26
YDR171W	HSP42	Heat Shock Protein	3.2538	11.8835	958.685	710074	842.659
YDR174W	HMO1	High MObility group (HMG) family	6.99333	9.28383	2020.48	1.44282e+06	1201.17
YDR175C	RSM24	Ribosomal Small subunit of Mitochondria	5.41989	3.75026	336.639	51925.7	227.872
YDR176W	NGG1	-	5.73241	3.4824	326.052	46003.9	214.485
YDR177W	UBC1	UBiquitin-Conjugating	3.62875	6.77092	467.858	151197	388.841
YDR178W	SDH4	Succinate DeHydrogenase	2.63706	5.25364	198.832	37918.1	194.726
YDR179C	CSN9	Cop9 SigNalosome subunit	9.81937	1.84973	273.503	18734.2	136.873
YDR180W	SCC2	Sister Chromatid Cohesion	4.31748	4.1187	278.282	44765.5	211.579
YDR181C	SAS4	Something About Silencing	2.94702	4.25477	167.909	24116.9	155.296
YDR182W	CDC1	Cell Division Cycle	2.76566	3.67768	122.153	13626.5	116.732
YDR184C	ATC1	Aip Three Complex	1.97212	4.12869	90.6355	10635.1	103.126
YDR185C	UPS3	UnProceSsed	6.94272	2.27669	224.022	17868.7	133.674
YDR189W	SLY1	Suppressor of Loss of Ypt1	7.94178	3.75689	598.101	111104	333.323
YDR190C	RVB1	RuVB-like	6.55711	16.978	4695.74	8.32087e+06	2884.59
YDR194C	MSS116	Mitochondrial Splicing System	3.85775	11.1283	1108.87	797671	893.124
YDR195W	REF2	RNA End Formation	6.65048	3.79564	465.495	80601.2	283.904
YDR196C	CAB5	-	8.44264	2.8073	416.69	50681.3	225.125
YDR197W	CBS2	Cytochrome B Synthesis	3.5772	3.42731	158.733	17661.4	132.896
YDR200C	VPS64	Vacuolar Protein Sorting	2.59407	5.98078	237.659	55098.5	234.731
YDR201W	SPC19	Spindle Pole Component	1.67198	6.73262	154.362	36594.8	191.298
YDR202C	RAV2	Regulator of (H+)-ATPase in Vacuolar membrane	3.02662	4.34465	180.251	27040.9	164.441
YDR205W	MSC2	Meiotic Sister-Chromatid recombination	5.52416	2.14988	145.622	9529.37	97.6185
YDR207C	UME6	Unscheduled Meiotic gene Expression	2.8706	4.63177	184.534	29927.6	172.996
YDR211W	GCD6	General Control Derepressed	10.1217	4.75378	1245.07	376495	613.592
YDR213W	UPC2	UPtake Control	4.39738	4.76345	358.548	72932	270.059
YDR214W	AHA1	Activator of Heat shock protein 90 ATPase	11.9201	8.04051	3618.45	2.69496e+06	1641.63
YDR216W	ADR1	Alcohol Dehydrogenase II synthesis Regulator	3.62143	4.11677	214.972	31987.5	178.85
YDR217C	RAD9	RADiation sensitive	3.67558	2.39323	94.4047	6075.6	77.9461
YDR221W	GTB1	Glucosidase Two Beta-subunit	3.08778	7.67099	449.598	164809	405.967
YDR224C	HTB1	Histone h Two B	2.83848	534.241	294835	7.72872e+10	278006
YDR225W	HTA1	Histone h Two A	3.03601	6.876	370.042	113602	337.049
YDR226W	ADK1	ADenylate Kinase	13.8253	22.2216	22086.5	8.64361e+07	9297.1
YDR227W	SIR4	Silent Information Regulator	2.40948	5.51866	188.787	37517.7	193.695
YDR228C	PCF11	Protein 1 of Cleavage and polyadenylation Factor I	2.84728	6.15288	283.803	71383.9	267.178
YDR229W	IVY1	Interacting with Vps33p and Ypt7p	8.10981	11.0474	3309.99	3.33121e+06	1825.16
YDR232W	HEM1	HEMe biosynthesis	2.66659	6.23997	264.08	66124.8	257.147
YDR233C	RTN1	ReTiculoN-like	12.7828	11.5692	7092.47	9.64785e+06	3106.1
YDR235W	PRP42	Pre-mRNA Processing	2.31313	6.94671	254.966	71374.9	267.161
YDR236C	FMN1	FMN biosynthesis	8.23726	1.73912	190.494	10860.2	104.212
YDR238C	SEC26	SECretory	16.0798	8.85359	6640.27	6.70827e+06	2590.03
YDR239C	-	-	5.30562	3.46579	288.454	38962.7	197.39
YDR240C	SNU56	Small NUclear ribonucleoprotein associated	2.50319	8.92211	421.074	179438	423.602
YDR243C	PRP28	Pre-mRNA Processing	5.342	5.71489	634.851	187418	432.918
YDR244W	PEX5	PEroXin	2.19352	5.04497	143.76	23969.9	154.822
YDR245W	MNN10	MaNNosyltransferase	7.63773	3.1054	419.239	56796.4	238.32
YDR246W	TRS23	TRapp Subunit	6.96595	3.21068	384.519	52465.4	229.053
YDR247W	VHS1	Viable in a Hal3 Sit4 background	2.06366	7.38103	238.62	70337.1	265.211
YDR250C	-	-	1.75744	8.20854	225.131	73926.4	271.894
YDR251W	PAM1	Pp2A Multicopy suppressor	1.37404	9.32265	196.049	72342.5	268.966
YDR252W	BTT1	BTf Three	11.8913	2.78306	691.067	98539	313.909
YDR253C	MET32	METhionine requiring	1.53971	8.83007	210.299	73976.3	271.986
YDR254W	CHL4	CHromosome Loss	9.2946	6.9905	1994.54	1.05333e+06	1026.32
YDR257C	RKM4	Ribosomal lysine (K) Methyltransferase	2.52084	9.93263	502.632	253836	503.822
YDR258C	HSP78	Heat Shock Protein	4.47032	21.8576	3938.3	8.65227e+06	2941.47
YDR261C	EXG2	EXo-1,3-beta-Glucanase	1.61361	11.8994	356.814	202866	450.406
YDR262W	-	-	4.59395	6.25893	585.01	185662	430.885
YDR264C	AKR1	AnKyrin Repeat containing	6.48313	3.83566	455.443	79185.2	281.399
YDR266C	HEL2	Histone E3 Ligase	1.68322	8.90047	240.602	88293.3	297.142
YDR267C	CIA1	Cytosolic Iron-sulfur protein Assembly	5.0201	4.47994	396.28	77808.6	278.942
YDR270W	CCC2	Cross-Complements Ca(2+) phenotype of csg1	1.83909	6.19033	154.508	33221.1	182.267
YDR272W	GLO2	GLyOxalase	5.63588	8.1382	1192.04	625636	790.971
YDR279W	RNH202	RNase H	2.62559	3.972	127.845	15746.8	125.486
YDR280W	RRP45	Ribosomal RNA Processing	15.7027	2.16284	713.475	79321.3	281.64
YDR283C	GCN2	General Control Nonderepressible	4.09971	4.44986	290.911	51583.3	227.12
YDR288W	NSE3	Non SMC Element	10.0091	2.01335	321.277	25354.4	159.231
YDR291W	HRQ1	Homologous to RecQ protein	3.17658	3.25955	123.561	12090.3	109.956
YDR293C	SSD1	Suppressor of SIT4 Deletion	6.41582	9.49554	1839.12	1.30499e+06	1142.36
YDR294C	DPL1	Dihydrosphingosine Phosphate Lyase	5.4233	6.70968	833.551	318155	564.052
YDR295C	HDA2	Histone DeAcetylase	3.68907	4.04013	214.483	31243.1	176.757
YDR296W	MHR1	Mitochondrial Homologous Recombination	3.49043	5.25273	297.759	63733.7	252.455
YDR297W	SUR2	SUppressor of Rvs161 and rvs167 mutations	6.96121	6.27439	1090.24	422066	649.666
YDR298C	ATP5	ATP synthase	5.88939	27.5429	8495.04	3.03804e+07	5511.84
YDR299W	BFR2	BreFeldin A Resistance	6.97496	8.09277	1625.16	935958	967.449
YDR300C	PRO1	PROline requiring	11.0873	5.33945	1713.37	650161	806.325
YDR301W	CFT1	Cleavage Factor Two	4.79762	4.42655	363.715	68652.8	262.017
YDR302W	GPI11	GlycosylPhosphatidylInositol anchor biosynthesis	5.62809	7.49169	1045.74	482172	694.386
YDR303C	RSC3	Remodel the Structure of Chromatin	3.68601	2.58364	106.795	7752.57	88.0487
YDR304C	CPR5	Cyclosporin-sensitive Proline Rotamase	2.1339	6.01118	181.673	39384.9	198.456
YDR305C	HNT2	Histidine triad NucleoTide-binding	9.42544	2.22929	343.739	30845.1	175.628
YDR308C	SRB7	Suppressor of RNA polymerase B	5.47221	2.09945	138.38	8688.46	93.2119
YDR309C	GIC2	GTPase Interactive Component	3.23448	3.44829	138.45	14900.3	122.067
YDR310C	SUM1	SUppresor of Mar1-1	2.30307	9.42476	407.47	183116	427.92
YDR311W	TFB1	Transcription Factor B	2.39236	8.27895	351.425	130964	361.89
YDR312W	SSF2	Suppressor of ste4 (Four)	4.93371	4.80538	430.782	93591.9	305.928
YDR313C	PIB1	PhosphatidylInositol(3)-phosphate Binding	3.54697	3.13596	136.53	13180.4	114.806
YDR314C	RAD34	Homologous to RAD4	3.02911	4.40333	184.273	28237.3	168.04
YDR316W	OMS1	OXA1 Multicopy Suppressor	4.02055	3.48877	193.558	23296.2	152.631
YDR318W	MCM21	MiniChromosome Maintenance	5.40875	3.26314	270.244	33533.2	183.121
YDR319C	YFT2	-	1.52415	7.72381	168.383	47928	218.925
YDR320C	SWA2	Synthetic lethal With Arf1	6.21213	3.67932	400.461	63940.5	252.865
YDR322C-A	TIM11	Translocase of the Inner Mitochondrial membrane	2.91137	2.91313	91.4784	7248.57	85.1386
YDR322W	MRPL35	Mitochondrial Ribosomal Protein, Large subunit	4.73187	7.7443	851.384	381516	617.67
YDR324C	UTP4	U Three Protein	7.99801	4.43308	782.175	188659	434.349
YDR325W	YCG1	Yeast Cap G	2.88372	5.90654	271.218	64345.6	253.664
YDR326C	YSP2	Yeast Suicide Protein	2.05582	8.6521	303.968	114587	338.507
YDR328C	SKP1	Suppressor of Kinetochore Protein mutant	8.06054	4.43978	793.276	192524	438.776
YDR330W	UBX5	UBiquitin regulatory X	4.95922	1.7122	87.0499	3801.66	61.6576
YDR331W	GPI8	GlycosylPhosphatidylInositol anchor biosynthesis	5.15097	3.9755	341.815	56388.8	237.463
YDR332W	IRC3	Increased Recombination Centers	3.91219	3.02461	148.901	14178	119.071
YDR333C	RQC1	Ribosome Quality Control	3.42667	5.30352	294.264	63435.7	251.864
YDR334W	SWR1	SWi2/snf2-Related	5.02097	3.08742	222.015	24418	156.263
YDR335W	MSN5	Multicopy suppressor of SNf1 mutation	5.13557	3.56567	287.271	39950.6	199.876
YDR337W	MRPS28	Mitochondrial Ribosomal Protein, Small subunit	12.4856	1.30169	228.007	10210.7	101.048
YDR338C	-	-	1.81859	5.36069	121.588	20812.9	144.267
YDR343C	HXT6	HeXose Transporter	6.28764	15.9327	3994.55	6.28418e+06	2506.83
YDR344C	-	-	4.25268	4.1879	279.317	45802.5	214.015
YDR345C	HXT3	HeXose Transporter	8.82035	16.3033	6887.32	1.32447e+07	3639.32
YDR346C	SVF1	SurVival Factor	14.8289	6.6448	3752.38	2.32454e+06	1524.64
YDR347W	MRP1	Mitochondrial Ribosomal Protein	8.95075	3.75742	716.603	141265	375.852
YDR348C	PAL1	Pears And Lemons	4.23392	8.1659	784.904	363324	602.764
YDR349C	YPS7	YaPSin	4.03439	4.64069	303.338	57014.7	238.778
YDR350C	ATP22	ATPase synthase	2.98262	6.41627	323.859	88618.2	297.688
YDR352W	YPQ2	Yeast PQ-loop protein	7.07307	5.6522	949.065	314695	560.977
YDR353W	TRR1	ThioRedoxin Reductase	14.8975	13.4861	11376.3	2.12666e+07	4611.58
YDR354W	TRP4	TRyPtophan	5.00177	3.3716	253.197	31883.3	178.559
YDR356W	SPC110	Spindle Pole Component	1.63871	9.0942	239.799	90173.2	300.289
YDR357C	CNL1	CNo-Like	2.02699	5.40517	143.26	25826.8	160.707
YDR358W	GGA1	Golgi-localized, Gamma-adaptin ear homology, Arf-binding protein	5.01166	2.58201	167.612	13943.8	118.084
YDR361C	BCP1	-	7.68695	3.9935	626.24	125906	354.832
YDR363W	ESC2	Establishment of Silent Chromatin	4.65112	5.48011	484.434	125711	354.558
YDR363W-A	SEM1	Suppressor of Exocyst Mutations	9.06926	12.4541	4722.98	6.05505e+06	2460.7
YDR364C	CDC40	Cell Division Cycle	4.78171	9.04139	1100.43	630575	794.088
YDR365C	ESF1	Eighteen S rRNA Factor	2.22919	8.41259	326.044	121257	348.22
YDR367W	KEI1	Kex2-cleavable protein Essential for Inositol phosphorylceramide synthesis	4.23684	6.45011	544.204	174534	417.772
YDR368W	YPR1	Yeast Putative Reductase	9.49171	4.63422	1085.59	305478	552.7
YDR369C	XRS2	X-Ray Sensitive	3.45378	4.72855	248.952	45037.5	212.22
YDR370C	DXO1	Decapping eXOnuclease	5.7931	8.79953	1402.55	842165	917.695
YDR371W	CTS2	ChiTinaSe	3.0421	8.46882	513.328	218162	467.078
YDR372C	VPS74	Vacuolar Protein Sorting	5.51939	3.65679	332.542	49737.6	223.019
YDR373W	FRQ1	FReQuenin homolog	2.83347	4.86894	195.761	34134.5	184.755
YDR375C	BCS1	ubiquinol-cytochrome c reductase (bc1) Synthesis	3.82779	4.11361	232.803	35441	188.258
YDR377W	ATP17	ATP synthase	5.17639	2.46602	163.7	12868.4	113.439
YDR379W	RGA2	Rho GTPase Activating Protein	2.56241	9.13295	451.448	201348	448.718
YDR380W	ARO10	AROmatic amino acid requiring	2.58864	5.4222	203.402	40446.4	201.113
YDR381W	YRA1	Yeast RNA Annealing protein	8.15845	104.163	109893	3.64969e+09	60412.6
YDR382W	RPP2B	Ribosomal Protein P2 Beta	22.0228	34.648	90038.9	8.98442e+08	29974
YDR384C	ATO3	Ammonia (Ammonium) Transport Outward	8.3193	2.32	302.862	27176.7	164.853
YDR385W	EFT2	Elongation Factor Two	16.0885	26.4613	36549.9	2.0313e+08	14252.4
YDR388W	RVS167	Reduced Viability on Starvation	8.22484	8.1877	2120.76	1.3481e+06	1161.08
YDR389W	SAC7	Suppressor of ACtin	4.23197	6.34411	529.447	165391	406.683
YDR390C	UBA2	UBiquitin Activating	4.98949	4.88354	449.155	100584	317.15
YDR391C	-	-	1.40466	12.7821	330.155	200529	447.805
YDR392W	SPT3	SuPpressor of Tys	5.38236	3.84579	346.489	55400.1	235.372
YDR394W	RPT3	Regulatory Particle Triple-A protein, or Regulatory Particle Triphosphatase	7.71788	2.86964	376.614	45350.8	212.957
YDR395W	SXM1	Suppressor of mRNA eXport Mutant	8.23999	4.06518	714.893	152901	391.026
YDR397C	NCB2	Negative Cofactor B	10.4167	4.32692	1123.34	297688	545.608
YDR398W	UTP5	U Three Protein	7.50918	5.44911	980.847	316293	562.4
YDR399W	HPT1	Hypoxanthine guanine PhosphoribosylTransferase	9.61424	7.7214	2450.88	1.5369e+06	1239.72
YDR400W	URH1	URidine Hydrolase	6.05735	5.18409	657.715	176967	420.675
YDR404C	RPB7	RNA Polymerase B	10.5738	7.07508	2471.05	1.4188e+06	1191.14
YDR405W	MRP20	Mitochondrial Ribosomal Protein	2.20108	7.73452	280.985	91245.7	302.069
YDR407C	TRS120	TRapp Subunit	2.04644	6.12295	176.298	38728.1	196.795
YDR408C	ADE8	ADEnine requiring	10.404	6.78067	2256.66	1.20284e+06	1096.74
YDR409W	SIZ1	SAP and mIZ-finger domain	2.19717	5.3045	155.803	28105.7	167.648
YDR411C	DFM1	Der1-like Family Member	13.3953	2.0691	522.294	49903.6	223.391
YDR412W	RRP17	Ribosomal RNA Processing	2.45771	7.78646	331.876	113596	337.04
YDR414C	ERD1	Endoplasmic reticulum Retention Defective	2.17903	4.86541	134.611	21160.3	145.466
YDR416W	SYF1	SYnthetic lethal with cdcForty	4.17845	2.56294	126.712	9597.58	97.9672
YDR418W	RPL12B	Ribosomal Protein of the Large subunit	14.2404	41.4387	60970.9	6.3932e+08	25284.8
YDR419W	RAD30	RADiation sensitive	2.00801	8.55238	288.859	106027	325.617
YDR421W	ARO80	AROmatic amino acid requiring	2.29357	4.79677	141.532	22187.1	148.953
YDR422C	SIP1	SNF1-Interacting Protein	3.21179	8.35334	543.448	231242	480.876
YDR423C	CAD1	CADmium resistance	6.37329	3.03493	308.316	36925.2	192.159
YDR424C	DYN2	DYNein	9.70895	1.98777	300.738	22912	151.367
YDR425W	SNX41	Sorting NeXin	2.14727	13.8318	670.826	533543	730.44
YDR427W	RPN9	Regulatory Particle Non-ATPase	16.0211	7.78579	5405.66	4.46207e+06	2112.36
YDR429C	TIF35	Translation Initiation Factor	9.93189	1.78761	263.855	17235.8	131.285
YDR430C	CYM1	CYtosolic Metalloprotease	5.39865	2.86334	219.871	22239.7	149.13
YDR432W	NPL3	Nuclear Protein Localization	13.5495	30.6907	35408	2.26717e+08	15057.1
YDR434W	GPI17	GlycosylPhosphatidylInositol anchor biosynthesis	4.01107	8.40025	757.689	357844	598.201
YDR436W	PPZ2	Protein Phosphatase Z	3.12093	3.3608	126.321	12868.2	113.438
YDR437W	GPI19	Glycosyl PhosphatidylInositol anchor biosynthesis	1.98076	8.24898	267.896	92493.6	304.128
YDR440W	DOT1	Disruptor Of Telomeric silencing	3.60206	5.47419	332.421	76909.8	277.326
YDR441C	APT2	Adenine PhosphoribosylTransferase	9.31133	1.9552	275.112	20003.6	141.434
YDR443C	SSN2	Suppressor of SNf1	5.21984	2.82889	205.239	20055.9	141.619
YDR447C	RPS17B	Ribosomal Protein of the Small subunit	11.9052	35.2687	36095.7	2.68512e+08	16386.4
YDR448W	ADA2	transcriptional ADAptor	3.25237	8.13473	531.027	217962	466.864
YDR449C	UTP6	U Three Protein	7.74096	9.14826	2300.47	1.68697e+06	1298.83
YDR450W	RPS18A	Ribosomal Protein of the Small subunit	8.81345	3.55577	642.435	115330	339.603
YDR452W	PPN1	-	2.48126	3.2188	85.0207	7382.27	85.9201
YDR453C	TSA2	Thiol-Specific Antioxidant	4.38359	4.97324	381.665	82905.7	287.934
YDR454C	GUK1	GUanylate Kinase	14.3709	5.04679	2330.62	925581	962.071
YDR456W	NHX1	Na+/H+ eXchanger	6.69548	2.3371	220.997	18042.8	134.323
YDR457W	TOM1	Temperature dependent Organization in Mitotic nucleus or Trigger Of Mitosis	2.76837	4.20182	150.525	20670.5	143.773
YDR458C	HEH2	Helix-Extension-Helix domain	3.35778	5.15565	273.41	55917.1	236.468
YDR460W	TFB3	Transcription Factor B subunit 3	2.48064	11.0314	578.446	341806	584.641
YDR461W	MFA1	Mating Factor A	4.37211	16.7789	2525.19	3.63893e+06	1907.6
YDR462W	MRPL28	Mitochondrial Ribosomal Protein, Large subunit	6.17215	2.64687	237.501	22638.2	150.46
YDR463W	STP1	Species-specific tRNA Processing	2.96999	4.63945	194.291	32034.2	178.981
YDR464W	SPP41	Suppressor of PrP4	1.69923	16.0752	611.949	565588	752.056
YDR465C	RMT2	aRginine MeThyltransferase	3.55	3.3739	153.186	16578	128.756
YDR471W	RPL27B	Ribosomal Protein of the Large subunit	15.5114	15.6142	15202.2	3.646e+07	6038.21
YDR472W	TRS31	TRapp Subunit	5.57277	2.89379	234.327	24455.4	156.382
YDR473C	PRP3	Pre-mRNA Processing	2.36487	12.6522	669.123	480483	693.169
YDR474C	-	-	2.60577	7.0578	309.533	93031.9	305.011
YDR476C	-	-	5.56598	3.6731	339.067	51267.2	226.423
YDR477W	SNF1	Sucrose NonFermenting	8.59124	5.44448	1199.92	412895	642.569
YDR479C	PEX29	PEroXisome related	5.00916	3.19763	233.66	27112	164.657
YDR480W	DIG2	Down-regulator of Invasive Growth	7.03422	2.16894	211.856	15769.3	125.576
YDR483W	KRE2	Killer toxin REsistant	3.98249	2.7698	133.264	11151.1	105.599
YDR484W	VPS52	Vacuolar Protein Sorting	5.56899	1.87901	119.506	6365.12	79.7817
YDR485C	VPS72	Vacuolar Protein Sorting	2.04104	9.73331	361.462	163246	404.038
YDR486C	VPS60	Vacuolar Protein Sorting	9.48048	2.75869	483.213	60595.7	246.162
YDR487C	RIB3	RIBoflavin biosynthesis	4.84383	10.3079	1375.62	972476	986.142
YDR495C	VPS3	Vacuolar Protein Sorting	2.1646	4.26774	108.74	13903.5	117.913
YDR496C	PUF6	PUmilio-homology domain Family	7.68908	11.9175	3437.45	3.79241e+06	1947.41
YDR497C	ITR1	myo-Inositol TRansporter	5.38406	9.31058	1373.31	870019	932.748
YDR498C	SEC20	SECretory	1.69909	8.4025	222.835	75002.2	273.865
YDR499W	LCD1	Lethal, Checkpoint-defective, DNA damage sensitive	2.27294	5.2767	162.103	29378	171.4
YDR500C	RPL37B	Ribosomal Protein of the Large subunit	16.054	16.3981	17293.7	4.55741e+07	6750.86
YDR502C	SAM2	S-AdenosylMethionine requiring	15.9963	26.2282	35734	1.95291e+08	13974.7
YDR505C	PSP1	Polymerase SuPpressor	8.38249	4.14438	756.002	168042	409.93
YDR507C	GIN4	Growth Inhibitory	6.51442	4.81591	653.813	162388	402.974
YDR508C	GNP1	GlutamiNe Permease	8.88211	11.3419	3956.1	4.33913e+06	2083.06
YDR510W	SMT3	Suppressor of Mif Two	11.8371	6.59965	2632.51	1.43653e+06	1198.55
YDR511W	SDH7	Succinate DeHydrogenase	1.89549	5.5941	137.626	25547.1	159.835
YDR513W	GRX2	GlutaRedoXin	2.59161	4.17457	135.596	17953.5	133.991
YDR514C	-	-	1.64613	12.9864	420.195	275582	524.959
YDR515W	SLF1	SuLFide production	10.4563	3.61058	852.366	170736	413.202
YDR516C	EMI2	Early Meiotic Induction	6.27224	9.38898	1746.94	1.2049e+06	1097.68
YDR517W	GRH1	GRasp65 (Golgi reassembly stacking protein of 65kD) Homolog	7.15236	5.98775	1055.76	385036	620.513
YDR519W	FPR2	FKBP Proline Rotamase	2.91038	3.70815	133.13	15357.4	123.925
YDR520C	URC2	URacil Catabolism	3.42068	2.70251	102.742	7747.07	88.0174
YDR524C	AGE1	Arf Gap with Effector function(s)	3.29038	5.45832	290.149	64299.3	253.573
YDR525W-A	SNA2	Sensitivity to NA+	8.54268	9.54714	2852.43	2.34671e+06	1531.9
YDR527W	RBA50	RNA polymerase II (B) Associated protein	3.59727	12.9593	1269.31	1.12289e+06	1059.66
YDR528W	HLR1	Homolog of LRe1	6.42998	7.7723	1350.92	702543	838.178
YDR529C	QCR7	ubiQuinol-cytochrome C oxidoReductase	4.52911	16.9314	2697.64	4.0057e+06	2001.42
YDR530C	APA2	AP4A phosphorylase	18.2447	1.22264	369.42	18280.2	135.204
YDR531W	CAB1	Coenzyme A Biosynthesis	6.87524	2.75189	296.559	31626.4	177.838
YDR532C	KRE28	-	2.09388	12.6434	562.993	385704	621.051
YDR533C	HSP31	Heat-Shock Protein	3.22336	12.0918	971.675	736526	858.211
YDR539W	FDC1	Ferulic acid DeCarboxylase	3.00324	5.03889	224.524	42292	205.65
YDR540C	IRC4	Increased Recombination Centers	4.8529	3.50629	257.35	33970.2	184.31
YEL001C	IRC22	Increased Recombination Centers	7.94799	7.35878	1705.67	902870	950.195
YEL002C	WBP1	Wheat germ agglutinin-Binding Protein	8.46893	6.21848	1444.21	606897	779.036
YEL005C	VAB2	VAc8p Binding	9.74678	1.50935	197.046	9797.42	98.9819
YEL007W	MIT1	Muc1 expressed Independent of TEC1	6.64156	4.27851	559.78	116718	341.641
YEL008W	-	-	5.345	3.88695	348.654	56494.8	237.686
YEL009C	GCN4	General Control Nonderepressible	6.37019	2.20136	186.872	13571.7	116.498
YEL011W	GLC3	GLyCogen	3.71646	4.12826	224.218	33885.5	184.08
YEL012W	UBC8	UBiquitin-Conjugating	4.7205	4.87256	412.357	89717.5	299.529
YEL013W	VAC8	VACuole related	9.7483	5.59601	1516.14	579944	761.541
YEL014C	-	-	4.76977	2.37537	136.808	9771.14	98.8491
YEL015W	EDC3	Enhancer of mRNA DeCapping	5.05423	7.54132	900.566	399071	631.72
YEL017C-A	PMP2	Plasma Membrane Proteolipid	11.5392	26.8734	22541.4	1.08077e+08	10396
YEL017W	GTT3	GlutaThione Transferase	7.79638	2.11753	238.229	17960.5	134.017
YEL018W	EAF5	Esa1p-Associated Factor	4.63644	3.85835	279.216	41897.6	204.689
YEL019C	MMS21	Methyl MethaneSulfonate sensitivity	8.05119	3.04396	439.983	59295.2	243.506
YEL020C	PXP1	PeroXisomal Protein	5.78923	3.11279	277.842	33071.2	181.855
YEL022W	GEA2	Guanine nucleotide Exchange on ARF	8.05681	3.77219	615.086	115801	340.295
YEL024W	RIP1	Rieske Iron-sulfur Protein	4.08222	3.06789	162.022	16070.7	126.77
YEL027W	VMA3	Vacuolar Membrane Atpase	5.41205	2.85004	219.089	22025.9	148.411
YEL029C	BUD16	BUD site selection	2.49183	7.67952	331.234	111559	334.005
YEL031W	SPF1	Sensitivity to Pichia Farinosa killer toxin	10.4077	8.21577	3044.48	2.18851e+06	1479.36
YEL036C	ANP1	ANP and osmotic sensitive	8.84005	1.42995	156.256	6801.94	82.4739
YEL037C	RAD23	RADiation sensitive	7.37407	2.9463	366.394	44956.9	212.03
YEL038W	UTR4	Unidentified TRanscript	4.74305	4.50829	367.952	71088.1	266.623
YEL039C	CYC7	CYtochrome C	3.03531	2.71642	87.1177	6297.97	79.3597
YEL040W	UTR2	Unidentified TRanscript	9.18608	2.77047	463.745	57624.8	240.052
YEL043W	-	-	3.33448	6.50298	388.524	113726	337.232
YEL044W	IES6	Ino Eighty Subunit	2.15569	6.35689	201.051	47731.4	218.475
YEL046C	GLY1	GLYcine requiring	12.8788	29.7277	31182.2	1.85082e+08	13604.5
YEL047C	FRD1	Fumarate ReDuctase	8.63235	11.5104	3877.2	4.29009e+06	2071.25
YEL048C	TCA17	TRAPP Complex Associated protein	2.70821	6.70727	302.125	85179.6	291.856
YEL050C	RML2	Ribosomal Mitochondrial Large	4.8276	3.95819	308.418	49051.4	221.475
YEL051W	VMA8	Vacuolar Membrane Atpase	10.1921	9.83786	3904.4	3.67652e+06	1917.42
YEL052W	AFG1	ATPase Family Gene	7.9276	2.52551	321.407	32142.5	179.283
YEL053C	MAK10	MAintenance of Killer	2.88481	3.75986	134.317	15775.2	125.599
YEL054C	RPL12A	Ribosomal Protein of the Large subunit	7.53534	4.50357	732.83	175938	419.449
YEL055C	POL5	POLymerase	7.41847	3.32246	445.776	66143	257.183
YEL058W	PCM1	PhosphoaCetylglucosamine Mutase	4.90851	14.6561	2426.66	2.98547e+06	1727.85
YEL060C	PRB1	PRoteinase B	1.85795	18.1395	835.762	961822	980.725
YEL061C	CIN8	Chromosome INstability	1.76069	9.24099	271.431	107254	327.497
YEL062W	NPR2	Nitrogen Permease Regulator	3.03506	9.17044	579.115	278326	527.566
YEL063C	CAN1	CANavanine resistance	3.518	5.26601	302.373	65195.4	255.334
YEL066W	HPA3	Histone and other Protein Acetyltransferase	7.19513	3.88711	543.626	101472	318.546
YEL071W	DLD3	D-Lactate Dehydrogenase	8.4976	15.3361	5918.91	1.01589e+07	3187.3
YER002W	NOP16	NucleOlar Protein	7.39736	6.68884	1319.51	581215	762.375
YER003C	PMI40	PhosphoMannose Isomerase	7.81283	8.76565	2182.58	1.50432e+06	1226.51
YER004W	FMP52	Found in Mitochondrial Proteome	6.2358	4.53464	557.654	123511	351.441
YER005W	YND1	Yeast Nucleoside Diphosphatase	5.61749	2.3155	167.586	12406.9	111.386
YER006W	NUG1	NUclear GTPase	16.2772	4.62666	2462.97	911617	954.786
YER007C-A	TMA20	Translation Machinery Associated	10.6581	4.82945	1380.12	439037	662.598
YER008C	SEC3	SECretory	4.99093	2.30989	140.067	9778.65	98.8871
YER011W	TIR1	TIp1-Related	5.38143	2.45431	172.138	13676	116.944
YER013W	PRP22	Pre-mRNA Processing	4.38205	4.85509	367.452	76873.2	277.26
YER014W	HEM14	HEMe biosynthesis	2.03037	5.44208	145.124	26457.7	162.658
YER016W	BIM1	BInding to Microtubules	5.1056	4.64875	430.411	90219.4	300.365
YER017C	AFG3	ATPase Family Gene	4.27895	2.62893	136.514	10872	104.269
YER018C	SPC25	Spindle Pole Component	3.15523	9.48483	645.505	332263	576.422
YER019C-A	SBH2	Sec61 beta homolog 2	4.6784	3.51367	244.591	31855.9	178.482
YER020W	GPA2	G Protein Alpha subunit	2.4534	4.02599	118.539	14518.5	120.493
YER022W	SRB4	Suppressor of RNA polymerase B	5.98875	4.62273	540.949	121107	348.005
YER023W	PRO3	PROline requiring	9.24596	6.07814	1591.57	674281	821.146
YER025W	GCD11	General Control Derepressed	2.25051	13.4668	687.479	533831	730.637
YER027C	GAL83	GALactose metabolism	5.38129	4.06368	377.421	65746.3	256.41
YER028C	MIG3	Multicopy Inhibitor of Growth	5.78517	3.44176	324.546	45156.3	212.5
YER029C	SMB1	SmB/B homolog	13.7211	2.23401	610.528	66553.5	257.98
YER030W	CHZ1	Chaperone for Htz1/H2A-H2B dimer	9.29285	4.28978	932.223	230146	479.735
YER031C	YPT31	Yeast Protein Two	6.9311	5.52561	888.716	281694	530.749
YER032W	FIR1	Factor Interacting with REF2	2.28452	7.35975	274.094	83552.2	289.054
YER033C	ZRG8	Zinc Regulated Gene	3.20294	5.11409	252.138	49918.4	223.424
YER034W	-	-	3.19303	4.6387	215.635	36627.5	191.383
YER035W	EDC2	Enhancer of mRNA DeCapping	5.14387	7.03567	829.667	332682	576.786
YER036C	ARB1	ATP-binding cassette protein involved in Ribosome Biogenesis	8.57197	23.1392	11378.6	3.72133e+07	6100.27
YER037W	PHM8	PHosphate Metabolism	7.6826	2.70739	341.623	37489.3	193.622
YER038C	KRE29	Killer toxin REsistant	2.24649	6.07955	198.785	44715.4	211.46
YER040W	GLN3	GLutamiNe metabolism	4.25208	2.03671	90.8989	4851.5	69.6527
YER042W	MXR1	peptide Methionine sulfoXide Reductase	2.36319	7.19858	277.798	82878.3	287.886
YER043C	SAH1	S-Adenosyl-l-Homocysteine hydrolase	21.3354	17.6144	29908.4	1.02347e+08	10116.7
YER044C	ERG28	ERGosterol biosynthesis	9.27773	2.9608	522.076	72301.6	268.889
YER048W-A	ISD11	Iron-Sulfur protein biogenesis, Desulfurase-interacting protein	5.73403	7.10076	989.111	423240	650.569
YER049W	TPA1	Termination and PolyAdenylation	4.33469	4.74098	348.475	69911.5	264.408
YER052C	HOM3	HOMoserine requiring	9.08884	5.48265	1320.81	472515	687.397
YER053C	PIC2	PI Carrier	2.48392	4.35386	136.28	18946.3	137.646
YER053C-A	-	-	4.07986	13.7466	1672.49	1.71345e+06	1308.99
YER054C	GIP2	Glc7-Interacting Protein	1.85908	10.9468	381.012	199772	446.959
YER056C	FCY2	FluoroCYtosine resistance	7.4777	8.19141	1838.64	1.11619e+06	1056.5
YER056C-A	RPL34A	Ribosomal Protein of the Large subunit	17.9535	17.3301	22371.5	6.81348e+07	8254.38
YER059W	PCL6	Pho85 CycLin	9.3724	2.64696	445.288	52058.9	228.164
YER061C	CEM1	Condensing Enzyme with Mitochondrial function	3.35453	5.05426	264.712	52468	229.059
YER062C	GPP2	Glycerol-3-Phosphate Phosphatase	3.38495	35.2123	5508.98	2.25145e+07	4744.95
YER063W	THO1	suppressor of the Transcriptional defect of Hpr1 by Overexpression	1.99113	4.54016	106.502	14539.6	120.58
YER067W	RGI1	Respiratory Growth Induced	2.6344	24.0019	2114.2	4.2916e+06	2071.62
YER068W	MOT2	Modulator Of Transcription	6.63402	5.11443	737.825	203008	450.564
YER069W	ARG5,6	ARGinine requiring	4.97883	2.9131	200.291	20045.2	141.581
YER070W	RNR1	RiboNucleotide Reductase	3.5348	516.305	383885	1.0457e+11	323374
YER072W	VTC1	Vacuolar Transporter Chaperone	3.8914	3.79053	209.964	28345.2	168.36
YER073W	ALD5	ALdehyde Dehydrogenase	9.25402	5.8252	1491.61	591723	769.236
YER074W	RPS24A	Ribosomal Protein of the Small subunit	16.708	13.0174	12833	2.41052e+07	4909.7
YER075C	PTP3	Protein Tyrosine Phosphatase	1.94143	9.20747	309.131	125739	354.596
YER077C	MRX1	Mitochondrial oRganization of gene eXpression (MIOREX)	3.3829	3.86166	176.235	23055.5	151.841
YER078C	ICP55	Intermediate Cleaving Peptidase	4.30891	2.82652	154.396	13807.9	117.507
YER079W	-	-	7.37732	2.58724	299.474	30020.9	173.265
YER080W	AIM9	Altered Inheritance rate of Mitochondria	4.71209	6.70012	675.31	241062	490.98
YER083C	GET2	Guided Entry of Tail-anchored proteins	6.5566	3.40825	385.365	56045.2	236.739
YER084W	-	-	3.71814	3.60858	181.962	22306.6	149.354
YER086W	ILV1	IsoLeucine-plus-Valine requiring	3.72134	7.87688	614.293	254005	503.989
YER087C-B	SBH1	Sec61 beta homolog 1	6.64943	2.3155	215.585	17290.9	131.495
YER088C	DOT6	Disruptor Of Telomeric silencing	4.03074	5.05986	346.597	74504.8	272.956
YER089C	PTC2	Phosphatase Two C	6.51427	3.90865	472.382	84770.6	291.154
YER090W	TRP2	TRyPtophan	9.61152	5.51631	1451.24	539020	734.18
YER091C	MET6	METhionine requiring	7.33243	234.344	330713	3.68385e+10	191934
YER092W	IES5	Ino Eighty Subunit	9.47937	2.99491	549.056	78243.8	279.721
YER095W	RAD51	RADiation sensitive	2.1547	30.5249	2311.96	6.31478e+06	2512.92
YER099C	PRS2	PhosphoRibosylpyrophosphate Synthetase	11.1437	2.78427	626.477	86476.7	294.069
YER101C	AST2	ATPase STabilizing	5.1538	4.1861	370.723	66292.5	257.473
YER102W	RPS8B	Ribosomal Protein of the Small subunit	8.36529	46.9391	32989.3	3.20644e+08	17906.5
YER103W	SSA4	Stress-Seventy subfamily A	1.70357	29.2865	1562.63	3.67821e+06	1917.87
YER104W	RTT105	Regulator of Ty1 Transposition	11.9561	1.91401	389.024	31055.3	176.225
YER105C	NUP157	NUclear Pore	8.47805	3.19701	513.401	76610.9	276.787
YER107C	GLE2	GLFG LEthal	5.99781	4.26979	479.106	94853.1	307.982
YER110C	KAP123	KAryoPherin	9.37912	14.6686	6411.5	1.07849e+07	3284.04
YER111C	SWI4	SWItching deficient	1.68693	7.91585	201.067	61520.5	248.033
YER112W	LSM4	Like SM	8.66314	3.79412	692.489	136360	369.27
YER113C	TMN3	TransMembrane Nine	4.26117	3.00431	167.02	16343.6	127.842
YER114C	BOI2	Bem1 (One) Interacting protein	2.45743	11.1507	580.414	347487	589.481
YER116C	SLX8	Synthetic Lethal of unknown (X) function	7.99143	2.02665	230.941	16460.1	128.297
YER117W	RPL23B	Ribosomal Protein of the Large subunit	5.44543	8.45672	1202.38	659252	811.943
YER118C	SHO1	Synthetic, High Osmolarity-sensitive	2.16349	8.39126	311.357	114049	337.711
YER120W	SCS2	Suppressor of Choline Sensitivity	4.84939	3.31219	235.261	28410.2	168.553
YER122C	GLO3	GLyOxalase	6.8512	4.20152	570.123	117303	342.496
YER123W	YCK3	Yeast Casein Kinase	3.7723	2.484	103.903	7166.19	84.6533
YER124C	DSE1	Daughter Specific Expression	7.39764	3.24199	427.27	60939.1	246.858
YER126C	NSA2	Nop Seven Associated	9.73052	37.751	29537.2	2.2052e+08	14849.9
YER128W	VFA1	Vps Four-Associated	1.65339	6.92726	158.903	39231.2	198.069
YER131W	RPS26B	Ribosomal Protein of the Small subunit	15.6113	27.2816	36602.8	2.1e+08	14491.4
YER132C	PMD1	Paralog of MDS3	4.10938	3.82441	230.59	32331	179.808
YER133W	GLC7	GLyCogen	13.8745	13.123	9779.85	1.68869e+07	4109.36
YER134C	-	-	7.21134	5.24701	870.207	259415	509.328
YER136W	GDI1	GDP Dissociation Inhibitor	11.6783	5.50339	1943.61	793822	890.967
YER139C	RTR1	Regulator of TRanscription	3.14298	5.53657	277.618	61704.4	248.404
YER140W	EMP65	ER Membrane Protein of 65 kDa	3.60809	2.93342	126.15	11056.8	105.151
YER141W	COX15	Cytochrome c OXidase	6.50431	7.44069	1284.15	627430	792.105
YER142C	MAG1	3-MethylAdenine DNA Glycosylase	3.41757	2.88675	113.703	9496.96	97.4523
YER145C	FTR1	Fe TRansporter	2.81893	11.4002	730.803	478235	691.545
YER147C	SCC4	Sister Chromatid Cohesion	2.1229	4.73652	124.448	18579.9	136.308
YER148W	SPT15	SuPpressor of Ty insertions	6.03904	5.96645	814.929	272519	522.034
YER149C	PEA2	PEAnut shmoo mutant	2.55651	6.4246	260.213	67052.9	258.946
YER150W	SPI1	Stationary Phase Induced	5.03764	3.31115	248.784	30557.8	174.808
YER151C	UBP3	UBiquitin-specific Protease	5.33973	9.44661	1387.53	895652	946.389
YER152C	-	-	9.88681	2.8303	535.901	71428.2	267.26
YER153C	PET122	PETite colonies	5.51167	3.36797	291.95	38391	195.936
YER154W	OXA1	cytochrome OXidase Activity	7.24254	4.5556	702.898	168511	410.501
YER155C	BEM2	Bud EMergence	3.70668	7.52795	569.163	218939	467.909
YER156C	-	-	11.311	2.58203	569.842	70477.8	265.477
YER157W	COG3	Conserved Oligomeric Golgi complex	5.34117	3.1978	257.018	30723	175.28
YER159C	BUR6	Bypass UAS Requirement	9.61146	3.90119	846.22	183271	428.102
YER161C	SPT2	SuPpressor of Tys	9.92907	2.50114	444.929	49023.6	221.413
YER163C	GCG1	Gamma-glutamyl Cyclotransferase acting on Glutathione	3.90378	2.86057	136.089	11869.3	108.946
YER164W	CHD1	Chromatin organization modifier, Helicase, and DNA-binding domains	6.3513	5.07634	683.263	181984	426.596
YER165W	PAB1	Poly(A) Binding protein	1.43	198.062	24120.5	1.05066e+09	32413.9
YER166W	DNF1	Drs2 Neo1 Family	6.04513	3.04978	287.071	33782.4	183.8
YER168C	CCA1	tRNA CCA-pyrophosphorylase	12.4157	3.32252	972.461	186795	432.198
YER169W	RPH1	Regulator of PHR1	3.7889	2.47966	104.287	7186.84	84.7752
YER170W	ADK2	ADenylate Kinase	2.5697	3.18917	88.0887	7643.63	87.4279
YER171W	RAD3	RADiation sensitive	5.42923	3.52381	306.311	42915.5	207.16
YER172C	BRR2	Bad Response to Refrigeration	1.88906	5.37462	128.701	22419.9	149.733
YER173W	RAD24	RADiation sensitive	6.952	1.41642	107.213	4087.12	63.9306
YER174C	GRX4	GlutaRedoXin	7.79005	2.42368	293.613	27304.7	165.241
YER175C	TMT1	Trans-aconitate MethylTransferase	11.4372	1.25381	188.196	7601.3	87.1854
YER176W	ECM32	ExtraCellular Mutant	4.90921	4.12316	336.915	57540.6	239.876
YER177W	BMH1	Brain Modulosignalin Homolog	9.89224	28.6786	19740.6	9.68676e+07	9842.13
YER178W	PDA1	Pyruvate Dehydrogenase Alpha	8.40698	19.9139	8746.58	2.24266e+07	4735.67
YER183C	FAU1	Folinic Acid Utilization	1.90731	5.35193	129.578	22501.7	150.006
YFL001W	DEG1	DEpressed Growth rate	4.52121	5.68903	492.478	133739	365.703
YFL002C	SPB4	Suppressor of PAB1	4.37903	6.39065	563.097	180654	425.034
YFL006W	-	-	8.50111	2.1121	270.353	21185.7	145.553
YFL007W	BLM10	BLeoMycin resistance	1.08179	12.808	233.593	131620	362.794
YFL008W	SMC1	Stability of MiniChromosomes	4.52236	6.03785	540.49	161045	401.304
YFL010C	WWM1	WW domain containing protein interacting with Metacaspase	8.05892	6.24139	1347.73	555818	745.532
YFL013C	IES1	Ino Eighty Subunit	7.78429	4.23479	699.26	154986	393.682
YFL014W	HSP12	Heat Shock Protein	0.805969	140.531	6641.12	1.44372e+08	12015.5
YFL016C	MDJ1	Mitochondrial DnaJ	2.16635	7.324	252.394	74841	273.571
YFL017C	GNA1	GlucosamiNe-6-phosphate Acetyltransferase	2.70146	4.53076	163.442	24992.3	158.089
YFL017W-A	SMX2	-	7.63079	3.86618	588.896	112170	334.918
YFL018C	LPD1	LiPoamide Dehydrogenase	8.23067	10.6789	3210.52	3.0873e+06	1757.07
YFL021W	GAT1	-	2.34285	10.7515	512.481	284586	533.466
YFL023W	BUD27	BUD site selection	3.41007	4.24258	206.418	31370.3	177.117
YFL024C	EPL1	Enhancer of Polycomb Like	6.92327	2.9467	333.348	39677.7	199.193
YFL025C	BST1	Bypass of Sec Thirteen	1.78467	5.50268	123.378	21852	147.824
YFL026W	STE2	STErile	4.00256	4.50209	286.012	51100.3	226.054
YFL027C	GYP8	Gtpase-activating protein for Ypt Proteins	1.86468	8.19218	243.641	81434	285.366
YFL028C	CAF16	CCR4 Associated Factor	2.10259	9.53915	365.197	161600	401.995
YFL029C	CAK1	Cdk-Activating Kinase	6.27014	4.49442	554.506	121439	348.481
YFL030W	AGX1	Alanine:Glyoxylate aminotrans(X)ferase	1.46028	10.6454	261.766	121083	347.97
YFL031W	HAC1	Homologous to Atf/Creb1	2.24086	4.47826	123.066	17182.6	131.082
YFL033C	RIM15	Regulator of IME2	2.40411	12.6785	687.128	498158	705.803
YFL034C-A	RPL22B	Ribosomal Protein of the Large subunit	8.55199	17.0351	7038.32	1.42721e+07	3777.85
YFL034C-B	MOB2	Mps One Binder	8.79404	2.86045	456.297	58311	241.477
YFL036W	RPO41	RNA POlymerase	2.08102	37.4827	3031.12	1.12517e+07	3354.36
YFL041W	FET5	FErrous Transport	5.96743	3.82422	400.513	66630.1	258.128
YFL044C	OTU1	Ovarian TUmor	8.57758	2.2442	301.181	26055	161.416
YFL046W	FMP32	Found in Mitochondrial Proteome	1.66642	7.69031	189.007	55055.2	234.638
YFL047W	RGD2	RhoGAP domain	3.96872	2.68505	126.326	10055.9	100.279
YFL048C	EMP47	-	6.55277	3.18983	347.302	45547.8	213.419
YFL049W	SWP82	SWi/snf-associated Protein	4.18452	4.16169	270.111	43547.6	208.681
YFL062W	COS4	COnserved Sequence	2.35502	3.91006	106.88	12311.9	110.959
YFR001W	LOC1	LOCalization of mRNA	1.92723	13.8619	578.56	443793	666.178
YFR002W	NIC96	Nucleoporin-Interacting Component of 96 kDa	6.38651	4.3516	542.017	113878	337.458
YFR004W	RPN11	Regulatory Particle Non-ATPase	18.1107	8.60018	7615.77	7.82697e+06	2797.67
YFR005C	SAD1	SnRNP Assembly Defective	4.88519	7.57725	862.69	379157	615.757
YFR006W	-	-	7.80039	5.91675	1180.72	440957	664.046
YFR009W	GCN20	General Control Nonderepressible	10.717	10.637	4758.61	5.19048e+06	2278.26
YFR010W	UBP6	UBiquitin-specific Protease	5.75703	4.41924	475.511	97419.4	312.121
YFR011C	MIC19	MItochondrial contact site and Cristae organizing system	5.22127	5.29569	545.028	141396	376.027
YFR013W	IOC3	Iswi One Complex	6.32329	4.1368	493.539	95379.5	308.836
YFR014C	CMK1	CalModulin dependent protein Kinase	6.34648	4.3563	537.847	112853	335.935
YFR015C	GSY1	Glycogen SYnthase	3.03171	9.63959	624.9	324443	569.599
YFR016C	-	-	8.08604	4.05834	693.027	146468	382.712
YFR017C	IGD1	Inhibitor of Glycogen Debranching	2.18987	4.569	122.916	17553.1	132.488
YFR021W	ATG18	AuTophaGy related	5.21004	2.71146	191.593	17511.2	132.33
YFR024C	-	-	4.50632	4.9356	392.835	85382.9	292.204
YFR024C-A	LSB3	Las Seventeen Binding protein	4.90199	4.89211	438.74	97723.9	312.608
YFR025C	HIS2	HIStidine requiring	8.13059	2.42329	313.089	29727.4	172.416
YFR027W	ECO1	Establishment of COhesion	7.99665	1.99926	226.322	15797.8	125.689
YFR028C	CDC14	Cell Division Cycle	4.92525	4.42532	377.955	72171.4	268.647
YFR031C	SMC2	Structural Maintenance of Chromosomes	2.4628	10.6731	543.858	304408	551.732
YFR031C-A	RPL2A	Ribosomal Protein of the Large subunit	15.4219	19.0976	20617.6	6.74549e+07	8213.09
YFR032C-A	RPL29	Ribosomal Protein of the Large subunit	18.4037	36.573	74339.7	7.3381e+08	27088.9
YFR033C	QCR6	ubiQuinol-cytochrome C oxidoReductase	4.58827	7.37193	753.435	308345	555.288
YFR034C	PHO4	PHOsphate metabolism	7.00464	2.36192	240.397	20391.5	142.799
YFR037C	RSC8	Remodel the Structure of Chromatin	7.10446	6.95044	1318.24	604409	777.437
YFR039C	OSW7	Outer Spore Wall	3.46522	5.65556	330.564	79137.1	281.313
YFR040W	SAP155	Sit4 Associated Protein	5.68019	3.75211	361.25	57001.9	238.751
YFR041C	ERJ5	Endoplasmic Reticulum located J-protein	6.87187	2.98436	336.224	40672.5	201.674
YFR044C	DUG1	Deficient in Utilization of Glutathione	3.74862	11.3201	1092.01	796695	892.578
YFR047C	BNA6	Biosynthesis of Nicotinic Acid	3.17065	4.11401	177.066	24875.8	157.721
YFR048W	RMD8	Required for Meiotic nuclear Division	2.20883	6.62809	222.047	56775.4	238.276
YFR049W	YMR31	Yeast Mitochondrial Ribosomal protein	2.46351	4.72999	153.239	24159.8	155.434
YFR050C	PRE4	PRoteinase yscE	12.1585	11.9349	6897.7	9.59883e+06	3098.2
YFR051C	RET2	RETrieval from ER	11.0021	6.44455	2269.67	1.14983e+06	1072.3
YFR052W	RPN12	Regulatory Particle Non-ATPase	11.116	8.99126	3872.11	3.3119e+06	1819.86
YFR053C	HXK1	HeXoKinase	4.35524	189.084	109049	6.8131e+09	82541.5
YGL001C	ERG26	ERGosterol biosynthesis	2.50952	8.16797	368.299	136921	370.029
YGL004C	RPN14	Regulatory Particle Non-ATPase	5.859	2.82499	243.194	25029.8	158.208
YGL005C	COG7	Conserved Oligomeric Golgi complex	7.02498	2.36729	242.301	20654.8	143.718
YGL008C	PMA1	Plasma Membrane ATPase	6.49985	21.417	6653.63	1.6856e+07	4105.6
YGL009C	LEU1	LEUcine biosynthesis	7.23985	34.2462	16243.7	9.00284e+07	9488.33
YGL010W	MPO1	Metabolism of PHS to Odd-numbered fatty acids	3.32874	3.98519	180.808	24673.3	157.077
YGL011C	SCL1	Suppressor of Crl3 ts Lethality	14.627	10.1887	7148.92	8.55481e+06	2924.86
YGL012W	ERG4	ERGosterol biosynthesis	5.69525	1.87562	123.214	6613.4	81.3228
YGL013C	PDR1	Pleiotropic Drug Resistance	1.56703	9.40038	237.466	92620.5	304.336
YGL014W	PUF4	PUmilio-homology domain Family	7.49271	4.88683	825.131	224338	473.643
YGL016W	KAP122	KAryoPherin	3.01666	4.21559	171.168	24467.2	156.42
YGL017W	ATE1	Arginyl-tRNA-protein transfErase	3.79682	5.24802	336.138	74504.8	272.956
YGL018C	JAC1	J-type Accessory Chaperone	2.39889	3.68128	99.8814	10549.6	102.711
YGL019W	CKB1	Casein Kinase Beta subunit	11.1402	3.22001	785.262	135912	368.662
YGL020C	GET1	Guided Entry of Tail-anchored proteins	6.53693	3.61496	420.469	66925.4	258.699
YGL021W	ALK1	-	9.72822	1.71112	238.865	14425.2	120.105
YGL022W	STT3	STaurosporine and Temperature sensitive	7.16056	3.72796	505.698	88237.1	297.047
YGL023C	PIB2	PhosphatidylInositol(3)-phosphate Binding	5.12449	5.15635	508.552	125478	354.228
YGL025C	PGD1	PolyGlutamine Domain	5.94222	2.776	241.69	24368.5	156.104
YGL026C	TRP5	TRyPtophan	14.0277	7.68506	4323.03	3.26323e+06	1806.44
YGL028C	SCW11	Soluble Cell Wall protein	2.32212	4.81159	144.724	22904.6	151.343
YGL029W	CGR1	Coiled-coil Growth-Regulated	7.63381	4.42146	726.182	170497	412.912
YGL031C	RPL24A	Ribosomal Protein of the Large subunit	6.99171	61.2901	38152.1	5.14568e+08	22684.1
YGL035C	MIG1	Multicopy Inhibitor of GAL gene expression	5.29159	2.88398	215.826	21871.4	147.89
YGL036W	-	-	3.2378	6.16041	342.225	90944.3	301.57
YGL037C	PNC1	Pyrazinamidase and NiCotinamidase	7.13745	19.3588	6541.42	1.48129e+07	3848.76
YGL038C	OCH1	Outer CHain elongation	3.25476	2.55226	87.4496	5906.57	76.8542
YGL039W	-	-	2.96502	2.92448	94.4833	7588.66	87.1129
YGL040C	HEM2	HEMe biosynthesis	8.01618	4.5957	830.139	212017	460.453
YGL043W	DST1	DNA Strand Transfer	8.57395	4.20944	801.429	184566	429.612
YGL046W	-	-	5.92395	4.64202	535.702	120093	346.545
YGL047W	ALG13	Asparagine-Linked Glycosylation	5.7456	3.78886	373.084	60092	245.137
YGL048C	RPT6	Regulatory Particle Triple-A protein, or Regulatory Particle Triphosphatase	7.38225	17.7119	5991.78	1.20094e+07	3465.46
YGL049C	TIF4632	Translation Initiation Factor	6.87969	11.2029	2641.41	2.50733e+06	1583.45
YGL053W	PRM8	Pheromone-Regulated Membrane protein	5.83741	4.29427	464.235	91550.6	302.573
YGL054C	ERV14	ER Vesicle	10.5035	6.28613	2034.86	968636	984.193
YGL055W	OLE1	OLEic acid requiring	6.59376	2.01208	171.069	10980.9	104.79
YGL056C	SDS23	homolog of S. pombe SDS23	7.19344	6.15846	1112.52	425071	651.975
YGL057C	GEP7	GEnetic interactors of Prohibitins	6.4576	2.61903	249.963	23948.1	154.752
YGL058W	RAD6	RADiation sensitive	9.12668	6.02959	1541.24	640685	800.428
YGL059W	PKP2	Protein Kinase of PDH	4.6486	5.37088	469.11	117949	343.437
YGL060W	YBP2	Yap1-Binding Protein	6.90096	3.67001	466.901	78095.5	279.456
YGL061C	DUO1	Death Upon Overproduction	1.70231	8.20875	215.447	69974.5	264.527
YGL062W	PYC1	PYruvate Carboxylase	6.73708	8.23157	1584.14	921260	959.823
YGL066W	SGF73	SaGa associated Factor, 73 kDa	2.79201	4.41577	164.621	24507.6	156.549
YGL067W	NPY1	NADH PYrophosphatase	6.79578	2.88185	313.144	35682	188.897
YGL068W	MNP1	Mitochondrial-Nucleoid Protein	2.47876	12.7114	720.528	530755	728.529
YGL070C	RPB9	RNA Polymerase B	1.56454	8.55275	204.53	68823.2	262.342
YGL071W	AFT1	Activator of Ferrous Transport	2.93906	3.74805	137.289	16168.1	127.154
YGL073W	HSF1	Heat Shock transcription Factor	3.70341	2.45578	99.361	6678.42	81.7216
YGL076C	RPL7A	Ribosomal Protein of the Large subunit	17.1269	17.9394	21962.1	6.88588e+07	8298.12
YGL077C	HNM1	Hyper-resistance to Nitrogen Mustard	8.72681	7.41197	1986.22	1.1135e+06	1055.23
YGL078C	DBP3	Dead Box Protein	5.60407	17.1447	3771.18	6.298e+06	2509.58
YGL079W	KXD1	KxDL homolog	4.44911	4.72318	359.987	72644.1	269.526
YGL080W	MPC1	Mitochondrial Pyruvate Carrier	5.87721	2.60889	215.85	19655.4	140.198
YGL082W	-	-	5.71371	4.15855	427.721	79430.8	281.835
YGL083W	SCY1	-	3.73054	5.23327	326.172	71430.8	267.265
YGL084C	GUP1	Glycerol UPtake	5.38581	2.35883	162.02	12105.6	110.026
YGL085W	LCL3	Long Chronological Lifespan 3	2.62983	9.32517	483.928	225251	474.606
YGL086W	MAD1	Mitotic Arrest-Deficient	5.18898	3.67154	305.311	44651.4	211.309
YGL087C	MMS2	Methyl MethaneSulfonate sensitivity	8.7444	3.58717	643.593	116674	341.575
YGL091C	NBP35	Nucleotide Binding Protein	4.54033	5.06119	413.062	93678.6	306.07
YGL092W	NUP145	NUclear Pore	9.34054	4.11539	880.689	204341	452.041
YGL093W	SPC105	Spindle Pole Component	3.92567	4.14722	244.64	38136.9	195.287
YGL097W	SRM1	Suppressor of Receptor Mutations	7.8277	8.34696	2028.24	1.29658e+06	1138.67
YGL098W	USE1	Unconventional SNARE in the ER	2.52861	4.77166	161.218	26031.7	161.343
YGL099W	LSG1	Large-Subunit Gtpase	10.8968	3.41216	831.056	155666	394.545
YGL101W	-	-	6.81791	4.46542	622.283	140443	374.758
YGL105W	ARC1	Aminoacyl-tRNA synthetase Cofactor	19.7467	11.4501	13580.1	2.28104e+07	4776.03
YGL107C	RMD9	Required for Meiotic nuclear Division	9.85363	3.19885	645.123	103864	322.279
YGL108C	-	-	3.82352	2.55555	110.761	8031.59	89.6192
YGL110C	CUE3	Coupling of Ubiquitin conjugation to ER degradation	5.27999	5.39487	570.395	153106	391.288
YGL111W	NSA1	Nop Seven Associated	6.59757	3.91142	481.989	87119.5	295.16
YGL112C	TAF6	TATA binding protein-Associated Factor	9.72231	5.4398	1444.9	528150	726.74
YGL113W	SLD3	Synthetically Lethal with Dpb11-1	3.9991	2.41488	108.301	7333.46	85.6356
YGL115W	SNF4	Sucrose NonFermenting	9.65271	3.41081	690.982	121668	348.81
YGL116W	CDC20	Cell Division Cycle	2.36153	6.6495	245.27	64652.9	254.269
YGL119W	COQ8	COenzyme Q	3.95425	5.56692	391.034	96714	310.989
YGL120C	PRP43	Pre-mRNA Processing	8.62009	11.4939	3860.26	4.25883e+06	2063.69
YGL122C	NAB2	Nuclear polyAdenylated RNA-Binding	12.8063	7.69877	3772.34	2.72428e+06	1650.54
YGL124C	MON1	MONensin sensitivity	2.61149	4.35418	146.374	20757.1	144.073
YGL126W	SCS3	Suppressor of Choline Sensitivity	6.29945	2.92242	285.682	32081.2	179.112
YGL127C	SOH1	Suppressor Of Hpr1	4.864	5.43128	510.393	133305	365.11
YGL128C	CWC23	Complexed With Cef1p	4.65656	2.92877	182.944	17906.9	133.817
YGL129C	RSM23	Ribosomal Small subunit of Mitochondria	4.36043	3.81851	250.979	36045.3	189.856
YGL133W	ITC1	Imitation switch Two Complex	10.0259	2.20125	370.1	33588.6	183.272
YGL134W	PCL10	Pho85 CycLin	5.78321	2.88913	247.005	26165.3	161.757
YGL135W	RPL1B	Ribosomal Protein of the Large subunit	14.7298	46.396	76552.7	9.74049e+08	31209.8
YGL137W	SEC27	SECretory	11.8115	10.9163	5744.14	6.8545e+06	2618.11
YGL139W	FLC3	FLavin Carrier	2.52693	5.04734	175.785	30969.7	175.982
YGL140C	-	-	4.36554	2.09414	98.6694	5564.4	74.5949
YGL141W	HUL5	Hect Ubiquitin Ligase	2.50114	7.94464	351.066	124837	353.323
YGL143C	MRF1	Mitochondrial peptide chain Release Factor	3.07943	4.91305	223.794	40948.5	202.357
YGL147C	RPL9A	Ribosomal Protein of the Large subunit	10.7157	33.2878	28108.6	1.81125e+08	13458.3
YGL148W	ARO2	AROmatic amino acid requiring	9.28062	3.89651	801.007	170144	412.485
YGL150C	INO80	INOsitol requiring	7.26573	3.67836	506.228	87121.5	295.164
YGL151W	NUT1	Negative regulation of URS Two	3.47291	6.76374	438.177	138734	372.47
YGL153W	PEX14	PEroXisome related	3.8084	3.00888	142.002	13255	115.13
YGL155W	CDC43	Cell Division Cycle	6.09868	3.05223	291.239	34459.6	185.633
YGL156W	AMS1	Alpha-MannoSidase	2.35548	4.29656	123.809	16517.9	128.522
YGL157W	ARI1	Aldehyde Reductase Intermediate, subclass of SDR	6.89796	3.57473	447.873	71891.8	268.126
YGL161C	YIP5	Ypt-Interacting Protein	3.81253	4.34161	251.726	41607	203.978
YGL162W	SUT1	Sterol UpTake	5.47075	3.90053	362.879	59763.8	244.466
YGL163C	RAD54	RADiation sensitive	2.70863	6.11462	261.655	63878	252.741
YGL164C	YRB30	Yeast Ran Binder	5.38912	3.92233	357.953	59051	243.004
YGL166W	CUP2	-	7.86466	2.27713	270.292	22916.6	151.382
YGL167C	PMR1	Plasma Membrane ATPase Related	4.68489	6.05187	571.455	173642	416.704
YGL169W	SUA5	Suppressor of Upstream AUG	2.97849	3.28375	113.904	10977.7	104.774
YGL172W	NUP49	NUclear Pore	5.33406	8.48889	1172.93	640724	800.452
YGL173C	XRN1	eXoRiboNuclease	13.2533	7.25504	3624.07	2.42868e+06	1558.42
YGL174W	BUD13	BUD site selection	7.75471	2.86777	378.938	45691	213.754
YGL175C	SAE2	Sporulation in the Absence of spo Eleven	2.25278	4.93563	144.26	23481.6	153.237
YGL178W	MPT5	Multicopy suppressor of Pop Two	2.8306	8.38481	455.659	185128	430.265
YGL180W	ATG1	AuTophaGy related	5.15176	3.82921	322.505	50189.9	224.031
YGL181W	GTS1	Glycine Threonine Serine repeat protein	4.50271	4.70321	363.986	73362.9	270.856
YGL184C	STR3	Sulfur TRansfer	2.68283	7.95646	388.891	142505	377.498
YGL186C	TPN1	Transport of PyridoxiNe	2.04215	6.9365	213.465	56902.3	238.542
YGL187C	COX4	Cytochrome c OXidase	1.44852	27.6727	1145.84	2.33964e+06	1529.59
YGL189C	RPS26A	Ribosomal Protein of the Small subunit	14.164	52.8798	88392.8	1.35102e+09	36756.2
YGL190C	CDC55	Cell Division Cycle	3.49822	5.58542	328.7	77489.7	278.37
YGL194C	HOS2	Hda One Similar	5.84824	5.91812	767.04	249461	499.461
YGL195W	GCN1	General Control Nonderepressible	12.794	8.43068	4338.94	3.60759e+06	1899.37
YGL197W	MDS3	Mck1 Dosage Suppressor	5.04814	2.05461	118.707	6942.31	83.3206
YGL200C	EMP24	EndoMembrane Protein	7.74269	9.21516	2327.49	1.72645e+06	1313.95
YGL201C	MCM6	MiniChromosome Maintenance	6.72754	5.57387	861.453	272825	522.326
YGL202W	ARO8	AROmatic amino acid requiring	15.0612	9.80321	7040.26	8.05537e+06	2838.2
YGL203C	KEX1	Killer EXpression defective	9.22185	3.24485	596.634	95007	308.232
YGL206C	CHC1	Clathrin Heavy Chain	12.5347	15.4759	10828.3	2.29378e+07	4789.34
YGL207W	SPT16	SuPpressor of Ty	11.5668	12.4992	6869.94	1.00144e+07	3164.55
YGL209W	MIG2	Multicopy Inhibitor of GAL gene expression	3.6968	4.36464	242.638	39898.5	199.746
YGL210W	YPT32	Yeast Protein Two	4.42225	6.43555	577.561	188154	433.767
YGL211W	NCS6	Needs Cla4 to Survive	1.45211	9.14952	205.215	74851.7	273.59
YGL212W	VAM7	VAcuolar Morphogenesis	5.94316	2.43457	197.068	16198.4	127.273
YGL213C	SKI8	SuperKIller	4.96005	6.47433	690.655	239268	489.15
YGL216W	KIP3	KInesin related Protein	1.85253	7.31012	202.195	56465.7	237.625
YGL219C	MDM34	Mitochondrial Distribution and Morphology	2.95304	9.65285	602.969	310352	557.093
YGL220W	BOL2	BolA-like protein	3.46435	2.69037	103.922	7823.44	88.4502
YGL221C	NIF3	Ngg1p-Interacting Factor	2.16677	6.5762	213.488	53535.1	231.377
YGL222C	EDC1	Enhancer of mRNA DeCapping	4.71563	5.03459	433.244	99141.1	314.867
YGL223C	COG1	Conserved Oligomeric Golgi complex	4.76611	3.63643	265.203	36746.8	191.695
YGL225W	VRG4	Vandate Resistance Glycosylation	16.8776	9.54098	8034.56	9.3531e+06	3058.28
YGL227W	VID30	Vacuolar Import and Degradation	4.09554	2.94279	152.58	14204.8	119.184
YGL229C	SAP4	Sit4 Associated Protein	1.5314	8.58041	199.633	67037.7	258.916
YGL231C	EMC4	ER Membrane protein Complex	2.4769	5.44163	192.082	37748.9	194.291
YGL232W	TAN1	Trna AcetylatioN	1.88213	7.80668	228.972	71233.4	266.896
YGL233W	SEC15	SECretory	6.38217	2.10064	174.219	11773.5	108.506
YGL234W	ADE5,7	ADEnine requiring	5.15514	20.2839	4328.08	9.03319e+06	3005.53
YGL237C	HAP2	Heme Activator Protein	2.66111	6.17176	258.838	63660.2	252.31
YGL238W	CSE1	Chromosome SEgregation	8.1339	5.58556	1149.74	400717	633.022
YGL240W	DOC1	Destruction Of Cyclin B	10.0786	2.01436	324.916	25751	160.471
YGL241W	KAP114	KAryoPherin	3.94019	3.95921	228.825	33239.3	182.317
YGL244W	RTF1	Restores TBP Function	7.81864	7.86964	1847.33	1.07686e+06	1037.72
YGL245W	GUS1	GlUtamyl-tRNA Synthetase	16.8669	12.5993	12375.3	2.22034e+07	4712.04
YGL246C	RAI1	Rat1p Interacting Protein	7.65888	3.32076	467.313	70371.1	265.276
YGL247W	BRR6	Bad Response to Refrigeration	2.48929	6.30285	243.175	60190.9	245.338
YGL249W	ZIP2	ZIPping up meiotic chromosomes	3.89885	4.8519	309.235	61364.7	247.719
YGL250W	RMR1	Reduced Meiotic Recombination	6.6393	2.24207	204.567	15592.8	124.871
YGL252C	RTG2	ReTroGrade regulation	8.54201	4.02739	743.912	159628	399.535
YGL253W	HXK2	HeXoKinase	12.0127	86.8703	148915	4.52879e+09	67296.3
YGL254W	FZF1	Five Zinc Fingers	2.61301	3.41125	100.183	9717.75	98.5786
YGL255W	ZRT1	Zinc-Regulated Transporter	3.93608	3.0696	153.727	15018	122.548
YGR001C	EFM5	Elongation Factor Methyltransferase	7.29805	5.24698	885.971	265652	515.414
YGR002C	SWC4	SWr Complex	4.80813	5.79731	555.374	159711	399.639
YGR003W	CUL3	CULlin	3.24808	7.14253	432.843	145010	380.802
YGR004W	PEX31	PEroXisome related	4.93869	3.29861	240.158	29058.4	170.465
YGR007W	ECT1	Ethanolamine-phosphate CytidylylTransferase	3.75727	5.97637	405.282	109478	330.874
YGR008C	STF2	STabilizing Factor	2.05112	48.4785	4433.41	2.44333e+07	4943.01
YGR010W	NMA2	Nicotinamide Mononucleotide Adenylyltransferase	4.21789	8.29604	799.996	378899	615.548
YGR012W	MCY1	putative Mitochondrial CYsteine synthase	7.6466	2.04982	219.955	15615.4	124.962
YGR013W	SNU71	Small NUclear ribonucleoprotein associated	3.51686	3.85056	185.632	24579.9	156.78
YGR014W	MSB2	Multicopy Suppression of a Budding defect	2.76288	6.37081	286.954	75274.4	274.362
YGR015C	-	-	6.75069	3.44832	409.974	61576.5	248.146
YGR017W	-	-	8.56535	2.25164	302.086	26249.6	162.017
YGR019W	UGA1	Utilization of GAba	2.4451	22.6307	1734.8	3.12044e+06	1766.48
YGR020C	VMA7	Vacuolar Membrane Atpase	5.15041	2.92925	212.426	21780.7	147.583
YGR021W	-	-	1.99419	12.2863	502.873	323640	568.894
YGR024C	THG1	tRNAHis Guanylyltransferase	2.60745	10.2503	553.917	297727	545.644
YGR026W	-	-	6.03198	6.87332	1014	422429	649.946
YGR027C	RPS25A	Ribosomal Protein of the Small subunit	15.0092	16.7105	16066.6	4.20992e+07	6488.39
YGR030C	POP6	Processing Of Precursor RNAs	3.78545	6.52975	470.304	146298	382.489
YGR031W	IMO32	Intermediate cleaved by Mitochondrial Octapeptidyl aminopeptidase	4.42845	6.97539	656.088	242449	492.391
YGR033C	TIM21	Translocase of the Inner Mitochondrial membrane	1.33351	11.8122	272.184	143838	379.26
YGR034W	RPL26B	Ribosomal Protein of the Large subunit	12.3428	40.7848	47818.3	4.54356e+08	21315.6
YGR036C	CAX4	CAlmodulin-dependent in cmd one two twenty-siX	6.3208	1.89131	145.827	8330.3	91.2705
YGR037C	ACB1	Acyl-CoA-Binding	14.5542	12.4891	9740.75	1.59624e+07	3995.3
YGR038W	ORM1	-	5.52997	3.11388	259.661	30266.2	173.972
YGR040W	KSS1	Kinase Suppressor of Sst2 mutations	6.63845	3.03262	327.326	39927.7	199.819
YGR041W	BUD9	BUD site selection	1.90388	8.29259	255.597	87714	296.166
YGR042W	MTE1	Mph1-associated TElomere maintenance protein	2.7986	4.02383	142.923	18428.1	135.75
YGR043C	NQM1	Non-Quiescent Mutant	8.94734	1.76361	220.583	13390.3	115.716
YGR044C	RME1	Regulator of MEiosis	6.46877	2.29699	204.304	15970.2	126.373
YGR046W	TAM41	Translocator Assembly and Maintenance	4.76444	3.68453	270.545	38255.6	195.59
YGR047C	TFC4	Transcription Factor class C	3.58751	6.57129	439.184	134804	367.156
YGR048W	UFD1	Ubiquitin Fusion Degradation protein	13.7482	3.82513	1414.71	356640	597.193
YGR052W	FMP48	Found in Mitochondrial Proteome	4.39315	2.09058	99.3262	5602.46	74.8496
YGR055W	MUP1	Methionine UPtake	4.98038	18.6576	3610.65	6.51205e+06	2551.87
YGR058W	PEF1	Penta-EF-Hand protein	1.55349	9.40178	234.719	91307	302.171
YGR060W	ERG25	ERGosterol biosynthesis	13.8645	8.53232	4997.42	4.41258e+06	2100.61
YGR061C	ADE6	ADEnine requiring	9.43724	18.4891	9279.96	2.24527e+07	4738.43
YGR063C	SPT4	SuPpressor of Tys	8.62445	9.21572	2738.87	2.14278e+06	1463.83
YGR068C	ART5	Arrestin-Related Trafficking adaptors	1.82216	7.32494	198.234	55211	234.97
YGR071C	ENV11	late ENdosome and Vacuole interface function	2.7226	3.61791	116.43	12581.3	112.166
YGR072W	UPF3	UP Frameshift	6.2404	2.92732	282.424	31655.6	177.92
YGR074W	SMD1	snRNA Sm binding site protein D1	5.4137	7.11033	909.926	379814	616.291
YGR075C	PRP38	Pre-mRNA Processing	7.74631	3.1674	441.629	62127.8	249.254
YGR076C	MRPL25	Mitochondrial Ribosomal Protein, Large subunit	8.26476	3.32743	525.768	82450.8	287.142
YGR078C	PAC10	Perish in the Absence of Cin8p	3.63908	5.12622	304.613	63906.7	252.798
YGR080W	TWF1	TWinFilin	7.54198	3.15977	422.625	58462	241.789
YGR081C	SLX9	-	12.3898	3.83549	1212.2	290862	539.316
YGR082W	TOM20	Translocase of the Outer Mitochondrial membrane	5.46481	9.35745	1415.05	909790	953.829
YGR083C	GCD2	General Control Derepressed	13.8198	4.66081	1939.66	666913	816.648
YGR084C	MRP13	Mitochondrial Ribosomal Protein	8.75212	4.00884	766.201	165214	406.465
YGR085C	RPL11B	Ribosomal Protein of the Large subunit	14.4024	22.2801	23606.8	9.47516e+07	9734.05
YGR086C	PIL1	Phosphorylation Inhibited by Long chain bases	6.70564	27.3056	10176.2	3.81974e+07	6180.41
YGR087C	PDC6	Pyruvate DeCarboxylase	2.74628	10.5044	619.733	353287	594.38
YGR088W	CTT1	CaTalase T	3.25422	3.81605	163.547	20662.3	143.744
YGR090W	UTP22	U Three Protein	11.3884	5.17889	1701.78	624242	790.09
YGR091W	PRP31	Pre-mRNA Processing	7.51882	2.0586	215.879	15301.8	123.701
YGR092W	DBF2	DumbBell Former	3.70682	6.86671	493.28	164444	405.517
YGR093W	DRN1	Debranching enzyme-associated RiboNuclease	3.9329	6.3954	481.49	147450	383.992
YGR094W	VAS1	VAlyl-tRNA Synthetase	11.8982	11.3946	6209.55	7.95124e+06	2819.79
YGR095C	RRP46	Ribosomal RNA Processing	12.6987	3.2081	953.005	175356	418.755
YGR097W	ASK10	Activator of SKn7	2.84837	3.18618	101.918	9202.4	95.9291
YGR098C	ESP1	Extra Spindle Pole bodies	2.75093	7.26951	350.226	112631	335.605
YGR100W	MDR1	Mac1-Dependent Regulator	5.68873	4.90641	549.735	131800	363.042
YGR101W	PCP1	Processing of Cytochrome c Peroxidase	2.54032	4.81408	164.534	26984.6	164.27
YGR102C	GTF1	Glutaminyl Transamidase subunit F	10.8317	1.55886	243.191	13411	115.806
YGR103W	NOP7	NucleOlar Protein	5.91484	13.6548	2867.48	3.4463e+06	1856.42
YGR104C	SRB5	Suppressor of RNA polymerase B	1.91124	8.42946	263.608	92927.3	304.84
YGR105W	VMA21	Vacuolar Membrane Atpase	2.60057	7.9781	373.549	135772	368.472
YGR106C	VOA1	V0 Assembly protein	8.81417	11.6548	4079.67	4.65049e+06	2156.5
YGR108W	CLB1	CycLin B	3.73366	2.36894	95.0667	6062.82	77.8641
YGR111W	-	-	4.66674	3.80657	276.046	40679.7	201.692
YGR112W	SHY1	SURF Homolog of Yeast	7.10383	3.2832	410.012	58475.8	241.818
YGR116W	SPT6	SuPpressor of Tys	6.57677	9.18939	1813.66	1.23751e+06	1112.43
YGR117C	-	-	5.55564	6.42309	807.208	291115	539.551
YGR118W	RPS23A	Ribosomal Protein of the Small subunit	6.75787	11.2219	2578.39	2.43293e+06	1559.78
YGR119C	NUP57	NUclear Pore	6.04366	8.53465	1424.56	832113	912.202
YGR120C	COG2	Conserved Oligomeric Golgi complex	4.18385	2.24059	102.98	6330.74	79.566
YGR123C	PPT1	Protein Phosphatase T	7.62961	4.66691	789.257	201513	448.902
YGR124W	ASN2	ASparagiNe requiring	12.5452	12.1899	7476.87	1.09271e+07	3305.62
YGR125W	-	-	5.13028	1.80471	99.3505	4783.38	69.162
YGR126W	-	-	6.14331	3.25159	324.911	42570.9	206.327
YGR128C	UTP8	U Three Protein	7.62744	8.6187	2050.39	1.3604e+06	1166.36
YGR129W	SYF2	SYnthetic lethal with cdc40 (Forty)	7.06913	3.27093	404.644	57238.8	239.246
YGR130C	-	-	5.50116	6.07033	728.49	239500	489.387
YGR132C	PHB1	ProHiBitin	5.04572	2.65309	176.615	15375.3	123.997
YGR134W	CAF130	CCR4 Associated Factor	2.99349	7.96545	455.909	174961	418.284
YGR135W	PRE9	PRoteinase yscE	12.654	11.2427	6679.46	8.6449e+06	2940.22
YGR136W	LSB1	Las Seventeen Binding protein	8.5018	2.81978	424.023	52110.4	228.277
YGR138C	TPO2	Transporter of POlyamines	4.77035	5.62755	524.113	143389	378.668
YGR140W	CBF2	Centromere-Binding Factor	4.36886	3.01643	174.355	17361.4	131.763
YGR147C	NAT2	N-terminal AcetylTransferase	5.8182	3.75224	374.425	59755.1	244.449
YGR148C	RPL24B	Ribosomal Protein of the Large subunit	15.0016	33.1195	46576.4	3.53978e+08	18814.3
YGR149W	GPC1	GlyceroPhosphoCholine acyltransferase	2.74981	5.0257	197.013	35656	188.828
YGR150C	CCM1	COB and COX1 mRNA maturation	3.28922	5.26689	274.322	57496.3	239.784
YGR152C	RSR1	RaS-Related	2.88808	5.34329	232.538	47227.3	217.319
YGR155W	CYS4	CYStathionine beta-synthase	11.8272	22.3855	17608.4	6.43254e+07	8020.31
YGR156W	PTI1	PTa1p Interacting protein	5.44322	7.28026	951.671	413165	642.779
YGR157W	CHO2	CHOline requiring	6.7693	4.91096	713.903	186194	431.502
YGR158C	MTR3	MRNA TRansport	7.97882	3.48273	535.281	88571	297.609
YGR159C	NSR1	-	7.32157	36.8667	18529.8	1.15823e+08	10762.1
YGR161C	RTS3	-	2.1798	7.493	263.809	81242.4	285.031
YGR162W	TIF4631	Translation Initiation Factor	12.5458	13.5681	8834.44	1.52548e+07	3905.73
YGR163W	GTR2	GTp binding protein Resemblance	8.63642	2.90364	454.477	58917.8	242.73
YGR165W	MRPS35	Mitochondrial Ribosomal Protein, Small subunit	2.34563	4.4921	131.908	18830.8	137.225
YGR166W	TRS65	TRapp Subunit	3.74031	3.35361	163.757	17956.6	134.002
YGR167W	CLC1	Clathrin Light Chain	5.99256	7.72015	1203.24	598804	773.824
YGR171C	MSM1	Mitochondrial aminoacyl-tRNA Synthetase, Methionine	3.82766	4.62148	279.051	50922.8	225.661
YGR173W	RBG2	RiBosome interacting Gtpase	11.3364	5.93609	2090.03	945938	972.593
YGR175C	ERG1	ERGosterol biosynthesis	10.7599	7.99942	3071.99	2.15441e+06	1467.79
YGR177C	ATF2	AcetylTransFerase	2.79616	3.80213	130.688	15421.8	124.185
YGR178C	PBP1	Pab1p-Binding Protein	10.2257	4.99039	1363.88	447127	668.676
YGR179C	OKP1	Outer Kinetochore Protein	4.4785	3.09185	187.925	19664	140.228
YGR180C	RNR4	RiboNucleotide Reductase	14.6616	37.2103	53913.1	4.8538e+08	22031.3
YGR183C	QCR9	ubiQuinol-cytochrome C oxidoReductase	2.73869	7.36193	354.909	116196	340.875
YGR185C	TYS1	TYrosyl-tRNA Synthetase	13.456	9.08949	5268.56	5.05475e+06	2248.28
YGR186W	TFG1	Transcription Factor G	3.2526	5.38588	279.463	60362.1	245.687
YGR187C	HGH1	HmG1/2 Homolog	11.3123	6.03458	2137.36	991393	995.687
YGR188C	BUB1	Budding Uninhibited by Benzimidazole	3.98013	2.0907	85.9279	4639.02	68.1103
YGR189C	CRH1	Congo Red Hypersensitive	4.27223	6.29187	530.001	164138	405.139
YGR191W	HIP1	HIstidine Permease	6.14612	6.53975	965.064	375400	612.699
YGR192C	TDH3	Triose-phosphate DeHydrogenase	16.2298	289.975	1.54026e+06	3.57566e+11	597968
YGR193C	PDX1	Pyruvate Dehydrogenase complex protein X	4.24101	3.12154	176.046	18246.2	135.078
YGR194C	XKS1	XyluloKinaSe	3.04467	4.69686	205.262	34851.9	186.687
YGR195W	SKI6	SuperKIller	10.2528	3.81107	899.939	194152	440.627
YGR198W	YPP1	alpha-sYnuclein Protective Protein	1.65244	7.21513	169.168	44490.3	210.927
YGR200C	ELP2	ELongator Protein	9.33557	3.80487	778.795	159879	399.848
YGR202C	PCT1	Phosphocholine CytidylylTransferase	8.2833	1.98585	236.178	16599.6	128.84
YGR203W	YCH1	Yeast Cdc25 Homolog	7.30029	3.31523	433.671	63629.5	252.249
YGR204W	ADE3	ADEnine requiring	10.6215	24.2661	16953.5	6.64816e+07	8153.62
YGR205W	TDA10	Topoisomerase I Damage Affected	8.24285	2.39793	314.438	29569.7	171.958
YGR206W	MVB12	MultiVesicular Body sorting factor of 12 kilodaltons	1.97515	6.6809	192.167	47732.1	218.477
YGR207C	CIR1	Changed Intracellular Redox state	8.95062	4.34059	897.073	221381	470.511
YGR208W	SER2	SERine requiring	9.13348	6.42026	1701.41	780187	883.282
YGR209C	TRX2	ThioRedoXin	7.11629	29.694	12676.8	5.57991e+07	7469.88
YGR210C	-	-	7.84195	3.39735	501.735	79196.7	281.419
YGR211W	ZPR1	Zinc finger PRotein	8.92451	6.22777	1566.83	677354	823.015
YGR214W	RPS0A	Ribosomal Protein of the Small subunit	5.72577	3.30601	300.185	39040.2	197.586
YGR215W	RSM27	Ribosomal Small subunit of Mitochondria	5.05791	4.25609	369.972	67302.8	259.428
YGR217W	CCH1	Calcium Channel Homolog	1.14835	10.3342	180.989	74267.4	272.52
YGR218W	CRM1	Chromosome Region Maintenance	6.52001	10.8655	2323.86	2.04969e+06	1431.67
YGR220C	MRPL9	Mitochondrial Ribosomal Protein, Large subunit	6.98651	3.81794	505.795	90507.4	300.844
YGR222W	PET54	PETite colonies	1.78481	5.4263	120.735	20924.2	144.652
YGR229C	SMI1	Suppressor of MAR Inhibitor	11.0014	6.89758	2522.63	1.42051e+06	1191.85
YGR231C	PHB2	ProHiBitin	4.91396	3.68092	282.764	40490.3	201.222
YGR232W	NAS6	Non-ATPase Subunit 6	6.08662	5.18343	662.333	178583	422.59
YGR233C	PHO81	PHOsphate metabolism	2.06664	10.011	384.299	182164	426.807
YGR234W	YHB1	Yeast flavoHemogloBin	3.57682	24.0394	3294.38	7.6083e+06	2758.31
YGR235C	MIC26	MItochondrial contact site and Cristae organizing system	7.16491	2.73549	312.586	33693	183.557
YGR239C	PEX21	PEroXin	6.37491	2.43902	219.457	18703.2	136.759
YGR240C	PFK1	PhosphoFructoKinase	15.0262	45.5049	76573.7	9.55185e+08	30906.1
YGR241C	YAP1802	Yeast Assembly Polypeptide	6.17107	2.71893	247.578	24604.5	156.858
YGR244C	LSC2	Ligase of Succinyl-CoA	6.41161	9.58123	1863.19	1.34028e+06	1157.7
YGR246C	BRF1	B-Related Factor	2.41481	10.1888	491.98	254212	504.194
YGR247W	CPD1	Cyclic nucleotide PhosphoDiesterase	5.29849	4.38818	415.693	81028.4	284.655
YGR248W	SOL4	Suppressor Of Los1-1	3.84677	9.89732	920.033	550724	742.108
YGR250C	RIE1	Restoration of Impaired growths of ERMES-lacking cells	4.41471	6.62701	603.017	205464	453.281
YGR251W	NOP19	NucleOlar Protein	9.22522	3.10926	558.578	83243	288.519
YGR252W	GCN5	General Control Nonderepressible	7.0635	4.65914	701.071	171957	414.677
YGR253C	PUP2	PUtative Proteasome subunit	13.8236	8.79635	5216.68	4.82264e+06	2196.05
YGR254W	ENO1	ENOlase	1.10713	1327.33	331033	2.58052e+11	507988
YGR255C	COQ6	COenzyme Q	6.5334	6.67231	1090.97	450805	671.42
YGR256W	GND2	6-phosphoGlucoNateDehydrogenase	2.24147	4.1118	107.789	13177.6	114.794
YGR258C	RAD2	RADiation sensitivity	1.70056	7.79009	198.302	59343.7	243.606
YGR260W	TNA1	Transporter of Nicotinic Acid	6.77413	9.67015	2052.47	1.53789e+06	1240.12
YGR261C	APL6	clathrin Adaptor Protein complex Large chain	5.64749	4.88523	540.158	128196	358.044
YGR262C	BUD32	BUD site selection	10.6907	3.61682	883.923	179538	423.719
YGR263C	SAY1	Steryl Acetyl hYdrolase	1.71975	9.59454	278.568	115754	340.226
YGR266W	-	-	4.6509	2.65829	157.042	13211.6	114.942
YGR267C	FOL2	FOLic acid synthesis	5.29651	5.67958	620.819	180795	425.201
YGR268C	HUA1	-	1.83067	6.03898	147.722	30511.7	174.676
YGR269W	-	-	5.30856	2.62905	187.753	16497.7	128.443
YGR270W	YTA7	Yeast Tat-binding Analog	2.27278	5.94258	195.034	42529.6	206.227
YGR271C-A	EFG1	Exit From G1	3.67315	7.76872	589.888	237376	487.212
YGR271W	SLH1	SKI2-Like Helicase	3.23476	2.61783	90.1643	6318.88	79.4914
YGR274C	TAF1	TATA binding protein-Associated Factor	3.45934	6.20814	381.259	105455	324.738
YGR275W	RTT102	Regulator of Ty1 Transposition	8.95364	3.48814	638.567	112137	334.868
YGR277C	CAB4	Coenzyme A Biosynthesis	6.54468	3.24447	355.949	47904.4	218.871
YGR278W	CWC22	Complexed With Cef1p	3.26614	8.1378	534.601	219949	468.987
YGR279C	SCW4	Soluble Cell Wall protein	5.33366	3.50771	296.214	40866.7	202.155
YGR280C	PXR1	PinX1-Related gene	6.84387	4.5417	642.565	149170	386.225
YGR281W	YOR1	Yeast Oligomycin Resistance	5.37874	1.58805	87.3334	3522.01	59.3465
YGR283C	-	-	2.04621	5.17489	135.652	22931.5	151.432
YGR284C	ERV29	ER Vesicle	6.08116	8.06226	1315.8	705440	839.905
YGR285C	ZUO1	ZUOtin	16.7262	19.7475	24595.2	8.84461e+07	9404.58
YGR286C	BIO2	BIOtin	2.92811	3.38965	116.773	11741.8	108.36
YGR295C	COS6	COnserved Sequence	4.10987	4.19141	265.999	43017.5	207.407
YHL001W	RPL14B	Ribosomal Protein of the Large subunit	10.3313	22.899	14852.1	5.24727e+07	7243.8
YHL002W	HSE1	Has Symptoms of class E mutants; resembles Hbp, Stam and East	4.30046	6.71992	592.908	204034	451.702
YHL003C	LAG1	Longevity Assurance Gene	7.91408	4.96957	919.705	263644	513.463
YHL004W	MRP4	Mitochondrial Ribosomal Protein	4.60822	12.903	1812.79	1.77711e+06	1333.08
YHL007C	STE20	STErile	6.8055	3.95409	513.533	95822.2	309.552
YHL009C	YAP3	Yeast AP-1	10.5798	2.06883	364.59	30868.9	175.695
YHL011C	PRS3	PhosphoRibosylpyrophosphate Synthetase	12.1405	4.15935	1333.33	359201	599.333
YHL013C	OTU2	member of the Ovarian TUmor family	8.61144	3.13799	510.618	74591.8	273.115
YHL020C	OPI1	OverProducer of Inositol	5.85222	4.31811	470.027	93607.2	305.953
YHL021C	AIM17	Altered Inheritance rate of Mitochondria	3.60779	6.09247	393.599	107648	328.097
YHL025W	SNF6	Sucrose NonFermenting	8.49342	2.06733	261.127	19782.6	140.651
YHL026C	-	-	2.41747	4.58087	141.93	21132.7	145.371
YHL027W	RIM101	Regulator of IME2	4.9377	4.13413	341.222	58673.2	242.226
YHL028W	WSC4	cell Wall integrity and Stress response Component	5.19337	2.20502	138.202	9141.17	95.6095
YHL029C	OCA5	Oxidant-induced Cell-cycle Arrest	4.7719	6.67872	684.595	244562	494.532
YHL030W	ECM29	ExtraCellular Mutant	4.43004	4.66888	351.333	69498.2	263.625
YHL032C	GUT1	Glycerol UTilization	2.84306	4.56954	178.204	28188	167.893
YHL033C	RPL8A	Ribosomal Protein of the Large subunit	15.2338	90.1023	226528	8.24441e+09	90798.8
YHL034C	SBP1	-	11.2383	16.3296	9969.56	2.17134e+07	4659.76
YHL038C	CBP2	Cytochrome B mRNA Processing	2.67386	6.57718	287.75	78289.9	279.803
YHL039W	EFM1	Elongation Factor Methyltransferase	5.21151	4.05924	359.265	61554.4	248.102
YHL048W	COS8	COnserved Sequence	5.02577	2.99875	212.468	22341.4	149.471
YHR001W-A	QCR10	ubiQuinol-cytochrome C oxidoReductase	3.57905	5.28728	311.993	68194.5	261.141
YHR003C	TCD1	tRNA ThreonylCarbamoyladenosine Dehydratase	9.97102	3.13505	636.529	99909.3	316.084
YHR004C	NEM1	Nuclear Envelope Morphology	3.3415	6.92015	429.326	138567	372.245
YHR005C	GPA1	G Protein Alpha subunit	3.40033	4.46054	222.24	36470.7	190.973
YHR006W	STP2	protein with similarity to Stp1p	1.82775	7.24999	195.914	53756	231.854
YHR007C	ERG11	ERGosterol biosynthesis	9.58852	6.97123	2081.85	1.11194e+06	1054.48
YHR008C	SOD2	SuperOxide Dismutase	7.54276	5.48644	998.006	325975	570.943
YHR009C	TDA3	Topoisomerase I Damage Affected	8.08657	4.59432	840.76	215555	464.279
YHR010W	RPL27A	Ribosomal Protein of the Large subunit	7.86705	2.98441	412.036	53237.7	230.733
YHR013C	ARD1	ARrest Defective	7.78309	5.57477	1072.6	364716	603.918
YHR015W	MIP6	Mex67-Interacting Protein	1.99911	9.57532	342.281	149556	386.725
YHR018C	ARG4	ARGinine requiring	4.92306	8.07127	962.777	468527	684.491
YHR021C	RPS27B	Ribosomal Protein of the Small subunit	13.0761	21.5934	19400	7.05478e+07	8399.28
YHR023W	MYO1	MYOsin	3.71394	3.00249	136.437	12555.7	112.052
YHR024C	MAS2	Mitochondrial ASsembly	8.54451	5.79942	1313.05	497165	705.099
YHR025W	THR1	THReonine requiring	3.80757	12.9536	1378.06	1.24861e+06	1117.41
YHR026W	VMA16	Vacuolar Membrane Atpase	8.60693	5.99834	1399.14	560338	748.557
YHR027C	RPN1	Regulatory Particle Non-ATPase	10.8282	4.69556	1353.17	415350	644.476
YHR030C	SLT2	Suppressor of the LyTic phenotype	4.77618	3.79514	284.328	42146.7	205.297
YHR031C	RRM3	rDNA Recombination Mutation	3.5586	5.68379	346.274	84499.6	290.688
YHR034C	PIH1	Protein Interacting with Hsp90	1.87755	8.72098	271.143	100141	316.451
YHR036W	BRL1	BRr6 Like protein	5.52884	7.16551	950.218	405399	636.709
YHR038W	RRF1	Ribosome Recycling Factor	4.80843	4.42767	365.072	69007	262.692
YHR039C	MSC7	Meiotic Sister-Chromatid recombination	3.43942	5.2104	287.807	60451.3	245.869
YHR039C-A	VMA10	-	10.7106	17.9703	10756.6	2.65373e+07	5151.43
YHR040W	BCD1	Box C/D snoRNA accumulation	4.51459	2.81701	164.502	14944.5	122.248
YHR041C	SRB2	Suppressor of RNA polymerase B	10.3408	1.62011	240.669	13765.6	117.327
YHR042W	NCP1	NADP-Cytochrome P450 reductase	7.44197	3.98182	593.741	116963	341.998
YHR043C	DOG2	DeOxyGlucose	5.61914	4.45916	465.117	95539.6	309.095
YHR045W	-	-	2.137	4.64669	121.921	17711.6	133.085
YHR046C	INM1	INositol Monophosphatase	9.44472	2.07294	307.896	24696.6	157.152
YHR047C	AAP1	Arginine/alanine AminoPeptidase	8.97659	6.68303	1764.21	853710	923.964
YHR049W	FSH1	Family of Serine Hydrolases	6.58997	7.48233	1320.99	655160	809.419
YHR051W	COX6	Cytochrome c OXidase	3.87919	15.8076	1930.83	2.40481e+06	1550.75
YHR052W	CIC1	Core Interacting Component	10.1723	10.1196	4067.87	3.99867e+06	1999.67
YHR053C	CUP1-1	Cu, copper, CUPrum	2.76858	3.37038	106.797	10404.5	102.002
YHR055C	CUP1-2	Cu, copper, CUPrum	1.72325	6.3544	147.071	32196.6	179.434
YHR057C	CPR2	Cyclosporin A-sensitive Proline Rotamase	8.18491	2.14181	260.936	20509.4	143.211
YHR058C	MED6	MEDiator complex	10.9967	3.5271	887.271	175806	419.293
YHR060W	VMA22	Vacuolar Membrane Atpase	2.58185	4.65981	160.054	25111.8	158.467
YHR061C	GIC1	GTPase Interactive Component	6.99671	3.38438	420.162	62362.8	249.725
YHR063C	PAN5	PANtothenate biosynthesis	2.06104	5.5781	154.012	29339.3	171.287
YHR064C	SSZ1	-	16.7163	13.856	14153.9	2.9308e+07	5413.69
YHR066W	SSF1	Suppressor of ste4 (Four)	5.65906	7.9207	1149.81	579664	761.357
YHR067W	HTD2	Hydroxyacyl-Thioester Dehydratase	1.79281	7.31591	193.45	53469.4	231.235
YHR068W	DYS1	DeoxyhYpusine Synthase	11.0315	5.96441	2020.08	908389	953.095
YHR069C	RRP4	Ribosomal RNA Processing	7.73853	12.0726	3541.37	3.99906e+06	1999.77
YHR070W	TRM5	tRNA Methyltransferase	3.69785	7.75137	593.612	238735	488.605
YHR072W	ERG7	ERGosterol biosynthesis	5.30986	2.68986	194.629	17723.8	133.131
YHR072W-A	NOP10	NucleOlar Protein	8.25399	8.93601	2443.13	1.78268e+06	1335.17
YHR073W	OSH3	OxySterol binding protein Homolog	3.50101	4.49601	234.742	39488.2	198.716
YHR077C	NMD2	Nonsense-mediated MRNA Decay	3.91306	5.59205	387.797	96145.8	310.074
YHR079C	IRE1	Inositol REquiring	3.55123	2.47093	94.3676	6289.04	79.3035
YHR082C	KSP1	Kinase Suppressing Prp20-10	4.08498	7.64696	672.335	276541	525.872
YHR083W	SAM35	Sorting and Assembly Machinery	3.63095	4.89508	282.575	55120.6	234.778
YHR084W	STE12	STErile	4.99937	3.60371	280.652	39191.7	197.969
YHR085W	IPI1	Involved in Processing ITS2	4.3138	3.87531	252.786	36970.9	192.278
YHR086W	NAM8	Nuclear Accommodation of Mitochondria	5.29832	4.61662	449.849	94894.5	308.049
YHR087W	RTC3	Restriction of Telomere Capping	3.59492	93.5014	27506.3	5.27661e+08	22970.9
YHR089C	GAR1	Glycine Arginine Rich	13.3211	11.4851	7467.83	1.02594e+07	3203.04
YHR090C	YNG2	Yeast iNG1 homolog	4.36217	4.9316	373.995	80007.1	282.855
YHR097C	-	-	7.0333	3.84435	516.4	93704.5	306.112
YHR098C	SFB3	Sed Five Binding	7.6169	5.14596	916.649	272275	521.8
YHR101C	BIG1	Bad In Glucose	3.56546	2.34293	87.3737	5369.3	73.2755
YHR102W	KIC1	Kinase that Interacts with Cdc31p	2.67894	9.74975	532.56	267646	517.346
YHR103W	SBE22	similar to SBE2	7.05995	2.92541	339.418	40326.1	200.814
YHR104W	GRE3	Genes de Respuesta a Estres (stress responsive genes)	6.40881	9.87241	1950.82	1.46997e+06	1212.42
YHR105W	YPT35	-	8.68936	2.18197	293.973	24498.8	156.521
YHR106W	TRR2	ThioRedoxin Reductase	11.2781	1.77642	316.921	21863.7	147.864
YHR107C	CDC12	Cell Division Cycle	7.8008	14.5907	4814.12	7.33015e+06	2707.42
YHR108W	GGA2	Golgi-localized, Gamma-adaptin ear homology, Arf-binding protein	12.2814	4.76936	1679.23	563140	750.426
YHR110W	ERP5	Emp24p/Erv25p Related Protein	3.01967	4.28953	176.118	25876.2	160.861
YHR111W	UBA4	UBiquitin-Activating	3.77621	7.78351	616.019	251628	501.625
YHR112C	-	-	2.2378	4.96714	144.331	23667.2	153.841
YHR113W	APE4	-	4.03564	2.05056	85.0824	4484.09	66.9633
YHR114W	BZZ1	-	5.56881	4.64868	489.657	106863	326.899
YHR115C	DMA1	Defective in Mitotic Arrest	2.29606	5.79433	190.23	40036.9	200.092
YHR116W	COX23	Cytochrome OXidase	1.78688	7.07215	182.667	47838.7	218.721
YHR117W	TOM71	Translocase of the Outer Mitochondrial membrane	5.69669	1.65076	101.035	4445.61	66.6754
YHR118C	ORC6	Origin Recognition Complex	5.90986	3.00247	270.864	30777.2	175.434
YHR119W	SET1	SET domain-containing	3.49993	2.80123	112.322	9043.94	95.0996
YHR120W	MSH1	MutS Homolog	2.67088	4.3557	151.234	21650.6	147.141
YHR121W	LSM12	Like SM	5.72808	3.01611	260.371	29358.9	171.344
YHR122W	CIA2	Cytosolic Iron-sulfur protein Assembly	13.2171	1.53526	321.555	19172.8	138.466
YHR123W	EPT1	EthanolaminePhosphoTransferase	4.96779	3.73447	293.895	43257	207.983
YHR127W	-	-	2.40737	6.12191	221.605	51742.2	227.469
YHR129C	ARP1	Actin-Related Protein	6.61604	9.48689	1922.97	1.38277e+06	1175.91
YHR131C	-	-	3.76391	3.46417	173.828	20103.1	141.786
YHR132C	ECM14	ExtraCellular Mutant	3.30847	5.36229	284.493	61469.4	247.93
YHR132W-A	IGO2	Initiation of G zerO	5.48114	3.33687	285.396	36895.2	192.081
YHR133C	NSG1	-	7.0585	5.28058	851.068	253592	503.58
YHR135C	YCK1	Yeast Casein Kinase I homolog	7.05144	3.41218	430.554	64968.8	254.89
YHR137W	ARO9	AROmatic amino acid requiring	2.68249	4.14608	140.926	18716	136.806
YHR140W	-	-	7.962	2.83881	388.119	46664.6	216.02
YHR141C	RPL42B	Ribosomal Protein of the Large subunit	10.3346	13.3078	6382.61	9.68755e+06	3112.48
YHR142W	CHS7	CHitin Synthase-related	3.48359	4.64826	245.448	43394	208.312
YHR143W-A	RPC10	RNA Polymerase C	9.48596	4.70091	1109	318987	564.79
YHR146W	CRP1	Cruciform DNA-Recognizing Protein	8.93879	3.74977	712.889	139994	374.158
YHR147C	MRPL6	Mitochondrial Ribosomal Protein, Large subunit	1.76451	12.8991	457.593	304144	551.492
YHR149C	SKG6	Suppressor of lethality of Kex2 Gas1 double null mutant	3.95844	5.02494	333.908	70443.8	265.413
YHR154W	RTT107	Regulator of Ty1 Transposition	3.37494	3.73104	166.472	20621.6	143.602
YHR155W	LAM1	Lipid transfer protein Anchored at Membrane contact sites	2.35294	4.27866	122.819	16272.9	127.565
YHR159W	TDA11	Topoisomerase I Damage Affected	3.97604	5.44307	380.625	91119	301.859
YHR161C	YAP1801	Yeast Assembly Polypeptide	1.8203	5.90292	141.453	28141.8	167.755
YHR162W	MPC2	Mitochondrial Pyruvate Carrier	10.2848	1.93473	314.664	23661.2	153.822
YHR163W	SOL3	Suppressor Of Los1-1	3.93661	9.31153	865.397	475863	689.828
YHR164C	DNA2	DNA synthesis defective	2.44633	5.35034	183.816	35015.4	187.124
YHR165C	PRP8	Pre-mRNA Processing	5.05571	2.62571	174.296	14943.8	122.245
YHR166C	CDC23	Cell Division Cycle	4.83987	4.18116	337.152	58465.2	241.796
YHR167W	THP2	THO2 - HPR1 Phenotype	2.45282	4.58217	144.949	21713.8	147.356
YHR169W	DBP8	Dead Box Protein	8.81428	4.36687	884.776	218731	467.687
YHR170W	NMD3	Nonsense-Mediated mRNA Decay	11.6872	5.17723	1769.3	657316	810.75
YHR172W	SPC97	Spindle Pole Component	7.47435	3.07629	399.913	52828.6	229.845
YHR174W	ENO2	ENOlase	16.075	331.439	1.86892e+06	5.31557e+11	729080
YHR175W	CTR2	Copper TRansport	1.93943	5.09116	122.705	19832.3	140.827
YHR178W	STB5	Sin Three Binding protein	5.70068	3.311	298.927	38887.5	197.199
YHR179W	OYE2	Old Yellow Enzyme	12.0174	15.3646	10041.2	2.05831e+07	4536.86
YHR181W	SVP26	Sed5 Vesicle Protein	9.77331	2.06161	321.512	26012.1	161.283
YHR182W	-	-	2.91737	5.70485	261.257	58997.3	242.894
YHR183W	GND1	6-phosphoGlucoNateDehydrogenase	17.3504	65.0371	166424	3.90275e+09	62472
YHR186C	KOG1	Kontroller Of Growth	2.20803	3.76514	92.0051	9751.16	98.748
YHR187W	IKI1	Insensitive to KIller toxin	8.67633	2.24793	307.228	26798.8	163.703
YHR189W	PTH1	Peptidyl-Trna Hydrolase	1.3469	14.1519	365.519	256726	506.681
YHR190W	ERG9	ERGosterol biosynthesis	2.84351	3.61101	123.544	13545.7	116.386
YHR192W	LNP1	LuNaPark family member	9.20169	1.82438	242.603	15743.4	125.473
YHR193C	EGD2	Enhancer of Gal4 DNA binding	13.06	30.3512	32899.7	2.03145e+08	14252.9
YHR194W	MDM31	Mitochondrial Distribution and Morphology	2.99057	2.75336	87.0861	6390.28	79.9392
YHR195W	NVJ1	Nucleus-Vacuole Junction	3.31496	5.78601	321.166	78181.2	279.609
YHR196W	UTP9	U Three Protein	7.37349	7.48677	1564.98	820263	905.684
YHR197W	RIX1	RIbosome eXport	5.1831	4.51782	420.987	84994.2	291.538
YHR198C	AIM18	Altered Inheritance rate of Mitochondria	6.734	2.58646	261.019	25023.1	158.187
YHR199C	AIM46	Altered Inheritance rate of Mitochondria	2.08795	6.78378	212.705	55217	234.983
YHR200W	RPN10	Regulatory Particle Non-ATPase	7.63001	3.02651	402.161	52317.2	228.729
YHR201C	PPX1	-	8.23988	4.89723	955.318	273043	522.535
YHR202W	-	-	4.71883	3.3205	226.842	27160.2	164.804
YHR203C	RPS4B	Ribosomal Protein of the Small subunit	20.0385	25.1224	47208.1	2.7161e+08	16480.6
YHR204W	MNL1	MaNnosidase-Like protein	3.36825	4.61366	231.03	39798.4	199.495
YHR205W	SCH9	-	9.84622	2.74464	507.684	64372	253.716
YHR206W	SKN7	Suppressor of Kre Null	2.61409	7.8887	369.779	132335	363.779
YHR207C	SET5	SET domain-containing	6.27983	4.67612	591.164	137809	371.227
YHR216W	IMD2	IMP Dehydrogenase	4.51961	9.10423	1023.54	577904	760.2
YIL001W	-	-	2.26706	9.59741	409.921	188365	434.01
YIL002C	INP51	INositol polyphosphate 5-Phosphatase	4.19055	3.79062	234.05	32648	180.687
YIL007C	NAS2	Non-ATPase Subunit	2.05649	4.24753	100.447	12508.6	111.842
YIL008W	URM1	Ubiquitin Related Modifier	7.27895	3.99752	577.827	113299	336.599
YIL009W	FAA3	Fatty Acid Activation	4.52189	4.0832	293.911	47626.6	218.235
YIL010W	DOT5	Disruptor Of Telomeric silencing	1.94114	5.82681	151.586	30239.3	173.895
YIL015W	BAR1	BARrier to the alpha factor response	3.52454	4.84859	266.607	50587.9	224.918
YIL016W	SNL1	Suppressor of Nup116-C Lethal	6.90762	4.5418	651.585	151947	389.804
YIL019W	FAF1	Forty (40) S Assembly Factor	6.66441	4.23675	554.141	113980	337.609
YIL020C	HIS6	HIStidine requiring	3.92214	3.94657	226.163	32623.8	180.621
YIL021W	RPB3	RNA Polymerase B	8.07883	8.19506	2067.12	1.30428e+06	1142.05
YIL022W	TIM44	Translocase of the Inner Mitochondrial membrane	5.33976	10.5306	1643.23	1.25617e+06	1120.79
YIL026C	IRR1	IRRegular cell behavior	3.99764	6.63593	522.318	170638	413.083
YIL027C	EMC5	ER Membrane protein Complex	8.6762	4.46035	892.879	226352	475.764
YIL030C	SSM4	Suppressor of mrna Stability Mutant	2.5877	3.21808	90.2291	7962.07	89.2304
YIL033C	BCY1	Bypass of CYclic-AMP requirement	13.6559	5.75359	2643.91	1.25413e+06	1119.88
YIL034C	CAP2	CAPping	6.60016	6.86788	1158.67	503253	709.403
YIL035C	CKA1	Casein Kinase Alpha subunit	12.1613	3.72981	1128.14	256706	506.662
YIL036W	CST6	Chromosome STability	4.26117	4.22794	284.318	47360.7	217.625
YIL038C	NOT3	Negative On TATA	7.3197	6.83835	1344.23	609694	780.829
YIL039W	TED1	Trafficking of Emp24p/Erv25p-dependent cargo Disrupted	3.93349	2.58404	117.461	8773.91	93.6692
YIL040W	APQ12	APical growth revealed by Quantitative morphological analysis	7.34616	3.11255	396.818	52936.6	230.08
YIL041W	GVP36	Golgi Vesicle Protein	11.848	5.7671	2136.96	945721	972.482
YIL042C	PKP1	Protein Kinase of PDH	3.94209	6.25382	466.587	138133	371.662
YIL043C	CBR1	Cytochrome b Reductase	11.1959	1.77077	311.862	21328.6	146.043
YIL044C	AGE2	ArfGAP Effector	9.23447	3.0871	553.232	81574.3	285.612
YIL047C	SYG1	Suppressor of Yeast Gpa1	6.27242	2.93249	285.375	32152.6	179.312
YIL048W	NEO1	NEOmycin-resistance	3.8519	4.55532	275.386	49274	221.978
YIL050W	PCL7	Pho85 CycLin	7.11073	3.1826	391.189	53177.3	230.602
YIL052C	RPL34B	Ribosomal Protein of the Large subunit	9.14388	24.9314	14090.7	5.34497e+07	7310.93
YIL053W	GPP1	Glycerol-3-Phosphate Phosphatase	10.7475	50.1521	53449.6	6.52961e+08	25553.1
YIL055C	-	-	3.23444	3.65448	151.551	17853.8	133.618
YIL056W	VHR1	VHt1 Regulator	4.39935	4.79503	362.495	74512.3	272.969
YIL057C	RGI2	Respiratory growth induced	5.4653	2.77286	213	20611.7	143.568
YIL061C	SNP1	-	12.145	1.09088	166.028	5567.51	74.6158
YIL062C	ARC15	ARp2/3 Complex subunit	9.56008	11.6646	4619.35	5.49096e+06	2343.28
YIL063C	YRB2	Yeast Ran Binder	8.80583	2.40047	348.001	33870.9	184.04
YIL064W	EFM4	Elongation Factor Methyltransferase	2.85279	7.77161	409.405	148254	385.038
YIL065C	FIS1	mitochondrial FISsion	2.19186	6.37069	206.51	49500.8	222.488
YIL066C	RNR3	RiboNucleotide Reductase	2.38049	4.11139	117.345	14677.2	121.15
YIL067C	-	-	0.619968	15.9034	160.482	110642	332.629
YIL068C	SEC6	SECretory	3.39976	4.34226	213.081	33532.2	183.118
YIL069C	RPS24B	Ribosomal Protein of the Small subunit	5.06522	23.285	5227.17	1.34149e+07	3662.64
YIL070C	MAM33	Mitochondrial Acidic Matrix protein	2.58343	11.1258	621.061	377868	614.71
YIL071C	PCI8	Proteasome-COP9 signalosome (CSN)-eIF3	5.52844	3.79674	353.428	56087.8	236.829
YIL074C	SER33	SERine requiring	8.85629	5.83201	1398.26	543655	737.33
YIL075C	RPN2	Regulatory Particle Non-ATPase	10.6939	8.04798	3072.24	2.16822e+06	1472.49
YIL076W	SEC28	SECretory	7.53166	8.27634	1888.73	1.16925e+06	1081.32
YIL077C	-	-	10.0935	1.59771	227.013	12551.7	112.035
YIL078W	THS1	THreonyl tRNA Synthetase	14.8669	9.03152	6074.67	6.07639e+06	2465.03
YIL079C	AIR1	Arginine methyltransferase-Interacting RING finger protein	2.90375	3.09009	99.8984	8667.71	93.1005
YIL083C	CAB2	Coenzyme A Biosynthesis	4.96071	3.64003	281.811	39830.7	199.576
YIL084C	SDS3	Suppressor of Defective Silencing	13.4807	1.98245	493.407	44250.8	210.359
YIL087C	AIM19	Altered Inheritance rate of Mitochondria	18.0286	0.812409	191.946	4994.72	70.6734
YIL090W	ICE2	Inheritance of Cortical ER	5.83448	3.10028	279.328	33161.8	182.104
YIL091C	UTP25	U Three Protein	6.11574	3.69347	393.559	62747	250.493
YIL093C	RSM25	Ribosomal Small subunit of Mitochondria	5.03258	4.60307	414.89	85072.2	291.671
YIL094C	LYS12	LYSine requiring	7.00711	6.60342	1192.25	501380	708.082
YIL095W	PRK1	p53 Regulatory Kinase	3.27883	3.19664	125.492	12071.6	109.871
YIL096C	BMT5	Base Methyltransferase of Twenty five S rRNA 5	13.2989	1.63679	358.63	23700.8	153.951
YIL098C	FMC1	Formation of Mitochondrial Complexes	7.07974	2.2458	225.836	17802	133.424
YIL101C	XBP1	XhoI site-Binding Protein	4.52037	3.71469	253.538	35452.9	188.289
YIL103W	DPH1	DiPHthamide biosynthesis	6.26733	3.41251	360.91	51468.6	226.867
YIL104C	SHQ1	Small nucleolar RNAs of the box H/ACA family Quantitative accumulation	7.0952	3.86606	527.845	97035.7	311.505
YIL105C	SLM1	Synthetic Lethal with Mss4	3.89852	6.52453	490.37	154321	392.838
YIL106W	MOB1	Mps One Binder	3.316	5.74024	317.365	76316.6	276.255
YIL108W	-	-	2.81056	3.32617	106.906	10265.3	101.318
YIL109C	SEC24	SECretory	1.8816	4.66805	102.775	14355.5	119.814
YIL110W	HPM1	Histidine Protein Methyltransferase	4.92174	2.63895	168.817	14408.9	120.037
YIL112W	HOS4	Hda One Similar	4.01394	4.08835	247.174	38054	195.074
YIL113W	SDP1	Stress-inducible Dual specificity Phosphatase	6.20067	3.42466	357.159	50956.1	225.735
YIL115C	NUP159	NUclear Pore	8.01934	4.27324	741.678	169171	411.304
YIL116W	HIS5	HIStidine requiring	7.92249	8.77267	2231.67	1.55065e+06	1245.25
YIL117C	PRM5	Pheromone-Regulated Membrane protein	3.23249	3.08783	116.479	10553.1	102.728
YIL119C	RPI1	Ras-cAMP Pathway Inhibitor	1.83963	11.6474	413.563	237940	487.791
YIL121W	QDR2	QuiniDine Resistance	2.68644	4.80629	177.755	29731.4	172.428
YIL122W	POG1	Promoter Of Growth	2.70992	5.55201	225.297	47336	217.568
YIL123W	SIM1	Start Independent of Mitosis	4.04675	2.17626	93.7179	5425.21	73.656
YIL124W	AYR1	1-AcyldihYdroxyacetone-phosphate Reductase	5.99139	4.60975	538.94	120156	346.635
YIL125W	KGD1	alpha-KetoGlutarate Dehydrogenase	3.63285	11.4158	1056.93	770731	877.913
YIL126W	STH1	SNF Two Homolog	6.97355	4.05898	554.832	109114	330.323
YIL127C	RRT14	Regulator of rDNA Transcription	11.8296	3.13189	824.002	140834	375.279
YIL128W	MET18	METhionine requiring	5.89175	3.267	307.51	39792.8	199.481
YIL130W	ASG1	Activator of Stress Genes	6.94387	3.92624	523.478	97551.8	312.333
YIL131C	FKH1	ForK head Homolog	4.06354	3.76331	221.21	30098.2	173.488
YIL132C	CSM2	Chromosome Segregation in Meiosis	3.6634	6.84877	482.904	159515	399.394
YIL133C	RPL16A	Ribosomal Protein of the Large subunit	2.71664	27.0086	2654.82	6.55605e+06	2560.48
YIL135C	VHS2	Viable in a Hal3 Sit4 background	5.04638	3.69378	295.721	43099.5	207.604
YIL136W	OM45	Outer Membrane	1.18347	24.9283	742.098	1.21016e+06	1100.07
YIL137C	TMA108	Translation Machinery Associated	3.09056	5.24529	249.09	50540.7	224.813
YIL138C	TPM2	TroPoMyosin	4.98348	6.33025	671.543	225122	474.47
YIL143C	SSL2	Suppressor of Stem-Loop mutation	3.37223	6.69497	413.224	127166	356.603
YIL144W	NDC80	Nuclear Division Cycle	3.51584	6.57106	426.447	129758	360.22
YIL145C	PAN6	PANtothenate biosynthesis	5.1307	7.53195	919.058	409302	639.767
YIL148W	RPL40A	Ribosomal Protein of the Large subunit	9.90255	7.84935	2629.57	1.71699e+06	1310.34
YIL149C	MLP2	Myosin-Like Protein	3.15418	3.20622	119.203	11334.6	106.464
YIL150C	MCM10	MiniChromosome Maintenance	3.57747	2.70697	109.944	8472.21	92.0446
YIL151C	ESL1	EST/SMG-like	2.01348	8.93265	310.281	121992	349.274
YIL153W	RRD1	Resistant to Rapamycin Deletion	4.7416	6.27502	615.438	198939	446.025
YIL154C	IMP2	Independent of Mitochondrial Particle	4.51813	2.18575	110.947	6792.27	82.4153
YIL155C	GUT2	Glycerol UTilization	3.07577	8.64936	538.957	237783	487.63
YIL156W	UBP7	UBiquitin-specific Protease	2.28996	4.82968	142.73	22600.7	150.335
YIL158W	AIM20	Altered Inheritance rate of Mitochondria	1.53558	10.311	266.739	119344	345.462
YIL159W	BNR1	BNi1 Related	1.69181	8.04938	207.196	65133.1	255.212
YIL161W	-	-	2.75915	5.21464	209.681	40248.2	200.619
YIR001C	SGN1	Slower Growth on Non-fermentable carbon sources	2.59284	7.13142	312.351	95220.6	308.578
YIR002C	MPH1	Mutator PHenotype	3.56197	3.13105	137.037	13221	114.983
YIR003W	AIM21	Altered Inheritance rate of Mitochondria	3.77619	6.67908	485.415	156243	395.276
YIR004W	DJP1	DnaJ Protein	9.77313	5.17975	1349.42	458227	676.925
YIR005W	IST3	Increased Sodium Tolerance	8.19999	2.30223	292.807	25777.2	160.553
YIR006C	PAN1	Poly(A)-binding protein-dependent poly(A) riboNuclease	6.50158	7.06553	1184.02	533629	730.499
YIR009W	MSL1	MUD Synthetic Lethal	2.15244	5.35342	153.536	27879.9	166.973
YIR010W	DSN1	Dosage Suppressor of NNF1	5.32811	2.92825	223.274	23243.4	152.458
YIR011C	STS1	Sec Twenty-three Suppressor 1	2.24501	9.17921	377.208	161118	401.395
YIR012W	SQT1	Suppressor of QSR1 Truncations	10.4926	4.96678	1407.84	464148	681.284
YIR014W	-	-	4.11344	2.18808	96.8047	5692.36	75.4478
YIR015W	RPR2	RNase P Ribonucleoprotein	3.7046	4.98693	299.517	60665.5	246.304
YIR017C	MET28	METhionine	1.23709	12.2958	261.965	144026	379.507
YIR021W	MRS1	Mitochondrial RNA Splicing	4.52013	2.89611	172.061	16328.9	127.785
YIR022W	SEC11	SECretory	7.07312	4.91085	762.48	203119	450.687
YIR023W	DAL81	Degradation of Allantoin	2.12042	6.26746	192.157	44351.1	210.597
YIR024C	INA22	INner membrane Assembly 22 kDa	8.57003	2.02481	256.264	18879.9	137.404
YIR026C	YVH1	Yeast vaccinia virus VH1 Homolog	4.22341	3.94758	252.19	37602.9	193.915
YIR034C	LYS1	LYSine requiring	7.1331	15.2965	4529.14	7.10555e+06	2665.62
YIR035C	-	putative Novel REductase	7.09624	2.50326	268.349	25075.6	158.353
YIR036C	IRC24	Increased Recombination Centers	6.94046	2.38923	241.383	20752.4	144.057
YIR037W	HYR1	HYdroperoxide Resistance	3.06315	11.5676	842.492	583499	763.871
YIR038C	GTT1	GlutaThione Transferase	1.79282	5.57024	126.541	22878.5	151.256
YJL001W	PRE3	PRoteinase yscE	10.346	15.3636	7995.66	1.5186e+07	3896.93
YJL002C	OST1	OligoSaccharylTransferase	10.043	7.69001	2601.89	1.65724e+06	1287.34
YJL004C	SYS1	Suppressor of Ypt Six	4.51442	3.25022	205.531	23329.6	152.74
YJL005W	CYR1	CYclic AMP Requirement	2.75564	4.97079	194.26	34591	185.986
YJL006C	CTK2	Carboxy-Terminal domain Kinase	5.33043	4.02717	366.943	62751.6	250.503
YJL010C	NOP9	NucleOlar Protein	8.24407	4.62728	875.267	229082	478.625
YJL011C	RPC17	RNA Polymerase C	9.10334	3.87931	772.626	161426	401.778
YJL016W	TPH3	Twin PH domain-3	2.06315	4.79209	121.752	18316.1	135.337
YJL017W	-	-	8.60941	2.54205	367.727	38695	196.71
YJL018W	-	-	5.21823	3.39796	272.899	35470.1	188.335
YJL021C	-	-	2.78431	6.69409	313.395	89073.7	298.452
YJL024C	APS3	clathrin Associated Protein complex Small subunit	7.86556	2.81823	376.763	44521.6	211.001
YJL025W	RRN7	Regulation of RNA polymerase I	3.03938	3.59876	135.252	15159.3	123.123
YJL029C	VPS53	Vacuolar Protein Sorting	4.02225	2.38457	107.094	7128.66	84.4314
YJL033W	HCA4	Helicase CA	6.61971	5.4346	808.364	244216	494.183
YJL034W	KAR2	KARyogamy	6.36449	3.29734	350.085	47674.6	218.345
YJL035C	TAD2	tRNA-specific Adenosine Deaminase	3.14314	3.94656	163.896	21504.6	146.644
YJL036W	SNX4	Sorting NeXin	7.36618	3.51819	482.174	77943.6	279.184
YJL039C	NUP192	NUclear Pore	6.21039	3.26266	331.978	43954	209.652
YJL041W	NSP1	NucleoSkeletal-like Protein	7.31125	7.15456	1439.74	700239	836.803
YJL042W	MHP1	MAP-Homologous Protein	3.45411	6.68776	427.154	132578	364.113
YJL043W	-	-	4.09551	5.68615	425.486	110462	332.359
YJL044C	GYP6	Gtpase-activating protein of Ypt6 Protein	4.59527	2.74051	161.771	14192.9	119.134
YJL047C	RTT101	Regulator of Ty1 Transposition	5.93808	3.07854	283.633	33583.9	183.259
YJL048C	UBX6	UBiquitin regulatory X	3.13391	3.71788	148.717	17759.4	133.264
YJL050W	MTR4	Mrna TRansport	5.1908	5.59993	589.414	166355	407.866
YJL052W	TDH1	Triose-phosphate DeHydrogenase	2.62914	66.2003	10231.6	1.00718e+08	10035.8
YJL053W	PEP8	carboxyPEPtidase Y-deficient	5.2022	3.18632	245.774	28859.8	169.882
YJL055W	-	LOnely Guy	7.00084	4.74499	711.707	178827	422.879
YJL056C	ZAP1	Zinc-responsive Activator Protein	2.33696	7.1575	271.015	79794.5	282.479
YJL057C	IKS1	-	2.29735	6.45659	225.322	56138	236.935
YJL060W	BNA3	Biosynthesis of Nicotinic Acid	12.1617	4.03204	1273.71	327217	572.029
YJL061W	NUP82	NUclear Pore	6.82825	4.32316	593.037	127356	356.869
YJL062W	LAS21	Local Anestheticum Sensitive	3.82237	2.44711	103.485	7013.14	83.7445
YJL062W-A	COA3	Cytochrome Oxidase Assembly	2.47427	3.77646	108.598	12079.6	109.907
YJL063C	MRPL8	Mitochondrial Ribosomal Protein, Large subunit	1.87375	8.37955	254.079	88117.9	296.847
YJL065C	DLS1	Dpb3-Like Subunit of ISW2/yCHRAC complex	5.53295	2.24345	155.978	10915.2	104.476
YJL066C	MPM1	Mitochondrial Peculiar Membrane protein	6.31107	2.17839	181.299	12896.1	113.561
YJL069C	UTP18	U Three Protein	5.33718	6.85429	841.437	329542	574.058
YJL070C	-	-	2.46853	5.9865	221.783	50500.9	224.724
YJL071W	ARG2	ARGinine requiring	6.1053	3.46118	354.796	51084.2	226.018
YJL074C	SMC3	Stability of MiniChromosomes	5.31987	4.61742	452.693	95700.7	309.355
YJL076W	NET1	Nucleolar silencing Establishing factor and Telophase regulator	8.70278	4.85665	1024.14	296872	544.86
YJL078C	PRY3	Pathogen Related in Yeast	3.18307	4.84695	229.855	41751.1	204.331
YJL079C	PRY1	Pathogen Related in Yeast	2.1279	4.42878	112.46	15135.9	123.028
YJL080C	SCP160	S. cerevisiae protein involved in the Control of Ploidy	13.1436	18.969	15980.4	4.76208e+07	6900.79
YJL081C	ARP4	Actin-Related Protein	2.17485	12.6349	593.211	411756	641.682
YJL082W	IML2	Increased Minichromosome Loss	3.40087	12.2698	1074.35	852163	923.127
YJL084C	ALY2	Arrestin-Like Yeast protein	2.52379	10.0048	509.172	260171	510.07
YJL085W	EXO70	EXOcyst	2.78204	3.33571	105.824	10164.9	100.821
YJL087C	TRL1	tRNA Ligase	3.93655	5.53403	384.907	94138.7	306.82
YJL088W	ARG3	ARGinine requiring	4.99111	5.12342	484.206	116856	341.843
YJL090C	DPB11	DNA Polymerase B (II)	6.26961	1.8429	138.365	7561.99	86.9597
YJL091C	GWT1	GPI-anchored Wall protein Transfer	3.66409	3.62892	179.682	22080.3	148.594
YJL092W	SRS2	Suppressor of Rad Six	3.40875	2.50266	90.6975	6058.8	77.8383
YJL095W	BCK1	Bypass of C Kinase	2.37199	5.92764	206.376	45565.6	213.461
YJL096W	MRPL49	Mitochondrial Ribosomal Protein, Large subunit	1.65676	12.4285	395.916	243030	492.981
YJL097W	PHS1	PTPLA Homolog involved in Sphingolipid biosynthesis 1	8.98982	4.65597	1007.22	277851	527.116
YJL098W	SAP185	Sit4 Associated Protein	5.71314	2.66519	213.925	19871.8	140.967
YJL099W	CHS6	CHitin Synthase-related	1.95837	7.40681	222.974	64832.3	254.622
YJL101C	GSH1	glutathione (GSH)	2.68173	6.15382	260.526	63982.3	252.947
YJL102W	MEF2	Mitochondrial Elongation Factor	2.43556	5.41903	186.333	36144.9	190.118
YJL104W	PAM16	Presequence translocase-Associated Motor	5.66174	6.90033	928.276	377632	614.518
YJL107C	-	-	2.42809	4.74695	150.958	23799	154.269
YJL109C	UTP10	U Three Protein	5.85032	13.6922	2833	3.40174e+06	1844.38
YJL110C	GZF3	Gata Zinc Finger protein	5.00781	5.48231	540.705	145222	381.08
YJL112W	MDV1	Mitochondrial DiVision	6.30439	2.05198	164.925	10683.4	103.36
YJL115W	ASF1	Anti-Silencing Function	5.42971	4.6314	468.851	100535	317.073
YJL117W	PHO86	PHOsphate metabolism	6.31885	4.8126	623.999	152578	390.612
YJL121C	RPE1	Ribulose 5-Phosphate Epimerase	2.98056	6.72615	348.192	102508	320.168
YJL122W	ALB1	Arx1 Little Brother	13.0854	4.06911	1444.53	390859	625.187
YJL123C	MTC1	Maintenance of Telomere Capping	3.20983	6.89454	402.707	127058	356.452
YJL124C	LSM1	Like SM	9.67514	3.96807	877.651	195824	442.52
YJL125C	GCD14	General Control Nonderepressible	8.22977	2.3783	309.696	28730.9	169.502
YJL127C	SPT10	SuPpressor of Ty	1.67063	8.75569	232.124	82821.6	287.787
YJL128C	PBS2	Polymyxin B Sensitivity	6.4681	4.18357	519.559	103293	321.392
YJL130C	URA2	URAcil requiring	7.05206	19.8119	6659.92	1.55435e+07	3942.52
YJL131C	AIM23	Altered Inheritance rate of Mitochondria	3.70303	2.1607	81.3936	4481.96	66.9475
YJL133W	MRS3	Mitochondrial RNA Splicing	4.21399	2.11637	95.227	5373.78	73.3061
YJL136C	RPS21B	Ribosomal Protein of the Small subunit	15.2435	35.6831	53604.8	4.61365e+08	21479.4
YJL137C	GLG2	Glycogenin-Like Gene	2.64482	6.07442	250.304	59909.7	244.765
YJL138C	TIF2	Translation Initiation Factor	16.4651	35.1362	58885.8	5.15097e+08	22695.7
YJL140W	RPB4	RNA Polymerase B	7.90394	6.82164	1503.16	705178	839.749
YJL143W	TIM17	Translocase of the Inner Mitochondrial membrane	2.25665	49.3013	5205.28	3.05177e+07	5524.28
YJL145W	SFH5	Sec Fourteen Homolog	2.56179	5.48925	204.272	41234.2	203.062
YJL146W	IDS2	IME2-Dependent Signaling	3.57449	6.07756	386.84	104977	324.001
YJL147C	MRX5	Mitochondrial oRganization of gene eXpression (MIOREX)	7.31759	2.95866	364.553	44855.3	211.791
YJL148W	RPA34	RNA Polymerase A	6.78625	10.2193	2242.8	1.833e+06	1353.88
YJL151C	SNA3	Sensitivity to NA+	9.72636	4.99621	1266.46	405587	636.857
YJL153C	INO1	INOsitol requiring	1.5356	9.54104	236.382	93724	306.144
YJL154C	VPS35	Vacuolar Protein Sorting	1.47237	8.36051	181.722	57858	240.537
YJL155C	FBP26	Fructose BisPhosphatase	3.45682	5.51812	317.021	72967.2	270.124
YJL157C	FAR1	Factor ARrest	2.26351	5.39165	166.654	31184	176.59
YJL161W	FMP33	Found in Mitochondrial Proteome	8.24164	2.3615	306.965	28185	167.884
YJL162C	JJJ2	J-protein (Type III)	3.514	3.2842	144.73	14953.9	122.286
YJL164C	TPK1	Takashis Protein Kinase	4.60732	5.24367	446.015	107598	328.021
YJL166W	QCR8	ubiQuinol-cytochrome C oxidoReductase	3.57905	2.81198	116.73	9546.1	97.7042
YJL168C	SET2	SET domain-containing	3.55516	7.19672	499.339	175888	419.391
YJL169W	-	-	3.58648	7.57286	547.508	209564	457.782
YJL171C	TOH1	TOS One Homolog	4.47896	2.18112	109.171	6635.4	81.458
YJL173C	RFA3	Replication Factor A	8.61856	8.4524	2391.44	1.63476e+06	1278.58
YJL176C	SWI3	SWItching deficient	6.83302	2.18513	205.192	15235.9	123.434
YJL177W	RPL17B	Ribosomal Protein of the Large subunit	9.95762	19.578	11004.3	2.99011e+07	5468.19
YJL178C	ATG27	AuTophaGy related	8.40661	3.28297	528.263	81810	286.024
YJL179W	PFD1	PreFolDin	2.13474	5.60353	162.947	31671.2	177.964
YJL180C	ATP12	ATP synthase	5.22027	3.21454	250.457	29864.2	172.813
YJL186W	MNN5	MaNNosyltransferase	3.25417	3.74105	158.567	19423.4	139.368
YJL190C	RPS22A	Ribosomal Protein of the Small subunit	5.93245	22.0542	6075.81	1.54257e+07	3927.56
YJL191W	RPS14B	Ribosomal Protein of the Small subunit	3.53317	6.77037	449.965	143737	379.127
YJL194W	CDC6	Cell Division Cycle	2.61195	8.48082	413.404	165542	406.868
YJL196C	ELO1	ELOngation defective	5.95324	8.85271	1474.53	905304	951.475
YJL197W	UBP12	UBiquitin-specific Protease	3.89686	7.52216	611.598	240159	490.06
YJL200C	ACO2	ACOnitase	5.46642	7.72836	1051.05	501776	708.362
YJL201W	ECM25	ExtraCellular Mutant	3.42906	6.92849	446.586	146002	382.102
YJL203W	PRP21	Pre-mRNA Processing	2.17572	10.4378	440.836	227300	476.759
YJL204C	RCY1	ReCYcling	2.29327	15.9153	915.721	928905	963.797
YJL207C	LAA1	Large AP-1 Accessory	4.63311	8.81861	1010.28	548919	740.891
YJL209W	CBP1	Cytochrome B mRNA Processing	2.07641	5.31702	144.432	25605.6	160.017
YJL217W	REE1	REgulation of Enolase	1.78086	6.23945	149.597	32197.4	179.436
YJL222W	VTH2	Vps Ten Homolog	2.18038	4.15001	105.176	12909.7	113.621
YJR003C	MRX12	Mitochondrial oRganization of gene eXpression (MIOREX)	8.35306	6.47093	1504.91	668253	817.468
YJR005W	APL1	clathrin Adaptor Protein complex Large chain	4.49485	3.09249	188.998	19815.2	140.767
YJR007W	SUI2	SUppressor of Initiator codon	12.4416	23.7953	20918.1	8.62485e+07	9287.01
YJR008W	MHO1	Memo HOmolog	6.92034	2.31471	228.763	18694.3	136.727
YJR009C	TDH2	Triose-phosphate DeHydrogenase	7.15594	194.25	238049	1.95654e+10	139876
YJR010C-A	SPC1	Signal Peptidase Complex	2.34586	8.38998	348.95	131768	362.998
YJR010W	MET3	METhionine requiring	2.52306	13.891	848.399	722537	850.022
YJR011C	-	-	6.33351	2.25467	192.298	14455.9	120.233
YJR013W	GPI14	GlycosylPhosphatidylInositol anchor biosynthesis	9.31502	2.2896	351.991	32732.4	180.921
YJR014W	TMA22	Translation Machinery Associated	8.33299	5.87295	1289.34	491718	701.226
YJR015W	-	-	2.74583	9.18981	503.152	232911	482.608
YJR016C	ILV3	IsoLeucine-plus-Valine requiring	12.851	12.4289	7994.51	1.21922e+07	3491.74
YJR017C	ESS1	ESSential	5.53599	3.95157	376.886	63691.7	252.372
YJR022W	LSM8	Like SM	3.82782	3.29178	164.546	17705.2	133.061
YJR025C	BNA1	Biosynthesis of Nicotinic Acid	7.47708	2.51208	291.875	28130	167.72
YJR031C	GEA1	Guanine nucleotide Exchange on ARF	2.57469	4.07308	129.285	16431.7	128.186
YJR032W	CPR7	Cyclosporin-sensitive Proline Rotamase	5.35752	6.34791	750.896	261421	511.294
YJR033C	RAV1	Regulator of (H+)-ATPase in Vacuolar membrane	6.18804	3.97017	448.213	80416.2	283.577
YJR035W	RAD26	RADiation sensitive	2.01427	5.32294	138.655	24350.9	156.048
YJR041C	URB2	Unhealthy Ribosome Biogenesis	6.08171	6.79758	1008.95	414747	644.009
YJR042W	NUP85	NUclear Pore	6.88445	3.95788	523.271	98330.6	313.577
YJR044C	VPS55	Vacuolar Protein Sorting	4.36346	8.41665	860.032	422955	650.35
YJR046W	TAH11	Topo-A Hypersensitive	2.89615	4.67949	189.905	31407.3	177.221
YJR047C	ANB1	ANaeroBically induced	9.43783	2.73311	473.012	58330.4	241.517
YJR048W	CYC1	CYtochrome C	4.69917	3.66757	263.189	36717.7	191.619
YJR049C	UTR1	Unidentified TRanscript	2.91893	8.85296	518.257	232032	481.697
YJR050W	ISY1	Interactor of SYf1p	3.12107	3.48863	133.89	14455.8	120.232
YJR051W	OSM1	OSMotic sensitivity	7.21536	4.16621	608.164	126632	355.854
YJR052W	RAD7	RADiation sensitive	2.95581	4.18769	164.508	23079.1	151.918
YJR053W	BFA1	Byr-Four-Alike	2.36882	10.3931	493.775	261202	511.08
YJR055W	HIT1	HIgh Temperature growth	8.46788	2.24029	294.583	25253.6	158.914
YJR057W	CDC8	Cell Division Cycle	14.0671	2.0663	561.639	54922.8	234.356
YJR058C	APS2	clathrin Associated Protein complex Small subunit	4.24248	1.98585	87.1001	4464.78	66.819
YJR059W	PTK2	Putative serine/Threonine protein Kinase	4.11264	7.23148	622.458	235400	485.181
YJR060W	CBF1	Centromere Binding Factor	6.89501	5.38275	846.544	256955	506.907
YJR062C	NTA1	N-Terminal Amidase	8.98036	6.68949	1768	857010	925.748
YJR063W	RPA12	RNA Polymerase A	6.62359	18.2069	5315.22	1.05522e+07	3248.42
YJR067C	YAE1	-	5.70099	2.95562	250.511	27309.1	165.255
YJR068W	RFC2	Replication Factor C	2.78569	9.94251	580.628	305592	552.804
YJR069C	HAM1	6-n-HydroxylAMinopurine sensitive	9.01546	4.55826	978.713	261587	511.456
YJR070C	LIA1	Ligand of eIF5A	10.9545	10.1923	4603.28	4.75059e+06	2179.59
YJR072C	NPA3	Nucleolar Preribosomal Associated	8.22038	4.90126	953.127	272447	521.964
YJR073C	OPI3	OverProducer of Inositol	6.07916	11.2826	2219.35	2.00761e+06	1416.9
YJR074W	MOG1	Multicopy suppressor Of ts Gsp1	8.44453	1.90453	227.826	15147	123.073
YJR076C	CDC11	Cell Division Cycle	6.62574	6.25137	1006.65	378366	615.114
YJR077C	MIR1	Mitochondrial Import Receptor	3.23331	7.96643	509.665	201995	449.439
YJR080C	AIM24	Altered Inheritance rate of Mitochondria	4.11156	4.59553	307.172	57341	239.46
YJR082C	EAF6	Esa1p-Associated Factor	5.35102	1.67637	94.2853	4126.75	64.2398
YJR083C	ACF4	Assembly Complementing Factor	9.53937	1.9378	281.434	20426.4	142.921
YJR084W	-	-	3.8567	8.27416	698.74	316818	562.866
YJR085C	-	-	3.43902	3.7721	174.021	22103.3	148.672
YJR086W	STE18	STErile	5.143	3.53896	284.538	39136	197.828
YJR088C	EMC2	ER Membrane protein Complex	10.1999	5.6348	1641.46	649310	805.798
YJR089W	BIR1	Baculoviral IAP Repeat-containing protein	3.65438	4.44288	245.282	41258.2	203.121
YJR092W	BUD4	BUD site selection	5.13717	4.36891	394.34	75256	274.328
YJR094W-A	RPL43B	Ribosomal Protein of the Large subunit	15.5909	15.3777	14961.9	3.51348e+07	5927.46
YJR096W	-	-	5.95702	2.88894	258.129	27725.6	166.51
YJR097W	JJJ3	J-protein (Type III)	5.72869	3.10426	272.357	32120.9	179.223
YJR098C	-	-	2.28923	5.33254	166.453	30748.4	175.352
YJR101W	RSM26	Ribosomal Small subunit of Mitochondria	7.69562	3.49966	510.761	83657.1	289.235
YJR103W	URA8	URAcil requiring	2.60099	6.31792	259.828	65676.7	256.275
YJR104C	SOD1	SuperOxide Dismutase	6.94848	48.9555	26639.8	2.52468e+08	15889.3
YJR105W	ADO1	ADenOsine kinase	13.7075	16.7726	14067.7	3.53707e+07	5947.33
YJR109C	CPA2	Carbamyl Phosphate synthetase A	5.13985	20.939	4527.64	9.91547e+06	3148.88
YJR110W	YMR1	Yeast Myotubularin Related	5.88725	3.83908	394.89	65671.2	256.264
YJR111C	PXP2	PeroXisomal Protein	4.45176	4.10666	289.792	47047.2	216.904
YJR112W	NNF1	Necessary for Nuclear Function	9.2753	2.48958	398.423	42119.7	205.231
YJR113C	RSM7	Ribosomal Small subunit of Mitochondria	10.9226	3.18055	747.579	125663	354.49
YJR116W	TDA4	Topoisomerase I Damage Affected	7.68223	2.43694	289.967	27010.5	164.349
YJR117W	STE24	STErile	11.288	4.44566	1323.8	381139	617.365
YJR118C	ILM1	Increased Loss of Mitochondrial DNA	1.92239	7.23246	209.371	58270.1	241.392
YJR121W	ATP2	ATP synthase	3.88393	16.0189	1974.7	2.51217e+06	1584.98
YJR122W	IBA57	Iron-sulfur cluster assembly factor for Biotin synthase and Aconitase-like mitochondrial proteins	5.72824	2.77181	228.293	22569.8	150.232
YJR127C	RSF2	ReSpiration Factor	2.22814	6.18092	201.624	46392.8	215.39
YJR129C	EFM3	Elongation Factor Methyltransferase	8.27588	2.23712	283.935	24013.3	154.962
YJR130C	STR2	Sulfur TRansfer	3.47518	6.78388	440.629	140196	374.428
YJR131W	MNS1	-	3.13836	6.05085	318.119	81143.5	284.857
YJR132W	NMD5	Nonsense-Mediated mRNA Decay	6.02272	4.3845	502.393	103859	322.271
YJR134C	SGM1	Slow growth on Galactose and Mannose	3.011	3.13427	107.604	9687.98	98.4276
YJR135C	MCM22	MiniChromosome Maintenance	1.61483	10.0156	273.117	118763	344.621
YJR136C	TTI2	Two Tel2-Interacting protein	3.6685	2.53876	103.202	7275.1	85.2942
YJR137C	MET5	METhionine requiring	1.90187	10.8356	387.062	201371	448.743
YJR138W	IML1	Increased Minichromosome Loss	4.4631	2.58984	141.898	11250.9	106.07
YJR139C	HOM6	HOMoserine requiring	7.94125	3.98234	654.844	133194	364.958
YJR140C	HIR3	HIstone Regulation	6.40837	2.35968	210.082	17048.2	130.569
YJR145C	RPS4A	Ribosomal Protein of the Small subunit	15.1119	46.0556	78702.9	1.00327e+09	31674.4
YJR147W	HMS2	High-copy Mep Suppressor	5.85994	2.00361	142.478	8589.61	92.6802
YJR148W	BAT2	Branched-chain Amino acid Transaminase	4.14653	8.7357	845.522	430711	656.285
YJR149W	-	-	2.47206	5.97912	221.806	50437.3	224.583
YJR154W	-	-	3.79654	2.4545	102.947	6988.85	83.5994
YKL001C	MET14	METhionine requiring	4.57516	3.99628	289.179	45556.5	213.44
YKL002W	DID4	Doa4-Independent Degradation	5.20151	3.93259	340.991	55560.5	235.713
YKL003C	MRP17	Mitochondrial Ribosomal Protein	2.9739	4.03477	156.62	20788	144.18
YKL004W	AUR1	AUreobasidin A Resistance	11.1925	3.33775	836.363	153446	391.722
YKL006C-A	SFT1	Suppressor of sed Five Ts	3.33268	3.64478	157.611	18725.6	136.841
YKL006W	RPL14A	Ribosomal Protein of the Large subunit	7.47032	39.7523	21476.3	1.52439e+08	12346.6
YKL007W	CAP1	CAPping	7.24894	6.54985	1238.76	522907	723.123
YKL008C	LAC1	Longevity-Assurance gene Cognate (LAG1 Cognate)	5.47616	5.30339	586.341	155875	394.811
YKL009W	MRT4	mRNA Turnover 4	10.5978	5.18663	1529.05	542006	736.21
YKL010C	UFD4	Ubiquitin Fusion Degradation protein	2.87205	5.73224	257.356	58178.6	241.202
YKL013C	ARC19	ARp2/3 Complex subunit	10.7092	2.72115	569.054	74279.9	272.543
YKL014C	URB1	Unhealthy Ribosome Biogenesis	6.55392	7.65828	1358.46	696737	834.708
YKL015W	PUT3	Proline UTilization	4.48794	5.92883	519.49	149941	387.222
YKL016C	ATP7	ATP synthase	2.25087	7.26859	263.25	78261.9	279.753
YKL018C-A	-	-	1.68533	15.3299	561.953	481021	693.557
YKL019W	RAM2	RAS protein and A-factor Maturation	7.52154	5.57174	1017.95	340104	583.184
YKL020C	SPT23	SuPpressor of Ty	3.47704	5.4853	316.763	72413.7	269.098
YKL021C	MAK11	MAintenance of Killer	7.02442	3.58607	462.525	75268.9	274.352
YKL022C	CDC16	Cell Division Cycle	2.61396	6.2858	259.611	65231.5	255.405
YKL023W	-	-	10.4115	1.99351	335.855	26623.6	163.167
YKL024C	URA6	URAcil requiring	11.2057	3.88816	1062.64	247412	497.406
YKL025C	PAN3	Poly(A) Nuclease	3.35804	4.69494	236.356	41784.5	204.412
YKL026C	GPX1	Glutathione PeroXidase	7.14141	3.05079	368.632	47015.2	216.83
[truncated: 1,648 more rows]
