# Supplementary material for: Population FBA predicts metabolic phenotypes in yeast
Source: PLoS Comput Biol. 2017 Sep 8;13(9):e1005728. doi: 10.1371/journal.pcbi.1005728 (PMC5626512; doi:10.1371/journal.pcbi.1005728)
Supplement: S1 File — Model files contain all modifications to reflect gene deletions and media conditions. Parameter files with all shape and scale parameters for fluorescence distributions of proteins used in our simulations, along with their original kcat values, final kcat values after doubling procedure in both SD and 13C media as well as scaling ratios to convert sampled SD protein count to 13C count. There is also listing of final kcat values obtained after 10 independent GA optimizations in SD media. Correlation matrix imposed while sampling distributions as well as its Cholesky decomposed factor is also provided. (ZIP) [file pcbi.1005728.s002.zip › FluorescenceData/fluorescence_data_processing.R]

require(data.table)
require(reshape2)
require(ggplot2)
require(grid)
require(gridExtra)
require(snow)
require(fpc)

# Below is the R Session Info for the setup used in this paper.
############################################
R version 3.2.0 (2015-04-16)
Platform: x86_64-redhat-linux-gnu (64-bit)
Running under: Fedora 20 (Heisenbug)

locale:
 [1] LC_CTYPE=en_US.UTF-8       LC_NUMERIC=C              
 [3] LC_TIME=en_US.UTF-8        LC_COLLATE=en_US.UTF-8    
 [5] LC_MONETARY=en_US.UTF-8    LC_MESSAGES=en_US.UTF-8   
 [7] LC_PAPER=en_US.UTF-8       LC_NAME=C                 
 [9] LC_ADDRESS=C               LC_TELEPHONE=C            
[11] LC_MEASUREMENT=en_US.UTF-8 LC_IDENTIFICATION=C       

attached base packages:
[1] grid      stats     graphics  grDevices utils     datasets  methods  
[8] base     

other attached packages:
[1] fpc_2.1-9        snow_0.3-13      gridExtra_0.9.1  ggplot2_1.0.0   
[5] reshape2_1.4     data.table_1.9.4

loaded via a namespace (and not attached):
 [1] flexmix_2.3-13    Rcpp_0.12.1       cluster_2.0.1     MASS_7.3-40      
 [5] munsell_0.4.2     mclust_5.0.1      colorspace_1.2-4  lattice_0.20-31  
 [9] stringr_0.6.2     plyr_1.8.1        prabclus_2.2-6    nnet_7.3-9       
[13] gtable_0.1.2      modeltools_0.2-21 class_7.3-12      digest_0.6.4     
[17] kernlab_0.9-20    trimcluster_0.1-2 robustbase_0.92-4 DEoptimR_1.0-2   
[21] scales_0.2.4      diptest_0.75-7    stats4_3.2.0      mvtnorm_0.9-99992
[25] chron_2.3-45      proto_0.3-10     
############################################

# Systematic names, Gene names and turnover numbers for metabolic genes in yeast
# model 7.6. Genes in reactions leading to dead ends were removed.
activePtnData <- fread("activeMetabolicGenesAndParameters.csv")

# Original data from Dénervaud et al. formated for R processing. 
# No treatment of data was applied to the following files.
AFshapeMelt <- fread("AFgammaShape.csv")
AFscaleMelt <- fread("AFgammaScale.csv")
yOrf <- fread("yOrf.csv")


# Removal of unreliable fluorescence distributions by analizing each timestep, 
# removing spike distributions by SD cutoff, 
# removing spide distributions by outlier detection and
# removing proteins by CV cutoff

sapply(seq(1:40), FUN = function(x) setnames(AFshapeMelt,paste("V",x,sep=""), paste(x,sep="")  )  )
sapply(seq(1:40), FUN = function(x) setnames(AFscaleMelt,paste("V",x,sep=""), paste(x,sep="")  )  )
AFshapeMelt <- melt(cbind(yOrf,AFshapeMelt[,  1:18, with=F]), id.var="SystematicName", variable.name="timeStep", value.name="Shape")
AFscaleMelt <- melt(cbind(yOrf,AFscaleMelt[,  1:18, with=F]), id.var="SystematicName", variable.name="timeStep", value.name="Scale")
setkey(AFshapeMelt, "SystematicName","timeStep")
setkey(AFscaleMelt, "SystematicName","timeStep")

sdShapeScaleMelt <- AFshapeMelt[AFscaleMelt, ]
sdShapeScaleMelt <- sdShapeScaleMelt[complete.cases(sdShapeScaleMelt), ]

sdShapeScaleMelt[, tsMean := Shape*Scale ]
sdShapeScaleMelt[, tsSD := sqrt(Shape*Scale*Scale) ]


## Cutoff for "spike" distributions (1 of 3) - SD cutoff
# Select the lines which have distributions with SD > Cutoff
sdShapeScaleMelt <- sdShapeScaleMelt[tsSD > 0.1,]

## Cutoff for "spike" distributions (2 of 3) - Outlier detercion
# Calculates the upper and lower limits of the Means and SDs for the "main" 
#     group of time steps.
# Outliers are defined as points outside the "main" interval for the Mean or SD, 
# which, in turn is defined as an interval ranging from the 25%-quantile minus 1.5*IQR 
# and the 75%-quantile plus 1.5*IQR, where IQR is the Inter Quartile Range.
sdShapeScaleMelt[, tsUpperLimSD := quantile(tsSD,probs=0.75) + 1.5*(quantile(tsSD,probs=0.75) - quantile(tsSD,probs=0.25)), by=SystematicName ]
sdShapeScaleMelt[, tsLowerLimSD := quantile(tsSD,probs=0.25) - 1.5*(quantile(tsSD,probs=0.75) - quantile(tsSD,probs=0.25)), by=SystematicName ]
sdShapeScaleMelt[, tsLowerLimMean := quantile(tsMean,probs=0.25) - 1.5*(quantile(tsMean,probs=0.75) - quantile(tsMean,probs=0.25)), by=SystematicName ]
sdShapeScaleMelt[, tsUpperLimMean := quantile(tsMean,probs=0.75) + 1.5*(quantile(tsMean,probs=0.75) - quantile(tsMean,probs=0.25)), by=SystematicName ]

# Removes outliers.
sdShapeScaleMelt <- sdShapeScaleMelt[tsMean > tsLowerLimMean,][tsMean < tsUpperLimMean,][tsSD > tsLowerLimSD,][tsSD < tsUpperLimSD, ]

# -- After removing time steps and before calculating SD, we should guarante that all 
#    genes have at leas 3 time steps.
# Find the genes that have at least 3 time steps whose disitributions
#    pass al the previous criterea. 
sysName.dt <- sdShapeScaleMelt[, .(.N ), by=SystematicName][N >= 3, .(SystematicName)]
setkey(sysName.dt,"SystematicName")

# Then merge with the main dataset. This removes genes with less than 3 distributions
#    while keeping all the individual timestep information.
sdShapeScaleMelt <- sdShapeScaleMelt[sysName.dt,]

## Cutoff for "spike" distributions (3 of 3) - CV cutoff
# Calculates the mean of means and the SD of the means.
sdShapeScaleMelt[, tsMeanMean := mean(tsMean) , by=SystematicName  ]
sdShapeScaleMelt[, tsMeanSD := sd(tsMean) , by=SystematicName  ]

# Calculates the mean of SDa and the SD of the SDs.
sdShapeScaleMelt[, tsSDMean := mean(tsSD) , by=SystematicName  ]
sdShapeScaleMelt[, tsSDSD := sd(tsSD) , by=SystematicName  ]

# Calculates CV of Mean and SD
sdMeanSD_CV <- sdShapeScaleMelt[, .(meanCV = unique(tsMeanSD/tsMeanMean), 
                                      sdCV = unique(tsSDSD/tsSDMean) ) , 
                                      by=SystematicName ]

# Removes NAs
sdMeanSD_CV <- sdMeanSD_CV[complete.cases(sdMeanSD_CV),]
setkey(sdMeanSD_CV,"SystematicName")

# Plots the disitributions for the CVs of means and standard deviations of all genes.
ggplot(sdMeanSD_CV) + geom_density(aes(x = sdCV, fill="SD"), size = .5, alpha=0.5 ) + 
geom_density( aes(x = meanCV, fill="Mean"), size=.5, alpha=0.5) + 
labs(x = "Coefficient of Variation", fill = "Parameter", y = "Density") + 
scale_fill_brewer(palette="Set1") + 
theme(axis.title = element_text(size = 18), 
axis.text = element_text(size=14, color="black"), 
legend.text=element_text(size=12), 
legend.title=element_text(size=14) )
ggsave("CV_MeanSD_AllProteins.pdf")

# Saves the systematic names of genes with high CV for either Mean or SD.
sysName.dt <- sdMeanSD_CV[meanCV < 0.5 & sdCV < 0.5,][,.(SystematicName = unique(SystematicName))]
setkey(sysName.dt,"SystematicName")
setkey(sdShapeScaleMelt,"SystematicName")
sdShapeScaleMelt <- sdShapeScaleMelt[sysName.dt,]

##

# Prepare the data.table for future data insertions.
sdShapeScaleMelt[, cluster := as.factor("-") ]
sdShapeScaleMelt[, isolation := as.factor("") ]

## Calculation of representative Shape and Scale per protein

sdShapeScaleMelt[, tsScale := (tsSDMean*tsSDMean)/tsMeanMean, by=SystematicName]
sdShapeScaleMelt[, tsShape := tsMeanMean/tsScale, by=SystematicName]

PtnInfo_All_MeanShapeScale <- sdShapeScaleMelt[, .(Shape = unique(tsShape), Scale = unique(tsScale) ), by=SystematicName ]
# write.csv(sdShapeScaleMelt[, .(Shape = unique(tsShape), Scale = unique(tsScale) ), by=SystematicName ], "PtnInfo_All_MeanShapeScale.csv", row.names=F)

## Determines which proteins had significant variations in their expression over time.
# # This triesd to detect which proteins had significant temporal variations on their expression.
# 
# # Ordered by mean protein count the proteins that had significant variation over time.
# highVarSysName_MeanSD <- sdShapeScaleMelt[ abs(tsMean - tsMeanMean) > 2*tsMeanSD | abs(tsSD - tsSDMean) > 2*tsSDSD, ][order(-tsMean),][, .(SystematicName = unique(SystematicName)) ]
# write.csv(highVarSysName_MeanSD, "sysName_HighVariation_MeansSDs.csv", row.names=F)

## Determines all proteins that had all their reliable frames "converged" over time.
# # This triesd to detect which proteins had NO significant temporal variations on their expression.
# 
# # Creates a temporary variable to hold the total number of reliable frames.
# sdShapeScaleMelt[, N := .N, by=SystematicName]
# # Checks if all frames of each protein are below two standard deviations of teir mean and SD.
# convergedSysName <- sdShapeScaleMelt[ abs(tsMean - tsMeanMean) < 2*tsMeanSD & abs(tsSD - tsSDMean) < 2*tsSDSD, .( N, N2 = .N) , by=SystematicName ][N2 == N, ][, .(SystematicName = unique(SystematicName))]
# setkey(convergedSysName,"SystematicName")
# sdShapeScaleMelt[, N := NUL]

## Plots

# Plots all available distributions for a given protein.
plotDist <- function(meltData,sysName="",live=F,CV=F,cvData=0,returnPlot=F)
{
#     print(sysName)
    
    if(returnPlot){
        legendPos <- "none"
    }
    else {
        legendPos <- "right"
    }
    
    # Calculates the maximam value for the X axis.
    qvec <- rep(0, length(meltData[SystematicName == sysName, timeStep]) )
    for (tsIter in 1:length(qvec) ) 
        qvec[tsIter] <- qgamma(0.999, shape=sdShapeScaleMelt[SystematicName == sysName,][tsIter, Shape],
                                      scale=sdShapeScaleMelt[SystematicName == sysName,][tsIter, Scale])
    maxX <- max(qvec)
    
    
    tsScale <- meltData[SystematicName == sysName, unique(tsScale)]
    tsShape <- meltData[SystematicName == sysName, unique(tsShape)]
    
    # Plots the Distributions.
    p1 <- ggplot(data.table(x=c(0:maxX)), aes(x)) + 
    apply(meltData[SystematicName == sysName,],1, FUN = 
            function(x) stat_function(fun = dgamma,arg = list(shape=as.numeric(x[3]),scale=as.numeric(x[4])), mapping = aes_string(color=x[2]) ) 
            ) +
    stat_function(fun = dgamma,
                  arg = list(shape=tsShape,scale=tsScale), 
                  color = "green", 
                  size = 2, 
                  alpha=0.7 )  +
    scale_colour_gradient("Time Step", low="blue", high="red", space="Lab") +
    theme(legend.position=legendPos,
    axis.title = element_text(size = 18), 
    axis.text = element_text(size=14, color="black")) +
    
    if (CV) {
        labs(x = "Fluorescence (a.u.)", y = "Density", 
        title = paste("Systematic Name: ",sysName, 
        "\nCV(Mean): ", round(cvData[SystematicName == sysName, meanCV],2),
        " - CV(SD): ", round(cvData[SystematicName == sysName, sdCV],2),
        sep='') )     
    }
    else {
        labs(x = "Fluorescence (a.u.)", y = "Density", 
        title = paste("Systematic Name: ",sysName, sep='') ) 
    }
    
    if (returnPlot) {
        return(p1)
    }
    else {
        if (live) {
            p1
        }
        else {
            if(CV) {
                fileName <- paste(sysName,"_Distributions_",
                "CVMean", round(cvData[SystematicName == sysName, meanCV],2),
                "_CVSD", round(cvData[SystematicName == sysName, sdCV],2),
                ".pdf",sep='')
            }
            else {
                fileName <- paste(sysName,"_Distributions.pdf",sep='')
            }
            
            pdf(file=fileName) ; 
            grid.arrange(p1) ; 
            dev.off() ;
        }
    }

}
# plotDist(sdShapeScaleMelt, sysName="YBR082C", CV=T, cvData=sdMeanSD_CV, live=T)

# Plots the mean and SD of each available disitribution for a given protein.
plotMeanSD <- function(meltData,sysName="",cluster=F,live=F,returnPlot=F)
{
    if (cluster) {
    
    breakLabel.dt <- sdShapeScaleMelt[SystematicName == sysName, 
                                      .(isolation=unique(isolation)), 
                                      by=cluster ][, 
                                      .(cluster, 
                                      label=paste(cluster," (",isolation,")",sep=""))  ]
    
    p1 <- ggplot(meltData[SystematicName == sysName,], 
                 aes(x = tsMean, y = tsSD, label = timeStep, shape=cluster) ) + 
          geom_point( aes(x=unique(tsMeanMean), y=unique(tsSDMean) ), 
                      color="green",
                      size = 5,
                      shape = 16) +
          geom_point( aes(color = as.numeric(timeStep) ), size = 4 ) +
          geom_text(vjust=-0.7, hjust=-0) + 
          scale_shape_manual(name="Cluster\n(Isolation)",
          breaks=breakLabel.dt[order(cluster), cluster],
          values=seq(1,length(breakLabel.dt[order(cluster), cluster])),
          labels=breakLabel.dt[order(cluster), label] ) +
          scale_colour_gradient("Time Step", low="blue", high="red", space="Lab") +
          labs(x = "Time step Mean", y = "Time step Standard Deviation", 
          title = paste("Systematic Name: ",sysName, sep='') ) +
          theme(axis.title = element_text(size = 18), 
            axis.text = element_text(size=14, color="black"), 
            legend.text=element_text(size=12), 
            legend.title=element_text(size=14))
    }
    else {
    p1 <- ggplot(meltData[SystematicName == sysName,], 
                 aes(x = tsMean, y = tsSD, label = timeStep) ) + 
          geom_point( aes(color = as.numeric(timeStep) ), size = 4 ) +
          geom_point( aes(x=unique(tsMeanMean), y=unique(tsSDMean) ), 
                      color="green",
                      size = 5,
                      shape = 16) +
          geom_text(vjust=-0.7, hjust=-0) + 
          scale_colour_gradient("Time Step", low="blue", high="red", space="Lab") +
          labs(x = "Time step Mean", y = "Time step Standard Deviation", 
          title = paste("Systematic Name: ",sysName, sep='') ) +
          theme(axis.title = element_text(size = 18), 
            axis.text = element_text(size=14, color="black"), 
            legend.text=element_text(size=12), 
            legend.title=element_text(size=14))
    }
    
    
    if (returnPlot) {
        return(p1)
    }
    else {
        if (live) {
            p1
        }
        else {
            pdf(file=paste(sysName,"_MeanSD.pdf",sep='')) ; 
            grid.arrange(p1) ; 
            dev.off() ;
        }
    }
    
}
# plotMeanSD(sdShapeScaleMelt, sysName="YAR015W", cluster=T,live=T)

# Creates a combined plot using the above two functions.
plotDist_MeanSD <- function(meltData,sysName="",CV=F,cvData=0,cluster=F,live=F)
{
    
    p1 <- plotDist(meltData,sysName=sysName, CV=CV, cvData=cvData, returnPlot=T)
    p2 <- plotMeanSD(meltData,sysName=sysName,cluster=cluster, returnPlot=T)
    
    if (live) {
        grid.arrange(p1,p2, ncol=2)
    }
    else {
        if(CV) {
            fileName <- paste(sysName,"_Distributions_MeanSD_",
            "CVMean", round(cvData[SystematicName == sysName, meanCV],2),
            "_CVSD", round(cvData[SystematicName == sysName, sdCV],2),
            ".pdf",sep='')
        }
        else {
            fileName <- paste(sysName,"_Distributions_MeanSD.pdf",sep='')
        }
        
        pdf(file=fileName, width=13, height=8) ; 
        grid.arrange(p1,p2, ncol=2) ; 
        dev.off() ;
        
        return(fileName)
    }
}

# Using Only Mean/SD ### 

# Plots the distributions of proteins that have a high temporal variation
# apply(highVarSysName_MeanSD[1:10], 1, function(x) plotDist_MeanSD(sdShapeScaleMelt,sysName=x) ) 

# plotDist(sdShapeScaleMelt, sysName="YBR082C", CV=T, cvData=sdMeanSD_CV, live=T)
# plotMeanSD(sdShapeScaleMelt, sysName="YAL001C", cluster=T,live=T)
# plotDist_MeanSD(sdShapeScaleMelt, sysName="YAL001C",CV=T, cvData=sdMeanSD_CV, live=F)

## Clustering Calculations

initialTime <- proc.time()

iterator <- 1
for (sysName in sdShapeScaleMelt[,unique(SystematicName)] ) {
    
    force(sysName)
    print(paste(iterator," - Clustering distributions for",sysName))
    
    resClust <- pamk( 
            sdShapeScaleMelt[SystematicName == sysName, .(tsMean, tsSD) ], 
            scaling=T, 
            krange=2:sdShapeScaleMelt[SystematicName == sysName, .N -1 ],
            criterion="asw",
            critout=F, 
            diss=F)
    
    sdShapeScaleMelt[SystematicName == sysName,]$cluster <- 
    as.factor(resClust$pamobject$clustering)
    
    clustIsol.dt <- data.table( isolation = resClust$pamobject$isolation , 
                                cluster = seq(1:length(resClust$pamobject$isolation)) )
    
    for (clustIndx in 1:length(clustIsol.dt$cluster) )
    sdShapeScaleMelt[SystematicName == sysName,][cluster == clustIsol.dt[clustIndx, cluster], ]$isolation <- 
    clustIsol.dt[clustIndx, isolation]
    
    iterator <- iterator + 1
}
sdShapeScaleMelt[isolation == "no", isolation := as.factor("-")]

print( proc.time() - initialTime )
# 16 minutes for 3885 genes

## Writes the final complete data for all proteins

write.csv(sdShapeScaleMelt, "allData_Melt_3StepFilter_Clusters.csv", row.names=F)

## Plots for Active Proteins

initialTime <- proc.time()

sapply( sdShapeScaleMelt[activePtnData, unique(SystematicName), nomatch=0],
        function(x) plotDist_MeanSD(sdShapeScaleMelt, sysName=x,CV=T, cvData=sdMeanSD_CV, cluster=T,live=F) )
system("pdfjoin ./*.pdf")
system("mv *joined.pdf ./CV_MeanSD/CombinedPlots_Distributions_MeanSD_CVs_Clusters_ActiveGenes.pdf")
system("rm ./*.pdf")

print( proc.time() - initialTime )


# YOR136W - two cluster example
# YNR050C - three cluster example

## Plots for ALL Proteins 
# WARNING: this will take some time and will create a ~50MB PDF.

initialTime <- proc.time()

fileNameList <- lapply( sdShapeScaleMelt[, unique(SystematicName)],
        function(x) plotDist_MeanSD(sdShapeScaleMelt, sysName=x,CV=T, cvData=sdMeanSD_CV, cluster=T,live=F) )

totalFiles <- length(fileNameList)
delta <- 200

lIndx <- 1
rIndx <- delta

# Since thousands of files are created, we need to combine them in smaller groups
# first. In this case, 200 graphs at a time, but more graphs can be assembled together
# depending on computational power. The same can be done for the above file, if desired.

while (rIndx <= totalFiles ) {
    
    print(paste("Joining ",lIndx," through ",rIndx, sep="" ))
    commandStr <- print( paste("pdfjoin ",paste(fileNameList[lIndx:rIndx],collapse=" "),sep="") )
    system(commandStr)
    
    if (rIndx == totalFiles) break
    
    lIndx <<- lIndx + delta
    rIndx <<- rIndx + delta
    
    if (rIndx + delta > totalFiles) rIndx <<- totalFiles
}

system("mv *joined.pdf ./tmp_pdf/")
system("pdfjoin ./tmp_pdf/*-joined.pdf")
system("rm ./tmp_pdf/*.pdf")
system("mv *joined.pdf ./CV_MeanSD/CombinedPlots_Distributions_MeanSD_CVs_Clusters_AllProteins.pdf")
system("rm ./*.pdf")

print( proc.time() - initialTime )

## Plots for Calibration Proteins

ptnCalibration <- data.table( SystematicName = c("YIL084C","YKL145W",
                    "YHR107C","YEL031W","YBR249C","YHR183W","YLR058C",
                    "YLR249W","YJL136C","YKL060C") )
setkey(ptnCalibration,"SystematicName")

sapply( sdShapeScaleMelt[ptnCalibration, unique(SystematicName), nomatch=0],
        function(x) plotDist_MeanSD(sdShapeScaleMelt, sysName=x,CV=T, cvData=sdMeanSD_CV, cluster=T,live=F) )
system("pdfjoin ./*.pdf")
system("mv *joined.pdf ./CV_MeanSD/CombinedPlots_Distributions_MeanSD_CVs_Clusters_Calibration.pdf")
system("rm ./*.pdf")


## Store the final protein data

setnames(activePtnData,"Gene Name","GeneName")
write.csv(PtnInfo_All_MeanShapeScale[activePtnData, , nomatch=0][, .(SystematicName, GeneName, A = Shape, B = Scale, TN)], 
          "protein_parameters.csv",
          row.names=F)
