# Supplementary material for: Population FBA predicts metabolic phenotypes in yeast
Source: PLoS Comput Biol. 2017 Sep 8;13(9):e1005728. doi: 10.1371/journal.pcbi.1005728 (PMC5626512; doi:10.1371/journal.pcbi.1005728)
Supplement: S1 File — Model files contain all modifications to reflect gene deletions and media conditions. Parameter files with all shape and scale parameters for fluorescence distributions of proteins used in our simulations, along with their original kcat values, final kcat values after doubling procedure in both SD and 13C media as well as scaling ratios to convert sampled SD protein count to 13C count. There is also listing of final kcat values obtained after 10 independent GA optimizations in SD media. Correlation matrix imposed while sampling distributions as well as its Cholesky decomposed factor is also provided. (ZIP) [file pcbi.1005728.s002.zip › FluorescenceData/README.txt]

File list:

# Original data from Dénervaud et al. formated for R processing. 
# No treatment of data was applied to the following files.
-> AFgammaShape.csv
-> AFgammaScale.csv
-> yOrf.csv


# Processed data for all reliable individual fluorescence distributions.
-> allData_Melt_3StepFilter_Clusters.csv

# Shape and scale parameters for fluorescence distributions of all 3647 reliable proteins with mean and standard deviations of protein count distributions. Formula to convert fluorescence to protein ln(p) = 1.557·ln(f )+ln(2.87)
-> AllProteinData_3647.xlsx

# Coefficient of variation calculated from individual fluorescence distributions
# over all proteins.
-> CV_MeanSD_AllProteins.pdf

# Combined plots of fluorescence distributions, means and standard variations for:

##   Proteins involved in the calibration procedure
-> CombinedPlots_Distributions_MeanSD_CVs_Clusters_Calibration.pdf

##   All metabolic proteins
-> CombinedPlots_Distributions_MeanSD_CVs_Clusters_ActiveGenes.pdf

# R code developed for the processing of fluorescence distributions:
-> fluorescence_data_processing.R
