# Supplementary material for: Population FBA predicts metabolic phenotypes in yeast
Source: PLoS Comput Biol. 2017 Sep 8;13(9):e1005728. doi: 10.1371/journal.pcbi.1005728 (PMC5626512; doi:10.1371/journal.pcbi.1005728)
Supplement: S1 File — Model files contain all modifications to reflect gene deletions and media conditions. Parameter files with all shape and scale parameters for fluorescence distributions of proteins used in our simulations, along with their original kcat values, final kcat values after doubling procedure in both SD and 13C media as well as scaling ratios to convert sampled SD protein count to 13C count. There is also listing of final kcat values obtained after 10 independent GA optimizations in SD media. Correlation matrix imposed while sampling distributions as well as its Cholesky decomposed factor is also provided. (ZIP) [file pcbi.1005728.s002.zip › FluorescenceData/yOrf.csv]

SystematicName
YAL001C
YAL002W
YAL005C
YAL007C
YAL008W
YAL009W
YAL010C
YAL011W
YAL012W
YAL014C
YAL015C
YAL016W
YAL017W
YAL019W
YAL021C
YAL023C
YAL024C
YAL026C
YAL027W
YAL029C
YAL031C
YAL032C
YAL033W
YAL034W-A
YAL035W
YAL036C
YAL038W
YAL039C
YAL041W
YAL043C
YAL044C
YAL047C
YAL049C
YAL053W
YAL054C
YAL055W
YAL056W
YAL058W
YAL059W
YAL060W
YAL061W
YAR002C-A
YAR002W
YAR003W
YAR007C
YAR009C
YAR014C
YAR015W
YAR019C
YAR027W
YAR028W
YAR044W
YAR071W
YBL001C
YBL002W
YBL003C
YBL004W
YBL005W
YBL007C
YBL008W
YBL010C
YBL011W
YBL013W
YBL014C
YBL015W
YBL016W
YBL017C
YBL018C
YBL019W
YBL021C
YBL022C
YBL023C
YBL024W
YBL025W
YBL026W
YBL027W
YBL028C
YBL029C-A
YBL029W
YBL031W
YBL032W
YBL033C
YBL034C
YBL035C
YBL036C
YBL037W
YBL038W
YBL039C
YBL040C
YBL042C
YBL045C
YBL046W
YBL047C
YBL051C
YBL052C
YBL054W
YBL055C
YBL056W
YBL057C
YBL058W
YBL059C-A
YBL059W
YBL060W
YBL061C
YBL063W
YBL064C
YBL067C
YBL068W
YBL069W
YBL071W-A
YBL072C
YBL074C
YBL075C
YBL076C
YBL079W
YBL080C
YBL082C
YBL084C
YBL085W
YBL086C
YBL087C
YBL090W
YBL091C
YBL093C
YBL095W
YBL097W
YBL098W
YBL099W
YBL101C
YBL102W
YBL103C
YBL104C
YBL105C
YBL107C
YBL111C
YBR001C
YBR002C
YBR003W
YBR005W
YBR006W
YBR007C
YBR008C
YBR009C
YBR010W
YBR011C
YBR014C
YBR015C
YBR016W
YBR017C
YBR023C
YBR025C
YBR026C
YBR028C
YBR030W
YBR031W
YBR034C
YBR036C
YBR037C
YBR039W
YBR041W
YBR042C
YBR043C
YBR046C
YBR047W
YBR048W
YBR049C
YBR052C
YBR054W
YBR055C
YBR056W
YBR057C
YBR058C
YBR058C-A
YBR059C
YBR060C
YBR061C
YBR065C
YBR066C
YBR067C
YBR068C
YBR069C
YBR070C
YBR071W
YBR072W
YBR073W
YBR077C
YBR079C
YBR080C
YBR081C
YBR082C
YBR083W
YBR084C-A
YBR084W
YBR085C-A
YBR085W
YBR086C
YBR087W
YBR088C
YBR089C-A
YBR090C
YBR092C
YBR093C
YBR094W
YBR095C
YBR096W
YBR097W
YBR100W
YBR101C
YBR102C
YBR103W
YBR104W
YBR105C
YBR106W
YBR107C
YBR109C
YBR110W
YBR111C
YBR112C
YBR114W
YBR115C
YBR117C
YBR118W
YBR119W
YBR120C
YBR121C
YBR122C
YBR123C
YBR125C
YBR126C
YBR127C
YBR129C
YBR130C
YBR131W
YBR132C
YBR133C
YBR135W
YBR137W
YBR138C
YBR139W
YBR140C
YBR141C
YBR142W
YBR143C
YBR145W
YBR149W
YBR150C
YBR151W
YBR152W
YBR155W
YBR156C
YBR158W
YBR159W
YBR160W
YBR161W
YBR162C
YBR162W-A
YBR163W
YBR164C
YBR166C
YBR167C
YBR168W
YBR169C
YBR170C
YBR171W
YBR172C
YBR173C
YBR175W
YBR176W
YBR177C
YBR179C
YBR181C
YBR185C
YBR187W
YBR188C
YBR189W
YBR191W
YBR193C
YBR194W
YBR195C
YBR196C
YBR197C
YBR198C
YBR199W
YBR200W
YBR202W
YBR205W
YBR207W
YBR208C
YBR211C
YBR212W
YBR214W
YBR215W
YBR216C
YBR218C
YBR221C
YBR222C
YBR223C
YBR225W
YBR227C
YBR230C
YBR231C
YBR233W
YBR233W-A
YBR234C
YBR235W
YBR236C
YBR237W
YBR238C
YBR239C
YBR241C
YBR242W
YBR244W
YBR245C
YBR247C
YBR248C
YBR249C
YBR251W
YBR252W
YBR253W
YBR254C
YBR255W
YBR256C
YBR258C
YBR259W
YBR260C
YBR261C
YBR262C
YBR263W
YBR264C
YBR265W
YBR267W
YBR268W
YBR269C
YBR271W
YBR272C
YBR273C
YBR274W
YBR275C
YBR278W
YBR279W
YBR281C
YBR282W
YBR283C
YBR286W
YBR287W
YBR288C
YBR289W
YBR290W
YBR291C
YBR296C
YBR302C
YCL001W
YCL005W
YCL009C
YCL010C
YCL011C
YCL014W
YCL016C
YCL017C
YCL024W
YCL025C
YCL026C-A
YCL026C-B
YCL027W
YCL028W
YCL029C
YCL030C
YCL031C
YCL032W
YCL034W
YCL035C
YCL037C
YCL039W
YCL040W
YCL043C
YCL044C
YCL045C
YCL050C
YCL052C
YCL055W
YCL056C
YCL057W
YCL059C
YCL061C
YCL064C
YCR002C
YCR003W
YCR004C
YCR005C
YCR009C
YCR011C
YCR012W
YCR016W
YCR017C
YCR018C
YCR018C-A
YCR020C
YCR020W-B
YCR021C
YCR023C
YCR024C
YCR024C-A
YCR027C
YCR028C
YCR028C-A
YCR030C
YCR033W
YCR034W
YCR035C
YCR036W
YCR037C
YCR038C
YCR042C
YCR043C
YCR044C
YCR046C
YCR047C
YCR048W
YCR051W
YCR053W
YCR054C
YCR057C
YCR059C
YCR060W
YCR061W
YCR063W
YCR065W
YCR067C
YCR069W
YCR071C
YCR073W-A
YCR077C
YCR079W
YCR081W
YCR082W
YCR083W
YCR084C
YCR086W
YCR087C-A
YCR088W
YCR090C
YCR092C
YCR093W
YCR094W
YCR095C
YDL001W
YDL002C
YDL003W
YDL005C
YDL008W
YDL010W
YDL012C
YDL015C
YDL017W
YDL018C
YDL019C
YDL020C
YDL021W
YDL022W
YDL025C
YDL027C
YDL028C
YDL029W
YDL030W
YDL033C
YDL036C
YDL040C
YDL042C
YDL043C
YDL044C
YDL045C
YDL045W-A
YDL046W
YDL047W
YDL048C
YDL051W
YDL052C
YDL053C
YDL054C
YDL055C
YDL056W
YDL058W
YDL059C
YDL060W
YDL061C
YDL063C
YDL064W
YDL065C
YDL066W
YDL067C
YDL070W
YDL072C
YDL074C
YDL076C
YDL077C
YDL078C
YDL080C
YDL081C
YDL082W
YDL083C
YDL084W
YDL085C-A
YDL087C
YDL088C
YDL089W
YDL090C
YDL091C
YDL092W
YDL095W
YDL097C
YDL098C
YDL099W
YDL100C
YDL101C
YDL102W
YDL103C
YDL104C
YDL105W
YDL106C
YDL107W
YDL108W
YDL110C
YDL111C
YDL112W
YDL113C
YDL115C
YDL116W
YDL117W
YDL119C
YDL120W
YDL121C
YDL122W
YDL123W
YDL124W
YDL125C
YDL126C
YDL128W
YDL129W
YDL130W
YDL130W-A
YDL131W
YDL132W
YDL133C-A
YDL134C
YDL135C
YDL136W
YDL137W
YDL139C
YDL140C
YDL141W
YDL142C
YDL144C
YDL145C
YDL146W
YDL147W
YDL150W
YDL152W
YDL155W
YDL156W
YDL157C
YDL159W
YDL160C
YDL161W
YDL164C
YDL165W
YDL166C
YDL167C
YDL168W
YDL170W
YDL171C
YDL173W
YDL174C
YDL175C
YDL176W
YDL178W
YDL180W
YDL181W
YDL182W
YDL184C
YDL185W
YDL188C
YDL189W
YDL190C
YDL191W
YDL192W
YDL193W
YDL195W
YDL197C
YDL201W
YDL202W
YDL203C
YDL204W
YDL205C
YDL207W
YDL208W
YDL209C
YDL211C
YDL212W
YDL213C
YDL215C
YDL216C
YDL219W
YDL220C
YDL222C
YDL223C
YDL224C
YDL225W
YDL226C
YDL227C
YDL229W
YDL230W
YDL232W
YDL233W
YDL234C
YDL235C
YDL236W
YDL238C
YDL240W
YDL248W
YDR001C
YDR003W
YDR004W
YDR005C
YDR006C
YDR007W
YDR009W
YDR011W
YDR012W
YDR014W
YDR016C
YDR017C
YDR019C
YDR020C
YDR021W
YDR022C
YDR023W
YDR024W
YDR025W
YDR026C
YDR027C
YDR028C
YDR031W
YDR032C
YDR033W
YDR034C
YDR034W-B
YDR035W
YDR036C
YDR038C
YDR039C
YDR040C
YDR041W
YDR043C
YDR044W
YDR046C
YDR047W
YDR049W
YDR050C
YDR051C
YDR052C
YDR054C
YDR055W
YDR056C
YDR059C
YDR060W
YDR061W
YDR062W
YDR063W
YDR065W
YDR066C
YDR067C
YDR068W
YDR069C
YDR070C
YDR071C
YDR072C
YDR073W
YDR074W
YDR075W
YDR076W
YDR077W
YDR079C-A
YDR079W
YDR080W
YDR081C
YDR083W
YDR084C
YDR086C
YDR087C
YDR088C
YDR089W
YDR090C
YDR091C
YDR092W
YDR093W
YDR096W
YDR097C
YDR098C
YDR099W
YDR100W
YDR101C
YDR103W
YDR105C
YDR108W
YDR110W
YDR111C
YDR115W
YDR116C
YDR118W
YDR119W
YDR120C
YDR121W
YDR122W
YDR123C
YDR125C
YDR127W
YDR128W
YDR129C
YDR130C
YDR131C
YDR132C
YDR135C
YDR137W
YDR138W
YDR139C
YDR140W
YDR141C
YDR144C
YDR145W
YDR146C
YDR147W
YDR148C
YDR150W
YDR152W
YDR153C
YDR155C
YDR156W
YDR158W
YDR159W
YDR161W
YDR164C
YDR165W
YDR166C
YDR167W
YDR168W
YDR169C
YDR170C
YDR170W-A
YDR171W
YDR172W
YDR173C
YDR174W
YDR175C
YDR176W
YDR177W
YDR178W
YDR179C
YDR180W
YDR181C
YDR182W
YDR183W
YDR184C
YDR185C
YDR186C
YDR189W
YDR190C
YDR191W
YDR193W
YDR194C
YDR195W
YDR196C
YDR197W
YDR200C
YDR201W
YDR202C
YDR204W
YDR205W
YDR207C
YDR208W
YDR210W
YDR211W
YDR213W
YDR214W
YDR216W
YDR217C
YDR219C
YDR221W
YDR222W
YDR224C
YDR225W
YDR226W
YDR227W
YDR228C
YDR229W
YDR231C
YDR232W
YDR233C
YDR234W
YDR235W
YDR236C
YDR238C
YDR239C
YDR240C
YDR243C
YDR244W
YDR245W
YDR246W
YDR247W
YDR248C
YDR250C
YDR251W
YDR252W
YDR253C
YDR254W
YDR257C
YDR258C
YDR261C
YDR262W
YDR264C
YDR265W
YDR266C
YDR267C
YDR268W
YDR270W
YDR272W
YDR275W
YDR276C
YDR279W
YDR280W
YDR281C
YDR283C
YDR284C
YDR288W
YDR291W
YDR293C
YDR294C
YDR295C
YDR296W
YDR297W
YDR298C
YDR299W
YDR300C
YDR301W
YDR302W
YDR303C
YDR304C
YDR305C
YDR307W
YDR308C
YDR309C
YDR310C
YDR311W
YDR312W
YDR313C
YDR314C
YDR316W
YDR318W
YDR319C
YDR320C
YDR320C-A
YDR322C-A
YDR322W
YDR323C
YDR324C
YDR325W
YDR326C
YDR328C
YDR329C
YDR330W
YDR331W
YDR332W
YDR333C
YDR334W
YDR335W
YDR337W
YDR338C
YDR343C
YDR344C
YDR345C
YDR346C
YDR347W
YDR348C
YDR349C
YDR350C
YDR352W
YDR353W
YDR354W
YDR356W
YDR357C
YDR358W
YDR361C
YDR362C
YDR363W
YDR363W-A
YDR364C
YDR365C
YDR367W
YDR368W
YDR369C
YDR370C
YDR371W
YDR372C
YDR373W
YDR375C
YDR376W
YDR377W
YDR379C-A
YDR379W
YDR380W
YDR381W
YDR382W
YDR384C
YDR385W
YDR388W
YDR389W
YDR390C
YDR391C
YDR392W
YDR394W
YDR395W
YDR397C
YDR398W
YDR399W
YDR400W
YDR404C
YDR405W
YDR407C
YDR408C
YDR409W
YDR410C
YDR411C
YDR412W
YDR414C
YDR416W
YDR418W
YDR419W
YDR421W
YDR422C
YDR423C
YDR424C
YDR425W
YDR427W
YDR429C
YDR430C
YDR432W
YDR434W
YDR436W
YDR437W
YDR439W
YDR440W
YDR441C
YDR443C
YDR444W
YDR447C
YDR448W
YDR449C
YDR450W
YDR451C
YDR452W
YDR453C
YDR454C
YDR456W
YDR457W
YDR458C
YDR460W
YDR461W
YDR462W
YDR463W
YDR464W
YDR465C
YDR469W
YDR471W
YDR472W
YDR473C
YDR474C
YDR476C
YDR477W
YDR478W
YDR479C
YDR480W
YDR481C
YDR482C
YDR483W
YDR484W
YDR485C
YDR486C
YDR487C
YDR492W
YDR493W
YDR495C
YDR496C
YDR497C
YDR498C
YDR499W
YDR500C
YDR502C
YDR503C
YDR505C
YDR507C
YDR508C
YDR510W
YDR511W
YDR513W
YDR514C
YDR515W
YDR516C
YDR517W
YDR519W
YDR520C
YDR523C
YDR524C
YDR525W-A
YDR527W
YDR528W
YDR529C
YDR530C
YDR531W
YDR532C
YDR533C
YDR538W
YDR539W
YDR540C
YEL001C
YEL002C
YEL003W
YEL005C
YEL006W
YEL007W
YEL008W
YEL009C
YEL011W
YEL012W
YEL013W
YEL014C
YEL015W
YEL017C-A
YEL017W
YEL018W
YEL019C
YEL020C
YEL022W
YEL024W
YEL025C
YEL027W
YEL029C
YEL031W
YEL036C
YEL037C
YEL038W
YEL039C
YEL040W
YEL042W
YEL043W
YEL044W
YEL046C
YEL047C
YEL048C
YEL050C
YEL051W
YEL052W
YEL053C
YEL054C
YEL055C
YEL058W
YEL059C-A
YEL060C
YEL061C
YEL062W
YEL063C
YEL065W
YEL066W
YEL071W
YEL073C
YER001W
YER002W
YER003C
YER004W
YER005W
YER006W
YER007C-A
YER008C
YER011W
YER013W
YER014W
YER016W
YER017C
YER018C
YER019C-A
YER020W
YER021W
YER022W
YER023W
YER024W
YER025W
YER027C
YER028C
YER029C
YER030W
YER031C
YER032W
YER033C
YER034W
YER035W
YER036C
YER037W
YER038C
YER040W
YER042W
YER043C
YER044C
YER047C
YER048W-A
YER049W
YER052C
YER053C
YER053C-A
YER054C
YER056C
YER056C-A
YER059W
YER061C
YER062C
YER063W
YER064C
YER067W
YER068W
YER069W
YER070W
YER071C
YER072W
YER073W
YER074W
YER075C
YER077C
YER078C
YER079W
YER080W
YER081W
YER083C
YER084W
YER086W
YER087C-B
YER088C
YER089C
YER090W
YER091C
YER092W
YER095W
YER098W
YER099C
YER100W
YER101C
YER102W
YER103W
YER104W
YER105C
YER107C
YER110C
YER111C
YER112W
YER113C
YER114C
YER116C
YER117W
YER118C
YER120W
YER122C
YER123W
YER124C
YER126C
YER128W
YER129W
YER131W
YER132C
YER133W
YER134C
YER136W
YER139C
YER140W
YER141W
YER142C
YER143W
YER145C
YER147C
YER148W
YER149C
YER150W
YER151C
YER152C
YER153C
YER154W
YER155C
YER156C
YER157W
YER159C
YER161C
YER162C
YER163C
YER164W
YER165W
YER166W
YER167W
YER168C
YER169W
YER170W
YER171W
YER172C
YER173W
YER174C
YER175C
YER176W
YER177W
YER178W
YER182W
YER183C
YFL001W
YFL002C
YFL004W
YFL006W
YFL007W
YFL008W
YFL010C
YFL013C
YFL014W
YFL016C
YFL017C
YFL017W-A
YFL018C
YFL021W
YFL023W
YFL024C
YFL025C
YFL026W
YFL027C
YFL028C
YFL029C
YFL030W
YFL031W
YFL033C
YFL034C-A
YFL034C-B
YFL034W
YFL036W
YFL041W
YFL044C
YFL045C
YFL046W
YFL047W
YFL048C
YFL049W
YFL062W
YFR001W
YFR002W
YFR004W
YFR005C
YFR006W
YFR008W
YFR009W
YFR010W
YFR011C
YFR013W
YFR014C
YFR015C
YFR016C
YFR017C
YFR019W
YFR021W
YFR024C
YFR024C-A
YFR025C
YFR027W
YFR028C
YFR030W
YFR031C
YFR031C-A
YFR032C-A
YFR033C
YFR034C
YFR036W
YFR037C
YFR039C
YFR040W
YFR041C
YFR044C
YFR046C
YFR047C
YFR048W
YFR049W
YFR050C
YFR051C
YFR052W
YFR053C
YGL001C
YGL004C
YGL005C
YGL006W
YGL008C
YGL009C
YGL010W
YGL011C
YGL012W
YGL013C
YGL014W
YGL016W
YGL017W
YGL018C
YGL019W
YGL020C
YGL021W
YGL022W
YGL023C
YGL025C
YGL026C
YGL028C
YGL029W
YGL031C
YGL032C
YGL035C
YGL036W
YGL037C
YGL038C
YGL039W
YGL040C
YGL043W
YGL046W
YGL047W
YGL048C
YGL049C
YGL053W
YGL054C
YGL055W
YGL056C
YGL057C
YGL058W
YGL059W
YGL060W
YGL061C
YGL062W
YGL064C
YGL065C
YGL066W
YGL067W
YGL068W
YGL070C
YGL071W
YGL073W
YGL075C
YGL076C
YGL077C
YGL078C
YGL079W
YGL080W
YGL082W
YGL083W
YGL084C
YGL085W
YGL086W
YGL087C
YGL090W
YGL091C
YGL092W
YGL093W
YGL094C
YGL095C
YGL097W
YGL098W
YGL099W
YGL101W
YGL105W
YGL107C
YGL108C
YGL110C
YGL111W
YGL112C
YGL113W
YGL115W
YGL116W
YGL119W
YGL120C
YGL122C
YGL124C
YGL125W
YGL126W
YGL127C
YGL128C
YGL129C
YGL130W
YGL131C
YGL133W
YGL134W
YGL135W
YGL137W
YGL139W
YGL140C
YGL141W
YGL143C
YGL145W
YGL147C
YGL148W
YGL150C
YGL151W
YGL153W
YGL155W
YGL156W
YGL157W
YGL161C
YGL162W
YGL163C
YGL164C
YGL166W
YGL167C
YGL169W
YGL172W
YGL173C
YGL174W
YGL175C
YGL178W
YGL180W
YGL181W
YGL184C
YGL185C
YGL186C
YGL187C
YGL189C
YGL190C
YGL194C
YGL195W
YGL197W
YGL200C
YGL201C
YGL202W
YGL203C
YGL206C
YGL207W
YGL209W
YGL210W
YGL211W
YGL212W
YGL213C
YGL216W
YGL219C
YGL220W
YGL221C
YGL222C
YGL223C
YGL225W
YGL226C-A
YGL226W
YGL227W
YGL229C
YGL231C
YGL232W
YGL233W
YGL234W
YGL237C
YGL238W
YGL240W
YGL241W
YGL244W
YGL245W
YGL246C
YGL247W
YGL249W
YGL250W
YGL252C
YGL253W
YGL254W
YGL255W
YGL256W
YGR001C
YGR002C
YGR003W
YGR004W
YGR007W
YGR008C
YGR010W
YGR012W
YGR013W
YGR014W
YGR015C
YGR017W
YGR019W
YGR020C
YGR021W
YGR024C
YGR026W
YGR027C
YGR028W
YGR030C
YGR031W
YGR033C
YGR034W
YGR036C
YGR037C
YGR038W
YGR040W
YGR041W
YGR042W
YGR043C
YGR044C
YGR046W
YGR047C
YGR048W
YGR049W
YGR052W
YGR055W
YGR058W
YGR060W
YGR061C
YGR062C
YGR063C
YGR065C
YGR068C
YGR071C
YGR072W
YGR074W
YGR075C
YGR076C
YGR078C
YGR080W
YGR081C
YGR082W
YGR083C
YGR084C
YGR085C
YGR086C
YGR087C
YGR088W
YGR089W
YGR090W
YGR091W
YGR092W
YGR093W
YGR094W
YGR095C
YGR096W
YGR097W
YGR098C
YGR100W
YGR101W
YGR102C
YGR103W
YGR104C
YGR105W
YGR106C
YGR108W
YGR111W
YGR112W
YGR116W
YGR117C
YGR118W
YGR119C
YGR120C
YGR121C
YGR122W
YGR123C
YGR124W
YGR125W
YGR126W
YGR128C
YGR129W
YGR130C
YGR132C
YGR133W
YGR134W
YGR135W
YGR136W
YGR138C
YGR140W
YGR142W
YGR147C
YGR148C
YGR149W
YGR150C
YGR151C
YGR152C
YGR155W
YGR156W
YGR157W
YGR158C
YGR159C
YGR161C
YGR162W
YGR163W
YGR165W
YGR166W
YGR167W
YGR171C
YGR173W
YGR174C
YGR175C
YGR177C
YGR178C
YGR179C
YGR180C
YGR183C
YGR185C
YGR186W
YGR187C
YGR188C
YGR189C
YGR191W
YGR192C
YGR193C
YGR194C
YGR195W
YGR198W
YGR200C
YGR202C
YGR203W
YGR204W
YGR205W
YGR206W
YGR207C
YGR208W
YGR209C
YGR210C
YGR211W
YGR214W
YGR215W
YGR217W
YGR218W
YGR219W
YGR220C
YGR222W
YGR229C
YGR231C
YGR232W
YGR233C
YGR234W
YGR235C
YGR237C
YGR238C
YGR239C
YGR240C
YGR241C
YGR243W
YGR244C
YGR246C
YGR247W
YGR248W
YGR250C
YGR251W
YGR252W
YGR253C
YGR254W
YGR255C
YGR256W
YGR257C
YGR258C
YGR260W
YGR261C
YGR262C
YGR263C
YGR264C
YGR266W
YGR267C
YGR268C
YGR269W
YGR270W
YGR271C-A
YGR271W
YGR272C
YGR274C
YGR275W
YGR277C
YGR278W
YGR279C
YGR280C
YGR281W
YGR282C
YGR283C
YGR284C
YGR285C
YGR286C
YGR295C
YHL001W
YHL002W
YHL003C
YHL004W
YHL007C
YHL008C
YHL009C
YHL011C
YHL013C
YHL014C
YHL017W
YHL018W
YHL019C
YHL020C
YHL021C
YHL025W
YHL026C
YHL027W
YHL028W
YHL029C
YHL030W
YHL032C
YHL033C
YHL034C
YHL036W
YHL038C
YHL039W
YHL040C
YHL048W
YHR001W-A
YHR003C
YHR004C
YHR005C
YHR006W
YHR007C
YHR008C
YHR009C
YHR010W
YHR011W
YHR012W
YHR013C
YHR015W
YHR018C
YHR021C
YHR023W
YHR024C
YHR025W
YHR026W
YHR027C
YHR030C
YHR031C
YHR034C
YHR036W
YHR037W
YHR038W
YHR039C
YHR039C-A
YHR040W
YHR041C
YHR042W
YHR043C
YHR045W
YHR046C
YHR047C
YHR049W
YHR051W
YHR052W
YHR053C
YHR055C
YHR057C
YHR058C
YHR059W
YHR060W
YHR061C
YHR062C
YHR063C
YHR064C
YHR066W
YHR067W
YHR068W
YHR069C
YHR070W
YHR072W
YHR072W-A
YHR073W
YHR074W
YHR077C
YHR079C
YHR082C
YHR083W
YHR084W
YHR085W
YHR086W
YHR087W
YHR089C
YHR090C
YHR097C
YHR098C
YHR101C
YHR102W
YHR103W
YHR104W
YHR105W
YHR106W
YHR107C
YHR108W
YHR110W
YHR111W
YHR112C
YHR113W
YHR114W
YHR115C
YHR116W
YHR117W
YHR118C
YHR119W
YHR120W
YHR121W
YHR122W
YHR123W
YHR127W
YHR129C
YHR131C
YHR132C
YHR132W-A
YHR133C
YHR135C
YHR136C
YHR137W
YHR138C
YHR140W
YHR141C
YHR142W
YHR143W-A
YHR144C
YHR146W
YHR147C
YHR149C
YHR152W
YHR154W
YHR155W
YHR156C
YHR158C
YHR159W
YHR161C
YHR162W
YHR163W
YHR164C
YHR165C
YHR166C
YHR167W
YHR169W
YHR170W
YHR172W
YHR174W
YHR175W
YHR178W
YHR179W
YHR181W
YHR182W
YHR183W
YHR186C
YHR187W
YHR189W
YHR190W
YHR192W
YHR193C
YHR194W
YHR195W
YHR196W
YHR197W
YHR198C
YHR199C
YHR200W
YHR201C
YHR202W
YHR203C
YHR204W
YHR205W
YHR206W
YHR207C
YHR215W
YHR216W
YIL001W
YIL002C
YIL004C
YIL005W
YIL007C
YIL008W
YIL009W
YIL010W
YIL015W
YIL016W
YIL017C
YIL019W
YIL020C
YIL021W
YIL022W
YIL026C
YIL027C
YIL030C
YIL031W
YIL033C
YIL034C
YIL035C
YIL036W
YIL037C
YIL038C
YIL039W
YIL040W
YIL041W
YIL042C
YIL043C
YIL044C
YIL045W
YIL046W
YIL047C
YIL048W
YIL050W
YIL051C
YIL052C
YIL053W
YIL055C
YIL056W
YIL057C
YIL061C
YIL062C
YIL063C
YIL064W
YIL065C
YIL066C
YIL067C
YIL068C
YIL069C
YIL070C
YIL071C
YIL074C
YIL075C
YIL076W
YIL077C
YIL078W
YIL079C
YIL083C
YIL084C
YIL087C
YIL088C
YIL090W
YIL091C
YIL092W
YIL093C
YIL094C
YIL095W
YIL096C
YIL097W
YIL098C
YIL101C
YIL103W
YIL104C
YIL105C
YIL106W
YIL107C
YIL108W
YIL109C
YIL110W
YIL111W
YIL112W
YIL113W
YIL114C
YIL115C
YIL116W
YIL117C
YIL119C
YIL121W
YIL122W
YIL123W
YIL124W
YIL125W
YIL126W
YIL127C
YIL128W
YIL129C
YIL130W
YIL131C
YIL132C
YIL133C
YIL135C
YIL136W
YIL137C
YIL138C
YIL140W
YIL143C
YIL144W
YIL145C
YIL147C
YIL148W
YIL149C
YIL150C
YIL151C
YIL153W
YIL154C
YIL155C
YIL156W
YIL157C
YIL158W
YIL159W
YIL160C
YIL161W
YIL172C
YIL173W
YIR001C
YIR002C
YIR003W
YIR004W
YIR005W
YIR006C
YIR007W
YIR009W
YIR010W
YIR011C
YIR012W
YIR014W
YIR015W
YIR017C
[truncated: 2,160 more rows]
