# Supplementary material for: Population FBA predicts metabolic phenotypes in yeast
Source: PLoS Comput Biol. 2017 Sep 8;13(9):e1005728. doi: 10.1371/journal.pcbi.1005728 (PMC5626512; doi:10.1371/journal.pcbi.1005728)
Supplement: S2 File — Full parameter set acquired after removing all unreliable fluorescence distributions for protein abundances observed in Dénervaud et. al. [42], including parameters for fluorescence distributions in individual time steps, full plots for fluorescence distributions of proteins used in our simulations and the R code developed to systematically analyze and filter “spikey” distributions. Also provided is list of shape and scale parameters for fluorescence distribution of all 3647 proteins considered reliable along with means and variances for protein count distributions. (ZIP) [file pcbi.1005728.s003.zip]

Archive with 23 entries (20 files):
- Models_Parameters/
- Models_Parameters/.DS_Store
- __MACOSX/
- __MACOSX/Models_Parameters/
- __MACOSX/Models_Parameters/._.DS_Store
- Models_Parameters/CholeskyDecomposedCorr.csv
- __MACOSX/Models_Parameters/._CholeskyDecomposedCorr.csv
- Models_Parameters/CorrelationCoefficients.csv
- __MACOSX/Models_Parameters/._CorrelationCoefficients.csv
- Models_Parameters/CorrelationCoefficients_ProteinNames.csv
- __MACOSX/Models_Parameters/._CorrelationCoefficients_ProteinNames.csv
- Models_Parameters/README.txt
- __MACOSX/Models_Parameters/._README.txt
- Models_Parameters/ShapeScaleKcats.xlsx
- __MACOSX/Models_Parameters/._ShapeScaleKcats.xlsx
- Models_Parameters/y76_C13medium.mat
- __MACOSX/Models_Parameters/._y76_C13medium.mat
- Models_Parameters/y76_C13medium.xml
- __MACOSX/Models_Parameters/._y76_C13medium.xml
- Models_Parameters/y76_SDmedium.mat
- __MACOSX/Models_Parameters/._y76_SDmedium.mat
- Models_Parameters/y76_SDmedium.xml
- __MACOSX/Models_Parameters/._y76_SDmedium.xml
