# Supplementary material for: Population FBA predicts metabolic phenotypes in yeast
Source: PLoS Comput Biol. 2017 Sep 8;13(9):e1005728. doi: 10.1371/journal.pcbi.1005728 (PMC5626512; doi:10.1371/journal.pcbi.1005728)
Supplement: S2 File — Full parameter set acquired after removing all unreliable fluorescence distributions for protein abundances observed in Dénervaud et. al. [42], including parameters for fluorescence distributions in individual time steps, full plots for fluorescence distributions of proteins used in our simulations and the R code developed to systematically analyze and filter “spikey” distributions. Also provided is list of shape and scale parameters for fluorescence distribution of all 3647 proteins considered reliable along with means and variances for protein count distributions. (ZIP) [file pcbi.1005728.s003.zip › Models_Parameters/CorrelationCoefficients.csv]

1	0.077974155	0.442461499	-0.003708593	0.185033132	0.225216011	0.459868869	-0.095549567	0.507129611	0.139874105	0.309656779	-0.049525761	-0.006532658	0.372887491	0.079027881	0.091987378	-0.02629787	0.169703604	0.380585577	0.310010231	-0.072628141	-0.216700502	0.211116677	-0.122277192	0.039705015	-0.215686783	0	0.005910623	-0.241247256	-0.089735902	-0.212714241	0.207194017	-0.232503167	0.208373427	-0.366862625	0.128946648	-0.420908843	0.389818258	-0.180796158	0.054525932	0.158612339	-0.152724965	0.10108184	0.313003358	0.460095859	0.407451941	-0.123567118	0.513503546	-0.041421036	0.286255755
0.077974155	1	0.060067624	-0.040865157	0.08346458	0.072790904	0.173345725	-0.009286594	0.039922855	0.433978834	0.071711791	0.04862324	0.081430651	-0.110328488	0.033958374	-0.05254138	0.107240488	-0.26309006	0.094033863	0.071455089	-0.128957746	0.175772837	-0.056496997	-0.012577937	0.200496258	-0.179838075	0	0.08160175	0.116203992	0.109148127	0.074581203	0.087717778	-0.042584982	0.108246196	0.079988347	0.155012933	-0.109900444	0.163681485	0.151088875	-0.006522809	-0.017388205	-0.047301594	0.002503536	-0.121792232	0.131872369	0.005039922	-0.193334775	0.12069483	0.043803401	-0.026745161
0.442461499	0.060067624	1	0.089359904	0.535215224	0.325002525	0.534371627	-0.105973368	0.727784205	0.135623393	0.431323054	-0.050134745	0.041593218	0.200634827	-0.032241256	-0.008636255	-0.063393802	0.175205463	0.400427827	0.180071263	-0.271466554	-0.283087838	0.261318194	-0.061168024	-0.008717636	-0.368110373	0	-0.050678931	-0.190517494	-0.155068003	-0.097718302	0.217322734	-0.168551657	0.288157588	-0.335263567	0.036199114	-0.489061601	0.382084163	-0.341200292	-0.005612047	0.281458401	-0.337836476	0.19437264	0.308452969	0.369248582	0.585312012	-0.264006888	0.64955736	-0.006551558	0.154703274
-0.003708593	-0.040865157	0.089359904	1	0.260000353	-0.02052409	-0.01137372	0.690633162	0.119716522	-0.069918827	-0.016265058	0.307256168	0.234217344	-0.092444366	-0.070215238	0.014053609	0.068382709	-0.025156083	0.31536055	0.038811997	-0.056821966	0.195839113	0.057389011	-0.007135287	-0.082777542	-0.142669979	0	0.01036973	0.193731973	-0.108603079	0.176533623	-0.008886294	0.248601048	0.087330693	0.178729409	0.036812782	0.002375312	-0.011762214	0.037202499	0.20671142	0.104009662	0.103143366	-0.084656918	0.161453698	0.053111974	0.035474173	-0.018832261	-0.005503147	0.073170548	0.083300224
0.185033132	0.08346458	0.535215224	0.260000353	1	0.304268121	0.398299165	0.008875673	0.371588387	0.079487053	0.316901606	0.180743124	0.162504092	-0.125973941	-0.06198092	0.001398782	0.042237449	0.050782359	0.372961468	-0.085041554	-0.252749108	-0.187197295	0.092914036	0.111974854	-0.10825638	-0.312034222	0	-0.060561518	0.081666053	-0.248047459	0.22526208	0.034891717	0.065617984	0.210633225	0.085469721	-0.004239621	-0.214364812	0.34958604	-0.189937972	-0.014662143	0.230526256	-0.11447437	0.211874556	0.089888395	0.274186739	0.156102782	-0.175393509	0.439260156	0.045521521	0.206594808
0.225216011	0.072790904	0.325002525	-0.02052409	0.304268121	1	0.592824656	-0.216069861	0.388851019	0.370074112	0.628443409	0.00045934	-0.015385738	-0.171718682	-0.091222707	-0.070734369	-0.072771637	-0.114280677	0.076762236	-0.103994945	-0.12770426	-0.389970985	0.057731095	0.13798812	-0.131629032	-0.179385072	0	0.040428669	-0.170485411	-0.320415856	-0.180694123	-0.021619338	-0.011705616	0.122889696	-0.237271139	-0.133110801	-0.340496966	0.610890089	-0.211694553	0.059466765	0.002026526	-0.30228897	0.211756343	0.218600469	0.293833107	0.026535652	-0.090575532	0.37253344	0.042434691	0.215475156
0.459868869	0.173345725	0.534371627	-0.01137372	0.398299165	0.592824656	1	-0.116739608	0.543579337	0.416553532	0.646677486	-0.035902297	0.033255944	-0.062936016	-0.005838086	-0.063098366	0.02231232	-0.031273204	0.210310356	-0.049910473	-0.209688097	-0.361321652	0.089897197	0.089497067	-0.055623522	-0.201576447	0	0.002268886	-0.193401483	-0.297392932	-0.150092321	0.09268446	-0.192270036	0.174220287	-0.301835189	0.119988128	-0.317609329	0.661873205	-0.318911351	-0.025415385	0.105651885	-0.353216939	0.176505494	0.138806535	0.500488565	0.247886275	-0.123246173	0.614881896	-0.040109436	0.286057022
-0.095549567	-0.009286594	-0.105973368	0.690633162	0.008875673	-0.216069861	-0.116739608	1	-0.140368147	-0.126834208	-0.248806133	0.381651321	0.198075343	-0.019193556	-0.014509249	0.004931583	0.210680721	-0.114418897	0.131470852	0.087822665	0.005987731	0.486056163	-0.037473518	-0.103017775	-0.04339625	-0.006728732	0	0.073151317	0.13155233	0.076671324	0.131424491	0.056170493	0.131801158	-0.027626751	0.200330479	0.191895635	0.141957358	-0.228302284	0.049468821	0.101565733	0.015730831	0.129880589	-0.248565268	-0.02477871	-0.069381757	0.005589815	0.083051867	-0.150662515	0.033022507	0.050504293
0.507129611	0.039922855	0.727784205	0.119716522	0.371588387	0.388851019	0.543579337	-0.140368147	1	0.35614063	0.562191731	0.110459332	-0.002109791	0.140485302	-0.23156855	-0.02969576	-0.190284058	0.059563987	0.330036281	0.203553784	-0.157614415	-0.356746445	0.259764848	-0.124245297	-0.048478321	-0.502413479	0	0.013658263	-0.14747637	-0.242573886	-0.106232579	0.148491833	-0.110610941	0.280019084	-0.415004855	-0.099391355	-0.578703689	0.457483095	-0.360918663	0.040584362	0.213229157	-0.486794091	0.177190003	0.341070321	0.340899118	0.404412705	-0.424670768	0.596594331	0.015170127	-0.004676078
0.139874105	0.433978834	0.135623393	-0.069918827	0.079487053	0.370074112	0.416553532	-0.126834208	0.35614063	1	0.479958993	0.090229901	0.072407613	-0.306935973	-0.047424944	-0.115317396	0.075928401	-0.326932433	-0.020053424	-0.121956149	-0.198143239	-0.173884953	-0.04892331	-0.025002339	-0.113286212	-0.342552092	0	0.148059688	0.058596067	-0.293954507	0.036979432	-0.080269168	-0.047599819	0.092818698	-0.055745169	0.032505597	-0.303616541	0.507956477	-0.064241623	0.021810106	-0.097933525	-0.286845086	0.160071025	-0.012473353	0.17130665	-0.102282738	-0.338422993	0.22697791	0.007461637	-0.03100046
0.309656779	0.071711791	0.431323054	-0.016265058	0.316901606	0.628443409	0.646677486	-0.248806133	0.562191731	0.479958993	1	-0.031689944	-0.181989464	-0.178486232	-0.214617077	-0.033280749	-0.238177557	-0.021097104	0.072920237	-0.165951856	-0.175449217	-0.546824091	0.109297104	0.018722028	-0.102259767	-0.283712442	0	0.064175589	-0.16946206	-0.335248572	-0.131459873	-0.005808458	-0.101714507	0.190470166	-0.386146619	-0.170089498	-0.535529014	0.767901628	-0.353275219	-0.016687075	0.165966015	-0.425690005	0.416123609	0.241925383	0.249492238	0.183710627	-0.288059491	0.595911782	0.048076234	0.139723113
-0.049525761	0.04862324	-0.050134745	0.307256168	0.180743124	0.00045934	-0.035902297	0.381651321	0.110459332	0.090229901	-0.031689944	1	0.126306217	-0.052642752	-0.239231151	0.007895009	0.241299308	-0.126985222	0.102965576	0.162996399	0.215308725	0.401521762	0.09167341	0.110388827	-0.07772486	-0.181919942	0	0.072832397	0.162343119	-0.002510763	0.266090174	0.041912562	0.184717376	-0.110098864	0.223481523	-0.07308073	0.002347384	-0.082561336	-0.05392067	-0.015034624	0.092378504	-0.120639267	-0.176727079	-0.111886354	-0.17296376	-0.164806128	-0.208730486	-0.004121526	0.078821964	-0.143021809
-0.006532658	0.081430651	0.041593218	0.234217344	0.162504092	-0.015385738	0.033255944	0.198075343	-0.002109791	0.072407613	-0.181989464	0.126306217	1	-0.170715107	0.325284316	-0.07920871	0.493646292	-0.080142705	0.246163475	-0.107512677	-0.054009071	0.184909404	-0.192823197	0.118292752	-0.128881861	-0.098512677	0	-0.020174826	0.29065071	-0.241331781	0.278390151	-0.127330191	0.173705091	-0.08526514	0.364854548	0.035019293	0.289311167	-0.087967104	0.112251948	0.228852366	-0.107799371	0.055656206	-0.120796069	-0.137486749	0.037177245	-0.171979857	0.016754526	-0.131017566	0.023574152	-0.107889693
0.372887491	-0.110328488	0.200634827	-0.092444366	-0.125973941	-0.171718682	-0.062936016	-0.019193556	0.140485302	-0.306935973	-0.178486232	-0.052642752	-0.170715107	1	0.049406929	0.128967804	-0.106130204	0.41409993	0.14554087	0.40466403	0.126634864	0.058323653	0.130405453	-0.164920634	0.252615389	0.194762369	0	-0.064270426	-0.282364245	0.357239365	-0.422018878	0.260140687	-0.354052944	0.101833222	-0.401582292	0.098531272	-0.1948167	-0.289714527	-0.02207277	-0.115417733	0.150637458	0.019707138	-0.132564199	0.082232879	0.267260384	0.434696107	0.015451989	0.108308596	0.042636339	0.1096325
0.079027881	0.033958374	-0.032241256	-0.070215238	-0.06198092	-0.091222707	-0.005838086	-0.014509249	-0.23156855	-0.047424944	-0.214617077	-0.239231151	0.325284316	0.049406929	1	-0.012621403	0.720091908	0.159440047	-0.109887467	-0.188076162	-0.218451613	0.016793668	-0.266856563	-0.030173293	0.069654912	0.30696561	0	-0.047290356	-0.049882347	-0.076779909	-0.121703386	-0.135009997	-0.153316556	-0.035009024	0.046409806	0.174966253	0.351550498	-0.034989115	0.154374791	0.017078096	-0.083260466	0.1944765	-0.128756395	-0.086311777	0.170256245	-0.062002653	0.278331331	-0.13916984	-0.071673907	0.108800779
0.091987378	-0.05254138	-0.008636255	0.014053609	0.001398782	-0.070734369	-0.063098366	0.004931583	-0.02969576	-0.115317396	-0.033280749	0.007895009	-0.07920871	0.128967804	-0.012621403	1	-0.062942122	0.050642025	0.03222608	0.074355824	0.122550074	0.012047154	0.049478767	-0.084530755	-0.007653839	0.079696081	0	0.079566734	-0.072856484	0.054798578	-0.087522952	0.079367251	-0.053725795	0.03047185	-0.123778963	0.049647117	-0.034404694	-0.023940775	-0.001366116	0.013204139	0.091855836	0.043428603	0.01338135	0.083059247	0.0224312	0.099774822	0.068598943	0.026060938	-0.015123047	0.122864422
-0.02629787	0.107240488	-0.063393802	0.068382709	0.042237449	-0.072771637	0.02231232	0.210680721	-0.190284058	0.075928401	-0.238177557	0.241299308	0.493646292	-0.106130204	0.720091908	-0.062942122	1	-0.017174972	-0.032865384	-0.200264602	-0.054263789	0.300888889	-0.327467424	0.07505332	-0.101498786	0.135134784	0	0.018332888	0.142872357	-0.178793434	0.144608478	-0.223619526	-0.022666987	-0.149579303	0.310234489	0.133978405	0.395711671	-0.073202223	0.15383595	0.000361144	-0.16866727	0.160898514	-0.253328626	-0.303527114	0.002578516	-0.262624224	0.163770506	-0.154502169	-0.045566702	0.028614553
0.169703604	-0.26309006	0.175205463	-0.025156083	0.050782359	-0.114280677	-0.031273204	-0.114418897	0.059563987	-0.326932433	-0.021097104	-0.126985222	-0.080142705	0.41409993	0.159440047	0.050642025	-0.017174972	1	-0.014594592	0.151264089	0.146836536	-0.269568727	0.161809392	0.165005293	-0.104039091	0.309848236	0	-0.06700376	-0.219233699	-0.033666314	-0.131828816	-0.033487615	-0.107384919	0.05423607	-0.249435459	-0.139764907	0.039691335	-0.123016826	0.030008158	-0.079350932	0.2234412	0.060511802	0.075257942	0.205965413	0.138288771	0.159016165	0.148500463	0.130353575	-0.064035081	0.214376355
0.380585577	0.094033863	0.400427827	0.31536055	0.372961468	0.076762236	0.210310356	0.131470852	0.330036281	-0.020053424	0.072920237	0.102965576	0.246163475	0.14554087	-0.109887467	0.03222608	-0.032865384	-0.014594592	1	0.274367624	-0.052144766	-0.001659068	0.173562388	-0.042275219	0.002967704	-0.348441458	0	-0.027407474	0.220685195	-0.009506969	0.182399798	0.206872963	0.085316685	0.153805884	0.05525552	0.098825366	-0.258865176	0.104282101	-0.106345462	0.155232792	0.088397865	-0.0956953	0.035969498	0.088483846	0.149875851	0.333167291	-0.144655376	0.309365489	0.005352013	0.106364711
0.310010231	0.071455089	0.180071263	0.038811997	-0.085041554	-0.103994945	-0.049910473	0.087822665	0.203553784	-0.121956149	-0.165951856	0.162996399	-0.107512677	0.40466403	-0.188076162	0.074355824	-0.200264602	0.151264089	0.274367624	1	0.132800053	0.22050523	0.320254729	-0.133967909	0.218876211	-0.03696119	0	-0.035965973	-0.144357999	0.408188929	-0.098548222	0.450315326	0.03093939	0.082301708	-0.183809024	0.178359824	-0.173142756	-0.219154901	0.14010596	0.031856709	0.223075234	-0.026930479	-0.224234976	0.301421075	0.014276426	0.398511657	-0.128427516	0.110176374	-0.027863142	-0.050988096
-0.072628141	-0.128957746	-0.271466554	-0.056821966	-0.252749108	-0.12770426	-0.209688097	0.005987731	-0.157614415	-0.198143239	-0.175449217	0.215308725	-0.054009071	0.126634864	-0.218451613	0.122550074	-0.054263789	0.146836536	-0.052144766	0.132800053	1	0.09612615	0.039877402	0.173679528	-0.096546771	0.162430236	0	0.006042561	0.014766864	0.131253379	0.105801521	-0.011065136	0.199434812	-0.135430128	0.067599946	-0.117919944	0.143507539	-0.222047071	0.190469776	0.065355543	0.026039186	0.006184248	-0.104514306	-0.097317379	-0.226130204	-0.231404758	0.016243908	-0.188563686	-0.001218188	-0.044823395
-0.216700502	0.175772837	-0.283087838	0.195839113	-0.187197295	-0.389970985	-0.361321652	0.486056163	-0.356746445	-0.173884953	-0.546824091	0.401521762	0.184909404	0.058323653	0.016793668	0.012047154	0.300888889	-0.269568727	-0.001659068	0.22050523	0.09612615	1	-0.177368292	-0.157014297	0.263746407	0.024138891	0	0.060777421	0.164375659	0.417357193	0.081933443	0.129758147	0.037650752	-0.178230199	0.339562197	0.274043369	0.254666927	-0.515202094	0.178963737	0.026871882	-0.064532614	0.229478135	-0.42495118	-0.269424388	-0.246085488	-0.086380073	0.085760382	-0.399175824	0.017553109	-0.203607357
0.211116677	-0.056496997	0.261318194	0.057389011	0.092914036	0.057731095	0.089897197	-0.037473518	0.259764848	-0.04892331	0.109297104	0.09167341	-0.192823197	0.130405453	-0.266856563	0.049478767	-0.327467424	0.161809392	0.173562388	0.320254729	0.039877402	-0.177368292	1	0.079829889	0.030607156	-0.114141336	0	-0.053291497	-0.112399149	0.014607727	-0.006532186	0.292378225	0.013662997	0.143620483	-0.199336402	0.033919222	-0.218589404	0.071066104	-0.160055443	-0.001025595	0.221265814	-0.173388709	0.039676477	0.310045435	0.035970796	0.340447635	-0.110721428	0.239823104	-0.023736127	0.080257595
-0.122277192	-0.012577937	-0.061168024	-0.007135287	0.111974854	0.13798812	0.089497067	-0.103017775	-0.124245297	-0.025002339	0.018722028	0.110388827	0.118292752	-0.164920634	-0.030173293	-0.084530755	0.07505332	0.165005293	-0.042275219	-0.133967909	0.173679528	-0.157014297	0.079829889	1	-0.136257766	0.143787919	0	-0.028397922	0.118126985	-0.220202378	0.260553752	-0.113786835	0.306407932	-0.011594778	0.246251713	-0.155140481	0.223362224	0.048088647	0.133604298	-0.037845195	0.023207694	0.078159039	0.077341653	-0.026953491	0.097337346	-0.318029104	0.078617688	-0.041802593	0.011763472	0.263370904
0.039705015	0.200496258	-0.008717636	-0.082777542	-0.10825638	-0.131629032	-0.055623522	-0.04339625	-0.048478321	-0.113286212	-0.102259767	-0.07772486	-0.128881861	0.252615389	0.069654912	-0.007653839	-0.101498786	-0.104039091	0.002967704	0.218876211	-0.096546771	0.263746407	0.030607156	-0.136257766	1	0.059785875	0	-0.069818789	-0.127579757	0.584693824	-0.26954631	0.42574482	-0.143721458	0.058425848	-0.126923051	0.199942035	-0.039104503	-0.140093076	-0.019942539	-0.060149652	0.09302278	0.022551461	-0.098520543	0.034823261	0.006530181	0.272536013	-0.039960265	-0.073579275	-0.031475687	-0.135429986
-0.215686783	-0.179838075	-0.368110373	-0.142669979	-0.312034222	-0.179385072	-0.201576447	-0.006728732	-0.502413479	-0.342552092	-0.283712442	-0.181919942	-0.098512677	0.194762369	0.30696561	0.079696081	0.135134784	0.309848236	-0.348441458	-0.03696119	0.162430236	0.024138891	-0.114141336	0.143787919	0.059785875	1	0	-0.113333746	-0.217286314	0.202930847	-0.248406094	-0.039574407	-0.149952574	-0.18410846	-0.023791655	0.110832309	0.470234447	-0.275331158	0.234658338	-0.140597259	0.016592298	0.435685986	-0.144560538	-0.020454913	-0.015191633	-0.131425314	0.475931298	-0.273286664	-0.082052499	0.162388417
0	0	0	0	0	0	0	0	0	0	0	0	0	0	0	0	0	0	0	0	0	0	0	0	0	0	1	0	0	0	0	0	0	0	0	0	0	0	0	0	0	0	0	0	0	0	0	0	0	0
0.005910623	0.08160175	-0.050678931	0.01036973	-0.060561518	0.040428669	0.002268886	0.073151317	0.013658263	0.148059688	0.064175589	0.072832397	-0.020174826	-0.064270426	-0.047290356	0.079566734	0.018332888	-0.06700376	-0.027407474	-0.035965973	0.006042561	0.060777421	-0.053291497	-0.028397922	-0.069818789	-0.113333746	0	1	0.00241141	-0.054277397	0.018788358	-0.071377116	0.032196207	-0.000291827	0.004990428	-0.025428564	-0.066418184	0.049968022	-0.017413258	0.063275056	0.023859878	-0.078895048	-0.004691786	-0.004655209	0.006648691	-0.047378251	-0.09581735	-0.017945973	0.004410232	-0.007238425
-0.241247256	0.116203992	-0.190517494	0.193731973	0.081666053	-0.170485411	-0.193401483	0.13155233	-0.14747637	0.058596067	-0.16946206	0.162343119	0.29065071	-0.282364245	-0.049882347	-0.072856484	0.142872357	-0.219233699	0.220685195	-0.144357999	0.014766864	0.164375659	-0.112399149	0.118126985	-0.127579757	-0.217286314	0	0.00241141	1	-0.160904051	0.673481034	-0.152525996	0.291716485	-0.091942402	0.533882097	-0.113320494	0.201830367	-0.150950824	0.12656215	0.05227596	-0.143726832	0.091083116	-0.103506854	-0.284194444	-0.218662461	-0.298138208	-0.051345045	-0.231301288	0.070733474	-0.190422804
-0.089735902	0.109148127	-0.155068003	-0.108603079	-0.248047459	-0.320415856	-0.297392932	0.076671324	-0.242573886	-0.293954507	-0.335248572	-0.002510763	-0.241331781	0.357239365	-0.076779909	0.054798578	-0.178793434	-0.033666314	-0.009506969	0.408188929	0.131253379	0.417357193	0.014607727	-0.220202378	0.584693824	0.202930847	0	-0.054277397	-0.160904051	1	-0.214095729	0.392700321	-0.126789722	0.015468798	-0.072674399	0.27458814	0.02738273	-0.385473559	0.151259741	-0.109623688	0.054304156	0.147734589	-0.154436716	-0.012578204	-0.154315873	0.267996786	-0.03233438	-0.160665153	-0.050651093	-0.143725015
-0.212714241	0.074581203	-0.097718302	0.176533623	0.22526208	-0.180694123	-0.150092321	0.131424491	-0.106232579	0.036979432	-0.131459873	0.266090174	0.278390151	-0.422018878	-0.121703386	-0.087522952	0.144608478	-0.131828816	0.182399798	-0.098548222	0.105801521	0.081933443	-0.006532186	0.260553752	-0.26954631	-0.248406094	0	0.018788358	0.673481034	-0.214095729	1	-0.162769667	0.521642253	-0.111861183	0.62780388	-0.14863519	0.239150455	-0.077808844	0.194265305	0.078141483	-0.007140594	0.131804109	-0.025234421	-0.188129564	-0.273889303	-0.34666075	-0.08299214	-0.094747763	-0.011276735	-0.104487441
0.207194017	0.087717778	0.217322734	-0.008886294	0.034891717	-0.021619338	0.09268446	0.056170493	0.148491833	-0.080269168	-0.005808458	0.041912562	-0.127330191	0.260140687	-0.135009997	0.079367251	-0.223619526	-0.033487615	0.206872963	0.450315326	-0.011065136	0.129758147	0.292378225	-0.113786835	0.42574482	-0.039574407	0	-0.071377116	-0.152525996	0.392700321	-0.162769667	1	-0.06652091	0.10257272	-0.206016182	0.209883603	-0.173424467	-0.108780841	-0.070509048	0.002805128	0.143897771	-0.072908403	-0.090807029	0.235572363	0.037863429	0.458272148	-0.098839526	0.162589385	-0.002822398	-0.024766959
-0.232503167	-0.042584982	-0.168551657	0.248601048	0.065617984	-0.011705616	-0.192270036	0.131801158	-0.110610941	-0.047599819	-0.101714507	0.184717376	0.173705091	-0.354052944	-0.153316556	-0.053725795	-0.022666987	-0.107384919	0.085316685	0.03093939	0.199434812	0.037650752	0.013662997	0.306407932	-0.143721458	-0.149952574	0	0.032196207	0.291716485	-0.126789722	0.521642253	-0.06652091	1	-0.015095332	0.441317906	-0.169897426	0.186033559	-0.120740766	0.219319036	0.219398981	0.096258019	0.102351282	-0.074590315	0.038746406	-0.28351138	-0.326895123	-0.022402523	-0.194096859	0.044727862	-0.071837118
0.208373427	0.108246196	0.288157588	0.087330693	0.210633225	0.122889696	0.174220287	-0.027626751	0.280019084	0.092818698	0.190470166	-0.110098864	-0.08526514	0.101833222	-0.035009024	0.03047185	-0.149579303	0.05423607	0.153805884	0.082301708	-0.135430128	-0.178230199	0.143620483	-0.011594778	0.058425848	-0.18410846	0	-0.000291827	-0.091942402	0.015468798	-0.111861183	0.10257272	-0.015095332	1	-0.182473999	0.070671864	-0.276497506	0.199864133	0.008169176	0.063533623	0.130211643	-0.114715218	0.199083737	0.215806963	0.268930975	0.252001217	-0.147232879	0.232875576	0.018062415	0.175212056
-0.366862625	0.079988347	-0.335263567	0.178729409	0.085469721	-0.237271139	-0.301835189	0.200330479	-0.415004855	-0.055745169	-0.386146619	0.223481523	0.364854548	-0.401582292	0.046409806	-0.123778963	0.310234489	-0.249435459	0.05525552	-0.183809024	0.067599946	0.339562197	-0.199336402	0.246251713	-0.126923051	-0.023791655	0	0.004990428	0.533882097	-0.072674399	0.62780388	-0.206016182	0.441317906	-0.182473999	1	0.077892214	0.484579555	-0.177533048	0.311544292	0.046440336	-0.18788022	0.370604569	-0.079433906	-0.325191603	-0.226648068	-0.459842043	0.042824164	-0.429072699	0.013667363	-0.083855289
0.128946648	0.155012933	0.036199114	0.036812782	-0.004239621	-0.133110801	0.119988128	0.191895635	-0.099391355	0.032505597	-0.170089498	-0.07308073	0.035019293	0.098531272	0.174966253	0.049647117	0.133978405	-0.139764907	0.098825366	0.178359824	-0.117919944	0.274043369	0.033919222	-0.155140481	0.199942035	0.110832309	0	-0.025428564	-0.113320494	0.27458814	-0.14863519	0.209883603	-0.169897426	0.070671864	0.077892214	1	0.163376486	-0.012795298	0.017423379	-0.046563357	-0.06343574	0.174682051	-0.029543258	-0.009745013	0.210394626	0.381110591	-0.004931846	0.086426386	-0.030040913	0.047504814
-0.420908843	-0.109900444	-0.489061601	0.002375312	-0.214364812	-0.340496966	-0.317609329	0.141957358	-0.578703689	-0.303616541	-0.535529014	0.002347384	0.289311167	-0.1948167	0.351550498	-0.034404694	0.395711671	0.039691335	-0.258865176	-0.173142756	0.143507539	0.254666927	-0.218589404	0.223362224	-0.039104503	0.470234447	0	-0.066418184	0.201830367	0.02738273	0.239150455	-0.173424467	0.186033559	-0.276497506	0.484579555	0.163376486	1	-0.412529866	0.300994185	0.003057117	-0.129163522	0.390017208	-0.246655551	-0.226391631	-0.149755379	-0.40699308	0.373333229	-0.511833943	-0.043258525	-0.064554904
0.389818258	0.163681485	0.382084163	-0.011762214	0.34958604	0.610890089	0.661873205	-0.228302284	0.457483095	0.507956477	0.767901628	-0.082561336	-0.087967104	-0.289714527	-0.034989115	-0.023940775	-0.073202223	-0.123016826	0.104282101	-0.219154901	-0.222047071	-0.515202094	0.071066104	0.048088647	-0.140093076	-0.275331158	0	0.049968022	-0.150950824	-0.385473559	-0.077808844	-0.108780841	-0.120740766	0.199864133	-0.177533048	-0.012795298	-0.412529866	1	-0.255842509	0.030221995	0.052959145	-0.269197765	0.49987734	0.208336686	0.377263227	0.125069365	-0.218220437	0.576130951	0.016554151	0.261677253
-0.180796158	0.151088875	-0.341200292	0.037202499	-0.189937972	-0.211694553	-0.318911351	0.049468821	-0.360918663	-0.064241623	-0.353275219	-0.05392067	0.112251948	-0.02207277	0.154374791	-0.001366116	0.15383595	0.030008158	-0.106345462	0.14010596	0.190469776	0.178963737	-0.160055443	0.133604298	-0.019942539	0.234658338	0	-0.017413258	0.12656215	0.151259741	0.194265305	-0.070509048	0.219319036	0.008169176	0.311544292	0.017423379	0.300994185	-0.255842509	1	0.092914849	-0.082796888	0.369342184	-0.111922707	-0.053288909	-0.123087267	-0.280229853	0.052533974	-0.306037581	0.051331419	0.017528125
0.054525932	-0.006522809	-0.005612047	0.20671142	-0.014662143	0.059466765	-0.025415385	0.101565733	0.040584362	0.021810106	-0.016687075	-0.015034624	0.228852366	-0.115417733	0.017078096	0.013204139	0.000361144	-0.079350932	0.155232792	0.031856709	0.065355543	0.026871882	-0.001025595	-0.037845195	-0.060149652	-0.140597259	0	0.063275056	0.05227596	-0.109623688	0.078141483	0.002805128	0.219398981	0.063533623	0.046440336	-0.046563357	0.003057117	0.030221995	0.092914849	1	0.104252087	0.036146465	-0.015463028	0.108659875	0.040128043	-0.004516167	0.00645527	-0.103161526	0.119681365	0.063379816
0.158612339	-0.017388205	0.281458401	0.104009662	0.230526256	0.002026526	0.105651885	0.015730831	0.213229157	-0.097933525	0.165966015	0.092378504	-0.107799371	0.150637458	-0.083260466	0.091855836	-0.16866727	0.2234412	0.088397865	0.223075234	0.026039186	-0.064532614	0.221265814	0.023207694	0.09302278	0.016592298	0	0.023859878	-0.143726832	0.054304156	-0.007140594	0.143897771	0.096258019	0.130211643	-0.18788022	-0.06343574	-0.129163522	0.052959145	-0.082796888	0.104252087	1	-0.072489653	0.026273586	0.42734393	0.204998883	0.174863909	-0.072883595	0.247218144	0.041444791	0.152513646
-0.152724965	-0.047301594	-0.337836476	0.103143366	-0.11447437	-0.30228897	-0.353216939	0.129880589	-0.486794091	-0.286845086	-0.425690005	-0.120639267	0.055656206	0.019707138	0.1944765	0.043428603	0.160898514	0.060511802	-0.0956953	-0.026930479	0.006184248	0.229478135	-0.173388709	0.078159039	0.022551461	0.435685986	0	-0.078895048	0.091083116	0.147734589	0.131804109	-0.072908403	0.102351282	-0.114715218	0.370604569	0.174682051	0.390017208	-0.269197765	0.369342184	0.036146465	-0.072489653	1	-0.123841417	-0.09232876	-0.05235671	-0.175365505	0.215488237	-0.332449069	-0.004759956	0.152420743
0.10108184	0.002503536	0.19437264	-0.084656918	0.211874556	0.211756343	0.176505494	-0.248565268	0.177190003	0.160071025	0.416123609	-0.176727079	-0.120796069	-0.132564199	-0.128756395	0.01338135	-0.253328626	0.075257942	0.035969498	-0.224234976	-0.104514306	-0.42495118	0.039676477	0.077341653	-0.098520543	-0.144560538	0	-0.004691786	-0.103506854	-0.154436716	-0.025234421	-0.090807029	-0.074590315	0.199083737	-0.079433906	-0.029543258	-0.246655551	0.49987734	-0.111922707	-0.015463028	0.026273586	-0.123841417	1	0.077851645	0.203406287	0.138873405	-0.247811067	0.34264042	0.046630469	0.125485163
0.313003358	-0.121792232	0.308452969	0.161453698	0.089888395	0.218600469	0.138806535	-0.02477871	0.341070321	-0.012473353	0.241925383	-0.111886354	-0.137486749	0.082232879	-0.086311777	0.083059247	-0.303527114	0.205965413	0.088483846	0.301421075	-0.097317379	-0.269424388	0.310045435	-0.026953491	0.034823261	-0.020454913	0	-0.004655209	-0.284194444	-0.012578204	-0.188129564	0.235572363	0.038746406	0.215806963	-0.325191603	-0.009745013	-0.226391631	0.208336686	-0.053288909	0.108659875	0.42734393	-0.09232876	0.077851645	1	0.249089805	0.272002333	-0.055071744	0.297206807	0.003035056	0.145590072
0.460095859	0.131872369	0.369248582	0.053111974	0.274186739	0.293833107	0.500488565	-0.069381757	0.340899118	0.17130665	0.249492238	-0.17296376	0.037177245	0.267260384	0.170256245	0.0224312	0.002578516	0.138288771	0.149875851	0.014276426	-0.226130204	-0.246085488	0.035970796	0.097337346	0.006530181	-0.015191633	0	0.006648691	-0.218662461	-0.154315873	-0.273889303	0.037863429	-0.28351138	0.268930975	-0.226648068	0.210394626	-0.149755379	0.377263227	-0.123087267	0.040128043	0.204998883	-0.05235671	0.203406287	0.249089805	1	0.266822661	-0.011726408	0.287171334	0.050504403	0.449720583
0.407451941	0.005039922	0.585312012	0.035474173	0.156102782	0.026535652	0.247886275	0.005589815	0.404412705	-0.102282738	0.183710627	-0.164806128	-0.171979857	0.434696107	-0.062002653	0.099774822	-0.262624224	0.159016165	0.333167291	0.398511657	-0.231404758	-0.086380073	0.340447635	-0.318029104	0.272536013	-0.131425314	0	-0.047378251	-0.298138208	0.267996786	-0.34666075	0.458272148	-0.326895123	0.252001217	-0.459842043	0.381110591	-0.40699308	0.125069365	-0.280229853	-0.004516167	0.174863909	-0.175365505	0.138873405	0.272002333	0.266822661	1	-0.172221337	0.465093916	0.004940814	0.067591025
-0.123567118	-0.193334775	-0.264006888	-0.018832261	-0.175393509	-0.090575532	-0.123246173	0.083051867	-0.424670768	-0.338422993	-0.288059491	-0.208730486	0.016754526	0.015451989	0.278331331	0.068598943	0.163770506	0.148500463	-0.144655376	-0.128427516	0.016243908	0.085760382	-0.110721428	0.078617688	-0.039960265	0.475931298	0	-0.09581735	-0.051345045	-0.03233438	-0.08299214	-0.098839526	-0.022402523	-0.147232879	0.042824164	-0.004931846	0.373333229	-0.218220437	0.052533974	0.00645527	-0.072883595	0.215488237	-0.247811067	-0.055071744	-0.011726408	-0.172221337	1	-0.275935718	-0.047485729	0.334527309
0.513503546	0.12069483	0.64955736	-0.005503147	0.439260156	0.37253344	0.614881896	-0.150662515	0.596594331	0.22697791	0.595911782	-0.004121526	-0.131017566	0.108308596	-0.13916984	0.026060938	-0.154502169	0.130353575	0.309365489	0.110176374	-0.188563686	-0.399175824	0.239823104	-0.041802593	-0.073579275	-0.273286664	0	-0.017945973	-0.231301288	-0.160665153	-0.094747763	0.162589385	-0.194096859	0.232875576	-0.429072699	0.086426386	-0.511833943	0.576130951	-0.306037581	-0.103161526	0.247218144	-0.332449069	0.34264042	0.297206807	0.287171334	0.465093916	-0.275935718	1	-0.01879354	0.153995666
-0.041421036	0.043803401	-0.006551558	0.073170548	0.045521521	0.042434691	-0.040109436	0.033022507	0.015170127	0.007461637	0.048076234	0.078821964	0.023574152	0.042636339	-0.071673907	-0.015123047	-0.045566702	-0.064035081	0.005352013	-0.027863142	-0.001218188	0.017553109	-0.023736127	0.011763472	-0.031475687	-0.082052499	0	0.004410232	0.070733474	-0.050651093	-0.011276735	-0.002822398	0.044727862	0.018062415	0.013667363	-0.030040913	-0.043258525	0.016554151	0.051331419	0.119681365	0.041444791	-0.004759956	0.046630469	0.003035056	0.050504403	0.004940814	-0.047485729	-0.01879354	1	-0.035780043
0.286255755	-0.026745161	0.154703274	0.083300224	0.206594808	0.215475156	0.286057022	0.050504293	-0.004676078	-0.03100046	0.139723113	-0.143021809	-0.107889693	0.1096325	0.108800779	0.122864422	0.028614553	0.214376355	0.106364711	-0.050988096	-0.044823395	-0.203607357	0.080257595	0.263370904	-0.135429986	0.162388417	0	-0.007238425	-0.190422804	-0.143725015	-0.104487441	-0.024766959	-0.071837118	0.175212056	-0.083855289	0.047504814	-0.064554904	0.261677253	0.017528125	0.063379816	0.152513646	0.152420743	0.125485163	0.145590072	0.449720583	0.067591025	0.334527309	0.153995666	-0.035780043	1
0.097195782	0.173473719	0.169320052	0.147075911	0.167218457	0.098440893	0.102447201	0.022351392	0.241557585	0.085145876	-0.008793255	0.143457595	0.228187338	-0.069098333	-0.077456908	-0.086494585	0.04726039	-0.135092354	0.350088731	0.179049285	-0.058943287	0.154863922	0.03842728	0.052705029	0.094528327	-0.354263586	0	0.07276326	0.205171254	-0.016850293	0.168232895	0.111812517	0.202826781	0.089301724	0.079713157	0.034960485	-0.124274543	-0.007154101	-0.045348622	0.36450881	0.073027878	-0.125673045	-0.118564063	0.069580547	-0.015569676	0.091657116	-0.123932989	0.122158684	0.073621075	-0.082146278
0.273738294	0.029194561	0.333965065	0.097974691	0.252709438	0.454673485	0.307332891	-0.10708512	0.326671214	0.170712502	0.388196656	-0.264594039	-0.013321259	-0.131820912	0.056329865	-0.040419585	-0.143561703	0.033263276	0.152707353	-0.09188381	-0.233615736	-0.397472317	0.014866913	0.131224134	-0.085830179	-0.235474957	0	0.07511385	-0.11929724	-0.263251872	-0.078286043	-0.023987757	0.10681215	0.302686147	-0.217942323	-0.131318682	-0.289405477	0.478101489	-0.019158603	0.164036547	0.209189823	-0.14576992	0.305851736	0.450123292	0.3651099	0.108118199	-0.070892633	0.326625666	0.05065729	0.339504385
-0.198428282	0.123661363	-0.126839647	0.189715004	0.133756838	-0.010808496	-0.165701204	0.040078883	-0.093495698	0.175306574	0.024394827	0.157998839	0.198301849	-0.492382881	-0.178849201	-0.031763312	0.023705396	-0.272033844	0.134910928	-0.168391167	0.068329011	0.052536403	-0.01053952	0.111515256	-0.230154476	-0.348097351	0	0.082600103	0.548031853	-0.247662537	0.648835506	-0.217342993	0.450866686	-0.074316515	0.628640694	-0.140473606	0.059342779	0.16830994	0.135565666	0.20777037	-0.136468641	0.091607334	0.174488117	-0.165287618	-0.23292008	-0.306976264	-0.139569924	-0.164572905	0.115462491	-0.070083546
-0.182523771	0.154767162	-0.030215353	0.312031131	0.32373969	-0.09177041	-0.075750028	0.269042611	0.003328705	0.112134	-0.079595237	0.384234581	0.330062155	-0.408773714	-0.173270602	-0.09396764	0.150245679	-0.229610375	0.28043377	-0.066485833	0.065038172	0.176626395	-0.008915076	0.187666921	-0.225364623	-0.393106216	0	0.052553118	0.668827713	-0.221639325	0.834809337	-0.13229331	0.527606056	-0.03950571	0.618892789	-0.128923468	0.163007623	-0.044357486	0.146693635	0.165379407	0.020600394	0.024953587	-0.099060662	-0.180974331	-0.207769577	-0.307452927	-0.151419272	-0.091042829	0.059834222	-0.112469335
0.310141706	0.078552837	0.050003062	-0.112708383	-0.125432512	0.020671932	-0.020704458	-0.187110884	0.227930544	0.135776551	0.099851861	-0.132690832	-0.160920451	0.188054126	-0.060915604	0.023354186	-0.2542331	-0.099638383	-0.002966171	0.273676048	-0.089140266	-0.087046484	0.10075372	-0.326984725	0.23015512	-0.089570399	0	-0.016633069	-0.190431205	0.25389721	-0.229170004	0.129111723	-0.134757357	0.169958993	-0.186053368	0.224682279	-0.23405024	0.189078612	0.088923415	0.021391973	0.040325306	-0.032704595	0.178024836	0.261380172	0.15601224	0.2749415	-0.275954267	0.146553768	0.026103196	-0.119983436
-0.00789567	-0.069202437	0.364359818	-0.014727384	0.148226359	-0.01612544	-0.083119387	-0.126947065	0.227359152	-0.093700845	0.095728917	-0.029237501	-0.166591961	0.197088069	-0.270530724	0.068373064	-0.327978187	0.17363906	0.140836969	0.191265535	0.089152185	-0.142807822	0.183682035	-0.013355602	0.071830718	-0.137885781	0	-0.051542506	-0.147331268	0.202985615	-0.036475195	0.218710496	0.02569817	0.154783363	-0.101873859	-0.103286764	-0.318493682	-0.00166391	0.036309956	0.021148773	0.157878001	-0.141776249	0.263070462	0.188827824	-0.085567115	0.286126177	-0.318445697	0.186856661	-0.013160042	-0.063961785
0.283080441	0.165749473	0.329204759	0.194932783	0.274970415	0.344600521	0.303258362	-0.017090715	0.460610668	0.371767031	0.391180789	0.048961102	0.042981816	-0.164550653	-0.242971778	-0.042105303	-0.185614926	-0.137319498	0.295021644	0.13130987	-0.041001628	-0.168490206	0.117566487	0.003493434	-0.090495344	-0.548769786	0	0.110975192	0.01589812	-0.163708184	0.113364102	0.01568727	0.301806607	0.251222011	-0.092154969	-0.109534667	-0.430177097	0.42048208	-0.099005677	0.209205418	0.114828569	-0.313599937	0.166620238	0.24833009	0.12548321	0.066651608	-0.285711305	0.292237867	0.056297394	0.051495112
0.23950187	0.401936412	0.20311055	-0.005898756	0.23650008	0.240487424	0.329966794	-0.119704409	0.30413014	0.547864511	0.315394474	0.010197414	0.081525133	-0.124954568	0.054203026	-0.095130489	0.078854828	0.020037984	0.139867468	-0.003086375	-0.109317682	-0.236304758	0.042319343	0.034595222	-0.139942669	-0.313174285	0	0.043149583	0.104106218	-0.242642668	0.168541439	-0.048939575	0.033949518	0.161624947	-0.038254485	-0.067148983	-0.263395651	0.355414961	0.187077314	0.041490559	0.040834792	-0.190706407	0.12074445	0.04885206	0.217072562	-0.0514562	-0.230318083	0.24837942	-0.014769162	0.093549598
-0.098689968	0.24482951	-0.007153256	0.018428677	0.046071719	-0.020424583	0.032123553	0.02656797	-0.031448166	0.270010523	0.147994471	0.095569892	-0.035161303	-0.144330057	-0.122220518	-0.040655952	-0.066271958	-0.075273418	0.019105161	0.078618699	-0.061195811	-0.002107206	0.053567734	0.029794992	-0.005382752	0.000324626	0	-0.003814588	0.053132241	0.080893952	0.107342995	0.108696221	-0.001707108	0.009338711	0.125388066	0.204552452	-0.029766709	0.149169525	0.141304302	-0.091361302	-0.054729938	0.029202417	0.210989433	-0.010037989	-0.05460836	0.092024965	-0.235461738	0.13893621	-0.011842811	-0.141993621
-0.244386683	-0.1253273	-0.481411297	-0.071596008	-0.308169409	-0.392744657	-0.486563639	0.088066434	-0.652367185	-0.414583699	-0.558550622	-0.150563481	0.07347195	0.107076735	0.456826169	0.045688622	0.3170599	0.171820593	-0.251511948	-0.04939506	0.038337256	0.264947281	-0.243294335	0.034567861	0.083582629	0.606577233	0	-0.087746106	-0.008463615	0.270411906	-0.036634747	-0.096620431	-0.022534079	-0.192111641	0.276421702	0.186998859	0.533396946	-0.433128725	0.438611703	-0.072766239	-0.210509508	0.611166559	-0.175614635	-0.160140527	-0.165551026	-0.219322277	0.362945006	-0.443901002	-0.070831934	0.033320702
0.243414307	0.120351102	0.307373819	0.165444142	0.220897034	0.016473913	-0.005662455	-0.004591933	0.366286866	0.143183691	0.145002461	0.174335779	0.089539606	0.01405675	-0.357447247	0.083125288	-0.217537445	-0.126853962	0.496637563	0.187281229	0.206788795	0.013324121	0.148924067	-0.063891898	-0.055881375	-0.512416904	0	0.052733689	0.158106779	-0.000104558	0.205533854	0.070920284	0.144173138	0.140050545	0.078947706	-0.045778341	-0.412234673	0.204185046	-0.054719596	0.145839338	0.010113953	-0.198858426	0.24860266	0.060589324	-0.010586326	0.191022787	-0.38509576	0.254985925	0.030107586	-0.111101741
-0.052008465	0.128979387	-0.186882007	-0.061253795	-0.262090945	-0.403467177	-0.362629619	0.09908219	-0.274188339	-0.289703396	-0.445193666	-0.053515565	-0.137534744	0.36436658	0.025907213	0.068706256	-0.102486024	-0.038129813	-0.01113473	0.362003279	0.032524238	0.438090455	0.007979951	-0.211696579	0.632075104	0.1690809	0	-0.024831304	-0.093598007	0.747756789	-0.179681476	0.457689353	-0.088013484	0.009990828	0.004597242	0.262988283	0.105549519	-0.452868129	0.218310092	-0.025072044	0.051118414	0.256893755	-0.205547799	0.019209598	-0.086424022	0.217991426	0.017870575	-0.266242716	-0.023007793	-0.094630503
0.079624861	0.196789864	0.245940922	0.146257243	0.044365095	-0.089075703	-0.077279214	0.058820332	0.265126476	-0.044903375	0.056943896	0.139612963	-0.163061356	0.135211804	-0.38636524	0.06483712	-0.343000067	-0.028821566	0.333884576	0.378377052	0.083192912	0.194394897	0.320053021	-0.212198293	0.319849128	-0.324770543	0	0.0658182	0.073356264	0.383841602	0.071330141	0.384977904	0.056982166	0.137887931	-0.13004153	-0.057637189	-0.341478837	-0.091602823	-0.157451511	0.038425475	0.210546553	-0.210075351	-0.051727561	0.143525409	-0.149459779	0.364151363	-0.238865943	0.095300733	-0.005264044	-0.138563902
-0.445577816	-0.098078163	-0.638828977	-0.064894272	-0.367870762	-0.433994448	-0.571880073	0.112629263	-0.76745618	-0.392817506	-0.625197297	-0.089710301	0.029895488	-0.003873359	0.282718637	0.022874122	0.210653741	0.000138363	-0.307731357	-0.079430178	0.110789532	0.3772017	-0.284252272	0.085428377	0.125020152	0.587472857	0	-0.076937059	0.073373192	0.366148176	0.016912035	-0.126276346	0.075806742	-0.225129272	0.467997354	0.229335936	0.618891888	-0.489496202	0.422395714	-0.075215257	-0.228370816	0.610539418	-0.144550042	-0.271406122	-0.231482158	-0.315738695	0.316915526	-0.619877064	-0.057533268	-0.029607854
-0.274438813	0.233777568	-0.173762899	0.063979588	0.068723325	-0.376663087	-0.297455629	0.207845037	-0.199107975	-0.049828845	-0.356536077	0.293383357	0.227316826	-0.137619077	-0.110524518	0.022666672	0.096738712	-0.297974115	0.141006512	0.076685634	0.036162606	0.48040712	-0.108567637	-0.05787506	0.244010264	-0.189254574	0	0.029322807	0.414101012	0.28509669	0.421220615	0.154553873	0.184781206	-0.126533773	0.476283324	0.081901395	0.260426804	-0.325518276	0.128748064	0.051403953	-0.077411863	0.120879716	-0.114765405	-0.287724876	-0.266272427	-0.095206169	-0.152411113	-0.270147137	0.021881376	-0.291753746
-0.198095834	-0.080073713	-0.312103871	0.171377572	-0.072644613	-0.064853886	-0.232095276	0.076815208	-0.342038514	-0.133390153	-0.313712681	-0.049639358	0.320188693	-0.211883997	0.263972502	-0.030482007	0.249043045	0.03900542	-0.012738958	-0.245239465	-0.051209059	0.068002715	-0.218375746	0.22465958	-0.220465048	0.222449786	0	0.006393606	0.268152452	-0.245102138	0.225538565	-0.304696161	0.214066408	-0.135897148	0.404199739	-0.058907337	0.444620423	-0.154109617	0.19445703	0.102689434	-0.280510352	0.35293057	-0.063001455	-0.117811538	-0.005335533	-0.381797488	0.302759405	-0.373729634	-0.029927739	0.025705225
-0.107379952	-0.061326473	-0.314352075	-0.010974511	-0.245258765	-0.496620816	-0.487400896	0.186314565	-0.430831792	-0.43463565	-0.653726408	-0.11965783	0.043850504	0.468214233	0.195709023	0.006074969	0.081187913	0.136216396	-0.043603699	0.23253929	0.108672596	0.433393789	-0.136424371	-0.081472038	0.279612892	0.324817755	0	-0.04933446	0.032794547	0.467951082	-0.131041593	0.086232823	-0.053871464	-0.035404653	0.154196929	0.337138024	0.314490684	-0.63308219	0.263178863	-0.08711233	-0.126715481	0.396412223	-0.324545241	-0.16953706	-0.069218088	0.073420401	0.168194388	-0.404834308	-0.029777458	-0.082400256
-0.24613299	0.16098544	-0.459137418	-0.082197173	-0.150460218	-0.214660229	-0.204621028	0.061674213	-0.546922822	-0.113276463	-0.375102529	-0.043024727	0.041962792	-0.008645296	0.224098807	-0.02561097	0.22734217	-0.106668469	-0.20486609	-0.087801268	-0.031904871	0.290284428	-0.301569293	0.12849774	0.110696772	0.419052344	0	-0.073286847	0.078886676	0.257791776	0.052245604	-0.128972514	-0.033509281	-0.137337497	0.371645776	0.198336871	0.410802714	-0.228696417	0.439294977	-0.132107626	-0.22913238	0.453001228	-0.09006416	-0.321106039	-0.034646154	-0.315472572	0.173145177	-0.285159394	-0.03028701	0.063242594
0.049478039	-0.129044222	-0.026139842	0.196260595	-0.046093213	-0.208930138	-0.179049406	0.294782759	-0.132569499	-0.274387381	-0.412004272	0.166151053	0.177844362	0.201825081	0.103755426	0.069879857	0.20197647	0.153270346	0.07724508	0.289279632	0.146313291	0.361326098	0.073096058	0.078442641	-0.061699529	0.123591216	0	-0.017323524	0.055680265	0.014518177	0.079284229	0.103405402	0.186497017	-0.011153871	0.15027852	0.059925567	0.242843649	-0.418575738	0.075325452	0.118804919	0.153439372	0.156140366	-0.462360906	0.131010921	0.056785431	-0.064246313	0.439103096	-0.293328084	0.004801045	0.213895023
-0.351660401	-0.118671604	-0.335132862	0.315247908	-0.121028739	-0.402497265	-0.41781607	0.439446133	-0.452501121	-0.324375583	-0.561720026	0.389488105	0.249655382	-0.07714601	0.184262189	0.04391513	0.414403728	0.065897172	-0.142565977	0.043906463	0.11563867	0.58459927	-0.06195916	0.119845011	-0.035078041	0.335378933	0	-0.01894526	0.176543655	0.080742836	0.249671896	-0.081496413	0.220927718	-0.217109941	0.530008596	0.119756922	0.589552588	-0.482573746	0.272760363	0.069005326	0.008090885	0.426681544	-0.32389611	-0.13464647	-0.208611319	-0.277793579	0.274571217	-0.472001792	0.013422049	0.005833791
-0.3551685	-0.069669437	-0.503578322	0.05848436	-0.193149424	-0.460102489	-0.529576766	0.188494293	-0.623745858	-0.294604677	-0.589378393	-0.026647886	0.202838207	-0.077824687	0.364707009	-0.021153394	0.354306024	0.078215423	-0.259498783	-0.118942479	0.03284789	0.351205097	-0.296343313	0.061963877	-0.039146155	0.408331547	0	-0.032437428	0.208528584	0.105287948	0.251311145	-0.19627866	0.168440286	-0.199002156	0.523913726	0.131203647	0.586539679	-0.456417118	0.515071086	-0.023667991	-0.14016912	0.56965316	-0.216261972	-0.208317319	-0.211507084	-0.389421692	0.26518735	-0.504451172	-0.009088956	-0.047898477
-0.206614828	-0.199228598	-0.303641289	0.025504861	-0.083588579	-0.148442095	-0.252657169	0.003803464	-0.357216771	-0.215191014	-0.122986324	-0.051606571	0.061995756	-0.102649795	0.156668127	0.058692439	0.088855181	0.228114361	-0.166126812	-0.20040254	0.137499389	-0.097547779	-0.169515122	0.252663406	-0.184173034	0.366122382	0	-0.078629807	0.04412602	-0.108599128	0.094030241	-0.194875044	0.158979256	-0.088042968	0.135137398	-0.149565066	0.313895051	-0.139608116	0.174283049	0.104769722	0.047608234	0.271565364	0.06783035	-0.047207806	-0.084397219	-0.286923911	0.251435814	-0.263386996	0.020867972	0.109849224
0.478811679	0.078711308	0.345504752	-0.070547846	0.237970221	0.280951314	0.473042975	-0.177138935	0.549686011	0.324164978	0.535558025	0.172903646	-0.195725316	0.127961872	-0.239269467	0.01367414	-0.221945463	0.162493504	0.121800509	0.12969447	0.098028443	-0.418358716	0.193743932	0.022552174	-0.050080186	-0.230961792	0	0.050693231	-0.204727127	-0.11492874	-0.072549602	0.142897119	-0.090176746	0.195987024	-0.357901353	-0.069889461	-0.45235774	0.445900671	-0.246838239	-0.075411722	0.190149635	-0.364855832	0.261345844	0.221792188	0.226707101	0.191097613	-0.352672684	0.548541427	-0.031495552	0.096387098
-0.145021311	-0.050049151	-0.387774392	-0.062163808	-0.424156878	-0.509333454	-0.595675979	0.132439315	-0.446301761	-0.41017512	-0.66115388	0.032143844	-0.017286193	0.383190376	0.05920822	0.049992678	0.005517922	0.024948053	-0.087314713	0.36690841	0.223301104	0.499771421	-0.002834453	-0.174017146	0.301906136	0.323954733	0	-0.068250783	0.020640765	0.559297073	-0.06172066	0.195275408	0.037202781	-0.147570152	0.213317616	0.232952279	0.316684491	-0.636873286	0.3575968	-0.017924566	-0.076840308	0.404649699	-0.343837754	-0.088232877	-0.234413181	0.014540269	0.112515657	-0.476519449	-0.022984912	-0.167821337
-0.31188747	-0.059402297	-0.569213204	0.010502334	-0.260845	-0.28511709	-0.431757921	0.105762581	-0.641771716	-0.218508414	-0.518106014	0.03578451	0.201815195	-0.173754536	0.250202604	0.002516043	0.310792697	-0.038978689	-0.191299737	-0.132054615	0.155407045	0.318901138	-0.272786313	0.161445977	-0.050376619	0.415321848	0	-0.033716684	0.147195983	0.082878507	0.227741685	-0.234740156	0.242537039	-0.258550048	0.612619869	0.141754713	0.605553567	-0.27025051	0.440292588	0.018736705	-0.190907409	0.554778282	-0.089678728	-0.184039087	-0.172647976	-0.463030352	0.293577732	-0.515237651	-0.001371513	0.024499976
-0.247831227	-0.195388852	-0.369084045	0.093080966	-0.332814818	-0.461286683	-0.503704862	0.218353579	-0.544600365	-0.515469265	-0.636219545	-0.164332929	0.070032099	0.239210559	0.244564174	0.129726291	0.087039745	0.194955442	-0.136103471	0.136502963	0.100591631	0.345251039	-0.064318318	0.033916645	0.099563822	0.573465695	0	-0.06389599	-0.006958231	0.303865567	-0.086116966	0.062576137	0.016210295	-0.102546734	0.198856232	0.196216394	0.501128269	-0.575479542	0.363302532	0.07181033	-0.006590102	0.511755629	-0.237239921	0.094730907	-0.061317191	-0.048347085	0.407738021	-0.495534636	-0.020040382	0.092376223
-0.359892759	-0.123050164	-0.489783538	0.035089306	-0.253588564	-0.42580194	-0.493016853	0.220106376	-0.615234165	-0.415897341	-0.612038894	0.021196656	0.163324054	0.066750191	0.346387319	0.055654951	0.328302176	0.099484693	-0.244230283	-0.025982875	0.147719895	0.376333719	-0.20734249	0.08340985	0.09188653	0.547712378	0	-0.090032817	0.05540843	0.214750867	0.000591601	-0.077471538	0.045239917	-0.211000531	0.304536712	0.140391089	0.609321798	-0.547898937	0.252423132	-0.042710529	0.013839719	0.432626645	-0.290069483	-0.139046298	-0.162564407	-0.29426014	0.400079719	-0.564076067	-0.063592148	-0.074650141
-0.277795626	-0.057652857	-0.507258856	0.027853079	-0.264718111	-0.239985117	-0.434686032	0.084932033	-0.644618498	-0.276901482	-0.453777217	-0.197347414	0.148284246	-0.098302784	0.266756547	0.070842658	0.160179489	-0.054553995	-0.12829217	-0.167058566	0.057606388	0.220979143	-0.249566577	0.081586082	0.016220153	0.46451347	0	-0.037991647	0.113136078	0.111448524	0.053853375	-0.215691922	0.128973365	-0.192280928	0.426919672	0.113127505	0.492974982	-0.242015754	0.394901443	0.086691437	-0.176020164	0.557139441	-0.072549468	-0.187732528	-0.095020157	-0.295381397	0.385288753	-0.529330975	-0.022486046	0.167934229
-0.260983104	0.005711822	-0.363919176	-0.06568806	-0.157878658	-0.326385772	-0.292360308	0.129991052	-0.632306165	-0.258690453	-0.420503116	-0.187906499	0.017784342	0.038243459	0.409058205	0.031728284	0.296285896	0.133452852	-0.305193423	-0.20732451	0.027004022	0.216488699	-0.219568919	0.114459225	-0.003411045	0.542426492	0	-0.017508021	0.036007898	0.101694261	-0.025308042	-0.201194192	-0.038708363	-0.111388031	0.28875675	0.253298824	0.457091552	-0.258459981	0.25307386	-0.053548278	0.034370343	0.463398327	-0.099682183	-0.23185244	0.048842737	-0.16504895	0.380768422	-0.343028632	-0.042587275	0.186371533
-0.013014369	0.051122918	-0.191698525	0.325049055	0.144245015	0.085637573	0.033552557	0.277752261	-0.142518174	0.073453951	-0.062498608	0.127741671	0.197866255	-0.25126502	-0.026924713	-0.008303551	0.137773861	-0.151574272	0.145959629	-0.098010238	0.004938113	0.130636907	-0.117316011	0.190269276	-0.198434165	-0.084806693	0	-0.018956341	0.345090485	-0.210465572	0.381827791	-0.161709205	0.352620898	-0.057042897	0.393946643	-0.066937833	0.096370783	0.043319114	0.101636014	0.125069301	-0.115393209	0.18299692	-0.145726168	-0.151730608	-0.056167113	-0.323205767	0.235018453	-0.170702824	0.011154518	0.278270043
-0.35929307	-0.023371851	-0.52015564	0.004901296	-0.263223927	-0.312505122	-0.367167237	0.183253631	-0.59327522	-0.252733496	-0.570055359	0.077087975	0.159921728	0.038900223	0.217092269	-0.003135799	0.304829161	-0.047298094	-0.32484745	-0.071715222	0.098244726	0.461169397	-0.344385277	0.104998694	0.075517193	0.457498589	0	-0.081755626	0.114991295	0.18822867	0.033034204	-0.120418806	0.091308711	-0.199628554	0.470727066	0.233039992	0.568745315	-0.473194771	0.315983042	-0.047669319	-0.22276276	0.472135624	-0.335012498	-0.261060134	-0.09932067	-0.334679807	0.294828992	-0.577944235	0.002033743	-0.062400716
0.014278729	-0.082989792	-0.046580873	0.093062225	-0.159404431	-0.197821465	-0.213405091	0.145654737	-0.119033587	-0.273377635	-0.34102935	-0.182606754	0.089762945	0.363192632	0.117213458	0.000965055	-0.063158889	0.063135952	0.148118132	0.18492293	-0.047560792	0.177374232	-0.006679425	-0.049543637	0.235201868	0.104730289	0	0.060252502	0.024371226	0.223517188	-0.166135451	0.139362416	0.007415193	0.106140187	-0.042085437	0.109785923	0.081678614	-0.348657872	0.114293691	0.07096128	-0.023447151	0.12869955	-0.102932133	0.083160376	0.082233114	0.166414322	0.194656658	-0.255364034	0.005967145	0.070591839
-0.38689897	0.055384571	-0.60745272	-0.026547576	-0.282851826	-0.295356586	-0.422778606	0.13849565	-0.71837431	-0.225310396	-0.498778794	-0.045161661	0.118689867	-0.198786984	0.272671183	-0.008491283	0.244257094	-0.180524397	-0.247212075	-0.029931885	0.099439199	0.371982143	-0.262672195	0.11653938	0.110695055	0.497690165	0	-0.05331962	0.171428982	0.285982103	0.149500389	-0.083542248	0.206673128	-0.221308195	0.547751307	0.218114472	0.617930003	-0.33516097	0.450167909	0.029234297	-0.149644094	0.51961361	-0.208958271	-0.20175228	-0.190242615	-0.388614115	0.318995782	-0.560288636	-0.055215495	-0.028920081
0.335168156	-0.186882972	0.467856817	0.128412413	0.211940454	-0.040015932	0.103270067	0.043996326	0.349480005	-0.33163335	0.070717055	0.005142712	-0.18100466	0.460726026	-0.160483369	0.078971525	-0.312019417	0.324839862	0.365731794	0.370086472	-0.065377689	-0.076976304	0.311948663	-0.144698803	0.220016872	-0.083872494	0	-0.113202354	-0.205696065	0.221880081	-0.201338549	0.408742481	-0.128451106	0.233751156	-0.346917411	0.053840849	-0.28092322	-0.04337978	-0.270899344	-0.011618236	0.290203301	-0.192759288	0.079657675	0.331728346	0.191607656	0.611555575	0.079554309	0.317734533	-0.02482812	0.10693186
-0.357716687	-0.006822477	-0.337988105	0.388723402	0.017597172	-0.115905536	-0.328443774	0.31707118	-0.340838514	-0.090981607	-0.294068252	0.225861028	0.266402216	-0.301155366	0.037063585	-0.03395391	0.174288822	-0.164754629	-0.040166169	-0.163099202	0.071311952	0.315804128	-0.21430772	0.191723133	-0.086379003	0.043745671	0	0.042155403	0.321823538	-0.061797481	0.330478305	-0.204775999	0.427425713	-0.116367117	0.557615777	-0.033640096	0.314959071	-0.2228938	0.257775812	0.22393299	-0.041187729	0.302613941	-0.10672984	-0.171223207	-0.174329448	-0.395217811	0.08392231	-0.420653026	0.122130307	-0.051011715
-0.065119208	0.175994309	-0.196710514	-0.05636585	0.079247791	0.16300501	0.103600801	0.051197319	-0.167890028	0.314985989	0.143051377	0.013256652	0.153643416	-0.372946605	0.156026694	-0.133382256	0.234648197	-0.159776174	-0.108599182	-0.302493721	-0.116441425	-0.091860469	-0.214352658	0.143662789	-0.21678295	-0.048391596	0	0.146973726	0.215794343	-0.287793459	0.243770534	-0.225340735	0.111656329	-0.084028265	0.255652824	0.043786999	0.099076838	0.252308321	0.123600229	0.050086142	-0.136763565	0.021223429	0.030324007	-0.106116205	-0.026788683	-0.350019205	-0.006560096	-0.026891754	0.048960001	0.016666798
0.005457008	0.096532609	0.071999701	0.111668577	0.165140811	0.034536724	0.080547972	0.054890161	0.078680329	0.097228716	0.061945232	0.130466392	0.143255224	-0.215947959	-0.089037461	-0.037467492	0.037774811	-0.100140751	0.163288591	-0.03326073	0.010558187	0.000679442	0.07479245	0.073078611	-0.042308404	-0.191639846	0	0.02472386	0.216108654	-0.10384798	0.288064386	-0.011403163	0.17641002	0.003752477	0.179320147	-0.033461591	0.001509225	0.095136073	-0.053061187	0.118605194	0.006944015	-0.049131371	0.027748388	-0.072845986	-0.062395626	-0.059065519	-0.075269716	0.053729948	0.00279641	-0.047495459
0.205826899	-0.031094837	0.291391811	0.057344321	0.034135801	-0.201165287	-0.068045056	0.045938834	0.232180093	-0.256861253	-0.067677186	0.027968773	-0.163633739	0.462483252	-0.20308822	0.096435397	-0.249304142	0.158235272	0.370021861	0.424443236	0.148839184	0.103128117	0.259120494	-0.131171442	0.275110484	-0.077118192	0	-0.068182831	-0.110705892	0.430205946	-0.138253366	0.386602184	-0.096547674	0.161418428	-0.267456717	0.144794377	-0.291924523	-0.178651981	-0.032194314	-0.061984072	0.19585896	-0.098752755	0.025293615	0.144681189	-0.035301326	0.526485159	-0.230822501	0.250884629	0.274486242	-0.086041457
-0.254955231	0.044663654	0.227475073	-0.01641483	0.338860203	1.19E-05	-0.120172494	-0.085690223	-0.081555623	-0.071184705	-0.065080816	0.033897686	0.040814443	-0.115488487	-0.077472192	-0.027335578	-0.012969636	0.084000327	-0.003958897	-0.089433227	-0.067110032	-0.006950548	-0.006546202	0.253088316	-0.041167315	-0.050345437	0	-0.058969929	0.059798607	-0.008308229	0.187904103	-0.058919383	0.174392839	0.020125363	0.334343881	-0.030672568	0.044480111	-0.013902326	0.085621926	-0.054663219	0.173852814	0.090099313	0.178562149	-0.041385603	0.000983952	-0.039480478	-0.1018575	-0.02456859	0.04151521	0.063089583
-0.016347743	0.119757197	-0.135018821	-0.08753825	-0.153230162	-0.081882553	-0.069626333	0.065437261	-0.246411828	-0.134296414	-0.186000694	-0.092124748	-0.057520938	0.031838563	0.205825666	-0.027214028	0.018798443	-0.164395052	-0.031126754	0.270188297	-0.18650991	0.217555607	0.055945704	-0.142384538	0.3684019	0.25201913	0	-0.084851326	-0.115338978	0.45837687	-0.213575885	0.320404068	-0.210583831	-0.044158695	0.0013583	0.419001955	0.160836262	-0.075968977	0.085865159	-0.11579102	-0.054001127	0.193184304	-0.052565344	0.128701455	-0.024575858	0.2459339	0.023187412	-0.039419444	-0.042726877	-0.167227808
0.041254747	0.001065354	0.101521905	0.043196518	0.140239146	2.34E-01	0.090234709	-0.098136728	0.017464586	0.089393127	0.200470655	-0.037034183	-0.029599231	-0.132326126	0.088492288	0.0623274	-0.022284274	0.12862095	0.043936868	-0.069681789	-0.056291358	-0.299516139	0.059625501	0.287577655	-0.143534095	0.022183394	0	0.019594585	-0.112310001	-0.130552006	-0.00856395	-0.129374239	0.069809528	0.137237279	0.036135494	-0.116687457	-0.108430737	0.351063177	0.126295522	0.076537479	0.215792438	-0.00116898	0.348211992	0.253410678	0.286165238	-0.070977725	-0.010838423	0.117269383	-0.015980323	0.395330716
0.311849703	0.026420639	0.291386401	0.091937951	0.215627215	0.067278133	0.186817583	0.032082901	0.237259666	-0.020102165	0.139848521	0.002677346	0.02290441	0.189527944	-0.049645796	0.053747973	-0.087520173	0.083415857	0.312058512	0.195054504	-0.004545462	-0.06966858	0.192586784	-0.133779057	0.03336227	-0.154195336	0	-0.036876351	-0.121427569	0.027853456	-0.10502441	0.174718259	-0.057732396	0.19489532	-0.204127638	0.097597493	-0.176328548	0.115029949	-0.058126759	0.275972556	0.199226677	-0.106619437	0.103723801	0.114877263	0.185750312	0.381254003	-0.093879284	0.265286912	0.113299151	0.157392597
0.187754031	0.110046491	0.08742854	-0.114459739	0.184568966	0.387533885	0.438573363	-0.24530693	0.153705003	0.337286076	0.476550176	-0.059737542	0.005504011	-0.252459441	0.043075482	-0.110790115	0.018737933	-0.017546657	-0.050518691	-0.229586832	-0.017751993	-0.388916123	-0.014994559	0.380636284	-0.127164924	-0.06054773	0	0.077221439	-0.027292564	-0.341644039	0.05733984	-0.195051014	0.120305491	0.115145803	0.025189843	-0.047732285	-0.052700446	0.593102636	-0.080619382	-0.068919452	0.05010708	-0.102606403	0.316516425	0.056064609	0.301418206	-0.127389137	-0.121813945	0.24877964	-0.039606447	0.217574577
0.111827317	0.106328744	0.168518037	0.088297659	0.388444391	0.395206004	0.447926335	-0.096158623	0.117622757	0.258994079	0.484377665	-0.067086467	0.074355528	-0.389247187	-0.104869759	-0.015446739	-0.088229851	-0.093599073	0.194898839	-0.247256531	-0.210586821	-0.347484983	-0.02528587	0.24881321	-0.225806104	-0.060764793	0	-0.029519677	-0.010816457	-0.342555004	0.128562188	-0.137728828	0.09489493	0.096099641	0.099815518	0.013871348	-0.135449388	0.600196316	-0.062674918	-0.006976618	-0.023880275	-0.00414141	0.409608583	0.094736223	0.228781845	-0.021379595	-0.071269602	0.403412821	0.039720498	0.212137
0.1299505	0.401765482	0.141094411	-0.103903257	0.225225275	0.361418003	0.427595817	-0.120415378	0.115526972	0.497361808	0.382449873	-0.078212511	0.017740834	-0.278909228	0.089560445	-0.089034102	0.084726439	-0.370597776	0.060667789	-0.195607024	-0.347320896	-0.123825599	-0.080360381	-0.024260101	0.008409282	-0.225977967	0	0.044520974	0.000194709	-0.086050857	-0.033854551	-0.03788947	-0.177306452	0.091373994	0.048731798	0.191531625	-0.231433008	0.543252869	0.001589077	-0.095970146	-0.139347417	-0.120783283	0.334167256	-0.090289684	0.222411247	0.039015328	-0.275601017	0.334891898	0.005803715	0.067454166
-0.081673105	0.057712669	-0.25235474	-0.175222331	-0.239141258	-0.291935194	-0.26612909	0.023720526	-0.28872059	-0.223802776	-0.347791726	0.087567324	-0.151730841	0.428999376	0.067226967	0.07482883	0.054846591	0.028526491	-0.044882283	0.230144211	0.288987589	0.274742909	-0.049356028	-0.023517974	0.349410287	0.285587521	0	-0.062316994	-0.100270498	0.587856996	-0.156956623	0.223471896	-0.127749536	-0.04288299	0.062542759	0.287220304	0.152082044	-0.33548077	0.252076264	-0.175092541	-0.059513256	0.165529127	-0.09340773	-0.204027393	-0.091203712	0.074426296	-0.122250497	-0.185019095	-0.049534621	-0.084766714
-0.33591942	0.116669459	-0.19468682	0.114541864	0.054205834	-0.295571996	-0.251537484	0.197855679	-0.152535893	0.024619037	-0.284704755	0.347266319	0.299167558	-0.353928431	-0.147425382	-0.110595792	0.149804631	-0.25627396	0.129072199	0.005416087	0.149919854	0.309885456	-0.010957279	0.185705264	-0.124570222	-0.24632717	0	0.037428176	0.666397593	-0.024115364	0.787452828	-0.08139864	0.454740431	-0.128207278	0.590697658	-0.061953478	0.297622574	-0.281326748	0.185743596	0.03490983	-0.098276768	0.043935637	-0.118082413	-0.274058174	-0.380462021	-0.309409881	-0.185856762	-0.235957666	-0.001095125	-0.315899015
-0.300337525	-0.087726342	-0.428600064	-0.06803716	-0.420675374	-0.543425673	-0.607328092	0.139115782	-0.475972056	-0.358735492	-0.704990901	0.013533078	0.095898132	0.253516127	0.1278113	0.026484831	0.118883415	0.023149341	-0.180472141	0.277325435	0.226842807	0.511002603	-0.078171328	-0.035540079	0.202485486	0.320253022	0	-0.064026453	0.052002463	0.467245211	-0.023100171	0.090171794	0.073569378	-0.142215723	0.24320546	0.218878309	0.42624566	-0.701580478	0.393882224	-0.071005796	-0.133698917	0.350029595	-0.304210374	-0.163470934	-0.296458804	-0.094645871	0.042362553	-0.54035443	-0.024240906	-0.234196773
0.089423461	0.01910737	0.086235711	0.189323573	0.159475746	-0.129666657	-0.114155903	0.247617538	-0.019383752	-0.142675417	-0.265923966	0.085400451	0.141109999	0.171711386	0.220610915	0.017500111	0.212468197	0.175310654	0.048841191	0.097797721	0.07185122	0.119420848	-0.049952438	0.160160562	0.000249411	-0.006083636	0	0.023127457	0.024514497	0.020839205	0.022601378	-0.018385935	0.087074584	0.152256288	0.11094931	-0.007655607	0.065051701	-0.153808722	0.161931939	0.041428074	0.193471559	0.091098024	-0.16353732	0.193609021	0.266913747	-0.065215751	0.053892559	-0.090425257	-0.060508956	0.247421331
-0.07829072	0.00016821	-0.391570203	-0.048086767	-0.242370081	-0.302958853	-0.360889951	0.05355049	-0.538877932	-0.281976612	-0.545723756	-0.118913624	0.12791577	0.192763555	0.393971707	0.033388549	0.309004722	0.096509598	-0.13263488	-0.036156453	0.094987063	0.284760085	-0.254225586	0.061704064	0.087128345	0.444762831	0	-0.051373788	0.055332962	0.165431587	-0.006223853	-0.109171329	0.035914106	-0.156663705	0.36682935	0.131926418	0.424836588	-0.336629526	0.404756887	0.02454499	-0.156802336	0.532340054	-0.214828239	-0.17776503	0.038140866	-0.277292963	0.337418265	-0.456790277	-0.069034013	0.17297818
-0.288834584	-0.10333972	-0.416161456	-0.051265168	-0.195965704	-0.127404272	-0.232164279	-0.054581037	-0.50397226	-0.127038482	-0.192491123	-0.220976891	0.058963796	-0.180829901	0.200064786	0.02439895	0.08356339	0.044639548	-0.20615762	-0.277271197	-0.003781407	-0.023088464	-0.256020125	0.202769667	-0.069188954	0.484869224	0	-0.065492166	-0.012113677	-0.004882967	-0.023684005	-0.231828967	0.06665969	-0.100645638	0.284193895	0.066062761	0.403735345	-0.072655242	0.263136462	0.006624601	-0.14919615	0.39450249	0.16370553	-0.127790229	-0.041041586	-0.312908884	0.251575839	-0.301942286	-0.029302628	0.086395883
-0.094591936	0.171443879	-0.103664623	0.330084458	0.270637067	0.266053195	0.197632726	0.281667746	-0.005598064	0.365246698	0.269129992	0.420667056	0.27203074	-0.591400387	-0.074333616	-0.040712051	0.265324355	-0.369996771	0.027898548	-0.292461141	-0.028151089	0.065665227	-0.189199918	0.232922277	-0.300761304	-0.173105714	0	0.115572114	0.278273868	-0.388274168	0.44743474	-0.258302864	0.34407531	-0.080421837	0.385153886	-0.060408139	0.045764172	0.379237763	0.008358063	0.093663781	-0.068042196	0.025569216	0.098063621	-0.09811656	-0.066132615	-0.410417702	-0.05889733	0.097195149	0.066693905	0.053473183
-0.161711057	0.030846369	-0.352026337	-0.005585524	-0.13555156	-0.28180345	-0.327746005	0.131254979	-0.546806675	-0.271993118	-0.457257964	-0.169784597	-0.026338861	0.129575657	0.325895317	0.051741275	0.188255202	0.042842757	-0.17978319	-0.091109421	-0.030218549	0.213503745	-0.189836827	0.053599067	0.127393774	0.452716035	0	-0.050157663	-0.020336279	0.263678017	-0.089561835	-0.127478546	-0.08319922	-0.065924597	0.294925069	0.284956633	0.35957687	-0.21608531	0.322742165	-0.061856072	-0.045994097	0.504534622	-0.062078919	-0.131465807	0.155215669	-0.122377713	0.28582177	-0.363246243	-0.068068038	0.302673123
-0.143397456	0.114599466	-0.123147708	0.539503468	0.007811301	-0.358545101	-0.321487226	0.727614446	-0.203798151	-0.199705409	-0.426217135	0.517920346	0.250834113	0.02446349	-0.065868091	0.031341051	0.239836834	-0.151363031	0.209167003	0.269613033	0.133851996	0.691176934	-0.025898355	-0.043035824	0.093454614	-0.108250072	0	0.07273149	0.225962137	0.248770721	0.23865829	0.135496319	0.19999833	-0.052960315	0.379169135	0.22717993	0.150730716	-0.391427867	0.154663252	0.09649096	-0.029928536	0.1772989	-0.281576547	-0.134153926	-0.224680818	0.044467905	-0.020029402	-0.243325951	0.080660881	-0.110938513
-0.006673425	-0.072209305	-0.044123932	0.02225636	-0.168679064	-0.342569603	-0.34999232	0.128321402	-0.061513414	-0.314186461	-0.414232448	0.179150264	0.029773479	0.371160204	-0.138067904	0.003462554	-0.057747174	0.109030523	0.194396146	0.472294414	0.238138253	0.397671684	0.162399359	-0.15944943	0.207402506	-0.006607822	0	-0.058988534	0.067021109	0.397822643	0.041652685	0.253841525	0.09464739	-0.072688737	0.117743916	0.126837729	0.106494916	-0.491646417	0.08861842	-0.043631789	0.091722882	0.077632718	-0.248581165	-0.013749031	-0.216292814	0.174273266	-0.078131176	-0.154085265	-0.00925188	-0.249903919
-0.139836892	0.005666289	-0.426661789	-0.054743979	-0.163779167	-0.214496073	-0.237862802	0.081012292	-0.577856925	-0.233714539	-0.419757981	-0.164111178	0.068438847	0.008443384	0.440317325	0.005670357	0.326846307	0.028091562	-0.248443243	-0.134456938	-0.112950799	0.216380735	-0.255874826	0.065193037	0.070664626	0.516150452	0	-0.087289375	0.017419868	0.149166557	-0.034552008	-0.097388829	-0.066547167	-0.141844618	0.332182661	0.226719605	0.470894122	-0.228954852	0.314047805	-0.074332137	-0.241719755	0.590935317	-0.139236862	-0.233501335	0.028622453	-0.250664479	0.372621672	-0.405063062	-0.027217763	0.216543575
-0.254015925	-0.125447091	-0.336558174	0.019812822	-0.193202292	-0.202985021	-0.23863022	0.165371746	-0.454992306	-0.351217594	-0.479874312	0.029846659	0.191044572	0.123429813	0.348546579	0.012701968	0.364006515	0.254120963	-0.284784216	-0.016484592	0.144818167	0.254135803	-0.158747094	0.24123624	-0.022656537	0.571548496	0	-0.059573278	0.024122113	0.036708952	-0.014530434	-0.097201192	0.099831531	-0.174912969	0.210968719	-0.048364063	0.57834396	-0.494947073	0.272097297	-0.002583553	0.001815496	0.339856259	-0.399564014	-0.152550452	-0.040613435	-0.335079421	0.447039105	-0.437876587	-0.027575695	0.136856367
-0.249708909	0.029318356	-0.392499588	0.033586067	-0.193471198	-0.320166199	-0.347845778	0.16867356	-0.570300396	-0.278278995	-0.581336535	-0.108074511	0.25978046	-0.019600245	0.407391092	-0.041981173	0.327925387	-0.077471825	-0.077722875	-0.02864992	-0.12882664	0.398228227	-0.240954434	0.032159315	0.16723185	0.364145361	0	-0.074345253	0.156226053	0.187375821	0.039761203	-0.052673009	0.024023285	-0.161728067	0.455135353	0.292931792	0.543471517	-0.401018742	0.287646941	0.043902655	-0.211071322	0.50503924	-0.223505311	-0.178302639	-0.021975287	-0.191811385	0.308881939	-0.492532784	-0.020578782	-0.072799078
-0.118616447	0.128655116	-0.360350679	-0.014927289	-0.052501215	-0.028490912	-0.065592071	0.061020944	-0.40903375	0.03818088	-0.234050836	-0.122394014	0.295080768	-0.147116598	0.227576176	0.001669947	0.270404018	-0.203197223	-0.135418532	-0.269560457	0.074386571	0.17944815	-0.362306721	0.13289966	-0.117496706	0.199459487	0	-0.011989513	0.170392117	-0.131855432	0.087824237	-0.253791562	0.039298433	-0.121176136	0.382336348	0.112736079	0.409847518	-0.063814459	0.238985882	0.133430393	-0.240646464	0.346906462	-0.099450495	-0.330781916	0.155932971	-0.390448664	0.200530807	-0.347378111	0.040392338	0.171591658
-0.108735685	-0.12472475	-0.095093147	0.087567803	-0.078617919	-0.367596804	-0.376159416	0.230765029	-0.156747348	-0.356281203	-0.527159607	0.145796402	0.151556579	0.257452245	-0.082382995	0.043448064	0.045077495	0.00477232	0.168956827	0.303562958	0.161541021	0.469528856	0.040233842	-0.038075382	0.155392313	0.028055371	0	-0.115605411	0.158421988	0.288345265	0.068787813	0.196760919	0.058305972	-0.061369869	0.21796192	0.100784784	0.18359676	-0.565892179	0.143674724	-0.005310689	-0.088361455	0.184292821	-0.341281468	-0.068985867	-0.198176604	0.041104449	0.067541463	-0.313380113	0.001336077	-0.171692007
-0.073751632	0.050429277	-0.257484409	-0.041298293	-0.105141922	-0.173512633	-0.140886985	0.144227843	-0.378672422	-0.233997379	-0.333093817	-0.076689175	0.18457124	0.165053275	0.266514615	-0.050976793	0.222975514	0.059978528	-0.142828856	-0.002339487	0.055114807	0.264137983	-0.18583353	0.003774385	0.136382437	0.371147253	0	-0.065566229	0.011931924	0.183135567	-0.094877357	0.047113828	-0.071229134	-0.115343615	0.18535568	0.229178791	0.374889519	-0.303787861	0.190593389	0.08804512	-0.094288494	0.324392091	-0.183087621	-0.145624295	0.072084293	-0.072004248	0.203510961	-0.274236079	0.051223386	0.012293897
-0.372399878	-0.051397591	-0.481683442	0.166726932	-0.243359003	-0.498630776	-0.545940664	0.377227814	-0.633099033	-0.385793332	-0.723630995	0.220886754	0.263597617	0.023400623	0.254263626	0.034450819	0.41465909	-0.015163825	-0.140295164	0.007540109	0.121341942	0.664447348	-0.228381283	0.072232003	0.071471833	0.440831687	0	-0.046559919	0.188571847	0.246022799	0.151418973	-0.076629942	0.134405094	-0.241315284	0.568413981	0.239377461	0.616101821	-0.594357437	0.386713652	0.013397101	-0.167868871	0.570619033	-0.313538101	-0.278440359	-0.206306387	-0.281516759	0.275816049	-0.581503715	-0.014553428	-0.094651063
-0.238671322	-0.21863586	-0.39248964	-0.07200018	-0.29775742	-0.161694061	-0.30560697	0.019332637	-0.402778497	-0.281869187	-0.312101973	-0.19529347	-0.003584561	0.109425133	0.210546336	0.047272439	0.096245768	0.164023359	-0.290303468	-0.102826126	0.146505667	0.055264015	-0.177424782	0.147004728	0.022804833	0.522265276	0	-0.067516012	-0.097661688	0.083529226	-0.182981098	-0.142927337	0.004343449	-0.117120966	0.001859569	-0.109252584	0.334800273	-0.340927617	0.217690787	-0.03324484	-0.147037549	0.303365066	-0.235222331	-0.039856329	-0.070893953	-0.273793921	0.415138917	-0.419964613	0.002219834	0.09336261
-0.089385866	-0.076061124	-0.099824351	0.036159968	0.004621503	0.184859201	-0.013993289	-0.060456956	0.012595798	0.075067349	-0.015809704	0.074285883	0.194262224	-0.127260311	-0.001993797	0.011893538	0.078339604	0.017899638	-0.114877313	-0.094454298	-0.008799609	-0.087666386	-0.076654813	0.148836266	-0.266062814	0.048356385	0	0.023033861	0.06627575	-0.305962311	0.110897508	-0.203609896	0.179948161	-0.059998803	0.123131501	-0.194967015	0.160711917	-0.004160633	0.027017039	0.052044433	-0.165102125	0.026904479	-0.026868417	0.06492706	0.092117362	-0.2560299	0.106029097	-0.130457066	0.023717824	-0.040287722
-0.384645654	0.070575787	-0.342751472	0.146896543	-0.009648423	-0.319401647	-0.366576106	0.204818977	-0.429188729	-0.142291463	-0.292634555	0.223040272	0.109512582	-0.185312988	0.035658736	-0.079439235	0.136526371	-0.055292751	-0.086336306	-0.048069287	0.078688364	0.379491687	-0.145685894	0.110730761	0.132650571	0.144874415	0	-0.020052387	0.393929748	0.228248445	0.383484623	-0.10439028	0.263509819	-0.135400963	0.513938247	0.016680549	0.329681136	-0.298353643	0.261702949	0.044319971	0.030029976	0.338806127	-0.091060511	-0.205839786	-0.247161727	-0.273652741	0.018446332	-0.383254975	0.036413065	-0.121839751
0	0	0	0	0	0	0	0	0	0	0	0	0	0	0	0	0	0	0	0	0	0	0	0	0	0	0	0	0	0	0	0	0	0	0	0	0	0	0	0	0	0	0	0	0	0	0	0	0	0
0.113968355	0.016180878	-0.041787205	-0.03266285	-0.121677424	-0.477412101	-0.326845844	0.126983026	-0.283872046	-0.404981229	-0.52745601	-0.124552341	0.02070668	0.497039964	0.237503868	0.10175952	0.130334741	0.159338628	0.174705477	0.287426836	0.044499475	0.358850557	0.008504463	-0.100360056	0.31835191	0.238566128	0	-0.124099516	-0.034204628	0.450694032	-0.062085998	0.222570366	-0.099973531	-0.009165237	0.121827822	0.334235891	0.163920668	-0.43161054	0.21295943	-0.044433451	-0.00161345	0.3356699	-0.119921423	-0.111904265	-0.005629763	0.24560972	0.150812721	-0.159460209	-0.044776134	0.090369497
0.19868035	-0.003206258	-0.016457613	-0.043275013	-0.084572859	0.006617211	0.008504818	0.033751774	-0.02171597	-0.060771086	-0.088323548	-0.050265701	-0.097126695	0.390797807	0.10954007	0.090368619	-0.018621129	0.169735866	-0.048392021	0.075770087	0.117589114	-0.063988537	0.078397408	0.081168545	0.089791053	0.112672529	0	0.009858023	-0.220450991	0.089743723	-0.240343931	0.031013701	-0.056774262	0.080124763	-0.1373877	-0.002208358	-0.047886138	-0.024907734	0.066001763	0.068931292	0.209857302	0.035799603	-0.068170251	0.111415064	0.348597595	0.007423699	0.089028629	-0.072677725	-0.000867448	0.409054939
0.049013692	0.007558367	0.135744801	-0.054570367	-0.145751805	-0.324825027	-0.29150385	0.037910046	0.069709617	-0.207677514	-0.278834601	0.082750928	-0.076945526	0.514663488	-0.069205865	0.054780823	-0.096272261	0.147890624	0.000900007	0.489420575	-0.009035552	0.28432797	0.130586368	-0.237658979	0.246857122	0.046346229	0	-0.039576052	-0.111567719	0.426756176	-0.18078233	0.261221613	-0.166306196	0.063272655	-0.187731621	0.181510109	-0.076478373	-0.433177025	0.064013629	-0.15582414	0.113034963	0.025188582	-0.195932839	0.108807259	-0.065821558	0.368962394	-0.169263142	0.039393044	-0.061566886	-0.268184497
-0.165425621	0.025092751	-0.275330548	0.142673514	-0.194567672	-0.496609524	-0.527426679	0.251024438	-0.413779914	-0.341333709	-0.631923944	0.026371666	0.221823847	0.205131108	0.088840062	0.068054765	0.075779174	-0.094508566	0.156965011	0.242015491	0.059262243	0.506372123	-0.038822674	-0.129664149	0.190296096	0.171593687	0	-0.033454939	0.212808385	0.37889492	0.104802796	0.104338825	0.129094351	-0.062181573	0.435062721	0.277357819	0.378868541	-0.527682784	0.345127155	0.108720257	-0.060923387	0.402453585	-0.280897466	-0.12231731	-0.145389107	0.032399913	0.084030598	-0.436109157	0.057771361	-0.119431537
-0.041025517	-0.091970127	-0.068556993	0.063901581	-0.221470198	-0.484572296	-0.534483769	0.149712168	-0.217773426	-0.453614991	-0.547634917	-0.058884616	0.028194931	0.429833346	0.016752661	0.064830689	-0.101564251	0.110979295	0.229057847	0.401856384	0.077807031	0.412056981	0.079782455	-0.218242053	0.327356092	0.054396168	0	-0.085035087	0.018631481	0.52768116	-0.049008101	0.291872747	0.031939391	0.024953071	0.057755745	0.216741753	0.047680531	-0.568994221	0.178240464	0.033091229	-0.033256844	0.239514416	-0.183316804	0.0228019	-0.203897857	0.329303712	0.00810918	-0.251306029	-0.007347992	-0.217343432
-0.331441933	-0.019398115	-0.423358948	0.237463071	-0.128315496	-0.403256944	-0.439103633	0.392240436	-0.588664524	-0.288253949	-0.52974839	0.280200928	0.184592024	-0.101444998	0.223172129	0.056468529	0.416150903	-0.045551459	-0.071202508	-0.117967237	0.097145578	0.555189677	-0.211358412	0.093642053	-0.017074332	0.336812696	0	-0.028155443	0.224124032	0.136293798	0.245312236	-0.178397699	0.118329488	-0.226535328	0.608513009	0.204166243	0.481867159	-0.33191143	0.315469634	0.014225875	-0.167519566	0.534975493	-0.14200367	-0.318000149	-0.197372988	-0.280810297	0.272591165	-0.444046998	0.002021337	0.037304452
-0.039655146	-0.076225294	0.005743709	0.062705515	-0.000508894	0.012647118	-0.056994349	0.009794406	0.035183594	-0.005112015	-0.074089427	0.058383034	0.11267726	-0.015510051	-0.040355172	0.006165234	0.005578869	-0.046948356	0.119132966	-0.013868698	0.066916139	0.020879145	0.025511913	0.059722378	-0.053229656	-0.101403137	0	-0.019095401	0.060293754	-0.065635024	0.07892408	-0.01709254	0.11018993	-0.026537652	0.086779256	-0.038852107	-0.041029318	-0.004463028	0.006303012	0.17371288	-0.054656912	-0.03775714	0.01055115	-0.030776007	-0.057647377	-0.059506054	-0.038266019	-0.051419034	0.006007116	-0.018892811
0.069860397	-0.014346232	0.070328977	-0.094317732	0.119460595	0.176378862	0.090657838	-0.170748149	-0.005123313	0.018099218	0.203859315	-0.209539062	-0.04344184	0.06758429	0.277325219	-0.107419959	0.067801883	0.25564501	-0.204509654	-0.163949272	-0.186293638	-0.340479108	-0.059063647	0.149070236	0.001061571	0.174185897	0	-0.024873085	-0.129935077	-0.126712985	-0.091517344	-0.121560078	-0.008486306	0.084647635	-0.113929045	-0.113372338	-0.045174368	0.218351418	0.068629996	-0.069903637	0.03809798	0.088732505	0.211188878	0.113081184	0.199694593	-0.033004986	0.031937221	0.191955786	-0.046830268	0.202710675
-0.012604687	-0.148013331	-0.146769735	-0.096934322	-0.213221943	-0.031602515	-0.191477951	-0.098025036	-0.222397196	-0.299844522	-0.158102564	-0.270504249	-0.212854408	0.428237521	0.218405942	0.06643568	-0.050050965	0.31945089	-0.171050365	0.064919192	0.03735715	-0.025773318	-0.002426735	-0.056417257	0.262014214	0.503314259	0	-0.088087891	-0.258173377	0.318253617	-0.412558126	0.033292834	-0.313860042	-0.030912401	-0.205789566	0.079603026	0.112001562	-0.17545026	0.108049184	-0.111036048	0.051342172	0.239466385	-0.005778239	0.040516436	0.116272598	0.150897328	0.197119418	-0.164926213	-0.014288604	0.09713178
-0.155701993	0.023202918	-0.31917401	-0.025110527	-0.128526151	-0.315206481	-0.404282226	0.018148178	-0.413914988	-0.179421123	-0.433839104	-0.067489461	0.222606103	0.06257828	0.471858384	0.081088237	0.412240906	0.131320698	-0.151571778	-0.100668868	0.024445934	0.218672009	-0.256581657	-0.059422488	0.010346346	0.289572856	0	-0.080745181	0.116060732	0.055360154	0.11295269	-0.212111652	-0.004350539	-0.124053227	0.292944503	0.066836973	0.380809522	-0.286844274	0.362876276	0.07585685	-0.14487833	0.394582028	-0.165171588	-0.212636857	-0.087800034	-0.262488762	0.253825687	-0.377466152	0.028026336	-0.028053138
0.395898444	-0.008762874	0.516172715	0.011245296	0.411442234	0.386549586	0.434680214	-0.148790864	0.304454696	0.053069868	0.336528493	-0.20277102	0.084210296	0.084765581	0.30420933	-0.042211181	0.150588433	0.233173261	0.189443127	-0.117196974	-0.354882135	-0.354445963	-0.015700959	0.069390311	-0.088804216	-0.078212197	0	-0.014392712	-0.165025937	-0.313388506	-0.128168125	-0.00899215	-0.195700505	0.168167975	-0.174675226	-0.030577989	-0.210923856	0.436895224	-0.13700359	0.019365987	0.061535573	-0.032192447	0.259451499	0.157921489	0.453295789	0.222689098	0.062047667	0.382255868	-0.023863785	0.392228508
-0.213961453	0.116312472	-0.133039311	0.220972753	0.098637794	-0.189803385	-0.201148696	0.136873367	-0.111413813	0.046171501	-0.17585211	0.113733282	0.273532798	-0.252480677	-0.080083297	-0.036065809	0.095267939	-0.194005143	0.296509536	-0.109756469	0.032201727	0.164514477	-0.058372347	0.048198134	-0.142288357	-0.270259818	0	0.02600427	0.829226548	-0.130039038	0.644838895	-0.143085464	0.280639759	-0.059086266	0.473017727	-0.115370876	0.142473867	-0.155431005	0.100194951	0.113772349	-0.150366336	0.058841193	-0.060932136	-0.262788019	-0.226064944	-0.234887804	-0.044874794	-0.201722614	-0.012278017	-0.163556998
-0.074008511	-0.063569637	-0.289332861	-0.115384137	-0.238302807	-0.356831426	-0.346626609	0.048722372	-0.503393412	-0.399913521	-0.542265837	-0.20032068	-0.035473117	0.405595533	0.337949025	0.072514298	0.164087618	0.233525491	-0.174313802	0.115515865	0.037487879	0.27050979	-0.062253556	-0.033155042	0.194730818	0.547205	0	-0.136310174	-0.11267765	0.350881292	-0.17975045	0.022042511	-0.172013948	-0.136905307	0.174005997	0.304600979	0.394244408	-0.394059908	0.269553877	-0.091658386	-0.059316306	0.511710304	-0.183292307	-0.152990336	0.097517961	0.008895298	0.354564346	-0.349551329	-0.041290673	0.16816217
0.108331991	0.342434395	0.285902745	0.040906306	0.108468674	-0.046634503	0.075525061	0.043642822	0.147546838	0.02118276	0.004296958	-0.114101438	-0.062891753	0.11529425	-0.086691696	-0.016595613	-0.174889366	-0.208427942	0.180186144	0.241816292	-0.19903945	0.354375901	0.109336161	-0.185532035	0.374414757	-0.226158009	0	0.013499178	-0.062883099	0.355454716	-0.147821937	0.312131498	-0.138978058	0.15878359	-0.101301647	0.273074425	-0.24000746	0.033879487	-0.074282733	0.026890215	0.218208186	-0.078115666	0.031442624	0.12396077	0.178625456	0.417073562	-0.198849827	0.162941906	0.026666009	-0.027909051
0.049510516	0.135756572	-0.014802307	-0.052757656	0.142052139	0.29059503	0.320010978	-0.058033736	-0.056078948	0.178688263	0.300630991	0.076812311	-0.074389683	-0.240554265	0.090477453	0.010011714	0.143003115	-0.132250488	0.014391623	-0.149479693	-0.060240198	-0.135295515	-0.005231396	0.120674912	-0.060273572	0.149012377	0	-0.058075602	-0.05518636	-0.066229248	0.037443554	-0.028462819	-0.072200307	-0.074497705	0.067756761	0.120298263	-0.018991316	0.444204066	-0.041101831	-0.113677473	-0.05884389	0.075670593	0.209429384	-0.079151994	0.066260733	-0.084544759	0.045987905	0.286085351	-0.032902336	0.163064612
-0.114592083	0.081797517	-0.419879107	-0.100001711	-0.186442051	-0.000445011	-0.041377484	0.086751038	-0.493295614	-0.102452035	-0.265138299	-0.127051596	0.059500145	-0.081817004	0.42424659	-0.034134739	0.319427997	-0.161239232	-0.178784449	-0.136161623	-0.100313129	0.157457883	-0.171151711	0.01753851	0.113783936	0.465704496	0	-0.075663437	-0.006440923	0.118362958	-0.096415948	-0.044649867	-0.132566111	-0.19066813	0.202955352	0.215176349	0.415726843	-0.076249705	0.169893223	-0.108696691	-0.193156509	0.357481373	-0.200865016	-0.145182985	0.038237878	-0.241700944	0.419873139	-0.270559162	-0.006672216	0.07703399
-0.310349886	-0.026722272	-0.333883215	-0.150237115	-0.164708686	-0.136078309	-0.168113341	-0.060214612	-0.430261828	-0.204361729	-0.254865873	-0.039374149	0.047092141	0.004765834	0.114694021	-0.05067156	0.1220269	0.15954443	-0.290922564	-0.069446109	0.22118492	0.089687292	-0.061611042	0.411876073	0.048753336	0.480816335	0	-0.053817846	0.003316685	0.110092866	0.098039386	-0.059214101	0.252834366	-0.137878106	0.341480064	0.073288491	0.474999912	-0.282711245	0.298096307	-0.135339242	0.025008207	0.319789328	-0.156515734	-0.128990416	-0.040624779	-0.294355037	0.218071657	-0.299610553	0.018183701	0.016300023
0.354000421	0.215060948	0.43778129	0.133482643	0.493817687	0.267878909	0.424943556	-0.055172008	0.534809366	0.421338524	0.320978209	0.249756308	0.221484415	-0.194569692	-0.172553638	-0.050283207	0.07919533	-0.250553805	0.442975688	0.036646621	-0.228546752	-0.08003674	0.095995164	-0.018168629	-0.169985129	-0.578702842	0	0.057464987	0.292209179	-0.333531135	0.321501923	-0.009356409	0.03513697	0.136068496	0.148058981	0.035259976	-0.317210992	0.431412687	-0.225896516	0.02912544	-0.009445525	-0.257085073	0.190327203	-0.015049462	0.241702802	0.106731372	-0.340424784	0.413141954	0.002083879	-0.023617604
-0.249209347	0.022041313	-0.224763904	0.230898736	-0.137873345	-0.461362929	-0.4452532	0.470242769	-0.329294697	-0.268418714	-0.596392872	0.467530354	0.255603867	0.090380316	0.023998845	0.011484563	0.312570735	-0.138957879	0.031976579	0.225889654	0.090768251	0.791575119	-0.052205296	-0.04447403	0.147040324	0.094056555	0	-0.000761287	0.213512637	0.296290338	0.157980912	0.109471921	0.073367048	-0.182551825	0.444445133	0.274645103	0.344587019	-0.555612203	0.19634041	0.000900152	-0.101055986	0.30147646	-0.33522395	-0.232227966	-0.235551188	-0.030315781	0.033942371	-0.393325185	0.008970906	-0.238048478
-0.030836491	-0.015865474	-0.025622714	0.251727107	0.047503687	-0.157724534	-0.139194771	0.277788457	-0.071191489	-0.111411432	-0.253685482	0.19756436	0.283752872	0.076139488	0.046544497	-0.02791045	0.182056939	-0.072254747	0.221010453	0.109267225	-0.027266602	0.341980047	-0.055595629	-0.055785758	0.02824763	0.001098307	0	-0.057919981	0.17984648	0.032435247	0.091777099	0.057645354	0.082449499	-0.051259111	0.234923395	0.148750547	0.176155402	-0.280631224	0.063391945	0.137646756	0.024161138	0.138559444	-0.22382458	-0.093700613	0.023378089	-0.012218019	0.066939317	-0.177431088	0.105493475	-0.111533479
-0.307474413	-0.02715929	-0.48071066	-0.072518419	-0.306143438	-0.293009745	-0.382538816	0.041370922	-0.474151102	-0.130007488	-0.351751555	-0.084244555	0.089679702	-0.086548661	0.345926359	0.032079594	0.182412355	-0.02496124	-0.434750644	-0.12955343	-0.017281265	0.147167363	-0.176805256	0.033494123	0.129161524	0.422133772	0	-0.034179786	-0.005354556	0.147776939	-0.050591823	-0.102915896	0.054315669	-0.10121237	0.27184897	0.139182475	0.503332716	-0.272752013	0.290875481	-0.006981458	-0.098789009	0.325300906	-0.014023484	0.008471113	-0.063196824	-0.300718166	0.105699117	-0.465052067	-0.036119645	-0.11258333
-0.322858666	0.188515415	-0.34851815	-0.074291102	-0.103602222	-0.112426801	-0.103548363	0.017655024	-0.414504968	0.114318064	-0.132944839	-0.07972655	0.123188078	-0.278405958	0.261246582	-0.057183826	0.241253508	-0.091519301	-0.306738997	-0.191287746	-0.122809878	0.119092407	-0.224011546	0.098440501	0.036308978	0.316448962	0	-0.045407358	0.102361982	0.066767359	0.098130976	-0.12512342	0.018223576	-0.117791211	0.319476219	0.20281207	0.405641209	-0.022101417	0.34422363	-0.064351777	-0.157625654	0.284640061	0.054844951	-0.160231909	-0.035247214	-0.272878483	0.042699698	-0.213649826	-0.016830678	-0.099888911
-0.143397333	0.082143787	-0.189604862	0.422525353	0.075340157	-0.281964131	-0.218854663	0.641270489	-0.243207754	-0.108560256	-0.361294471	0.656953869	0.254322837	-0.138308529	0.042912099	0.029981464	0.421358366	-0.22595477	0.151522965	0.090690738	0.077734503	0.665828589	-0.068622792	0.026900823	0.020276067	-0.061025021	0	0.042869678	0.263621226	0.10992754	0.298830434	0.029925373	0.167626082	-0.140818561	0.482916152	0.24497656	0.255316237	-0.238303424	0.100868422	0.060261051	-0.061256551	0.202219628	-0.209178688	-0.220832847	-0.200627021	-0.107543729	0.004342801	-0.224235955	0.021335508	-0.087304279
-0.179578893	0.018760405	-0.381328117	-0.018880004	-0.126750738	-0.317227842	-0.355544901	0.059699867	-0.532735851	-0.268721606	-0.406655878	-0.145812798	0.057984929	-0.005810565	0.201415918	0.058494575	0.096881192	0.136897964	-0.098483189	0.130672989	0.08964778	0.187171499	-0.094548992	0.130795929	0.079897958	0.457954385	0	-0.097951656	0.038505027	0.259914625	0.093939058	-0.014151572	0.125214778	-0.0699419	0.349860641	0.244279088	0.390782572	-0.237513954	0.532525637	-0.033786867	-0.071689009	0.476745962	0.044243444	-0.0783817	-0.069671913	-0.118618136	0.177537741	-0.264220707	-0.03865278	0.038924302
0.17730156	0.007933947	0.318502364	0.02048488	-0.006027358	-0.109607005	0.019126879	0.052291241	0.194352405	-0.17586049	-0.031525401	-0.096690913	-0.119344238	0.403831651	-0.051065021	0.096318833	-0.245461124	0.048179229	0.213317824	0.375705197	-0.195363028	0.109980616	0.209675308	-0.281173167	0.357375823	-0.005133513	0	-0.089550591	-0.205730151	0.376315505	-0.356644239	0.460949521	-0.322869796	0.137672747	-0.345017179	0.319574934	-0.217412831	-0.138820592	-0.201249595	-0.067089447	0.04087164	-0.087199264	-0.029266765	0.224893817	0.138497189	0.696766998	-0.054570745	0.176073885	-0.042848617	-0.140040787
-0.366924973	0.005736343	-0.443233036	0.065521373	-0.267566401	-0.411854928	-0.475487667	0.196504884	-0.619163205	-0.270607034	-0.633237784	-0.054293306	0.320949808	-0.055907591	0.367071966	-0.051240416	0.34976446	-0.055694932	-0.16038221	-0.048782651	-0.028858925	0.451172917	-0.211745336	0.014145475	0.074867797	0.394544656	0	-0.032223894	0.171012531	0.159574989	0.099828966	-0.148222531	0.12406644	-0.21352658	0.506407772	0.260756171	0.616309996	-0.502594671	0.372885383	0.069173784	-0.140982764	0.502762757	-0.299766684	-0.221030874	-0.151414582	-0.253178658	0.303079955	-0.559066828	-0.017566597	-0.105306644
-0.095885959	0.045018806	-0.071978086	-0.061984541	0.051989886	0.166226376	0.087228712	-0.083273688	-0.241032784	-0.034315217	0.087240549	-0.075027889	0.077747407	-0.188376903	0.260548884	-0.031013924	0.188398938	0.18311844	-0.183489471	-0.185530028	-0.05511348	-0.18994772	-0.039784007	0.466157347	-0.043082155	0.392613231	0	-0.04777636	-0.017505376	-0.139829151	0.061698496	-0.104451309	0.068941895	-0.024010031	0.199940848	-0.050697503	0.255259043	0.182842117	0.186894364	-0.031467382	0.097425419	0.256125227	0.194660674	0.076293381	0.142817299	-0.24497579	0.133394436	-0.031782809	-0.00238497	0.268072109
0.446988737	-0.080413195	0.495857949	0.118163019	0.203006759	-0.028414105	0.097917069	0.026999413	0.433132016	-0.150564398	0.078606664	-0.01697057	-0.015319794	0.349043291	-0.191775871	0.089108543	-0.241504638	0.193586221	0.476865414	0.379511891	0.013520044	-0.066130778	0.293268934	-0.198453634	0.007575788	-0.323765872	0	-0.005427299	-0.067865071	0.033809103	-0.035287095	0.232189249	-0.052326846	0.224127136	-0.305630921	-0.030460643	-0.386752684	-0.007899818	-0.238943383	0.162094729	0.229586063	-0.230797018	-0.015207933	0.25608097	0.172236568	0.514574674	-0.018982217	0.314888511	0.025360995	0.084924344
-0.346287686	-0.029201916	-0.562753082	-0.056022862	-0.313874647	-0.366759425	-0.501347175	0.087812103	-0.723306646	-0.346476254	-0.569582023	-0.156989245	0.010800333	-0.049719307	0.276912325	0.026446708	0.156545659	-0.059871853	-0.238117432	-0.030987061	0.026924121	0.364177925	-0.184272738	0.0054661	0.156895256	0.516062638	0	-0.082627779	0.065852695	0.365043316	0.025020323	-0.07051839	0.066997682	-0.196502814	0.471412163	0.234007476	0.531726088	-0.353388262	0.442014565	-0.03034845	-0.17704206	0.597994289	-0.100755294	-0.180268981	-0.18244485	-0.262893988	0.322521713	-0.53142987	-0.017874681	0.003268481
-0.00090674	0.057448158	-0.08577769	0.105828163	0.000548302	0.024527297	-0.089644716	0.011553112	-0.195791482	-0.025925142	-0.096764425	-0.080533909	0.278063049	-0.209301101	0.242944026	0.078321301	0.201630836	-0.0980781	-0.011566813	-0.178149575	0.058175053	0.064326488	-0.120973475	0.170708488	-0.110794047	0.075960163	0	-0.02257524	0.070404322	-0.195408996	0.092986022	-0.11375726	0.061886202	-0.047266902	0.258999783	-0.018289895	0.225293622	0.075325133	0.21834603	0.19837534	-0.143800476	0.22429169	0.017760777	0.044479074	0.048959632	-0.236130616	0.141173896	-0.139902991	0.009161576	0.067712727
-0.453067472	-0.018569366	-0.495697382	-0.046035244	-0.240325196	-0.085160861	-0.238294281	0.096364962	-0.49363746	-0.065899345	-0.299190811	0.074252812	0.207414435	-0.27543905	0.266634092	-0.097124459	0.345407191	-0.014728722	-0.468435117	-0.199646269	0.133431226	0.179800868	-0.23957598	0.343248472	-0.062179645	0.384371239	0	0.014790703	0.152206792	-0.064904395	0.18221195	-0.2052896	0.252065814	-0.227578975	0.403519854	-0.065056717	0.604708735	-0.2936795	0.342062778	0.058850757	-0.098304229	0.324589426	-0.279480666	-0.132446479	-0.175004482	-0.588795121	0.209548447	-0.501855982	-0.005819131	-0.032624223
0.128897445	0.025247986	-0.157841315	0.019431487	-0.169644862	-0.147067827	-0.257809917	0.060568185	-0.102906265	-0.114549132	-0.298730343	-0.215495536	0.062878523	0.189896368	0.122301683	0.030109965	-0.08582706	-0.103824107	0.076017395	0.244617902	-0.023670885	0.159585498	0.011547345	-0.145664046	0.204556006	-0.035191661	0	-0.020048211	-0.025700029	0.276726752	-0.137332672	0.144696743	0.107772406	0.108917662	-0.001282658	0.200804443	0.016011457	-0.207138866	0.17573135	0.109329075	-0.067910689	0.176471065	-0.118554293	0.125057005	0.021803183	0.059926923	0.060462869	-0.23029697	0.015014079	-0.078409059
-0.034638779	0.1656192	-0.012067009	-0.054286097	-0.126020674	-0.277527719	-0.138441981	0.149627713	-0.114195402	-0.134432022	-0.347720944	0.02158695	0.040443613	0.240760641	0.024230123	0.054949782	0.008997789	-0.242066475	0.099683857	0.318900706	-0.078106469	0.507635946	-0.034415709	-0.251285261	0.433064985	0.000610645	0	-0.09128365	-0.022616183	0.544401658	-0.16677325	0.433000095	-0.17981524	0.017110059	0.034838402	0.479873489	0.046269227	-0.355886694	0.055769551	-0.085408913	-0.139183825	0.07304119	-0.192419419	-0.112904679	-0.075008567	0.393059304	-0.129068047	-0.098363656	0.000862988	-0.255065646
0.218402499	0.040430088	0.072809453	0.022395774	-0.035217698	-0.313640568	-0.208583813	0.148621488	-0.003069147	-0.229976339	-0.35193232	0.07004599	0.122261536	0.404998576	0.006302953	0.098637071	0.010729265	-0.005336873	0.3830703	0.36470698	0.075012336	0.349845765	0.0268086	-0.272164652	0.186366495	-0.120408343	0	-0.009444593	0.078505447	0.305044021	0.013148041	0.273699772	-0.04636455	0.035301138	-0.008473664	0.184626913	-0.030317619	-0.37567688	0.075759587	0.117265908	0.03227235	0.04062825	-0.196321508	-0.098504674	-0.060711493	0.298075747	-0.065370032	-0.036743285	-0.007593302	-0.097297298
-0.209399218	-0.08935089	-0.418439993	0.006273191	-0.263015161	-0.315873425	-0.387047836	0.121524094	-0.534388128	-0.347326484	-0.616653413	-0.126591392	0.216177042	0.105169991	0.436118653	0.037812992	0.335737121	0.050131792	-0.189270098	0.02492761	-0.018305564	0.345925521	-0.218402865	0.05805012	0.104601654	0.522693156	0	-0.110563379	0.039863027	0.172579721	-0.037643576	-0.042290327	0.024840709	-0.179337918	0.359260499	0.228696339	0.602536143	-0.500609589	0.374243394	0.018075288	-0.171237124	0.530164504	-0.307138336	-0.1562254	-0.01199452	-0.244381258	0.395599659	-0.558518879	-0.032609844	0.042477139
-0.369422555	0.138924011	-0.196687887	0.136923479	0.052201788	-0.337521506	-0.382448448	0.199024948	-0.265019728	-0.082766075	-0.392278719	0.217019943	0.340646656	-0.242732222	-0.117223718	-0.090954582	0.127129031	-0.267088119	0.179113856	-0.073812794	0.105158828	0.400758111	-0.095800277	0.092369375	-0.07158995	-0.242477398	0	0.046655469	0.580512038	0.004216051	0.557235247	-0.0833382	0.317839005	-0.105403276	0.676917267	0.028178816	0.311774485	-0.311035258	0.187597444	0.164030703	-0.158000886	0.172490777	-0.060298469	-0.362794904	-0.283564795	-0.227558629	-0.11757255	-0.37095906	0.27574082	-0.267763793
-0.293978323	0.125351995	-0.393364316	-0.084125225	-0.321174042	-0.227593446	-0.264382744	0.125341757	-0.3388963	-0.013570866	-0.420757237	0.119472606	0.035193467	0.129959312	0.104673062	-0.016579981	0.158565939	-0.146922839	-0.215668814	0.207798872	0.14866679	0.413340914	-0.155509021	-0.056449659	0.263482261	0.371250616	0	-0.048241873	-0.049388859	0.426460326	-0.125037077	0.140442136	-0.073847139	-0.143126297	0.136748485	0.34231683	0.368454533	-0.440625013	0.326182017	-0.117772155	-0.191146979	0.200984358	-0.320667809	-0.156278586	-0.166918468	-0.092359702	0.070372078	-0.359475767	-0.044615238	-0.240359912
-0.14732893	-0.033833648	-0.219440691	0.038064709	-0.278582625	-0.462680531	-0.488118399	0.251342929	-0.328148089	-0.370433023	-0.585214777	-0.052920379	0.033129673	0.425010814	0.163364088	0.007597083	0.051951001	0.122467099	-0.104213765	0.247714754	0.09734588	0.383746124	-0.073830532	0.020840386	0.266523518	0.264243913	0	-0.010776477	-0.027443005	0.432580837	-0.171365031	0.14675384	-0.017701529	0.052678778	0.082202192	0.176513035	0.228067858	-0.57949702	0.278565806	-0.006970867	0.064633917	0.251698073	-0.281223329	0.065497102	0.03062892	0.065528458	0.084345056	-0.40461189	0.005360725	0.025393014
-0.320566108	0.049023675	-0.194472072	0.180981856	0.090180483	-0.374441265	-0.3965161	0.257704308	-0.251419397	-0.142650866	-0.393964861	0.289655619	0.346949613	-0.252183406	-0.090843707	-0.046320015	0.178346658	-0.16343727	0.164430219	-0.046104219	0.156693884	0.388137499	-0.073299421	0.151006531	-0.130674406	-0.20298543	0	0.05167037	0.638704777	-0.054405861	0.658812258	-0.124367769	0.384647925	-0.109145072	0.681586743	-0.035009342	0.336052194	-0.353400005	0.167573566	0.101128741	-0.080076382	0.171748636	-0.098177661	-0.305599453	-0.291590467	-0.276126322	-0.078986392	-0.347073111	0.007779025	-0.231638733
-0.387214084	-0.120347286	-0.420065671	0.015787008	-0.218185846	-0.304454416	-0.443335362	0.09978493	-0.647468746	-0.418340799	-0.382868922	-0.21686712	-0.07503184	0.038094685	0.219183243	0.002046742	0.041217983	0.222129264	-0.268738973	-0.078113044	0.05582885	0.140497239	-0.112250477	0.214142589	0.162447252	0.619519756	0	-0.103512455	0.002683899	0.285719323	-0.045932488	-0.054185625	0.089528474	-0.109330712	0.271232817	0.084393295	0.438853401	-0.360739796	0.326063393	-0.031100395	0.016828037	0.5471206	-0.092994342	-0.030404144	-0.17792676	-0.16907763	0.328762117	-0.455830485	0.004761612	0.156161043
-0.498402651	0.206846935	-0.406591054	0.057717662	-0.183907772	-0.344554	-0.446181559	0.215528303	-0.477946341	-0.069483764	-0.437544419	0.059114765	0.1192739	-0.226385118	0.066748425	-0.067735033	0.08635319	-0.340579382	-0.141676394	0.034165673	-0.07709191	0.436164019	-0.126154461	-0.04648174	0.210107425	0.094752767	0	-0.013619201	0.363410485	0.305373077	0.235772217	0.024276928	0.183138733	-0.111591764	0.501272013	0.16569627	0.380589539	-0.379072364	0.30119301	0.00589949	-0.16023814	0.284050467	-0.232538539	-0.18227026	-0.295261033	-0.155244641	0.022250201	-0.5151969	0.056222666	-0.292974246
0.093503451	-0.066230391	0.096438646	0.078873798	-0.004647549	0.03059867	-0.037075357	0.080117173	0.075739626	-0.100982195	0.001963161	0.023886779	-0.071461059	0.20621924	-0.050687526	0.09956431	-0.086034809	0.138748626	0.114368553	0.217412367	0.113940712	-0.004403008	0.073979971	0.092751765	0.030292539	0.007887351	0	0.000283208	-0.059321538	0.092853766	-0.077618034	0.109898852	0.117517169	0.135516463	-0.127555946	0.024078107	-0.070160618	-0.081183288	0.100491067	0.057659306	0.313843321	-0.001611692	-0.017163359	0.293252106	0.129615037	0.099127897	-0.030658833	0.030088219	0.160025027	0.188409443
-0.191459737	0.055246448	-0.138125556	-0.050827676	0.035308633	-0.018685336	0.014290543	-0.039903224	-0.108836574	0.038020871	-0.018246406	0.157385335	0.005100086	-0.110457031	0.032608329	-0.107276884	0.061745518	-0.023993133	-0.265178004	-0.164540143	-0.021002829	0.025195293	-0.094903782	0.210470517	0.074321295	0.15338489	0	-0.037955839	-0.004410704	0.00608718	0.046491928	-0.04088869	0.075534225	-0.055211727	0.223161241	-0.017904778	0.238432317	-0.023755097	-0.053345393	-0.072826918	0.026787416	0.056540394	0.074893515	-0.074767995	0.054044141	-0.214602889	-0.045525728	-0.123043397	-0.019843593	-0.083107397
0.007389388	-0.13152408	0.038266374	0.035090432	-0.153032677	-0.299185317	-0.317624868	0.136161624	-0.004480543	-0.359473889	-0.226743939	0.084636441	-0.121380326	0.53229605	-0.074699571	0.067637017	-0.15721513	0.305467136	0.04382174	0.346691072	0.152385763	0.1552879	0.159471733	0.10173588	0.249150416	0.221444609	0	-0.019524068	-0.139466139	0.402346959	-0.215837517	0.24912317	-0.075775758	0.075654239	-0.214708417	0.018190302	-0.066982115	-0.402240319	0.024362217	-0.08512056	0.282154348	0.012175291	-0.084355491	0.217457065	-0.015427636	0.291852008	-0.060194246	-0.017247071	0.059225485	-0.025656525
-0.190099442	-0.052474325	-0.378011634	-0.051287493	-0.345072397	-0.46795575	-0.461752663	0.213766104	-0.589496036	-0.457307243	-0.705910065	-0.105776623	0.085233516	0.368559016	0.321444769	0.042221442	0.243574097	0.091644444	-0.115975136	0.184544967	0.169127371	0.504914626	-0.154593775	0.012339622	0.259870949	0.530297466	0	-0.065987167	-0.021113542	0.469247293	-0.15011994	0.123871542	-0.034500881	-0.109090875	0.225973921	0.327409086	0.485106962	-0.662433674	0.36825824	-0.032959792	-0.058517499	0.470292255	-0.401104638	-0.153048488	-0.068305142	-0.044252002	0.314219649	-0.507933457	-0.04622917	0.054041944
0.595088494	0.050542056	0.556571271	0.040963648	0.128125532	0.170584181	0.262541497	-0.039087703	0.575006938	0.024817452	0.196360625	0.052849897	-0.058048537	0.468444758	-0.116886522	0.082381782	-0.226701906	0.078636554	0.437816061	0.582557303	-0.067961344	-0.041474391	0.366264689	-0.171051093	0.229271799	-0.301138469	0	0.009129946	-0.253330891	0.19598119	-0.273192058	0.477393289	-0.189844715	0.272060455	-0.45963441	0.089650061	-0.501895842	0.115441651	-0.180948811	0.058042022	0.301565494	-0.306307543	-0.015113473	0.475780307	0.288766245	0.591110869	-0.298558005	0.454495297	-0.043618137	0.040583651
0.077824455	0.126074586	-0.094718258	-0.062614822	-0.046415681	0.039659948	0.124339852	0.089768559	-0.099245047	-0.012112387	-0.052219422	0.049384459	-0.083455127	0.147985055	0.149146173	-0.013915477	0.120643117	-0.10002336	-0.022888018	0.242427334	-0.087843934	0.177857477	-0.058382498	-0.130486251	0.173028563	0.26671268	0	-0.055230547	-0.182328703	0.29670715	-0.235448414	0.177333868	-0.248288395	-0.060332969	-0.055885494	0.304457888	0.113076131	-0.047492885	0.026548757	-0.226730646	0.101939599	0.079963978	-0.157683938	0.052138049	0.154158257	0.093083353	0.087650918	0.042755827	-0.057911708	0.004815708
0.225828584	0.034185543	0.118852334	-0.060815057	0.119705695	0.160874359	0.187539651	-0.087795156	0.026242528	0.077781028	0.152767555	-0.194115432	0.168340839	-0.038892478	0.3476631	-0.047691432	0.270201923	0.118295383	0.060605924	-0.169434767	-0.171663699	-0.195410291	-0.144076649	0.062887786	-0.070721404	0.082115688	0	-0.038056777	-0.031455101	-0.248063964	-0.049344195	-0.162946767	-0.151870377	-0.006932654	-0.060258005	-0.116958759	-0.035463809	0.232843595	-0.002546612	-0.013273799	-0.059294704	0.105041972	0.04619911	-0.00170398	0.168880465	-0.102101405	0.168176	0.144586402	-0.019460182	0.204130373
0.145563036	-0.062962482	0.216600344	0.159735525	-0.008377937	-0.286719336	-0.172271608	0.190286319	0.109352596	-0.338686249	-0.260305127	-0.011162118	0.019829326	0.429026783	-0.001916903	0.017564201	-0.111617476	0.168509503	0.262953479	0.391655876	0.00909401	0.1460633	0.202127892	-0.088803913	0.231934546	0.025865503	0	-0.107492794	0.012375315	0.25267271	-0.044221674	0.346647477	-0.019988198	0.101766745	-0.18212588	0.053279911	-0.054892814	-0.40811833	-0.094286152	0.032600166	0.110760366	-0.00196369	-0.284591128	0.18119875	-0.086641958	0.365027541	0.040522862	0.027652314	-0.052065215	-0.081808783
0.12531199	0.080374411	0.015786943	-0.053013592	0.133280349	0.269988983	0.193046212	-0.033085296	0.051679448	0.199752	0.137327443	0.179561709	0.115086756	-0.027171453	0.266428522	-0.070985915	0.388839493	0.047767357	-0.149161727	-0.17865199	-0.174786267	-0.083224704	-0.168146172	0.125517696	-0.190623461	-0.010156397	0	0.031193911	-0.002402746	-0.31089994	0.01070154	-0.250345924	-0.132890831	-0.050329605	-0.010352291	-0.108335644	0.009028062	0.193195663	-0.012847934	-0.087068857	-0.13209787	0.036451448	-0.003474869	-0.122686517	0.136847016	-0.246175987	0.007724049	0.115369329	-0.020010686	0.110598804
-0.100351759	0.082295536	-0.350988052	0.10292866	-0.057031255	-0.208261751	-0.23217787	0.185110106	-0.501746337	-0.219575267	-0.458039407	-0.013195304	0.179073152	-0.113965302	0.248986877	-0.004179193	0.219224285	-0.168264362	0.061356026	0.076262039	-0.085401311	0.384129864	-0.120025902	0.058816364	0.136759388	0.291839311	0	-0.102752089	0.151046783	0.244725548	0.090788504	-0.011360568	0.072353472	-0.124664387	0.544360358	0.339801599	0.432460994	-0.168369676	0.316247245	0.052562876	-0.161935038	0.516875861	-0.128337897	-0.130690785	0.039320976	-0.174318826	0.214553439	-0.347114282	-0.033714131	0.024674457
0.510980705	-0.088880119	0.62426211	0.012989483	0.273498616	0.074585905	0.306848158	-0.056964387	0.596065713	-0.004313999	0.301336751	0.073457796	-0.211168272	0.440445513	-0.272522403	0.049796586	-0.29485578	0.352860124	0.377160358	0.344636638	0.008554376	-0.266681617	0.421978365	-0.084185466	-0.028152893	-0.303905817	0	-0.023548513	-0.212652326	-0.00884855	-0.09065299	0.249326426	-0.128684222	0.230276817	-0.455476876	-0.047625793	-0.542401649	0.174917582	-0.352265236	-0.05549186	0.272367952	-0.340258537	0.169965885	0.241106011	0.186845384	0.542614745	-0.241568317	0.609898065	-0.014181022	0.160202276
0.045400642	-0.112845483	-0.168718474	0.213398911	-0.003885086	-0.336049414	-0.296060792	0.331699689	-0.229769154	-0.313055546	-0.436676472	0.19355395	0.093418756	0.197215766	0.048425143	0.098057043	0.172417922	0.113391743	0.131621625	0.144176762	0.257554023	0.346773042	0.010448874	0.057714133	-0.009186747	0.150675954	0	-0.059095429	0.119107075	0.130080242	0.156648067	0.016040054	0.158412873	-0.049938443	0.275746054	-0.01378351	0.165421625	-0.389903851	0.186812883	0.043709656	0.00904221	0.299839299	-0.320673651	-0.07810804	-0.083832033	-0.156377732	0.249472822	-0.245380117	-0.005353678	0.149078111
-0.244433543	0.002752248	-0.249179255	0.646529724	0.0107901	-0.214487557	-0.224087307	0.7162571	-0.234931378	-0.076011821	-0.319688633	0.398856037	0.352747683	-0.234737798	0.030185517	0.013170993	0.31768668	-0.153326808	0.129413162	-0.105174755	0.078314314	0.448157811	-0.121317758	0.054515338	-0.181561728	-0.022426252	0	0.05710198	0.497631948	-0.12619538	0.405455333	-0.159275303	0.254936327	-0.131139544	0.517781167	0.038436975	0.32351048	-0.218466136	0.12959595	0.13363966	-0.113978806	0.233077622	-0.205509118	-0.186809612	-0.136136089	-0.292303729	0.114919267	-0.33287062	0.051817317	-0.023289495
-0.213647479	0.077787087	-0.167348759	0.180564025	0.117697044	-0.175149082	-0.145768919	0.289982019	-0.156739138	-0.009280686	-0.20443999	0.363164929	0.36623981	-0.293846475	-0.027609422	-0.085253104	0.257994678	-0.243848436	0.097436586	-0.065270189	0.093876414	0.30895144	-0.106548217	0.049586316	-0.139257677	-0.145526738	0	0.017817042	0.371553477	-0.112709619	0.462833281	-0.123241633	0.301547314	-0.146586204	0.449602173	0.011449849	0.34898444	-0.155397089	0.114358374	0.304106011	0.013456762	0.112744359	-0.13403383	-0.238430698	-0.166827478	-0.221385429	-0.015204743	-0.18870987	0.128948598	-0.141686347
-0.082631474	-0.088299694	-0.18627299	0.070076264	-0.130635516	-0.437801797	-0.418418178	0.108504445	-0.313485102	-0.310704679	-0.448592835	-0.009101655	-0.094006151	0.275447804	0.029606548	0.070420751	-0.026344564	0.271032798	-0.102536575	0.179559039	0.150121969	0.197918116	0.062772023	0.070090672	0.01184203	0.180724863	0	-0.065266446	0.002703138	0.252831933	0.049291141	-0.002750871	0.101872	0.026721296	0.238411557	0.13554447	0.242854964	-0.395283461	0.334029165	-0.056170059	0.09403471	0.333605178	-0.073366112	0.047963768	-0.036095113	-0.031583093	0.03284516	-0.237704067	-0.041785798	0.131420138
-0.156206943	0.008519792	-0.062774177	0.298718736	-0.108504188	-0.436037477	-0.338904929	0.576901753	-0.187565529	-0.323357916	-0.534216097	0.44883339	0.16016365	0.255972717	-0.048693273	0.05553518	0.194887049	-0.046065222	0.069265771	0.348502609	0.105676018	0.755185754	0.032497989	-0.118419582	0.210510545	0.063353157	0	-0.023997177	0.095449519	0.383449083	0.04900696	0.275365356	0.008601382	-0.104315942	0.207410517	0.282470998	0.208655015	-0.56537056	0.071788671	-0.02670119	0.006013801	0.160261302	-0.392915684	-0.12947013	-0.184411047	0.194755104	0.066108399	-0.255470226	0.024905372	-0.165795361
-0.051366364	0.155552215	-0.178048851	0.141499411	0.15370795	-0.237793346	-0.258885741	0.131276127	-0.30617388	-0.04550496	-0.268585256	0.071290852	0.091609993	-0.037649228	0.090874643	0.295497658	0.180506516	-0.124025041	0.005090962	-0.028054028	-0.027103928	0.31009062	-0.09507377	-0.048544764	0.002511944	-0.025458978	0	-0.030660844	0.213156164	0.068438548	0.199844012	-0.076238858	0.070995856	0.022370935	0.431980789	0.251091255	0.152238218	-0.12841786	0.272617741	-0.026380771	-0.095746898	0.330521954	-0.044188936	-0.177848579	-0.047195566	-0.09703721	0.014645064	-0.203219874	0.008352483	0.085095657
-0.262836944	0.064733829	-0.099735346	0.35934016	0.242275823	-0.201522265	-0.210154248	0.32074806	-0.082282338	-0.024196064	-0.15203229	0.428776418	0.306068073	-0.330587735	-0.193591983	-0.092096491	0.110975251	-0.206793024	0.199948133	-0.051113026	0.104840649	0.317409889	-0.034495133	0.155688694	-0.123742795	-0.316872417	0	0.036810322	0.598678442	-0.105931463	0.672110735	-0.088832741	0.47381773	-0.086382082	0.597386726	-0.081447502	0.184077003	-0.19228775	0.125969959	0.188628313	-0.007168391	0.087111161	-0.095504344	-0.212990269	-0.271631861	-0.233455873	-0.139368214	-0.207140211	0.124730176	-0.178590303
0.455094896	0.196329278	0.667613397	0.069921476	0.430149124	0.370038255	0.540788071	-0.112579124	0.604724299	0.282893199	0.534684016	-0.080111689	-0.042605004	0.012755122	-0.194279238	0.08093484	-0.223149675	-0.125258685	0.416766912	0.142273867	-0.222036852	-0.269941566	0.230722308	-0.151408575	0.033788978	-0.447093785	0	-0.01999916	-0.161435282	-0.059365513	-0.119032114	0.265870652	-0.197102331	0.333415277	-0.332784324	0.178013453	-0.550470393	0.541237237	-0.247308514	0.010959171	0.083655262	-0.343273153	0.359292567	0.277022542	0.286179904	0.557781276	-0.378075159	0.695286974	0.043168219	0.060793887
-0.171133534	0.079667185	-0.053358248	-0.036840135	0.002299363	-0.163063373	-0.109460165	-0.001701928	-0.0719839	-0.026391696	-0.036655004	0.155876309	-0.119160883	0.054869857	-0.156728874	-0.013999779	-0.063930118	0.171477287	-0.079044815	0.086502196	0.21357495	0.01549901	0.056398984	0.131797849	-0.03836203	0.102704474	0	-0.014279086	-0.03835949	0.20069616	0.118501381	0.054601533	0.103491137	-0.028894349	0.059652912	-0.021845195	0.016381292	-0.144540916	0.267677173	-0.145729994	0.128014106	0.011354969	0.098053628	-0.032698954	-0.205236531	-0.059196081	-0.212233253	0.054230887	-0.016207618	-0.08531033
0.030285853	-0.085733123	-0.249609321	0.159514259	-0.088902698	-0.196792946	-0.17805208	0.349520066	-0.29033532	-0.229016572	-0.358250636	0.144205357	0.184170591	0.169591802	0.323957255	0.084873673	0.390793169	0.067584399	-0.093305418	0.024624331	0.025090123	0.336149575	-0.217102127	0.05368191	0.010925678	0.368256639	0	-0.029405774	-0.020720267	0.084375302	-0.079234482	-0.087617186	-0.090726767	-0.127838616	0.16391426	0.183385407	0.313339218	-0.256460378	0.188588998	-0.073608868	0.012058504	0.306737176	-0.273030558	-0.084006239	0.113814334	-0.156982421	0.30300226	-0.245326702	0.038102174	0.140663391
0.062982395	0.152717423	0.028447947	-0.045771807	-0.109604391	-0.294559157	-0.232506119	0.131721544	-0.035207796	-0.155890952	-0.296893233	0.085925818	-0.071190231	0.342757724	-0.099805283	0.004211683	-0.104973798	-0.059544576	0.044573024	0.39655078	0.083423711	0.33433173	0.129527758	-0.135577505	0.333775798	-0.042769843	0	-0.045900083	-0.062778879	0.476370418	-0.065891598	0.379834415	-0.022177825	0.114348149	-0.014145759	0.26075149	-0.054256764	-0.363405371	0.147001152	-0.061859749	-0.008984712	0.060987162	-0.157950441	0.021737137	-0.104305213	0.288215719	-0.190537732	-0.024642203	-0.03795911	-0.178160811
0.060045647	-0.097352505	-0.122128708	0.141717143	-0.242854109	-0.407657747	-0.382546552	0.248424576	-0.264178909	-0.396837709	-0.53595179	-0.031366305	0.106778012	0.330704637	0.117084371	0.122344721	0.034576625	0.115316779	0.165974418	0.4093327	0.156504958	0.394771677	0.098847734	-0.046196618	0.187633602	0.279297662	0	-0.037956375	-0.041405372	0.379552361	-0.026474004	0.28729749	0.146055469	-0.003434615	0.115310041	0.273339321	0.237153318	-0.509410102	0.285811607	0.137535144	0.166449739	0.310452272	-0.340300243	0.231914325	-0.012790244	0.159265438	0.20169571	-0.2878823	-0.032538745	0.095829563
-0.283875705	0.05238599	-0.200367242	0.154975629	0.09378273	-0.427937151	-0.3787234	0.27898001	-0.234545436	-0.162830167	-0.446452315	0.317511987	0.292025223	-0.201582495	-0.154982435	-0.054467564	0.125208807	-0.192273865	0.191849249	0.027029647	0.188151544	0.445545605	-0.041920185	0.068488346	-0.067291307	-0.252478786	0	0.010139993	0.589275756	0.054974861	0.671329638	-0.04206246	0.375965306	-0.134907996	0.691208818	0.029196129	0.312319795	-0.393818174	0.150125231	0.057095793	-0.111247874	0.171009205	-0.1570017	-0.352942353	-0.337835475	-0.233801176	-0.100894685	-0.351837124	0.013598319	-0.221472971
-0.006108689	0.030473497	-0.22524347	0.004800659	0.066770889	0.09624968	0.194448389	0.022627238	-0.213736606	0.049503087	0.02224491	-0.009994115	-0.046150699	-0.11896847	0.117951027	-0.010314823	0.107840571	0.01867163	-0.178275286	-0.196012373	0.019296613	-0.089106804	-0.06956358	0.22288615	-0.066678985	0.190724548	0	-0.018956347	-0.047392288	-0.117000283	0.067954125	-0.10778134	0.117690443	-0.022934222	0.163277882	-0.01857455	0.219225725	0.13291091	0.080301002	-0.046542986	0.033230509	0.101936795	-0.046710613	-0.052021704	0.214814975	-0.303700842	0.325796509	-0.099319542	-0.048689191	0.39237452
-0.174958003	-0.068741133	-0.252576115	0.047150988	-0.253613219	-0.391331634	-0.4549212	0.144248083	-0.365986195	-0.328654337	-0.384891988	0.003815717	-0.03940487	0.29005048	0.180472493	0.07641396	0.133249091	0.155854571	-0.05782323	0.121138183	0.119189497	0.314929911	-0.106813207	-0.072534226	0.190812615	0.391174202	0	-0.069956534	0.068346148	0.37063905	-0.072722747	0.083494306	-0.113120839	-0.076117998	0.133170293	0.114188149	0.218355529	-0.437148709	0.249687149	-0.102495258	-0.024306031	0.333883774	-0.132624689	-0.086808855	-0.205452156	0.02302301	0.121648614	-0.284507892	-0.049059155	-0.110119039
-0.328043289	-0.004481088	-0.485284356	0.209863945	-0.211760815	-0.378706011	-0.417294058	0.366823637	-0.545504984	-0.26785778	-0.657716216	0.070270389	0.341187266	-0.131035626	0.276526175	-0.051704919	0.347953737	-0.107561785	-0.080388377	-0.017337784	0.060155224	0.477108438	-0.115126452	0.156232841	0.028241034	0.259942075	0	-0.033765792	0.29248748	0.087688951	0.217871918	-0.080716292	0.28391601	-0.207517712	0.547114418	0.157941929	0.590302392	-0.53233979	0.290575365	0.051375448	-0.179336161	0.412901467	-0.504785997	-0.195374757	-0.218445587	-0.366926851	0.352364697	-0.595249608	-0.008694098	-0.093967785
-0.045564037	-0.093473017	-0.0628699	-0.023546548	-0.194618515	-0.481323607	-0.414941771	0.12421309	-0.097120085	-0.317464643	-0.475995777	0.003451764	0.011645843	0.503813366	0.04443516	0.089568468	-0.022335258	0.158096374	-0.061265576	0.303577573	0.054843773	0.33013366	-0.017576485	-0.236613989	0.222872765	0.143465573	0	-0.083386378	-0.041847134	0.378533662	-0.15334359	0.210207405	-0.149717811	0.042278048	-0.057706785	0.244582094	0.116560943	-0.567165341	0.172692369	-0.043599963	-0.056060568	0.075983808	-0.210017497	-0.038991914	-0.05289798	0.261957967	-0.010748733	-0.242337367	-0.00542393	-0.20131282
-0.385655288	-0.179167715	-0.520217396	-0.109660088	-0.385044621	-0.252106355	-0.350012308	0.078888421	-0.614679395	-0.351016411	-0.442027126	-0.158759792	-0.019118673	0.016351662	0.340308018	0.017467327	0.222991444	0.080940784	-0.400643897	-0.146670988	0.051669346	0.202345669	-0.227093644	0.0576986	0.076466114	0.7360135	0	-0.09696765	-0.068674353	0.18536921	-0.122719473	-0.121398555	-0.034336865	-0.235834949	0.173219568	0.145118378	0.576109029	-0.406373943	0.228104156	-0.115109038	-0.161407824	0.419767529	-0.241590163	-0.157242992	-0.131889162	-0.25704167	0.623580463	-0.480307507	-0.056658902	0.020869564
-0.151138922	-0.0176902	-0.277768781	0.078541523	-0.013382016	-0.150722441	-0.147907699	0.09250217	-0.335156102	-0.065357111	-0.138046149	0.11966615	0.064498893	-0.127086929	0.033428283	0.085036941	0.158604234	0.107053528	-0.185532678	-0.135789912	0.141076697	0.123699965	-0.004160265	0.234803226	-0.1774005	0.173519885	0	-0.004468834	0.194422208	-0.099649665	0.197797196	-0.227750016	0.094534296	-0.150178788	0.372915969	0.164191347	0.31293201	-0.037560188	0.174262378	-0.093770157	-0.043736997	0.287007083	0.072261921	-0.222467704	-0.058038657	-0.226041628	0.069590697	-0.154371101	0.027853356	0.063563841
-0.184604284	0.161313902	-0.177984741	-0.096634949	-0.096759495	-0.064163495	-0.071379595	0.057890462	-0.187658605	0.190438504	0.139340604	-0.09892167	-0.221296595	-0.193943276	-0.105041719	-0.048478396	-0.147951335	-0.218191701	-0.196450414	-0.148174616	-0.001354029	-0.054901175	-0.082732206	-0.031760292	-0.008248642	-0.019741391	0	0.165009976	0.070519738	0.087889392	0.126893006	-0.047356173	0.133933198	0.039478938	0.07653063	0.173816167	-0.100669167	0.16046341	0.049340697	-0.085038072	-3.70E-05	0.000409819	0.193281734	-0.064346846	-0.161954513	-0.031578627	-0.150899542	0.041345323	0.041549843	-0.043217192
-0.272233152	-0.158882112	-0.359917139	0.04488087	-0.184485453	0.0255731	-0.078180226	0.033886976	-0.435858811	-0.170843173	-0.172278548	-0.159432144	0.158878325	-0.225135459	0.278434984	0.027346969	0.212041007	0.031789715	-0.107892991	-0.296294834	-0.048450942	0.005254315	-0.220139648	0.230745348	-0.089083522	0.457490514	0	-0.031793771	0.062825557	-0.169096475	0.018772204	-0.211890049	0.080321068	-0.197738639	0.224652297	-0.001170526	0.445382848	-0.100728316	0.07505198	-0.006033347	-0.195422485	0.276359247	-0.101147226	-0.143150706	-0.029869253	-0.280020495	0.576374754	-0.355589662	-0.08352305	0.20288396
-0.174604391	0.139586543	-0.376720014	-0.126015171	-0.159669996	-0.047485224	-0.045919155	0.017399269	-0.52809812	0.013561241	-0.201562478	-0.222072681	0.000942602	-0.198996556	0.367990842	0.010490577	0.247900387	-0.188990271	-0.204940635	-0.186992784	-0.189145027	0.138322223	-0.181099571	0.03295446	0.122986232	0.431514921	0	-0.066599167	-0.054968154	0.140470014	-0.090984764	-0.087315118	-0.159766094	-0.132675683	0.274367777	0.349452959	0.370871868	0.061997232	0.266379337	-0.100087265	-0.21697988	0.395880416	0.046384622	-0.200149613	0.058271562	-0.137594623	0.261907224	-0.22229122	-0.056262987	0.179670481
-0.161762008	-0.029023495	-0.331006883	0.044960347	-0.241383497	-0.046271026	-0.140316303	0.27016859	-0.29202897	0.063065312	-0.086776235	-0.067509069	0.019838989	-0.178762732	0.135131383	-0.065860838	0.130648756	-0.04384211	-0.239872187	-0.190833295	0.049447572	0.01533815	-0.175972035	0.052283889	-0.242468662	0.147719721	0	0.140120559	0.140072421	-0.150169608	0.122618011	-0.253393029	0.133784043	-0.057684235	0.147019204	0.008364257	0.17814826	-0.020355159	0.12099176	0.043495165	-0.04417292	0.101742348	-0.089695096	-0.031759351	-0.053643962	-0.286699594	0.198619329	-0.253871661	0.007717574	0.108317252
0.163775146	-0.022705173	0.381337505	0.079060117	0.158033773	-0.198149745	-0.176498068	0.044883672	0.21314275	-0.292654444	-0.159155885	-0.000499949	-0.014850218	0.449663464	-0.094628659	0.033512519	-0.217408627	0.261789762	0.260032106	0.446863166	-0.021095996	0.074821062	0.225654487	-0.102837062	0.214743135	-0.08655368	0	-0.097646313	-0.089064338	0.286025654	-0.08738788	0.349232674	0.000463577	0.198989473	-0.210257987	0.084657467	-0.174675643	-0.276543193	-0.05443397	0.022616996	0.310309683	-0.059081141	-0.034476038	0.33134004	0.091342464	0.482306235	-0.159116273	0.208512819	-0.04508003	-0.103614663
-0.223303833	0.013168251	-0.293870295	0.278150319	-0.056672516	-0.353159349	-0.338348399	0.51603417	-0.352128129	-0.226184426	-0.435589034	0.583050482	0.146860362	0.040692388	0.025670177	0.048066689	0.351628172	-0.145366176	-0.032205698	0.058494394	0.092186727	0.679435763	-0.165708595	-0.059094361	0.063235791	0.169041925	0	0.027987799	0.151460158	0.207491625	0.158464087	-0.005692694	0.063309207	-0.179178836	0.407235609	0.249930509	0.305546846	-0.359175486	0.122929247	-0.04395392	-0.063494263	0.307003923	-2.36E-01	-0.254931532	-0.196586653	-0.120126412	0.053217035	-0.253672779	0.017158171	-0.159794537
-0.134728666	-0.086610213	-0.441085582	-0.133011542	-0.286915824	-0.204828478	-0.3486478	0.033767615	-0.471295948	-0.233138629	-0.423699192	0.057893199	-0.015554417	0.197576846	0.18825509	0.073508661	0.222323666	0.122195745	-0.274902845	0.023922355	0.339650195	0.193396489	-0.19189221	0.180497628	-0.0385269	0.491110835	0	-0.029796096	-0.050223893	0.184471625	0.027908209	-0.123117714	0.117876096	-0.173253094	0.270734352	-0.015056626	0.373907609	-0.341341328	0.418226228	-0.023352	-0.038128591	0.396389719	-0.186235966	-0.147184227	-8.59E-05	-0.397660954	0.268972139	-0.436030006	-0.037137195	0.249649126
-0.284071557	-0.10147023	-0.429208896	-0.08271349	-0.426442529	-0.466543209	-0.602391672	0.080986013	-0.517619059	-0.364304498	-0.614638574	-0.085879691	-0.003092731	0.265892427	0.207631129	0.032119384	0.086346021	0.053685311	-0.218723788	0.170810684	0.128660687	0.365135203	-0.112047628	-0.048232617	0.210495167	0.465479223	0	-0.077377296	-0.030639981	0.460686495	-0.135014898	0.05337821	-0.020127955	-0.108937356	0.102277813	0.162586472	0.335144356	-0.622500511	0.426094833	-0.066879866	-0.107019709	0.417127425	-0.257641157	-0.082713519	-0.285849981	-0.062473105	0.098368541	-0.485780195	-0.024956935	-0.187376554
-0.016874618	0.090646462	-0.137914842	-0.075690283	-0.206540813	-0.368208278	-0.324837508	0.113923502	-0.276481506	-0.335691533	-0.404108691	-0.047529632	-0.131724705	0.343825619	0.052958537	0.065333627	-0.101991658	-0.04496699	0.035918658	0.400059549	-0.02913137	0.430780197	0.031026217	-0.219754078	0.52015311	0.204361519	0	-0.057456098	-0.091158219	0.706160726	-0.19630268	0.394032206	-0.166144293	-0.059759371	0.009047842	0.308810205	0.069788463	-0.389393518	0.143251048	-0.062581998	0.037310601	0.250032411	-0.177788251	-0.000304172	-0.072300331	0.282963273	0.047624234	-0.193618881	-0.039549337	-0.131869266
-0.00265498	0.037983544	-0.285917195	0.033237818	-0.173418623	-0.334617067	-0.3797889	0.100240213	-0.30713194	-0.313185458	-0.469898583	-0.115372117	-0.034811988	0.353807655	0.198511436	0.106271011	0.034051851	0.118896967	-0.050380303	0.283629236	0.152395364	0.282030814	-0.105735691	-0.091500874	0.279433353	0.248123476	0	-0.099563951	-0.132906431	0.474331044	-0.172105277	0.108852514	-0.016048278	0.049222537	0.06547704	0.198265587	0.175614301	-0.391505323	0.451839713	0.006256425	-0.014982464	0.322990456	-0.133038182	-0.035020031	0.010004106	0.035199924	0.05261326	-0.304244296	0.062506335	0.017263074
0.364024586	-0.102572018	0.43067789	-0.035406435	0.060774397	-0.023766435	0.086239095	-0.069555587	0.41990286	-0.145617961	0.157771418	0.001018668	-0.289717739	0.527504281	-0.282060089	0.101506532	-0.389410111	0.311459115	0.263508242	0.456926646	0.145847622	-0.18181607	0.411715803	-0.12688697	0.175574159	-0.139995468	0	-0.107381306	-0.274669318	0.258545553	-0.187005343	0.364548565	-0.122624877	0.198239968	-0.471588053	-0.02921092	-0.441750067	-0.002603679	-0.191408007	-0.045591577	0.282948318	-0.255999669	0.057975209	0.280734351	0.04720987	0.546171232	-0.187013245	0.383579377	-0.008269745	0.06568012
-0.351941375	-0.07310546	-0.491104679	-0.007610891	-0.14463055	-0.132000185	-0.295701	0.02289445	-0.478892876	-0.024122564	-0.148782263	-0.064659615	-0.055069534	-0.241098341	0.161123222	0.035116998	0.072704398	-0.019613939	-0.375950535	-0.319319834	0.024208432	-0.057951817	-0.208684024	0.145997141	-0.06632768	0.314447152	0	-0.059285107	0.042913312	-0.042996086	0.068575854	-0.22103527	0.183129541	-0.136182151	0.291189516	-0.08117088	0.322325079	-0.032747006	0.204206479	-0.010156681	-0.143182171	0.30449557	0.040411857	-0.099071158	-0.174573329	-0.438562005	2.26E-01	-0.385720708	0.043425642	0.130641717
-0.310450643	0.001841376	-0.343322968	0.143173529	-0.084864465	-0.430263287	-0.495123775	0.191300015	-0.32065089	-0.174945723	-0.550369211	0.114107826	0.255983342	-0.051611988	-0.109606751	0.053164192	0.0439371	-0.196655844	0.130785805	0.141321915	0.19506621	0.429181505	-0.138460619	0.027525512	0.014300354	-0.079852827	0	0.006601992	0.428422132	0.230755965	0.379781625	-0.015775343	0.374894748	-0.076967897	0.511533027	0.036399169	0.256340143	-0.537014953	0.316326229	0.078657919	-0.163377001	0.239751263	-0.304856911	-0.283399314	-0.36784544	-0.238816249	-0.086223601	-0.48414611	0.000922445	-0.18974116
0.192775158	-0.155421302	0.184040743	0.013718406	0.033682344	-0.2190413	-0.024778381	0.125823545	-0.044450638	-0.353899287	-0.229745964	-0.104890615	-0.04808179	0.391599468	0.008277526	0.037133026	-0.086131362	0.356350802	0.172559879	0.185910678	0.003952574	0.072914093	0.238304729	-0.019737098	-0.03349547	0.166291444	0	-0.027370084	-0.07971958	0.075355217	-0.047227463	0.1180232	-0.070419419	0.023046892	-0.096646433	0.126656544	0.027528569	-0.26159236	-0.158305572	-0.019607167	0.192981599	0.028730875	-0.169438132	0.053326319	0.132424955	0.267260049	0.40600806	0.087088132	-0.016404577	0.214894683
0.205233967	0.179997093	0.031642644	-0.134722315	0.161970297	0.406039373	0.4772133	-0.124578887	0.029072023	0.311586653	0.317287131	0.027518462	0.089284279	-0.249717268	0.250576357	-0.060931738	0.335330911	-0.114613509	-0.017567926	-0.157369206	-0.102527556	-0.139600573	-0.157699026	0.199981859	-0.143684004	0.027771471	0	0.060115219	-0.066056062	-0.218277086	0.010230764	-0.121561618	-0.077740176	-0.068532332	-0.018707891	0.097066039	0.019509964	0.44082002	0.030821154	-0.128651974	-0.081296796	-0.059560271	0.07610345	-0.058830557	0.176936438	-0.162759736	0.043111376	0.259466319	-0.012323108	0.21865488
-0.304132024	0.033709835	-0.446384352	-0.067646662	-0.296034097	-0.206564144	-0.367497862	0.071942168	-0.552697605	-0.169817854	-0.320046193	-0.023418949	-0.086385963	-0.037274203	0.020271293	0.030422153	0.0003992	-0.024016981	-0.11744161	0.079345375	0.197154514	0.201064515	-0.038777389	0.103925003	0.026416452	0.327035173	0	-0.047938838	0.045742785	0.320013394	0.076463565	-0.026138899	0.143874733	-0.145329032	0.328280881	0.079313406	0.29031606	-0.241900254	0.468319479	0.085544268	-0.076999492	0.381863097	-0.045069632	-0.154311972	-0.250834126	-0.232008959	0.166293648	-0.376472331	0.047282379	0.091316641
0.324677873	0.210547698	0.399552052	-0.091042044	0.364080485	0.615913437	0.689663437	-0.180498679	0.339020756	0.41976399	0.60369797	-0.081958948	0.080942701	-0.230903481	0.199001684	-0.055824926	0.195449781	-0.114944627	0.098133924	-0.21684975	-0.260061453	-0.402591353	-0.054805895	0.109800399	-0.145309907	-0.152976902	0	0.041277254	-0.149619163	-0.353421186	-0.083517794	-0.070462545	-0.205759179	0.097990006	-0.230894758	-0.026136819	-0.300018811	0.717433289	-0.165837614	-0.042207383	0.004733475	-0.236496567	0.275377954	0.093049909	0.329531293	0.041567937	-0.098564472	0.547844346	0.008911212	0.25431413
-0.44797968	0.164304315	-0.577064747	-0.158234448	-0.370861175	-0.219625741	-0.338289985	0.079614795	-0.631290724	0.029098652	-0.420928413	-0.109370296	0.135570346	-0.247675771	0.347742553	-0.102691555	0.330741444	-0.322223385	-0.441933788	-0.242874958	-0.107164349	0.350359396	-0.39973339	-0.043762654	0.083654405	0.353294456	0	0.027172152	0.149347702	0.142108946	0.014039337	-0.221593452	-0.037005345	-0.232721436	0.394967946	0.192145597	0.504009344	-0.263056152	0.329170231	-0.05846129	-0.331790192	0.375589684	-0.235636182	-0.297690464	-0.166939248	-0.398595599	0.250895017	-0.538561974	-0.010396898	-0.183469534
-0.103591263	-0.048418719	-0.288958179	-0.032060857	-0.294712422	-0.470925303	-0.385402369	0.175054332	-0.47970237	-0.45463838	-0.680747465	-0.176624091	0.073613916	0.417602227	0.384264416	0.033680065	0.218312193	0.080970958	-0.086739933	0.170550039	-0.024376304	0.472644005	-0.147071429	-0.109837676	0.349046497	0.52084208	0	-0.129814071	-0.051914789	0.468086197	-0.231555746	0.161779218	-0.186265493	-0.080686528	0.12152606	0.407326127	0.441257187	-0.612321921	0.264159207	-0.055180425	-0.075818449	0.456146998	-0.370578532	-0.117479173	0.061109943	0.093835514	0.357242798	-0.443540116	-0.060776164	-0.006581515
-0.117583686	-0.128410886	-0.418794567	-0.067980426	-0.261931639	-0.275712061	-0.367945386	0.050023761	-0.590815027	-0.39902741	-0.486462904	-0.177983063	0.000307328	0.101416048	0.38194708	0.085279388	0.177539368	0.161781343	-0.150596964	0.001433243	0.071271077	0.157911533	-0.094016901	0.18789577	0.111523872	0.549739563	0	-0.099674274	-0.071912029	0.241730354	-0.074838688	0.006298857	0.047363997	-0.102347748	0.238450972	0.095915395	0.431943289	-0.326979273	0.361200955	0.026196073	-0.007624893	0.539980295	-0.117062744	-0.008843363	0.013852019	-0.219782016	0.404409396	-0.43554358	-0.055710888	0.278800066
0	0	0	0	0	0	0	0	0	0	0	0	0	0	0	0	0	0	0	0	0	0	0	0	0	0	0	0	0	0	0	0	0	0	0	0	0	0	0	0	0	0	0	0	0	0	0	0	0	0
-0.130919237	-0.049759473	-0.226482618	-0.117624162	-0.304557987	-0.420260379	-0.381287777	0.099656159	-0.358959885	-0.43151351	-0.52169198	-0.108400434	-0.099627776	0.389962542	0.092003636	0.020867849	-0.048305683	0.020558187	-0.006529836	0.351033638	0.066201139	0.426451796	-0.019083842	-0.109482388	0.455878091	0.34813662	0	-0.11989489	-0.103882653	0.703662623	-0.251831518	0.344567598	-0.178806945	-0.052366954	-0.028007619	0.363705248	0.197913741	-0.569176211	0.157685863	-0.144814144	-0.092440448	0.251340923	-0.207582958	-0.070181436	-0.148228756	0.279594451	0.103016618	-0.275348646	-0.071034609	-0.176812991
-0.058967608	-0.11424376	-0.270587439	0.009621068	-0.260384055	-0.338741277	-0.307130729	0.090907293	-0.368725501	-0.340443922	-0.452763124	-0.052649499	-0.000966349	0.253984228	0.310180551	0.018718814	0.141504775	0.187439464	-0.052129279	0.168410275	0.081717022	0.22806411	0.00994621	-0.009287555	0.214965295	0.421820429	0	-0.089416486	-0.066717404	0.343918711	-0.103396505	0.076626912	-0.017754646	-0.069340729	0.140210294	0.307867553	0.387869293	-0.358946525	0.182477193	-0.000448619	-0.002140819	0.34958877	-0.163104638	-0.030666872	-0.015773328	0.080288002	0.236133336	-0.339811266	-0.108044701	-0.012117404
-0.149665245	0.241170296	-0.117071562	-0.1001858	-0.177356288	-0.163498412	-0.175273705	0.138465311	-0.22091111	0.033905447	-0.239736801	0.025995176	0.008510922	0.049404283	0.02489054	-0.031710307	0.017799977	-0.253355275	-0.119707082	0.192063522	-0.041726199	0.381226909	-0.035406131	-0.157021642	0.267238287	0.043433747	0	-0.018235523	0.021570968	0.390084289	-0.088125125	0.262057808	-0.097249647	-0.013230988	0.104623108	0.389915904	0.044237105	-0.236816278	0.069913488	-0.043705942	-0.103017887	0.067208188	-0.148347267	-0.113056074	-0.107057838	0.22501509	-0.092472469	-0.160691128	0.02091553	-0.255849776
-0.119612162	-0.117064053	-0.244416763	-0.153410243	-0.245764542	-0.194069978	-0.14378648	-0.000719801	-0.288766813	-0.25967462	-0.311634353	-0.21658212	0.016740174	0.303157708	0.321108317	0.015027043	0.120922702	0.156492732	-0.220478077	-0.020192612	0.008553918	0.100484771	-0.137105457	-0.063702071	0.225115344	0.484757694	0	-0.112664255	-0.173018952	0.239889154	-0.36616444	0.048360444	-0.308697788	-0.084342065	-0.109469851	0.201104692	0.357837336	-0.364272217	0.075368768	-0.076762102	-0.075963102	0.179246609	-0.163862967	-0.069703153	0.096889396	0.042250886	0.269269523	-0.286843158	-0.084052326	-0.0393
-0.271323394	-0.031348857	-0.364961502	0.019686072	-0.192310308	-0.260449893	-0.36087309	0.193297092	-0.437457384	-0.207889879	-0.429490207	0.029539201	0.280220697	-0.054862404	0.153281742	0.023096108	0.219626046	-0.105439208	-0.077095964	-0.074985947	0.131649539	0.339411813	-0.212332423	-0.041690538	-0.059590779	0.244143013	0	0.000608936	0.151836753	0.040051022	0.089297968	-0.13149164	0.106029765	-0.169800046	0.310482996	0.02157168	0.428977753	-0.390838414	0.225914092	0.258739655	-0.107934208	0.263826774	-0.239808163	-0.232432728	-0.141460044	-0.235807686	0.378809886	-0.480243945	0.11058324	0.001823273
-0.271221647	-0.051286582	-0.277217476	0.366137809	-0.029327104	-0.347825633	-0.374650855	0.525462395	-0.310267918	-0.222946142	-0.527918928	0.571020686	0.327062985	-0.0505454	0.081194168	0.028998754	0.442260104	-0.139472588	0.013799992	0.054197056	0.131187208	0.702108416	-0.123505004	0.056767211	-0.00915601	0.086518197	0	0.030067512	0.265918355	0.092035379	0.258995345	-0.073196559	0.148105169	-0.199273652	0.502274464	0.17305689	0.426386574	-0.447920117	0.186544287	0.067170386	-0.049274871	0.301874198	-0.28766949	-0.227187145	-0.190883894	-0.230225001	0.052696889	-0.395362039	0.022785257	-0.158044569
-0.288092571	-0.106482111	-0.55654644	-0.134664545	-0.411842491	-0.289318961	-0.401002763	0.061137283	-0.668758367	-0.36270967	-0.519642408	-0.143489138	-0.04353162	0.09217028	0.284004128	0.028863361	0.143150692	0.086728313	-0.359752518	0.040652327	0.121241991	0.275725122	-0.119205321	0.119141378	0.113447321	0.675428303	0	-0.090605966	-0.075007931	0.346576603	-0.107239686	-0.013771328	0.015216088	-0.214042682	0.28083331	0.230895509	0.577194022	-0.4345074	0.365516356	-0.06996261	-0.140856241	0.537258195	-0.201824376	-0.124055814	-0.056386437	-0.242398237	0.400859144	-0.538082414	-0.040340798	0.08040066
-0.339151285	-0.144175122	-0.337466729	-0.051037779	-0.159819022	-0.139570048	-0.224645726	0.005445964	-0.509993955	-0.233354726	-0.074378429	-0.207749636	-0.116276315	-0.092077663	0.136447427	0.042814281	0.031153939	0.316399292	-0.311194222	-0.185173621	0.236668705	-0.10530417	-0.121665802	0.315593975	-0.068886029	0.627704495	0	-0.07180673	-0.066168588	0.048446587	0.004172185	-0.14238686	0.125906409	-0.089378723	0.138862456	0.003793322	0.312634338	-0.144317176	0.25043786	-0.090367477	0.021971652	0.35168874	0.060983214	-0.002634505	-0.171559363	-0.224949076	0.325318234	-0.217356456	-0.040435319	0.201575753
-0.368712062	-0.001557224	-0.450060475	-0.069992365	-0.241626045	-0.212551282	-0.368630353	0.07343239	-0.420509847	-0.042633857	-0.417671403	0.058435187	0.11582175	-0.145053094	0.120455258	-0.066817881	0.18787198	-0.187972701	-0.228591438	-0.143826221	0.007037141	0.256630261	-0.230641019	0.078364977	-0.002462308	0.17113239	0	-0.01510081	0.157817118	0.056182178	0.076891197	-0.145245104	0.104205275	-0.172140079	0.2987252	-0.048081705	0.357408035	-0.37845682	0.189813428	-0.055632717	-0.224780302	0.2251904	-0.249529532	-0.232967373	-0.240884428	-0.403916284	0.164151968	-0.550825323	-0.017614695	-0.101782592
0.030754718	0.021006176	-0.091325317	0.005954993	-0.197209333	-0.47812991	-0.42027717	0.201406059	-0.148927668	-0.257853604	-0.534949293	0.053354677	0.054457829	0.396999899	0.027532208	0.034953178	0.028670068	-0.03864995	0.144031484	0.328986449	0.073370173	0.486346586	-0.01933626	-0.208725044	0.279455838	-0.015953235	0	-0.033552767	0.023091488	0.454935185	-0.083825816	0.222645191	-0.083252216	0.023923423	0.086142279	0.332344236	0.075834752	-0.504615797	0.151470617	-0.032672572	-0.144220605	0.155182419	-0.169834617	-0.133584722	-0.12374136	0.260288923	-0.071258053	-0.221678123	-0.013171753	-0.194571027
-0.185551891	-0.006341289	-0.277543515	0.248019344	0.038450564	-0.366837543	-0.380277681	0.32080916	-0.279349727	-0.216863587	-0.500215653	0.290049754	0.340414969	-0.054993501	0.059832901	-0.141968458	0.239411524	-0.132884869	0.262153263	0.071624731	0.087297496	0.37094108	-0.121809444	0.08113683	0.004053264	-0.054300342	0	-0.001254094	0.415656226	0.08501076	0.495739837	-0.046051137	0.414843479	-0.124414662	0.621988702	0.035718699	0.417918347	-0.416308355	0.250535668	0.087282059	-0.097506433	0.254490964	-0.259447659	-0.23416908	-0.240660023	-0.256790289	-0.00509634	-0.3321739	-0.031041611	-0.169977281
0.049824548	0.003019503	-0.008251738	0.055887199	0.06254384	0.071619892	0.18580016	0.026082137	0.069173733	0.058170716	-0.101163633	-0.00276508	0.217678523	0.057752723	0.150842961	-0.005928861	0.142623973	0.087150791	-0.042377534	-0.042754504	-0.1722583	-0.014228485	-0.084655295	0.15950571	-0.085711492	0.106606376	0	-0.025463668	0.027566314	-0.200922993	-0.073492635	-0.054786773	-0.045776665	0.049195202	0.043881727	0.09212138	0.241989307	-0.071328273	-0.043119578	0.022175222	-0.032550905	0.050103695	-0.153257761	0.016537074	0.421510433	-0.084480908	0.133689867	-0.102820942	-0.001488578	0.062510855
-0.123998756	-0.033568115	-0.407372486	-0.046426584	-0.211226805	-0.059532933	-0.267087428	0.054110278	-0.406019857	-0.20016905	-0.439932098	-0.117005847	0.124433004	0.153584495	0.22779687	-0.005414369	0.178749202	-0.036499362	-0.206886266	-0.03191075	0.105241108	0.222383673	-0.296135656	0.143920313	0.039226094	0.423760775	0	-0.060426503	0.008849117	0.131677767	-0.046022012	-0.071392252	0.162917752	-0.085069976	0.268118626	0.037280872	0.403439424	-0.37950221	0.334965315	0.021693437	-0.172357291	0.412907173	-0.312456839	-0.106435064	0.05028808	-0.350636938	0.335771658	-0.488124557	-0.028137135	0.158415246
0.504659906	-0.065657054	0.326260815	-0.066944439	0.145097596	0.342463999	0.434472012	-0.1663767	0.343436098	0.014158337	0.1837179	-0.265505554	-0.02035072	0.428428117	0.168848736	0.028085903	-0.038156958	0.270815445	0.094537461	0.079850354	-0.187746804	-0.229302213	0.034033051	-0.088062864	0.064860926	0.079424282	0	-0.052991284	-0.339634638	-0.109597796	-0.45798854	0.089526472	-0.347710099	0.195686992	-0.429181758	0.085582254	-0.209962876	0.166898943	-0.205093805	0.013025622	0.019757713	-0.103625436	0.008938137	0.191530107	0.556232637	0.298637782	0.15710401	0.224172937	-0.005340047	0.305398406
-0.14822057	-0.020007822	-0.207997896	0.108121071	-0.076168779	-0.262334487	-0.369268722	0.02943204	-0.25224136	-0.207169874	-0.270412532	-0.036190852	-0.003943516	-0.045046083	-0.128936554	0.078825333	-0.157877282	0.04489894	0.057082255	0.228642002	0.125063907	0.119920375	0.09334422	0.074273365	-0.041814289	0.122245039	0	-0.055128252	0.194562567	0.206688415	0.27443158	-0.00554273	0.296625252	-0.030448425	0.340724865	0.021717845	0.155404643	-0.218727191	0.33411858	0.10276316	-0.026072734	0.281306187	0.12271661	-0.002832046	-0.185032089	-0.075390595	0.000107851	-0.180616151	-0.005910676	-0.01049502
-0.39730271	0.026256634	-0.5518917	-0.123836241	-0.256839103	-0.206430045	-0.341892079	0.043398286	-0.646856443	-0.24612544	-0.407350002	-0.112147378	-0.027759896	-0.076300542	0.215171609	-0.012733334	0.122725112	-0.075279942	-0.337938973	-0.062618536	0.113985435	0.197105511	-0.24794596	0.198071124	0.136226303	0.520251083	0	-0.106663021	0.032149582	0.328672267	0.025142741	-0.066290704	0.123433156	-0.142568375	0.376623129	0.104702295	0.487928463	-0.301150304	0.450559669	-0.070846551	-0.109324712	0.451718892	-0.099666511	-0.181748857	-0.115731811	-0.356488615	0.251212244	-0.487722413	-0.029799699	0.079878848
-0.093942215	0.003652105	-0.091917193	0.55460189	0.248342912	-0.1411849	-0.194537805	0.438813687	-0.042469174	-0.038613117	-0.16235688	0.410528804	0.343400171	-0.28252862	-0.085931462	0.042984866	0.173444584	-0.152287732	0.301109503	-0.040348001	0.059154256	0.306480778	-0.090004717	0.020584979	-0.193927399	-0.243829064	0	0.053504353	0.438902025	-0.176002949	0.525341283	-0.124933227	0.435446025	-0.070124084	0.525127853	-0.074965163	0.138059618	-0.095311775	0.108393153	0.266459218	0.060524635	0.168928317	-0.12522299	-0.047149383	-0.147263135	-0.248231887	0.008196893	-0.160691118	0.174878215	-0.015748998
-0.215504093	0.146251143	-0.044310174	0.232177738	0.276562608	-0.154329646	-0.11358862	0.195076896	-0.033431812	0.074148202	-0.087264974	0.319695373	0.297948763	-0.375424065	-0.184371202	-0.086354917	0.097746164	-0.26224587	0.329712457	-0.081770245	0.013925506	0.208187891	-0.029766879	0.062063088	-0.153468004	-0.337865938	0	0.02100609	0.757788813	-0.15887082	0.725038997	-0.113015279	0.351884627	-0.061460117	0.567675365	-0.070190205	0.13673746	-0.060141129	0.039441946	0.141232199	-0.029454715	0.020631993	-0.007694547	-0.243181418	-0.239517551	-0.192987453	-0.147025166	-0.108176427	0.033507552	-0.177940584
-0.195264064	0.184921019	-0.282601428	-0.123652296	-0.186193534	-0.06021213	-0.089593918	-0.003307646	-0.268056827	0.097342963	-0.167361751	0.015405413	0.041204394	-0.079561858	0.141553973	-0.091748609	0.166107736	-0.18453821	-0.18059955	-0.136764003	-0.106899981	0.135894815	-0.111312328	0.072873218	0.026053441	0.149436563	0	-0.011592352	0.077287758	0.069430989	-0.0234559	-0.082657962	-0.059325418	-0.094861012	0.15801264	0.093558922	0.197631779	-0.129327427	0.069977981	-0.10483067	-0.219786018	0.118829146	-0.114933223	-0.213219134	-0.082107176	-0.208097449	0.055481387	-0.242446728	-0.037016561	-0.056378377
-0.402394151	0.043069262	-0.434409003	0.062423414	-0.12898131	-0.357318036	-0.390961039	0.115430629	-0.434387556	-0.1069827	-0.443597154	0.099209599	0.231861443	-0.284791998	0.086812452	-0.05943553	0.19942391	-0.134595072	-0.146107914	-0.108095502	0.108334004	0.326940007	-0.150915563	0.117806433	0.067854182	0.100912484	0	0.000334513	0.371350396	0.112714977	0.408688014	-0.151176394	0.327581591	-0.154872994	0.576722165	0.033251857	0.492597194	-0.382695712	0.268117753	0.091798382	-0.092748704	0.301448126	-0.226524141	-0.248976914	-0.255659568	-0.421228592	0.104747663	-0.528257153	-0.001355733	-0.159970622
-0.228669703	0.087435414	-0.183071752	0.232391008	0.057371548	-0.126443095	-0.165973752	0.109770973	-0.104467386	0.073700074	-0.11202319	0.143649414	0.23408587	-0.299007428	-0.10046227	0.004643719	0.089575768	-0.219528976	0.216585797	-0.145520376	0.083131318	0.140260601	-0.085584873	0.071673096	-0.157409686	-0.190140634	0	0.016302703	0.868004891	-0.160194153	0.628559308	-0.130842086	0.26009522	-0.106560113	0.460689785	-0.123490608	0.154888275	-0.104355196	0.095012434	0.096983541	-0.119793998	0.062128446	-0.082680304	-0.252196726	-0.218022912	-0.286004965	-0.0367818	-0.211054616	0.011948469	-0.15580275
0.323860435	0.07428831	0.325599498	-0.085073492	0.20996532	0.195247739	0.351377252	-0.117976947	0.277811152	0.123237478	0.394248878	-0.108279763	-0.240018834	0.144264272	0.002977201	0.606963094	-0.128938094	0.001772437	0.148607091	0.030643631	-0.111090219	-0.256974729	0.154788262	-0.155531909	0.071610337	-0.099901184	0	0.122967665	-0.227365692	0.006932403	-0.17943785	0.161729357	-0.177235141	0.161567789	-0.325428077	0.129659777	-0.353232993	0.381015201	-0.247849546	-0.062597677	0.230344753	-0.200006733	0.243102196	0.141124507	0.227913716	0.358440936	-0.104795711	0.440288224	-0.023059153	0.212357099
0.12097732	-0.129127722	-0.028536318	0.077455634	-0.090150154	-0.418298797	-0.368932935	0.122822387	-0.27508518	-0.443351426	-0.503791644	-0.207091896	0.071899193	0.426883312	0.353245034	0.127797648	0.158813218	0.359819362	0.158955276	0.171227116	0.00247047	0.174840122	0.081367359	-0.017443621	0.08277394	0.26090099	0	-0.124951518	-0.028603176	0.202236624	-0.05186136	0.066251357	-0.026152801	0.021237985	0.091034661	0.221453693	0.218270906	-0.403733981	0.245695878	0.063390792	0.077104744	0.381996143	-0.084120753	0.015523793	0.12212061	0.169833964	0.293455324	-0.189690103	-0.051381579	0.209716355
0.27745734	0.004175395	0.359695087	0.020872006	0.080881428	-0.145782128	-0.013845996	6.42E-05	0.273941593	-0.138320173	-0.09776068	-0.032381166	0.040699782	0.32115792	0.064978419	0.013723225	-0.09306116	0.025635766	0.260157921	0.358970592	-0.266535379	0.09090648	0.231963335	-0.248476703	0.280372262	-0.169939818	0	-0.138071467	-0.118312548	0.237813795	-0.212765686	0.350005678	-0.275163824	0.135980394	-0.242931158	0.23070694	-0.169843736	-0.129035463	-0.154084497	-0.066957426	0.035044352	-0.110325858	-0.020158583	0.214270704	0.111979129	0.549106661	-0.155967411	0.210176521	-0.042303108	-0.178777482
-0.404199032	-0.052392802	-0.47400539	-0.091511761	-0.176434938	-0.022017641	-0.052503413	0.01340997	-0.519416028	-0.04749926	-0.081265724	-0.08175774	-0.086305146	-0.311502757	0.144207656	-0.020057058	0.100942847	-0.018273227	-0.39137441	-0.295801622	0.065983061	-0.059124258	-0.111071471	0.315234256	-0.075309986	0.514525552	0	-0.036939727	-0.029292714	-0.008644063	0.101232869	-0.188334165	0.218691401	-0.163177165	0.305808541	0.143430226	0.479322443	0.0161445	0.223114048	-0.086799022	-0.0900114	0.310046122	0.046439261	-0.121552334	-0.081829253	-0.377442252	0.283420084	-0.227308334	-0.062585065	0.165121478
0.309255773	0.099157585	0.271647684	-0.071060076	0.174216161	0.364148741	0.418680468	-0.169300499	0.21442139	0.260831303	0.548002978	-0.184424348	-0.279637995	0.023176756	0.061094243	0.097868587	-0.098424323	0.012891311	0.087532942	-0.12756475	-0.109922407	-0.372416261	0.16581947	-0.054917316	0.025775323	-0.016610283	0	0.001574998	-0.253074473	-0.054157428	-0.22765874	-0.002427133	-0.280447468	0.133551479	-0.294765006	0.140494699	-0.366104073	0.652361131	-0.187035681	-0.065020009	0.142308478	-0.171555564	0.384867665	0.145363984	0.29442367	0.286259484	-0.039985498	0.482706518	-0.0090122	0.339465222
-0.008162126	-0.061448607	0.091477376	0.224825921	0.20860566	0.378835619	0.264240875	0.042315118	0.252858214	0.244573921	0.44303537	0.232841839	0.096600641	-0.304069681	-0.165342468	-0.060966022	-0.039855367	-0.034256575	-0.08797918	-0.179531986	-0.013635143	-0.287921633	-0.001723429	0.200072222	-0.285176631	-0.139946888	0	0.03406285	0.006101432	-0.443556714	0.134203449	-0.192563057	0.188131818	-0.025525051	-0.075470805	-0.370263205	-0.126962669	0.35084968	-0.13331132	0.204421677	0.139351116	-0.124657991	0.100603239	0.110663251	0.02632078	-0.219503822	-0.068139862	0.187636504	0.132956675	0.13104669
-0.363345895	-0.016755204	-0.329824358	0.356566333	-0.121696141	-0.390920918	-0.41647084	0.560469585	-0.28746273	-0.115525508	-0.416909254	0.632729869	0.185352205	-0.128338968	-0.097246726	0.020434665	0.279147628	-0.16936848	-0.063120223	0.115726268	0.224177445	0.622430845	-0.028372313	0.030338195	-0.068958691	0.015258821	0	0.091667685	0.263655519	0.156391258	0.331147194	-0.05268834	0.24136739	-0.160408406	0.424901485	0.075804347	0.259604606	-0.412558767	0.214602682	-0.008221232	-0.086906259	0.175369282	-0.253849132	-0.244834954	-0.410108569	-0.213678281	-0.097720584	-0.35048328	0.062507934	-0.241558165
-0.049721513	-0.024084109	-0.271251208	-0.052203725	-0.23713957	-0.407273548	-0.442306065	0.084726435	-0.381770238	-0.335213591	-0.514519037	-0.050453822	0.102736512	0.392432751	0.310195956	0.035091779	0.201971503	0.164798811	-0.049830152	0.094223437	0.093347867	0.294276281	-0.144320566	-0.121377773	0.187910176	0.31595727	0	-0.090329426	0.036481243	0.327064442	-0.069603002	0.01378253	-0.072821693	-0.084375776	0.147140956	0.131183647	0.306458552	-0.494721007	0.323978571	0.066286586	-0.033244194	0.370927438	-0.21117799	-0.191750481	-0.055271852	-0.026063171	0.173153511	-0.367256521	0.014404742	-0.028280371
-0.086629812	0.080945262	-0.08505576	0.095218503	-0.146057966	-0.15884208	-0.228458331	2.24E-01	-0.021457345	0.055869458	-0.19393929	0.19378234	0.018444821	0.034617829	-0.157620339	0.040749699	-0.052040769	-0.140001726	-0.025319744	0.231638528	0.170194635	0.205709067	0.097012604	0.116851053	-0.041747661	-0.149844489	0	0.099368498	0.005813305	0.181084858	0.061216371	0.0513214	0.179197742	0.109189886	0.083356659	0.039901037	-0.078933006	-0.159761598	0.264219776	0.096016219	0.127738168	-0.039560812	-0.059604775	0.167549372	-0.030587155	-0.069833865	-0.284144888	-0.103890235	0.007765864	0.065857745
0.341153356	-0.155148242	0.094197395	-0.071276069	-0.050945266	0.011877122	0.1063986	-0.09124301	0.028064568	-0.225022003	-0.086972743	-0.242930621	-0.138182934	0.483443648	0.183060534	0.105023215	-0.050057048	0.325082028	-0.065082884	0.124125641	0.008663547	-0.105644126	0.113888559	-0.057949598	0.070898092	0.371389387	0	-0.085587185	-0.326732495	0.060524845	-0.369812808	0.05914933	-0.235907129	0.091765563	-0.2604822	0.062363684	0.016906959	-0.075301778	-0.02978386	0.015879853	0.164938148	0.128964135	-0.115438873	0.173232744	0.435866244	0.151563198	0.365936801	0.003486101	-0.049213559	0.400028996
-0.287928809	-0.108001965	-0.505506979	-0.051703234	-0.344130778	-0.477512373	-0.530965067	0.12176323	-0.673559964	-0.420276399	-0.680359253	-0.135976321	0.071816045	0.18386697	0.337066507	0.035735882	0.237851605	0.12041714	-0.221690278	-0.000766794	0.040509618	0.387354557	-0.21473959	0.061105961	0.104447097	0.609487223	0	-0.088617393	0.033033667	0.314256456	-0.044796751	-0.098636358	0.009068381	-0.190342667	0.378143124	0.276926311	0.571842875	-0.547749028	0.38160966	-0.061377192	-0.171920155	0.63016017	-0.212016314	-0.250443151	-0.058445675	-0.202358302	0.367927086	-0.541652455	-0.048480801	0.0198717
-0.287795884	0.123014595	-0.315474463	-0.092890079	-0.313998424	-0.452929651	-0.46382984	0.131643346	-0.433624137	-0.278031602	-0.564600737	-0.053974324	-0.00336725	0.120545096	0.136010946	-0.013935152	0.036575937	-0.157888554	-0.163008542	0.24466502	-0.087301132	0.621254221	-0.070525347	-0.202033497	0.398072643	0.241706028	0	-0.047525301	0.02648674	0.554890176	-0.11644718	0.234279496	-0.089005279	-0.138940604	0.203651409	0.31180223	0.327586088	-0.507899684	0.182552177	-0.073430155	0.000441505	0.294394466	-0.215940238	-0.086853547	-0.153352268	0.072401978	0.081842121	-0.438666006	-0.036959612	-0.269853217
-0.176594708	0.027309972	-0.447580792	-0.126095515	-0.211534575	-0.136083332	-0.189322756	-0.022075108	-0.501171826	-0.01221161	-0.192953629	-0.226868366	0.014111272	-0.134317889	0.375943128	-0.006129652	0.199540326	-0.079575522	-0.343666739	-0.264470216	-0.05353689	0.005562058	-0.190717347	0.055738428	0.037246016	0.477828475	0	-0.018998789	-0.015615955	0.047819347	-0.021845063	-0.153076119	0.009995752	-0.072710761	0.261772289	0.166554725	0.398731498	-0.038682109	0.249100053	0.017195487	-0.140577575	0.387436284	0.00394875	-0.131235147	0.031157064	-0.270406542	0.24979566	-0.343442526	-0.008886915	0.13375218
-0.016211647	-0.116898237	0.01421849	-0.069199064	-0.130097221	-0.173897493	-0.208593579	-0.089264342	0.151102836	-0.062831116	-0.016853486	0.053150615	-0.231586316	0.253832195	-0.297988831	0.046382762	-0.328108007	0.163758655	-0.086645375	0.318748354	0.259875996	-0.075775603	0.236199798	0.005367834	0.013872027	-0.050014883	0	-0.009499642	-0.133312978	0.265918321	-0.067358336	0.119578038	0.072911802	0.134867267	-0.239908044	-0.100702403	-0.217206717	-0.189780724	0.159649299	-0.057316705	0.125292201	-0.136894015	0.051153559	0.143861728	-0.177043494	0.146791116	-0.368643976	0.021980259	0.096866947	-0.147595044
-0.191772093	-0.018719794	-0.160660178	0.293204903	-0.060311715	-0.343980151	-0.349800343	0.509360862	-0.127065938	-0.195535109	-0.386201717	0.691577929	0.026999923	0.120325127	-0.197778519	0.074469334	0.157016094	-0.109715319	0.054512072	0.276333426	0.256976571	0.634986529	0.126077275	-0.0480095	0.108221875	-0.042175434	0	0.020227719	0.111602249	0.318288749	0.167281283	0.145102437	0.099901023	-0.120779425	0.278819144	0.147548488	0.134720471	-0.374159725	0.087946094	-0.032108218	0.024793736	0.069753036	-0.187911201	-0.145961134	-0.278765522	-0.017635888	-0.083063617	-0.185852389	0.032015524	-0.187471498
-0.313949501	-0.084674458	-0.419891085	-0.035065323	-0.402286033	-0.590078083	-0.623671413	0.170431097	-0.466103102	-0.370444341	-0.682549197	0.070958954	0.020043158	0.269634929	0.073986568	0.078122489	0.078758609	0.018744941	-0.188988283	0.255923022	0.236454433	0.506164487	-0.045784338	-0.059956027	0.19908949	0.309257627	0	-0.071427319	0.043107551	0.492765532	-0.005574522	0.107044924	0.046898066	-0.119092007	0.230801333	0.216281967	0.382276337	-0.692505749	0.387581043	-0.068077231	-0.111865461	0.335765621	-0.261715414	-0.181613432	-0.329447023	-0.062707322	0.000668665	-0.502928166	0.0017132	-0.227478525
0.022679017	0.003736096	-0.119904186	-0.026639141	0.011657769	0.076251462	0.089748655	-0.002322728	-0.333531809	-0.098987207	-0.02926294	-0.298541911	0.171501477	-0.100888663	0.345902367	0.030140698	0.190399536	0.095918483	-0.090979443	-0.248424802	-0.133034075	-0.12806903	-0.162485066	0.190440012	-0.111836777	0.436212715	0	-0.074306346	-0.039280562	-0.200437776	-0.063772708	-0.081729176	-0.076835741	-0.048741513	0.172030029	0.081306931	0.265763771	0.101310806	0.094066508	0.012896253	-0.13227785	0.330144566	0.07432656	-0.011162216	0.191404116	-0.142184295	0.389690307	-0.042925936	0.014963515	0.251472421
-0.086833864	0.115976149	-0.092584483	0.255896783	0.269544774	-0.244463259	-0.168568035	0.177767555	-0.113200644	-0.032748002	-0.231820153	0.195805727	0.33495777	-0.281226126	-0.08603821	-0.034264058	0.127675948	-0.232128584	0.388914823	-0.047917438	0.031726818	0.249861298	-0.057520057	0.12262812	-0.104017927	-0.328417932	0	0.025193323	0.688150564	-0.093803497	0.662456864	-0.063845314	0.37704847	-0.046175011	0.701757108	0.069021666	0.215979488	-0.134457882	0.137226901	0.122271523	-0.133516522	0.158284958	-0.067934954	-0.279740146	-0.162645604	-0.188499371	-0.136177398	-0.205083653	0.00857676	-0.126453243
-0.158253663	0.021999061	-0.209704221	0.293952582	0.053211058	0.014466183	-0.095569269	0.113303355	-0.186967655	0.042312775	-0.007047581	0.077649833	0.284241428	-0.415392977	-0.04756176	-0.050143256	0.06320578	-0.196793791	0.314573166	-0.128799281	0.046193708	0.019041587	-0.059197745	0.118070492	-0.161126882	-0.063835399	0	-0.015974397	0.39456189	-0.195423752	0.431163816	-0.107652539	0.425938002	-0.128399918	0.453990966	-0.108131314	0.219696569	0.087903068	0.118407259	0.238176585	-0.05116671	0.135275784	0.058015037	-0.073383486	-0.202083964	-0.272508462	0.051092351	-0.169392236	0.07630433	-0.015925702
0.153229831	-0.118919011	0.076653497	-0.083469478	0.107825588	-0.110742652	-0.063025215	-0.175824999	0.045615449	-0.134126278	0.021722397	-0.202716651	-0.119375051	0.237190152	0.196665259	0.064087532	0.020953513	0.271718825	-0.095623813	-0.157245582	-0.068222928	-0.258104483	-0.064168474	-0.102033395	-0.047616837	0.15217062	0	-0.065593278	-0.146183073	-0.050972016	-0.036938181	-0.125300164	-0.143619364	0.128382689	-0.089804945	-0.014072626	-0.027181337	0.080185353	0.172140403	-0.055132886	0.061854921	0.160313011	0.198385722	0.047631808	0.167621415	0.045244554	0.003854239	0.151768838	-0.027616683	0.157422665
-0.041612963	-0.065990557	0.011660246	0.186084281	-0.03032344	-0.014866647	-0.096163017	0.119851525	0.05101517	-0.020062826	-0.075893022	0.109421162	0.133362988	0.019081592	-0.141534286	0.015621459	-0.095272897	-0.143528912	0.222680779	0.058432401	0.085177114	0.096566819	0.081407373	0.078525375	0.019227693	-0.156460942	0	0.043005735	0.079320624	-0.004695123	0.055320374	0.068557518	0.179672457	-0.007003941	0.08717182	-0.015943778	-0.093102107	-0.051703067	0.013851732	0.208913273	0.002894019	-0.066554173	-0.005976981	0.030915066	-0.0567868	0.029142944	-0.102127303	-0.080393151	0.228630734	-0.070664268
-0.082360292	0.079573707	-0.151702199	0.049584657	-0.088797684	-0.299329706	-0.274743948	0.14582369	-0.378844772	-0.249335238	-0.510998268	-0.20982822	0.22007432	0.22636332	0.359179755	-0.021782684	0.216890682	0.123035177	-0.081141245	0.031945459	-0.136354815	0.277704137	-0.113643647	0.067421958	0.134964651	0.255961843	0	-0.038269202	0.059966627	0.143881197	-0.01501854	-0.04177765	0.064997203	0.017482258	0.35081137	0.29436819	0.383523938	-0.355014491	0.289375246	0.039138897	-0.029331625	0.428547336	-0.150437816	-0.09510361	0.234421014	-0.023255419	0.21427791	-0.378012199	-0.015649369	0.127195496
-0.192094177	-0.068426318	-0.285420335	-0.076513437	-0.150623404	-0.264610928	-0.264723198	0.034768388	-0.434783103	-0.273166672	-0.464140853	-0.167561897	0.163450217	0.172346675	0.400393022	-0.01370994	0.299836152	0.083719609	-0.205124305	-0.067997859	-0.109586977	0.261684858	-0.308667197	-0.037860488	0.127803024	0.476208565	0	-0.068625901	-0.039080977	0.184232486	-0.145198646	-0.09649345	-0.144311152	-0.158812791	0.247131752	0.178704459	0.464337927	-0.37991453	0.220753477	-0.086026829	-0.118445979	0.410146571	-0.212264383	-0.187402659	0.067496459	-0.162938728	0.285112939	-0.405211069	-0.074251009	0.031619968
-0.103613733	0.124864977	-0.140711466	-0.09856859	-0.076771773	-0.066245952	-0.130750754	-0.078884361	-0.104862195	0.162627405	-0.070986757	-0.071222543	0.02616075	-0.097426121	0.157859442	-0.134904139	0.103565988	-0.089824047	-0.136460596	-0.18983045	-0.157433319	-0.01743269	-0.137120566	-0.008050927	-0.044260676	-0.073039425	0	0.006813771	0.100821638	-0.103714653	0.079395098	-0.124646882	-0.011353193	0.000812046	0.08546739	-0.157635964	0.005832366	-0.024264612	0.180328581	-0.023082418	-0.101022327	0.072904331	0.027556036	-0.112149361	-0.037852581	-0.217145188	-0.032568714	-0.177180188	0.008720854	-0.039368504
0.013905049	0.019881493	-0.068389782	-0.050184487	-0.139002779	-0.29984087	-0.224185139	0.114942533	-0.222273561	-0.369134031	-0.454021858	-0.086922893	-0.080407817	0.451202507	0.064432507	0.052777084	-0.062462901	-0.015848735	0.094599876	0.374201283	-0.044713338	0.400558097	-0.013479137	-0.224225791	0.413640839	0.226152546	0	-0.105630262	-0.169430232	0.637058147	-0.285289334	0.380215075	-0.216981901	0.002133286	-0.028813078	0.381362192	0.074486427	-0.461201796	0.122633152	-0.092427839	-0.053144649	0.254215839	-0.254908828	-0.046319067	0.032491899	0.368538897	0.044374239	-0.191456524	-0.052057932	-0.082837008
0.163714817	0.067282752	-0.203433374	0.022141486	-0.191671569	-0.374950777	-0.357970498	0.115890781	-0.219362064	-0.201215623	-0.442867376	0.071315008	0.147948066	0.212580605	0.163322968	0.028507611	0.100231564	-0.075522584	0.144910654	0.318514811	0.042124011	0.35712753	0.079121058	-0.169460672	0.229248861	0.005724964	0	-0.078550093	0.107073197	0.300064005	0.122606728	0.166923438	0.129063991	-0.056271098	0.28406167	0.218728944	0.168195694	-0.315453502	0.252320834	0.098935133	0.001967748	0.232708189	-0.213197861	-0.046474954	-0.118499746	0.038177809	-0.000331473	-0.248525715	-0.014862603	-0.126928179
-0.073310096	-0.007033951	-0.295857497	-0.134766106	-0.223635462	-0.330701493	-0.307164841	0.045856006	-0.333367776	-0.23406902	-0.364782471	-0.11398501	-0.126922412	0.249539129	0.205060783	0.106766048	0.03370878	-0.058615211	-0.205780224	0.090523737	-0.008867095	0.253662755	-0.073151684	-0.247303728	0.28916086	0.337050301	0	-0.064887241	-0.04421992	0.376731221	-0.204667966	0.093403964	-0.175562994	-0.015412076	0.016861789	0.26385217	0.174894649	-0.299896047	0.161474608	-0.061903068	-0.030001027	0.247993198	-0.182432167	-0.076055887	-0.052177406	0.087835858	0.191109624	-0.244511301	-0.062453681	-0.048996008
0.341407075	-0.110514796	0.416722923	0.003120185	0.149048019	0.013795885	0.194334095	-0.047053198	0.322421857	-0.183256759	0.19107613	-0.248470449	-0.190634653	0.46464128	-0.025986708	0.072548172	-0.319400058	0.288984266	0.211523862	0.232523433	-0.125638505	-0.226562326	0.185267775	-0.227025535	0.246002178	0.034609425	0	-0.11147506	-0.329080894	0.224738282	-0.40295207	0.370772076	-0.287982947	0.253387617	-0.507589709	0.236717612	-0.327359042	0.052553043	-0.242952061	-0.03561003	0.173347517	-0.146163396	0.256682592	0.266074495	0.269061043	0.667441686	-0.086825665	0.359314999	0.009530718	0.042579615
-0.201824067	-0.018499295	-0.119295128	0.165454719	-0.011410638	-0.178612798	-0.239568997	0.118861635	-0.113209951	-0.086073005	-0.33053501	0.163320907	0.266397702	-0.089243679	-0.046357801	0.018734729	0.095363408	-0.118831794	0.089986382	0.135483796	0.173516422	0.237366346	0.085317143	0.024778221	-0.070718892	-0.071625681	0	-0.034094059	0.184888659	0.109902634	0.246498193	0.022550582	0.301770353	-0.040540917	0.361267478	0.096553994	0.258722515	-0.301349038	0.195850028	0.132973641	-0.058663365	0.08888805	-0.159789285	0.02112685	-0.202281081	-0.126337518	-0.052100533	-0.229046389	0.020854617	-0.165780717
0.21616862	-0.028230751	-0.013423826	-0.126360293	-0.127510956	-0.096487778	0.001870128	-0.052948972	-0.135918115	-0.154809268	-0.14743518	-0.246264031	-0.073321811	0.41834359	0.425625191	0.057013698	0.163949171	0.190513949	-0.025974006	0.07579467	-0.219065421	0.051496797	-0.042087936	-0.18562792	0.223841954	0.339689812	0	-0.077351792	-0.298894425	0.240551657	-0.514630263	0.023975125	-0.498334001	0.02915848	-0.30723691	0.317825691	0.07937427	-0.071551911	0.051691495	-0.137704889	-0.026106543	0.142162076	-0.043279261	0.002990615	0.266061241	0.286549654	0.181212277	0.046960428	-0.102682107	0.104386864
-0.141826929	0.243434019	-0.23835361	-0.041161158	0.050605432	0.1281284	0.101227429	0.012813468	-0.346793076	0.115511757	0.019049148	-0.178197106	-0.001019481	-0.33139379	0.182979791	-0.038714914	0.106097534	-0.282720499	-0.089509857	-0.225815997	-0.235212457	0.008507846	-0.128572308	0.129510364	0.0449315	0.178612133	0	-0.031424697	0.109429634	0.041248353	0.042683035	-0.092405755	-0.031483783	-0.028994231	0.305587287	0.195197689	0.19165726	0.229575477	0.23989285	-0.070455335	-0.177063972	0.264049996	0.129477732	-0.119092327	0.080246766	-0.180565177	0.085821555	-0.090028477	0.025312623	0.181053646
-0.05987572	0.001972872	-0.064911631	0.050347733	0.024362764	-0.011158416	-0.091899642	0.059806939	-0.078526372	-0.039300924	-0.055195205	0.067165594	0.123201451	-0.048971234	0.012952302	0.003029316	0.070969125	-0.019045885	0.04512552	-0.000748076	0.067966351	0.060981327	-0.028121782	-0.020927821	-0.048545984	0.018984291	0	-0.002826873	0.080659941	-0.012714597	0.083805146	-0.039693356	0.068220993	-0.038714869	0.0826073	-0.061523117	0.100711325	-0.070399882	0.061048019	0.203756056	0.007523265	0.058249171	-0.070084867	-0.043846917	-0.063627807	-0.052771287	0.042102365	-0.104943897	0.079529946	0.019577106
0.124777611	-0.023275692	-0.127894871	0.159558871	-0.180535653	-0.311876707	-0.268107309	0.243255935	-0.187165126	-0.289447512	-0.397204574	-0.13187775	0.073314518	0.262639679	0.208335478	0.124993143	0.051469433	0.043825709	0.055247294	0.203122915	-0.013215409	0.268313294	0.07113184	-0.162332179	0.103095581	0.144671989	0	-0.048624449	0.038115577	0.167156424	-0.056284146	0.142388385	-0.014323334	0.054879904	0.039139107	0.255061755	0.203884803	-0.334987656	0.153478865	0.087181439	0.068526594	0.268392607	-0.289410635	0.164293449	0.090149053	0.1521636	0.255722459	-0.179161056	0.19171071	0.012447557
-0.197451674	0.083398779	-0.394839648	-0.065605324	-0.147957959	-0.167890847	-0.234021326	0.030343115	-0.5564032	-0.142530275	-0.326550309	-0.220583523	0.109362493	-0.158011294	0.358225937	-0.022488731	0.248396064	-0.076042622	-0.182459502	-0.100458999	-0.105776897	0.210823466	-0.271059628	0.13164624	0.054372354	0.415167599	0	-0.072189162	0.055124673	0.162683549	0.04740394	-0.131726474	-0.0023938	-0.121337309	0.328038207	0.22638041	0.400865863	-0.118056485	0.457867151	-0.029860708	-0.172687751	0.576006826	0.003773513	-0.136723585	-0.023707801	-0.24093073	0.223812148	-0.276372311	-0.028556484	0.10044411
-0.053807953	-0.050940588	-0.289430099	0.092044941	-0.004915979	-0.034166398	-0.119105999	0.060999048	-0.393543283	-0.135381872	-0.279950828	-0.267580099	0.223378116	-0.022575321	0.3783938	0.057262102	0.248478315	-0.106244235	0.013829328	-0.249920129	-0.208632132	0.101504456	-0.271928207	0.030289537	0.012690873	0.322513903	0	-0.053488694	0.065305595	-0.05247904	-0.116910136	-0.210428705	-0.04123165	-0.027352309	0.290087749	0.18212854	0.33428326	-0.042970828	0.181283531	0.127903679	-0.227707211	0.43849023	-0.052491353	-0.198832872	0.2014835	-0.172628025	0.379746201	-0.352665323	0.019188526	0.284444783
-0.093182641	-0.136724778	-0.196291569	0.09107554	-0.016889571	-0.289036675	-0.421745389	0.034798201	-0.314209543	-0.329119497	-0.339581743	-0.188038247	0.004007391	0.075665478	0.188649797	0.089519835	-0.005538635	0.238929506	-0.088284371	0.044422338	0.033227661	0.052994457	-0.027453157	0.035481883	0.086272026	0.221518521	0	-0.015287689	-0.003287972	0.180793856	0.064544721	-0.039957867	0.172729078	0.013655807	0.242248458	0.052097283	0.242265527	-0.226474304	0.348870004	0.060317937	0.098422935	0.416252215	0.114632534	0.134767141	-0.031655958	-0.091052088	0.111700354	-0.293060426	-0.028862919	0.144923394
0.011770494	0.005672804	0.188482179	0.131723654	0.089440567	-0.041645888	-0.20158045	0.107264933	0.009992484	-0.163552236	-0.248678881	-0.051625225	0.089960975	0.242553269	-0.032880999	0.058264813	-0.071559663	0.124979406	0.224564769	0.219280209	0.032893594	0.109846421	0.089566823	0.117540383	0.015392973	-0.13213046	0	0.034221015	0.002344668	0.083819299	-0.025650623	0.054934474	0.13286879	0.17335882	0.101022428	-0.007145658	-0.070649404	-0.191642565	0.160206143	0.17987151	0.240672666	0.062772493	-0.026997943	0.209361081	0.214816817	0.120033813	-0.030695746	-0.104286627	0.037619998	0.197826251
0.42038567	0.061228888	0.452318077	0.1464144	0.490059206	0.250062479	0.378093039	-0.075597289	0.564658317	0.268809258	0.393597118	0.267899019	0.036518158	-0.013996992	-0.307858756	0.025489303	-0.115088973	-0.012821886	0.457009175	0.055399949	0.00883785	-0.21123014	0.189284082	-0.025751118	-0.221137757	-0.524184644	0	0.019443369	0.092762506	-0.288560399	0.252147977	0.006456782	0.111187765	0.179678015	-0.035544894	-0.101800611	-0.416489899	0.397984735	-0.248008392	0.073076435	0.139901622	-0.313486149	0.232936462	0.070243473	0.206239214	0.129986101	-0.317375203	0.536098855	0.00357848	0.126610759
-0.458146479	0.014791921	-0.442217055	0.358027499	0.005064443	-0.164235615	-0.208213206	0.45463959	-0.507321307	-0.078139275	-0.26561921	0.336171135	0.210609126	-0.528389961	0.086931226	0.002557312	0.342512493	-0.259371891	-0.119368907	-0.259350565	0.095158597	0.349152786	-0.154136342	0.259685383	-0.128140643	0.192885683	0	0.004152324	0.307099987	-0.08155022	0.428802445	-0.172364757	0.376926083	-0.219477075	0.634155908	0.074581266	0.505147369	-0.125734223	0.228007002	0.057703789	-0.035653197	0.31856588	-0.1192217	-0.200890577	-0.277429355	-0.46203305	0.215082426	-0.371591893	0.018553632	0.029711378
0.226025091	0.167166156	0.308356712	-0.016363491	0.059618448	-0.060499749	0.048859711	-0.012825606	0.268938042	-0.05922921	0.036387074	-0.04038368	-0.171641096	0.269748294	-0.163462852	0.052071447	-0.267706741	-0.093757285	0.187341969	0.324397073	-0.117228936	0.282797025	0.176286128	-0.293620521	0.318114076	-0.213742601	0	0.005724389	-0.169071011	0.292825661	-0.232050683	0.414412326	-0.167165527	0.146242465	-0.263402526	0.131302703	-0.306950899	-0.062096867	-0.218966761	0.016450899	0.284355939	-0.180038066	-0.051972149	0.211030175	0.134096685	0.437243494	-0.13830919	0.143738847	-0.01946271	-0.078734803
-0.219213555	0.032318719	-0.18543795	0.443736013	0.136370197	-0.143742742	-0.126732344	0.387185126	-0.128736174	0.00151499	-0.193123579	0.387101045	0.310191872	-0.388590984	-0.13037846	-0.026432564	0.189008329	-0.212087526	0.155878165	-0.104443853	0.107619672	0.292694899	-0.061156049	0.222709024	-0.231359884	-0.143064488	0	0.033816629	0.607758174	-0.196526178	0.694541123	-0.151336801	0.517314935	-0.134621285	0.62733191	-0.084630569	0.263569852	-0.150783881	0.161078547	0.142890518	0.009463445	0.156947139	-0.224838304	-0.155379023	-0.217089013	-0.36940559	0.048106004	-0.219664758	0.083157357	-0.050969675
0.11584383	-0.074334712	0.104633812	0.163849819	-0.016761679	-0.077196005	-0.180226828	0.18440268	0.119341317	-0.10806393	-0.132093984	0.064165344	0.105128932	0.155454206	-0.140123933	0.112052189	-0.132365913	-0.041904304	0.226915253	0.25696325	0.119371001	0.147016361	0.153043919	-0.093986104	0.025094356	-0.271712641	0	0.112691317	-0.000851515	0.079504345	0.020120846	0.117023195	0.24495486	0.12506708	-0.007279577	-0.040984489	-0.185682116	-0.129352029	0.055204419	0.235885953	0.15650982	-0.13235326	-0.03477796	0.189016557	-0.03447788	0.12678051	0.039027339	-0.066744934	0.102112307	0.085534098
0.119639359	0.009748403	0.063016028	0.283430421	0.214375614	-0.074803998	-0.041478689	0.158732782	-0.020548933	-0.022800523	-0.041142208	0.09195542	0.175779361	-0.162669637	-0.073631385	0.005282566	0.006201134	0.03967185	0.470194712	0.034795165	0.055605019	-0.02801509	0.092238146	0.064084726	-0.221998109	-0.258359382	0	0.051666657	0.371729272	-0.245163287	0.473556019	-0.04019035	0.345038159	-0.019676816	0.375761181	-0.06044947	-0.003542144	0.059030209	-0.005185708	0.247522309	0.044098507	0.10723867	0.062596277	-0.032300671	-0.003371515	-0.0361673	0.043346744	-0.034576561	0.050033724	0.184532949
-0.356376701	-0.049142889	-0.303302498	0.183495493	0.136479386	-0.207048975	-0.132172609	0.203627333	-0.415056305	-0.162094211	-0.318250639	0.11127086	0.258644241	-0.415142968	0.066286977	0.017018358	0.225166856	-0.105204742	0.060092829	-0.193573528	0.115711722	0.16383298	-0.104286897	0.283145792	-0.190970604	0.213664809	0	-0.020466799	0.359375416	-0.134483717	0.543496206	-0.118585609	0.415230604	-0.163280391	0.642257293	0.05259199	0.538654767	-0.172078012	0.187636715	0.041811847	-0.017124462	0.333258321	-0.113846105	-0.233654078	-0.171943627	-0.378244972	0.215551184	-0.297455808	-0.051262351	0.071994424
-0.412766092	0.090080846	-0.54253819	-0.084783381	-0.306302648	-0.306201943	-0.364784753	0.128814227	-0.57676579	-0.037585503	-0.517098201	-0.029634863	0.171583581	-0.148237462	0.305193665	-0.084524066	0.301447464	-0.155989355	-0.33399986	-0.186525424	-0.054359959	0.347383372	-0.212700863	0.083212357	0.070178554	0.326714897	0	-0.046364886	0.182904093	0.099290584	0.05492576	-0.140356402	0.031398662	-0.216133376	0.383478153	0.130501547	0.520260199	-0.417675345	0.226822267	-0.056543676	-0.268083225	0.362528139	-0.291687868	-0.312674373	-0.171841094	-0.404841871	0.279043979	-0.61075345	-0.032975546	-0.114842617
-0.228440718	-0.027992665	-0.49304524	0.161372597	-0.164356989	-0.251416641	-0.371575225	0.186576762	-0.428948945	-0.101804798	-0.42115685	0.193131302	0.20385535	-0.249265235	-0.016904375	0.057903543	0.191936339	-0.181799991	-0.027188625	-0.025107165	0.291467721	0.327537588	-0.170803611	0.183193313	-0.185390872	0.133241943	0	0.056984331	0.260377991	0.01095725	0.405959709	-0.199688472	0.439613173	-0.155783626	0.588467102	-0.018946103	0.397171863	-0.253673959	0.394943097	0.088122029	-0.155075934	0.35388026	-0.182391772	-0.16479124	-0.25320171	-0.503370718	0.12718815	-0.43931681	0.054687177	0.011515943
-0.256046552	-0.150237541	-0.436711714	0.167795595	-0.336884593	-0.383602804	-0.404570501	0.284813015	-0.522959656	-0.374931918	-0.580946432	-0.04837923	0.219928174	0.081995902	0.285754241	0.046855557	0.197474165	0.063813799	-0.087600633	0.128565151	0.10676771	0.368775398	-0.162006243	0.058427151	0.113243663	0.485898471	0	-0.008616949	0.031756569	0.226603791	-0.057239946	0.027839295	0.086624628	-0.168241662	0.232721891	0.233366896	0.582710866	-0.557793304	0.329452464	0.090049232	-0.011042645	0.420726635	-0.365112584	0.092454029	-0.043303696	-0.151527982	0.31217533	-0.54921805	-0.061918889	-0.031001729
0.067153183	0.02061657	0.032740238	0.025659158	-0.044922349	0.072088575	-0.028525058	0.00470336	0.052932206	0.000466937	0.034310009	-0.04915378	-0.04763146	0.100865551	-0.053547015	-0.00422674	-0.099943554	0.048923466	0.100386895	0.117852817	0.04366879	-0.045305385	0.02916561	0.059265415	0.005361196	-0.109298949	0	0.009612783	0.037739506	0.000426694	-0.008249727	0.020392146	0.124350295	0.109297977	-0.080841836	-0.058238931	-0.116732159	-0.002755327	0.090952521	0.060181654	0.117652954	-0.022291121	0.02076186	0.162136419	0.067034496	0.012246231	-0.042629276	-0.005250303	0.29441476	0.068027235
-0.232219668	0.017208863	-0.517115971	-0.152941614	-0.246186285	-0.092372773	-0.2226111	0.033124738	-0.515298103	-0.007492826	-0.306546985	-0.042988459	0.04367698	-0.008902589	0.304612061	-0.019568255	0.312113271	-0.08874492	-0.454791869	-0.262013537	0.000831837	0.163113118	-0.361973113	0.087595467	-0.063562706	0.369731082	0	0.06544596	0.035278994	-0.012702727	-0.027238005	-0.271528575	0.005379733	-0.174409639	0.289621998	0.141457798	0.420086811	-0.216886105	0.238780445	-0.045367489	-0.239822228	0.345259476	-0.169773236	-0.318141612	0.040103868	-0.437878381	0.239166304	-0.457451438	-0.027340674	0.124214959
0.141716783	0.151910123	0.075750352	-0.076398291	0.102361812	0.361300223	0.345908118	-0.215221486	0.41598616	0.494322064	0.496858172	0.13698094	-0.017354127	-0.216094524	-0.149350147	-0.115735266	-0.125635188	-0.234788294	-0.088515753	-0.182861634	-0.126605079	-0.333139503	-0.063620571	0.001695221	-0.050340978	-0.302645494	0	0.103463891	-0.010816437	-0.233300265	-0.020662402	-0.084283861	-0.019305097	0.110657102	-0.106042422	-0.160925346	-0.218936464	0.498346002	-0.202728245	-0.008846427	0.007412012	-0.365609336	0.376086315	0.118905849	0.2431011	-0.104058087	-0.443816335	0.193096668	0.011058769	-0.180929978
-0.387040992	-0.124995731	-0.575872756	-0.047900167	-0.366998579	-0.408049688	-0.541021284	0.145550732	-0.746708743	-0.377453187	-0.650165697	-0.14394328	0.144699816	0.021790667	0.355279905	0.001976895	0.294043371	0.075374641	-0.307550147	-0.091923595	0.112422898	0.37018169	-0.282071629	0.096933576	0.011422026	0.617405023	0	-0.072004276	0.067966558	0.190077683	0.023190589	-0.155254732	0.093468791	-0.23311581	0.418088791	0.138624905	0.631151065	-0.566190616	0.403429955	-0.013576939	-0.245013213	0.59092107	-0.277423465	-0.23933228	-0.18766521	-0.343591731	0.484462763	-0.643217585	-0.03694691	0.052001681
-0.097888837	-0.039056615	-0.318150389	-0.018251019	-0.212992905	-0.310668333	-0.341753413	0.094795286	-0.495587174	-0.342887715	-0.513754036	-0.16741383	0.060434795	0.213711436	0.393985195	0.058093185	0.253543624	0.118152874	-0.126431	0.045335199	0.008545712	0.265062332	-0.148349024	0.028358004	0.125527221	0.517190636	0	-0.099831886	0.021986565	0.214481112	-0.077684611	-0.023554254	-0.016122592	-0.083499037	0.220796063	0.177486787	0.409404724	-0.419152562	0.346292972	-0.006875532	0.036231957	0.496235081	-0.301958933	-0.083229096	0.031039928	-0.141138834	0.414536947	-0.409432935	0.015153535	0.104206234
-0.07453308	-0.069125941	-0.27732246	0.222516174	-0.037821489	-0.197485989	-0.173764988	0.210819175	-0.291954162	-0.135354203	-0.32604706	0.038804476	0.346415571	-0.032670338	0.249974015	0.01872074	0.291676705	-0.008129636	0.232917524	-0.042748212	0.043682439	0.179679956	-0.209831	0.010639762	-0.093139508	0.199445792	0	0.022920836	0.191391367	-0.054594216	0.170542853	-0.119075777	0.135226896	-0.135764763	0.295889884	-0.021862026	0.361934333	-0.25886883	0.292549425	0.120156675	-0.086381553	0.261445395	-0.295547083	-0.102250608	-0.042540931	-0.284647146	0.194338921	-0.294094135	-0.034280041	0.079823014
-0.088087134	0.05285474	-0.087835311	0.288372505	0.006476609	-0.063129702	-0.089995817	0.171296806	0.055010796	0.038248328	-0.08034613	0.179068536	0.254111813	-0.104826591	-0.061848979	-0.01695584	0.059425693	-0.132320753	0.261084236	-0.024674139	0.041292805	0.113410488	-0.060946357	0.015128995	-0.060578319	-0.107226902	0	-0.022101359	0.310743235	-0.067808622	0.171463546	-0.062208779	0.116563391	-0.060871448	0.174818708	-0.093567494	0.047052252	-0.045462606	0.023913907	0.114886912	-0.052845692	-0.035526126	-0.134786924	-0.124415483	-0.114609943	-0.127345993	-0.014591035	-0.137113209	0.05072799	-0.098294649
-0.152229089	-0.029084914	-0.17963013	0.200722248	0.039039709	-0.124570469	-0.21400634	0.116216607	-0.118264475	-0.036261716	-0.316912357	0.203334838	0.402713973	-0.2482286	0.027075544	-0.027201902	0.252175269	-0.075028576	0.105580597	-0.1151553	0.267670608	0.181366266	-0.134466677	0.227574425	-0.295513107	-0.118574601	0	0.054317547	0.411799588	-0.266096698	0.503882577	-0.246239987	0.417037328	-0.123547237	0.528420066	-0.181081874	0.380408029	-0.16280379	0.274189466	0.178514332	-0.089264394	0.167666568	-0.174443826	-0.119989018	-0.079528642	-0.473870655	0.015042427	-0.293933148	-0.005094185	-0.08690305
-0.295735179	-0.09305207	-0.330540572	0.309637629	-0.135714319	-0.454533355	-0.477262292	0.482891176	-0.377122515	-0.310824357	-0.645429049	0.473922823	0.316247684	0.073340455	0.125451093	0.048502682	0.416651316	-0.052033974	0.001114345	0.074456845	0.122863763	0.688082808	-0.147080014	0.022120302	-0.002585391	0.157017992	0	0.010186166	0.244690541	0.138175473	0.219078217	-0.068181708	0.117901443	-0.206432361	0.46973416	0.167439492	0.469074929	-0.59045052	0.219729991	0.042320998	-0.126866676	0.358327697	-0.362688018	-0.275803702	-0.217340167	-0.197527002	0.131622435	-0.50628604	0.012812598	-0.155451093
-0.31483849	0.00387172	-0.389916901	-0.024912249	-0.155752887	-0.42488946	-0.450623594	0.179483387	-0.547324753	-0.298001432	-0.61098248	0.055452047	0.236598975	0.056152391	0.258956937	0.000488868	0.308519533	-0.02916194	-0.17383384	0.012410501	0.048501096	0.479580794	-0.178656777	0.039484981	0.105398095	0.321634981	0	-0.059890507	0.187352538	0.215140799	0.099124007	-0.057656007	0.082591544	-0.183412424	0.457484648	0.241296756	0.538005964	-0.537301163	0.290119555	-0.063454349	-0.070343372	0.400696573	-0.300655288	-0.25480118	-0.131063724	-0.217232589	0.210388509	-0.489394073	-0.033879095	-0.108869471
-0.210149568	0.102043986	-0.305448596	-0.07479528	-0.159872323	-0.176215993	-0.274994317	0.023974247	-0.305345487	0.056806117	-0.292930232	0.034755821	0.107159778	-0.101318165	0.2381504	-0.093241159	0.22289525	-0.01043836	-0.209760881	-0.10430471	-0.120092238	0.139999082	-0.149808977	0.039592953	-0.004256962	0.08319626	0	-0.00734857	0.135422847	-0.014314546	0.092451119	-0.156512619	0.048438696	-0.096785661	0.274232898	-0.070817385	0.249348583	-0.235891653	0.2196646	-0.039579278	-0.123311304	0.200613535	-0.148197313	-0.166595156	-0.099168853	-0.33035408	0.075274682	-0.410200743	-0.028475192	-0.046508689
0.074324327	-0.008919069	-0.181640782	0.17964436	-0.129938124	-0.118637761	-0.118484055	0.315357102	-0.144665827	-0.041303033	-0.197599881	0.120976282	0.135074533	-0.047913377	0.092892397	0.063820887	0.199553804	-0.035732972	-0.001675331	0.062407959	0.064367275	0.228518188	-0.091103166	-0.054844451	-0.158767294	0.028226442	0	0.036458444	0.078837707	-0.042100387	0.106428305	-0.088993903	0.075718149	-0.044076539	0.181214224	0.070917662	0.131805722	-0.116790465	0.171889148	0.096771528	-0.030315722	0.166400664	-0.201075009	0.024222171	-0.00530213	-0.145474894	0.145094932	-0.164013898	0.022389327	0.140078833
-0.347880422	-0.171133556	-0.460879339	-0.125330858	-0.308614304	-0.26943005	-0.332487509	0.088669709	-0.589984111	-0.399790402	-0.435891743	-0.083683297	-0.059352234	0.037008107	0.252654015	0.037897679	0.162384869	0.179381062	-0.386710532	-0.030585976	0.115791674	0.158449908	-0.131468617	0.227534351	0.02881656	0.690282098	0	-0.092695727	-0.089949057	0.212332287	-0.072960971	-0.051776349	0.025873019	-0.219004136	0.154879207	0.057291099	0.532257932	-0.420296071	0.240235295	-0.144526236	0.021925619	0.402185789	-0.200195365	-0.059644617	-0.089276033	-0.254930405	0.510334184	-0.348176405	-0.032416191	0.153341093
-0.206714791	0.032720974	-0.267592627	0.159348173	0.010475069	-0.251332798	-0.256941982	0.293595794	-0.393763496	-0.161094014	-0.366609931	0.018853899	0.236345301	-0.174002241	0.142862324	0.489377407	0.222834766	-0.16321167	-0.019406038	-0.117248186	0.034610333	0.329348553	-0.142331195	0.032826149	-0.065627485	0.054392712	0	0.005367978	0.287523851	-0.020302479	0.244517834	-0.11301045	0.096055761	-0.080514969	0.427783342	0.127605778	0.349169714	-0.2117606	0.186598117	0.068313456	-0.100185399	0.272326482	-0.135648563	-0.148068935	-0.030823241	-0.222200356	0.233490997	-0.336775109	0.014813559	0.099318789
-0.168216425	-0.053126718	-0.197383597	0.371861537	0.02154423	-0.282093461	-0.294028997	0.545636779	-0.230212816	-0.253979069	-0.333743846	0.500995216	0.047226168	0.117279449	-0.008354764	0.181781569	0.208364567	-0.043828227	-0.04089716	0.075383753	0.119686675	0.532808293	0.013665612	-0.062425341	0.100404398	0.132125038	0	-0.003286245	0.001347148	0.214978314	-0.005298339	0.024496724	0.009788957	-0.0910449	0.156606939	0.116915021	0.144472325	-0.291675997	0.096550659	-0.030095232	0.039784761	0.225974308	-0.153364599	-0.104478994	-0.175923193	-0.022729951	0.067957044	-0.195547312	0.07177224	0.003040263
0.456850771	-0.001837927	0.223766844	0.091914356	0.238318133	-0.023373377	0.137301489	0.007244437	0.118313129	-0.054109671	-0.012453727	-0.177709386	0.033959598	0.286504958	0.200785851	0.096533073	0.080909023	0.155058752	0.417750538	0.026883716	-0.12876885	-0.061566703	0.021420091	-0.123088592	0.018184141	-0.057776293	0	-0.053540368	-0.035632278	-0.043492827	-0.097089363	0.034643823	-0.129142726	0.175910285	-0.021056552	0.144376307	-0.203335631	0.149229923	-0.008276786	0.108053296	-0.045896882	0.14648201	0.082240883	-0.039394915	0.326689942	0.229068072	0.076621838	0.154346412	0.015900658	0.338870177
-0.131853223	-0.206988908	-0.179227101	-0.026212649	-0.191325482	-0.267458192	-0.388578189	-0.08513012	-0.258572293	-0.321460038	-0.278647954	-0.135287269	-0.134658474	0.26303577	0.047456933	0.104750755	-0.082937561	0.382642785	-0.09338509	0.043237928	0.200957366	-0.013815006	0.027558345	-0.039395048	-0.021213274	0.269055015	0	-0.065028997	-0.096685192	0.143117744	-0.021006313	-0.136116114	0.057595498	-0.037663496	0.097509099	-0.113649636	0.135524294	-0.231891935	0.248155267	0.002380776	0.01062847	0.281043065	0.115017399	-0.015834195	-0.035245858	-0.037404975	0.181724823	-0.212782854	-0.047670929	0.146026081
-0.10861141	-0.105245998	-0.168549112	0.104903047	0.035612904	-0.203776566	-0.257588038	0.081864035	-0.194371794	-0.325767472	-0.310966848	0.121076996	-0.008250631	0.215228732	0.03966206	0.040077511	0.019661892	0.041983379	0.129069353	0.123719303	0.040607237	0.175300674	-0.012141721	-0.042988949	0.175074459	0.18411464	0	-0.088752746	0.032726149	0.304933217	0.055217186	0.099279226	0.055088024	-0.051036722	0.169461542	0.057684096	0.141189606	-0.279761442	0.117255761	-0.051924158	-0.041362248	0.254096465	-0.086090466	-0.119768036	-0.076585124	-0.00703505	0.085090301	-0.15975357	-0.011094237	-0.041400296
-0.172191397	-0.019559939	-0.245183833	0.233629965	-0.214203914	-0.373723995	-0.429611621	0.438300439	-0.260872301	-0.248140951	-0.489496903	0.587106655	0.023739608	0.252888595	-0.103400239	0.05571894	0.196664952	-0.039759452	0.068016537	0.370079273	0.31085551	0.684933189	-0.022439477	-0.087090078	0.143509381	0.127567106	0	0.062596637	0.064759994	0.440241955	0.071255455	0.183651616	0.089469552	-0.131650023	0.233008724	0.144698123	0.131688474	-0.516912311	0.209523813	-0.027616793	-0.040751219	0.184187126	-0.364858074	-0.16789048	-0.302885341	-0.000646978	0.022442902	-0.336629076	0.029945065	-0.129853906
0.03353093	0.005299592	-0.12105459	0.130002087	0.003788424	-0.196146768	-0.127188064	0.141180218	-0.128944705	-0.130262526	-0.215822875	0.12862648	0.139856459	0.018391884	0.119124821	0.083943693	0.114718861	-0.093397735	0.131734907	0.080936941	0.043596105	0.16203416	0.037637762	-0.087088934	0.066923981	0.024485623	0	-0.036462936	0.173064098	0.060397807	0.188639924	0.00289808	0.117904453	-0.054232009	0.15895366	0.0700431	0.147659713	-0.133268901	0.105832701	0.089892608	0.096109518	0.153140701	-0.181717174	-0.029888831	-0.084106265	-0.057328799	0.060314212	-0.086598369	-0.023613292	-0.083479874
-0.180310308	-0.051084422	-0.482722819	-0.12381077	-0.301866926	-0.326705371	-0.358634687	0.097393726	-0.641032482	-0.350510274	-0.52846719	-0.12398151	-0.042330694	0.204955031	0.297146505	0.054694708	0.204887842	0.071634292	-0.173933672	0.041597791	0.108424477	0.33633725	-0.19697686	-0.011236727	0.120929962	0.547543764	0	-0.090118366	-0.038112315	0.385260941	-0.091725911	-0.039434098	-0.094583284	-0.185889248	0.30338233	0.280738968	0.44617512	-0.374793598	0.376131115	-0.11090224	-0.175707116	0.550091505	-0.151216112	-0.2622294	-0.017313416	-0.152903666	0.330662211	-0.431107716	-0.041626439	0.153473946
-0.328866208	-0.003163198	-0.343290922	0.193689637	-0.215972492	-0.34990726	-0.428790945	0.348072865	-0.472084867	-0.251655931	-0.61568325	-0.005600786	0.282865962	-0.027796272	0.266555491	-0.06155082	0.282899257	-0.037576087	-0.097908554	0.017251043	0.020295609	0.425387663	-0.121258148	0.217965917	0.048339218	0.244028036	0	0.013872651	0.183436495	0.117848638	0.085908472	-0.093576784	0.19628011	-0.069221865	0.393561758	0.113656541	0.460585133	-0.488845363	0.331432376	0.077679781	-0.025590638	0.349098695	-0.363429938	-0.017383078	-0.002459961	-0.275465302	0.290084814	-0.537935007	-0.037961783	0.062151312
-0.470437461	0.007936573	-0.503974469	0.045743478	-0.273470777	-0.265402424	-0.372871431	0.114890711	-0.540374046	-0.068416327	-0.329927929	-0.109037775	0.209075177	-0.418674386	0.230431369	-0.076138226	0.171756949	-0.181163341	-0.280116854	-0.249985948	-0.051525319	0.162843292	-0.237037428	0.116504877	-0.029110582	0.296256675	0	0.040231951	0.254368931	-0.051367312	0.273443313	-0.227637464	0.288960379	-0.194967413	0.414170877	0.024408772	0.535774803	-0.206059568	0.257718263	0.096778332	-0.098855515	0.336899091	-0.10396533	-0.030800506	-0.202513816	-0.436035049	0.234200441	-0.469979257	0.026286504	-0.209654346
-0.333453653	0.003558244	-0.486095665	0.188644362	-0.180387816	-0.389245792	-0.454141776	0.42261879	-0.560867929	-0.302234897	-0.551405208	0.499816106	0.09059503	-0.065253907	0.114752106	0.032432596	0.354094103	-0.106367882	-0.111395893	0.108033296	0.218748662	0.643002782	-0.110374558	0.095549676	0.113956173	0.306994653	0	-0.006437121	0.191085332	0.325757518	0.235356289	0.036687994	0.222737332	-0.245861821	0.535250051	0.179358111	0.460162895	-0.452506583	0.323276302	-0.026899211	-0.066482365	0.409200287	-0.316519436	-0.25315416	-0.311213102	-0.295317617	0.159137507	-0.482609095	0.009089294	-0.107621073
-0.345861347	0.059732373	-0.364704312	0.018190341	-0.085796594	0.062012653	-0.232607432	0.034525132	-0.365484908	0.165146706	-0.018608026	-0.041562449	0.134591852	-0.493572036	0.188840992	-0.075033089	0.178026897	-0.184268598	-0.328325253	-0.375008185	-0.064454756	-0.075444181	-0.26483693	0.225385678	-0.225737679	0.057299713	0	0.109565343	0.196428726	-0.265608603	0.252846162	-0.347631267	0.26374327	-0.094972354	0.369324167	-0.208010264	0.211550787	0.127751053	0.297719245	0.144785886	-0.09030495	0.189987437	0.100449581	-0.027647201	-0.114349778	-0.547639999	0.075846463	-0.325750159	0.072308332	0.087744468
0.083934058	0.019783392	-0.128819951	0.155258958	-0.195624649	-0.201441581	-0.153909601	0.298618587	0.010351378	0.010246139	-0.194403648	0.212889521	0.036910637	0.07496358	-0.095620463	0.03315298	0.044655598	-0.056338571	0.018655508	0.322130598	0.212248231	0.295404281	0.043255259	-0.09892776	-0.051174896	-0.055661633	0	0.074524124	0.000900801	0.164331559	0.031193071	0.059827772	0.096156028	0.01882619	-0.027737407	0.063299176	-0.030145972	-0.23100493	0.200379202	0.070541519	0.051656714	-0.001786803	-0.22095911	0.048292703	-0.124853715	-0.008744219	-0.146144897	-0.098839113	0.073755395	-0.060086858
-0.191474638	0.044216708	-0.482774023	-0.046150582	-0.275409476	-0.37176907	-0.443006266	0.09555139	-0.590379632	-0.283092012	-0.58452285	-0.08032548	0.05875117	0.090065052	0.252175378	0.031910106	0.170164818	-0.008954155	-0.183757455	0.186270358	0.069354268	0.408267029	-0.127790949	-0.025348132	0.176607962	0.453732426	0	-0.123274382	0.025485464	0.381717506	-0.011844888	-0.010560589	0.04210148	-0.135455094	0.389300839	0.273325855	0.458451694	-0.389532575	0.477576494	-0.024793486	-0.125459292	0.521838157	-0.199203	-0.112621859	-0.046070862	-0.193359209	0.254705469	-0.473019129	-0.02664934	-0.025818204
0.155087418	0.051993153	0.166772977	0.292451378	0.141524642	-0.037458188	-0.102044603	0.215035297	0.196609978	-0.017814062	-0.062858434	0.007816924	0.132919192	0.023830623	-0.212802726	0.096788061	-0.193774047	-0.158617743	0.38352587	0.266054538	0.045786391	0.156793483	0.097305722	-0.145335691	0.082173887	-0.410611235	0	0.07622725	0.108940063	0.097684336	0.112669042	0.159309824	0.247850174	0.191134786	0.029304379	0.021143236	-0.233865802	-0.038945422	0.015659725	0.393371064	0.088623698	-0.072118214	-0.01176326	0.183288321	0.001939021	0.183160075	-0.19319796	0.050563107	0.016889306	-0.027120147
0.14327123	-0.011211605	-0.191266547	0.144427194	-0.179853938	-0.122608597	-0.125779686	0.224268678	-0.067641709	-0.015953299	-0.190993272	-0.00261977	0.161754136	0.021745589	0.051541842	0.087641229	0.093099639	-0.016855397	0.004586538	0.104196529	0.11790361	0.177922921	-0.106579212	-0.098785603	-0.124791863	-0.003072167	0	0.045410897	0.02822783	-0.014962553	0.021188675	-0.082931281	0.042162698	0.005490847	0.061664416	0.052123234	0.098444074	-0.114908348	0.163851456	0.142390373	-0.063877392	0.103825061	-0.131569981	0.046037253	0.048345719	-0.088920774	0.072917396	-0.181259256	0.103751439	0.04727385
-0.062124982	0.025142644	-0.15780178	-0.146804159	-0.324366825	-0.306069584	-0.312736471	0.07911747	-0.262359408	-0.33506248	-0.390035758	-0.064065612	-0.175314465	0.451423987	0.033474702	0.023812924	-0.133346815	-0.013526014	-0.037203756	0.395248055	0.091889469	0.362232497	0.079561379	-0.149746093	0.52812955	0.283837929	0	-0.069152892	-0.14974614	0.695490716	-0.315059008	0.411055984	-0.189062194	-0.007958081	-0.114080198	0.300450491	0.064608811	-0.454816501	0.138606599	-0.120648395	-0.014798626	0.137525443	-0.210967229	-0.004462715	-0.119794363	0.300215458	-0.015316121	-0.207102123	-0.045890767	-0.179755472
-0.259984388	-0.078554518	-0.231234449	-0.070878454	-0.04368503	-0.198567477	-0.335584048	-0.102416857	-0.377054713	-0.216413589	-0.183517995	-0.253181663	-0.017225806	-0.103967392	0.149768144	-0.029207506	-0.041706476	0.18996191	-0.205630774	-0.188695881	0.029180184	-0.175962039	-0.13774922	0.112719683	-0.107238573	0.263724628	0	-0.047957222	0.094084973	0.008416921	0.210694136	-0.194709784	0.223546742	-0.008096786	0.254771037	-0.114175597	0.273139565	-0.141091406	0.318670195	0.037954357	-0.013147368	0.325116699	0.159724306	-0.035693486	-0.10705703	-0.237893685	0.113977993	-0.217187131	-0.018333032	0.069213239
-0.336569234	-0.015182058	-0.378410823	0.255003332	-0.261180531	-0.523499211	-0.5563753	0.517721289	-0.491493094	-0.356613395	-0.71402588	0.364480337	0.224388982	0.093047071	0.099365775	0.027585616	0.316356392	-0.105788209	-0.05214802	0.187267281	0.150158572	0.793608006	-0.08994303	-0.047813804	0.14572326	0.231676378	0	-0.012066618	0.209435822	0.342334005	0.136116608	0.070327144	0.103695667	-0.200902955	0.460668388	0.262501896	0.446746994	-0.645133199	0.292063146	0.022020569	-0.120115894	0.406790632	-0.396858118	-0.221013128	-0.284817586	-0.112172436	0.161534456	-0.524965908	0.009189154	-0.199824876
0.152763537	-0.137660762	-0.05920917	0.068340314	-0.094976656	-0.204957378	-0.158936174	0.053772566	-0.140117761	-0.400520776	-0.389910807	-0.182528453	0.087767808	0.494817462	0.269002936	0.099036889	0.053712695	0.338534327	0.123884474	0.201848167	0.006810146	0.125408812	-0.015737705	-0.080075248	0.152212563	0.369823356	0	-0.085139938	-0.094565113	0.187193255	-0.242481599	0.11832172	-0.157840756	0.075774121	-0.098610576	0.188405789	0.20308879	-0.42629593	0.087518896	0.058725096	0.016520623	0.261923979	-0.250796754	0.051586726	0.272856956	0.178673885	0.329372547	-0.212407144	-0.035082624	0.132445508
-0.173412202	0.016560699	-0.164471191	0.064426612	-0.012609991	-0.044203448	-0.103699768	0.022578949	-0.160958546	0.062346539	-0.0566212	0.004985753	0.136677627	-0.203726171	0.089685164	-0.041890006	0.139490631	-0.064155504	-0.048648301	-0.200001106	-0.04490904	0.017441207	-0.147060159	0.082222295	-0.126501938	0.015219386	0	0.024587364	0.267911486	-0.147330337	0.215726258	-0.171187943	0.120582254	-0.077783034	0.255662214	-0.056502574	0.190002178	-0.032357879	0.115139678	0.053950765	-0.116646286	0.119059322	-0.005021926	-0.149028142	-0.059600582	-0.219147651	0.042678406	-0.180469785	-0.006569939	-0.019347612
0.517073506	-0.072147015	0.468691938	0.050902437	0.2508799	0.120675065	0.305827991	-0.053254674	0.330035369	-0.095615936	0.295368685	-0.211577611	-0.141805952	0.498547532	0.060756488	0.064777967	-0.170857378	0.405284361	0.312641804	0.160241816	-0.091069232	-0.308883072	0.148800475	-0.05353167	0.109829707	-0.009534654	0	-0.050137322	-0.225008261	0.015915145	-0.272820289	0.219937394	-0.245940309	0.230738302	-0.435857669	0.025300951	-0.350667625	0.156506432	-0.199654007	-0.021664846	0.355615764	-0.124821052	0.168042637	0.241443592	0.399586045	0.474349642	-0.024700412	0.395124346	0.006986616	0.351847832
-0.151239454	0.06341046	-0.200009109	0.167711538	0.145152659	-0.294107598	-0.255673065	0.215002675	-0.254514349	-0.115300629	-0.29603414	0.304262326	0.353265686	-0.250174113	-0.036785089	-0.059879974	0.219953012	-0.154450637	0.235330382	-0.008085194	0.107922971	0.314789052	-0.073492438	0.114014203	-0.125201807	-0.127816233	0	0.006161034	0.57457381	-0.067246801	0.71135033	-0.074037179	0.445039384	-0.141895637	0.683839065	0.005415987	0.366020243	-0.254103721	0.23577745	0.212271996	0.002940894	0.275609066	-0.156389705	-0.242972735	-0.226528439	-0.269144759	-0.024546733	-0.236848204	0.052037546	-0.104495928
-0.247582241	0.038932626	-0.270561497	-0.066644182	-0.128413174	-0.169504286	-0.181849787	0.028387502	-0.319023581	-0.069897792	-0.255934729	-0.013485195	0.03364993	-0.134328211	0.161376955	-0.087698016	0.181203947	-0.063578347	-0.161244911	-0.179817299	-0.066128169	0.130897938	-0.149168201	0.048000963	-0.034189503	0.159731522	0	-0.055105272	0.116648471	0.018097128	0.064194464	-0.123025138	-0.020245555	-0.127700454	0.215601985	0.011378745	0.279026355	-0.196626233	0.150093346	-0.135828061	-0.154573937	0.197387436	-0.091036443	-0.22651475	-0.17679748	-0.255416992	0.145881306	-0.279036707	-0.034157112	-0.018258227
0.173027589	-0.1022678	0.356951273	0.304805711	0.206794533	-0.134631049	-0.087091162	0.194688342	0.413621189	-0.174591382	0.020949729	0.230059487	-0.085093371	0.184802495	-0.402004058	0.092642324	-0.360868037	0.033979769	0.388724754	0.458657332	0.070683335	0.092574014	0.396130817	-0.161818174	0.120684975	-0.398421684	0	-0.031533188	0.028501614	0.209892876	0.14166412	0.393634084	0.180677054	0.200778651	-0.171615965	0.025952488	-0.356190448	-0.145472919	-0.162525748	0.068171697	0.21370231	-0.218160652	-0.01484099	0.286485326	-0.116099639	0.496465947	-0.274914324	0.22506602	0.043388976	-0.188546326
-0.127780082	-0.130789141	-0.23522505	-0.060163508	-0.284164551	-0.590227855	-0.562864787	0.131997906	-0.424812433	-0.553701867	-0.697835131	-0.090633667	0.022147621	0.418316729	0.234331878	0.076460411	0.105798187	0.157724739	-0.041484214	0.261959648	0.093066453	0.453188453	-0.026520957	-0.153862258	0.277801455	0.37380807	0	-0.119561306	-0.009558161	0.475013891	-0.078754926	0.165646405	-0.069897571	-0.086282806	0.132171958	0.225730426	0.352636547	-0.681976844	0.32913302	-0.049416732	-0.005805238	0.379130819	-0.295799749	-0.099690841	-0.179061602	0.103151626	0.304461197	-0.356465815	-0.041112467	-0.124421187
-0.031239199	-0.00767157	0.137533274	0.454542478	0.163365047	-0.240131144	-0.166636767	0.536566862	0.180869486	-0.172597834	-0.22288964	0.56802624	0.122988433	0.096888179	-0.305059088	0.007337383	-0.020829052	-0.119397949	0.321825637	0.363745683	0.121186513	0.49421405	0.189252396	-0.057452176	0.121832281	-0.310267124	0	0.004614589	0.171493384	0.23885402	0.217878714	0.304789056	0.213450473	0.044479679	0.100014346	0.086639898	-0.086973033	-0.343709847	-0.024901163	0.056898062	0.088594157	-0.0871623	-0.251756789	0.011125163	-0.194619019	0.232125066	-0.216456389	-0.013075178	0.051796853	-0.216962296
-0.271675175	-0.268715803	-0.200542804	0.007894223	-0.228796129	-0.197874466	-0.268457828	0.110649055	-0.16090353	-0.302956414	-0.284640795	0.078561225	-0.004037441	0.071529073	0.00068845	-0.019404203	-0.047892675	0.294273042	-0.267626414	0.161510319	0.168428136	0.027800535	0.167197255	0.190997829	-0.019742107	0.320377967	0	-0.048442529	-0.033173189	0.057706261	0.020019043	0.109068267	0.197935138	-0.107533154	-0.027400953	-0.089068627	0.333432631	-0.452581556	0.040696343	-0.026927139	0.123790216	0.040781796	-0.261904592	0.240576422	-0.212485778	-0.129901537	0.164945956	-0.299824973	-0.004425943	-0.184285944
-0.390936079	-0.084135552	-0.449334648	0.094731366	-0.240926348	-0.510658889	-0.560781823	0.229907197	-0.636442164	-0.447473789	-0.75575449	-0.05789939	0.303307646	0.030006058	0.317111872	0.025906563	0.321665745	0.07952174	-0.148985592	0.006867493	0.069238684	0.481498562	-0.218052529	0.145983458	0.059125918	0.44558332	0	-0.091165585	0.243424189	0.203587819	0.185714946	-0.098282489	0.187751169	-0.196232914	0.552553446	0.210733291	0.668911299	-0.641165811	0.409055881	0.041095768	-0.205130324	0.574645862	-0.342354149	-0.215776605	-0.20236745	-0.2798318	0.324472498	-0.617624646	-0.029341925	-0.0917146
0.168211685	-0.186582296	0.014736683	-0.212219814	-0.048183725	0.160944276	0.211176497	-0.249303378	0.080850703	0.014296901	0.348388703	-0.200564238	-0.306745547	0.200811353	0.004629343	0.1418738	-0.172451712	0.389561443	-0.252532381	-0.103666769	0.112723379	-0.444949214	0.076647883	0.065095877	-0.150655522	0.314334389	0	-0.038779483	-0.367627173	-0.097766656	-0.343159689	-0.112621074	-0.277912165	0.079252435	-0.464357923	-0.092213515	-0.19132175	0.26049587	-0.08141209	-0.144983678	0.124314095	-0.144469591	0.289507451	0.092470001	0.199162094	0.070099361	0.153186675	0.243741115	-0.007005028	0.314176835
0.446978654	0.059991633	0.485438783	0.047895922	0.271735157	0.189407858	0.422338486	0.10115982	0.379880127	0.031573117	0.285515077	-0.001290457	-0.061210656	0.313046086	0.019258806	0.051071614	0.010939604	0.06477347	0.261327196	0.109925892	-0.200525434	-0.072174779	0.062428557	-0.116819232	0.044937031	-0.126676076	0	-0.009904079	-0.219514167	0.017241931	-0.272934156	0.140502314	-0.380026222	0.143983649	-0.356526187	0.183009899	-0.372451246	0.278355349	-0.317147383	-0.14727267	0.157671264	-0.200214607	0.122623903	0.09273442	0.360221927	0.476290644	-0.117599115	0.538970605	0.041887183	0.181088622
0.107388938	-0.061321455	-0.221880782	-0.121406081	-0.233777448	-0.238457924	-0.196625444	0.021641687	-0.284402824	-0.248891543	-0.352771004	-0.077065452	0.015103808	0.322702234	0.248440558	0.085322828	0.13154735	-0.022705255	0.06870199	0.161828039	0.148751654	0.235203935	-0.061999953	-0.154324026	0.254790604	0.253010181	0	-0.038115354	-0.216154955	0.392007406	-0.269651196	0.158313478	-0.188598851	-0.040989002	0.010340951	0.31757631	0.219976599	-0.266247148	0.213387197	-0.058554189	-0.07781472	0.187520329	-0.106408243	-0.066965941	-0.006224416	0.095302998	0.039684936	-0.179342939	-0.050001224	0.031867505
-0.019252679	-0.031298648	-0.153066681	0.129830799	0.025212646	-0.310360588	-0.182874865	0.18496218	-0.193096357	-0.205761746	-0.424301948	0.02651319	0.254207516	-0.027012402	0.093811719	0.025416323	0.143647077	-0.034002858	0.237340513	0.174210022	0.124403282	0.299986508	-0.060753687	-0.007319461	0.014642615	0.001830445	0	-0.017961438	0.216288154	0.160330441	0.271269651	0.127306686	0.285989638	-0.015115591	0.270420263	0.312872805	0.335405189	-0.393719572	0.251841076	0.065321041	-0.024319274	0.18288816	-0.198923359	-0.00749509	-0.095283262	-0.062299047	0.055088276	-0.168650855	-0.017470688	-0.139382529
-0.20143182	0.007388776	-0.213855238	-0.065855982	-0.151745773	-0.301390239	-0.274202117	-0.036414221	-0.307842528	-0.103364169	-0.263088197	-0.040944409	-0.10666244	0.049672143	0.09893455	-0.044008764	0.026639373	0.055626186	-0.149528737	-0.039229639	-0.045467189	0.099138667	-0.051754835	0.00943652	0.06982513	0.238802504	0	-0.130414007	0.010059361	0.166321222	0.022705957	-0.026949866	-0.023556016	-0.067775138	0.143647922	0.030775413	0.181336123	-0.241269206	0.148434586	-0.108155937	-0.041761802	0.247418854	-0.029736233	-0.102909348	-0.121185344	-0.101157045	0.104027195	-0.226943961	-0.053172617	0.015933178
-0.254630436	-0.199915242	-0.398460498	-0.022064663	-0.374748691	-0.558454549	-0.57368898	0.160494069	-0.581158023	-0.571293574	-0.740927859	-0.167429356	0.078349378	0.365232251	0.340137185	0.062856024	0.174411278	0.233420411	-0.166705461	0.133193134	0.107827259	0.393984568	-0.140811775	-0.019586419	0.212617261	0.629865592	0	-0.127303696	-0.01540748	0.404172172	-0.15523121	0.071190212	-0.064387369	-0.144711423	0.17741895	0.233844015	0.53182136	-0.709519297	0.321385962	-0.036890503	-0.114164518	0.522858199	-0.325922725	-0.094746117	-0.109279812	-0.026695761	0.399216271	-0.547050062	-0.046423478	-0.070275394
-0.219044325	0.077606086	-0.370426019	-0.07824949	-0.122066745	-0.109202414	-0.07961047	0.087058328	-0.498126105	-0.152455821	-0.331985716	-0.092267938	0.058828775	-0.057748053	0.385404976	-0.026070487	0.309975744	-0.184843974	-0.163472127	-0.193737027	-0.121646213	0.250768924	-0.231153567	0.063597384	0.195035576	0.51171832	0	-0.108013649	0.010352061	0.209096382	-0.131386874	-0.022647126	-0.165063051	-0.142235975	0.282714785	0.30871065	0.451527992	-0.168096015	0.16999955	-0.130624513	-0.222276973	0.404669754	-0.117947041	-0.250023906	0.085638256	-0.185539324	0.322781981	-0.32820276	-0.075669357	0.040815998
0.192347377	0.143412953	0.206432492	-0.091375986	0.25414756	0.613730882	0.509478034	-0.233711018	0.40190506	0.541477214	0.648275616	0.13582066	-0.006743856	-0.258900756	-0.176193755	-0.092759351	-0.037018018	-0.198359025	0.034024415	-0.216883943	-0.101724042	-0.370424249	-0.026904653	0.212044773	-0.192438309	-0.322319303	0	0.105259726	-0.014330955	-0.380297166	0.00992581	-0.07830383	0.035292259	0.088768751	-0.147895854	-0.188612716	-0.329121121	0.568143322	-0.213850676	0.026235615	-0.035828322	-0.338575402	0.262673999	0.01996741	0.232779521	-0.137384578	-0.331305293	0.352572591	0.075246844	0.088830203
0.674191242	0.010307772	0.544921204	0.110089493	0.218545936	0.180024747	0.358345903	0.006886691	0.509075422	0.070328613	0.313684268	-0.09598077	-0.121697154	0.324516103	-0.091029227	0.085352669	-0.241093169	0.14208531	0.420116594	0.3296794	-0.13017393	-0.225830742	0.289656779	-0.141357665	0.059488312	-0.302930793	0	0.029568796	-0.237543794	-0.054900609	-0.199857628	0.306622501	-0.090808099	0.319011049	-0.411183794	0.103215793	-0.488705876	0.288104034	-0.225900603	0.125074821	0.28682761	-0.243306002	0.120158772	0.441312237	0.451875859	0.530198937	-0.073154836	0.455727616	0.001503978	0.348856763
-0.077029763	0.043562135	-0.22232178	-0.030499944	-0.106979317	-0.196007172	-0.153530089	-0.050459174	-0.254573638	-0.039298998	-0.037166363	-0.123108746	-0.082705607	-0.103615294	0.135367	-0.009682099	-0.00150452	0.037861168	-0.209576601	-0.050410081	-0.000131723	0.024167359	-0.043726639	0.078347732	0.226785714	0.271068448	0	-0.000345634	-0.024908641	0.242352898	0.04408964	-0.043354957	0.094582417	-0.001600799	0.164423923	0.09485396	0.16679396	-0.01764406	0.201315377	0.020471382	0.108974411	0.210650509	0.097780632	0.058375591	-0.000374544	-0.125593416	-0.013789788	-0.140412433	0.012160568	-0.013207983
0.026883855	-0.035363313	-0.17544935	-0.133175054	-0.263885958	-0.310835617	-0.342082889	0.005609612	-0.188933661	-0.310497987	-0.301135221	-0.057296721	-0.181210886	0.485056926	0.032656985	0.099942984	-0.109900141	0.1088032	0.046284706	0.386890265	0.121279006	0.247336833	-0.032845714	-0.218260573	0.38720444	0.28875623	0	-0.123140981	-0.194840381	0.574090465	-0.277797519	0.316828522	-0.152364197	-0.032334703	-0.150200248	0.234037072	0.021147676	-0.406640959	0.181048902	-0.16345315	0.033735262	0.183991242	-0.078160174	-0.060253493	-0.130220854	0.256673321	0.020577906	-0.144251936	0.01466984	-0.130438134
-0.100256232	0.127927663	-0.135897431	0.140045445	0.002281168	0.008503323	-0.084589583	0.254171978	-0.054157798	0.170373473	0.02059516	0.177623821	0.186215037	-0.225584328	-0.096365461	-0.083099025	0.076136741	-0.200957985	0.080811248	-0.039017692	0.065770556	0.129214352	-0.075529553	-0.084608958	-0.151701988	-0.215176725	0	0.113446012	0.230574618	-0.109178975	0.246673978	-0.107452233	0.248186173	-0.016788081	0.175979542	-0.050718271	-0.014781767	0.031243202	0.07316526	0.61656001	0.031774928	-0.027681098	-0.073494069	-0.076964978	-0.174844933	-0.144331226	-0.081314003	-0.051977457	0.197215921	-0.026915426
0.233613051	-0.138021434	0.114284517	-0.081392277	0.004530272	0.112374013	0.016173828	-0.133653424	-0.009953823	-0.125720127	0.04344406	-0.200915221	-0.001025582	0.133541852	0.259649849	0.035382118	0.092645187	0.294670989	-0.007829953	0.057528645	-0.069774089	-0.231787737	0.007540099	0.046295776	-0.096033268	0.197977096	0	-0.073118912	-0.183660918	-0.104664056	-0.096578538	-0.083948731	-0.108094787	-0.028787884	-0.116833538	-0.112651155	-0.016315057	0.130768514	0.104027265	-0.002601071	0.04756703	0.145530961	0.095761061	0.169685958	0.177847468	0.01129963	0.18336235	0.09818726	0.00677837	0.284903543
0.046898983	0.003701522	0.108862173	0.16741672	0.29517549	-0.024713161	0.006981881	0.100231177	-0.064149818	-0.020488506	0.029977954	0.115991019	0.164043959	-0.16228486	0.039580671	0.092827328	0.150128776	0.074534473	0.204712944	-0.063304329	-0.028136698	-0.009383832	0.011254095	0.112795462	-0.207034774	-0.045039009	0	-0.018056721	0.084769945	-0.201927702	0.299277368	-0.123191331	0.257363158	-0.002507963	0.304384872	-0.018866288	0.016631781	0.15526731	0.030638718	0.160695542	0.237971341	0.162700204	0.154076824	-0.034703046	0.06527793	-0.030448781	0.100630445	0.066197872	0.046945411	0.301524966
-0.1272551	-0.003273758	-0.175497925	0.269933311	0.118474653	-0.105647946	-0.216923394	0.259431919	-0.219804265	-0.068869647	-0.250114323	0.113755172	0.32287901	-0.308986206	0.131954708	-0.062704197	0.301306896	-0.083205211	0.101615281	-0.114003539	0.015783242	0.145885261	-0.192177586	0.237199176	-0.289026519	-0.091885483	0	0.056113435	0.370431143	-0.204757629	0.528472266	-0.281594518	0.44871819	-0.060234837	0.50055083	-0.131311089	0.222488503	-0.111673823	0.363015097	0.184042854	-0.128405074	0.319374121	-0.133408925	-0.130614429	-0.151438636	-0.39660284	0.091658781	-0.206971684	0.03655562	0.122746088
0.028304181	0.133944941	0.244826554	-0.021297572	0.078597903	0.001626495	-0.075350736	-0.02355518	0.130422474	-0.130039663	-0.064804036	-0.017364529	-0.07641185	0.25683514	-0.149932446	0.017121559	-0.204347162	-0.027521761	0.065664791	0.250144582	-0.012220019	0.346405508	0.105887444	-0.144606106	0.26998079	-0.103861317	0	-0.031946523	-0.111973387	0.302675311	-0.190736131	0.312406495	-0.125157302	0.042930641	-0.164116851	0.09480547	-0.173799912	-0.195953646	-0.063663456	-0.014622005	0.246383357	-0.071616807	-0.051726183	0.134341525	0.055971802	0.315597984	-0.153333811	0.003532274	0.11662719	-0.134137129
-0.411022188	0.16082859	-0.464062153	-0.01534738	-0.100372849	-0.149338434	-0.23517702	0.125489322	-0.515321268	0.026942677	-0.30702909	0.123104092	0.223901266	-0.471308512	0.182149581	-0.08039838	0.329326419	-0.321466438	-0.212728916	-0.224010838	0.011988628	0.29230878	-0.226759277	0.177607747	-0.028886292	0.124209567	0	0.008309438	0.378296516	-0.027225707	0.426186405	-0.172023686	0.311947287	-0.269806301	0.682760596	0.063922832	0.520019659	-0.100919763	0.291664222	0.008863414	-0.155701994	0.32645339	-0.102094616	-0.288455892	-0.265336781	-0.498401462	0.102126347	-0.387923848	0.011426213	-0.136016873
-0.052043766	-0.040902124	-0.090249904	-0.070961167	-0.102922766	-0.116699894	-0.107940692	0.014392588	-0.178182484	-0.141942731	-0.214140304	-0.134547813	0.073353127	0.246421902	0.195044248	0.088082133	0.107342885	0.180204031	-0.153736966	-0.067339082	0.122171487	0.068373361	-0.063719349	0.018987441	0.133353361	0.194733509	0	-0.024215308	-0.07751387	0.053690782	-0.204431612	-0.083808689	-0.149020527	0.013278704	-0.031242365	-0.01844289	0.172262051	-0.206701309	0.08524835	0.008964294	0.039606165	0.117008458	-0.111908487	-0.122901264	0.102937706	-0.051491221	0.231699059	-0.241223728	0.035318631	0.098506474
0.237276807	0.043584866	0.100156077	0.066728088	0.192329263	0.22683509	0.200901053	-0.091383095	0.131416025	0.162518197	0.231788867	0.045260679	0.020662781	-0.08447946	0.04929707	0.051824325	0.090086852	0.063944808	0.167608841	-0.15974511	0.057220637	-0.281729006	-0.04404767	0.117927248	-0.260569487	-0.097580272	0	0.038245075	0.12407751	-0.334449464	0.155889233	-0.22890449	0.051798656	0.023755698	0.040528595	-0.228744323	-0.155717806	0.352453566	0.040725214	0.063896606	0.004436703	-0.023479669	0.154530646	-0.048385268	0.171209679	-0.198025057	0.051552637	0.144568084	-0.042706676	0.2872756
0.445949817	0.093228388	0.072741012	-0.044161059	0.045630958	-0.024877552	0.133536435	0.035685317	-0.051986936	-0.129818423	-0.131788325	-0.025236556	-0.067369287	0.458813336	0.09051881	0.117690904	0.007746219	0.109812439	0.209511711	0.301903539	0.039711304	0.141895106	0.100289367	0.009056311	0.198396216	0.18726017	0	-0.066309693	-0.21592083	0.295746731	-0.228447514	0.298816857	-0.197725742	0.125200965	-0.083438926	0.271313192	-0.091670254	-0.029202315	0.149150797	0.011492582	0.115712204	0.167504096	-0.044190736	0.079170465	0.381753904	0.228464693	0.028391038	0.08252701	-0.037443787	0.356169516
0.046641059	0.131521475	0.292020325	-0.064532526	0.201422805	0.073246761	0.146678989	-0.020858168	0.234754622	0.154498359	0.307910216	0.054061313	-0.133049056	0.018805949	-0.234271764	-0.062518841	-0.234910356	0.053364982	0.10769054	0.031303615	-0.011859138	-0.224009416	0.2270577	0.021873441	-0.039358972	-0.263789543	0	0.039558719	0.050383457	-0.07661665	0.089569503	0.048951088	-0.032945558	0.150459295	-0.205517026	-0.102271497	-0.310833129	0.205631355	-0.203596297	0.020242822	0.253151079	-0.297469537	0.204539263	0.077136101	0.048230194	0.241330493	-0.195968859	0.319471562	0.015703388	0.001167343
-0.197083174	0.05068874	-0.161451017	0.541394826	0.138449102	-0.147913876	-0.172129561	0.605862569	-0.099664678	-0.016288478	-0.235571847	0.754801422	0.250048784	-0.210315583	-0.205378433	-0.000130355	0.257580208	-0.233373704	0.171532331	0.076646445	0.201864964	0.565030777	-0.007664634	0.092884957	-0.137590938	-0.175625183	0	0.096472856	0.303071361	-0.024026063	0.402724209	-0.034657558	0.350288828	-0.121813454	0.468441469	0.019689422	0.135212032	-0.195255263	0.121464843	0.146589783	0.007268298	0.090698951	-0.214481543	-0.181812336	-0.228029413	-0.226948679	-0.071163151	-0.189882963	0.12069602	-0.072965719
0.115995147	0.005031959	0.142235419	-0.016182149	-0.057552768	0.049421987	0.047732846	-0.033383505	0.140097014	0.004864092	0.083119087	0.002029238	-0.021527818	0.128758473	-0.13094903	0.020520992	-0.165510506	0.038857141	0.103190482	0.12364901	0.08148876	-0.078755652	0.11456078	0.103179417	0.029564654	-0.096039374	0	0.039823104	-0.06779775	0.035217357	-0.066470363	0.098761276	-0.000638125	0.098198129	-0.146939545	-0.039946664	-0.200833659	0.065710497	0.010003735	0.154727399	0.02014067	-0.131816646	0.114932241	0.083491401	0.025426428	0.142045762	-0.105807623	0.115815003	0.121937777	0.02312219
0.294464025	-0.052682467	-0.108768445	-0.019909213	-0.072643125	0.126829222	0.123859867	0.069591649	-0.064558247	0.071481174	0.146715679	-0.091617366	0.043413035	0.006912976	0.259972315	-0.017739384	0.16479286	0.111897429	-0.1100336	-0.059007075	-0.030224204	-0.153232843	-0.122607412	-0.005736811	-0.1610792	0.11428882	0	0.065433215	-0.136428847	-0.183382917	-0.136500612	-0.182476419	-0.09359112	-0.006181971	-0.165221605	-0.001669738	-0.000554447	0.224561553	0.077096931	1.03E-01	-0.006918966	0.046666142	0.04294113	0.088885486	0.220561163	-0.049270617	0.182299567	0.058991573	0.083119805	0.252833585
0.068483192	0.038422041	-0.200052908	-0.102226229	-0.060202177	0.057441761	0.095947018	-0.025871615	-0.374344989	-0.075108139	-0.139161694	-0.297216284	0.104854306	0.03214105	0.505687238	0.001622795	0.322508277	0.079904815	-0.107690122	-0.248775774	-0.21033151	0.021701005	-0.214145114	0.01047829	0.013452059	0.436765833	0	-0.05788996	-0.102138363	-0.06721885	-0.264500953	-0.169366676	-0.297637388	-0.105802404	0.034936789	0.211224529	0.261672217	0.063578274	0.118752975	-0.049182434	-0.197853925	0.303202646	-0.022147147	-0.1304796	0.256707574	-0.118579537	0.456188021	-0.106050013	-0.050781269	0.245974628
0.423507342	0.01626664	0.595639979	0.026142367	0.208594623	0.182825899	0.379437904	-0.027916649	0.47938674	-0.048193258	0.342033809	-0.123146864	-0.221068575	0.256848647	-0.234165258	0.065751921	-0.376405113	0.045536534	0.41632872	0.364029681	-0.128387669	-0.151483182	0.376676735	-0.209181208	0.249066276	-0.236947793	0	-0.068003608	-0.26562388	0.22887253	-0.274212239	0.552415077	-0.2329596	0.232460941	-0.474666299	0.234939085	-0.518015496	0.225039873	-0.336242017	-0.014197639	0.163878316	-0.299659773	0.187134891	0.321216854	0.1926324	0.799274041	-0.223457259	0.530700591	-0.006819405	0.033648037
-0.127142878	-0.150759809	-0.069521765	0.129350037	-0.06799497	-0.528117423	-0.436591182	0.208203663	-0.277970291	-0.544791403	-0.600098174	-0.016805786	0.104864164	0.323433606	0.029884232	0.11350325	-0.018774151	0.189682154	0.205694753	0.327824621	0.134459121	0.389640618	0.096435376	0.016483576	0.213619475	0.220738184	0	-0.155413131	0.092355245	0.425849031	0.079505185	0.321674877	0.084366759	0.003028332	0.19016527	0.276300671	0.307476979	-0.646352104	0.24475883	-0.004781366	0.060509702	0.297491613	-0.227462604	0.047511828	-0.176475509	0.189362476	0.082463707	-0.253023718	-0.016737356	-0.092021087
0.062751101	0.003958198	0.11989578	0.458431949	0.125469769	-0.195910673	-0.170706277	0.496286483	0.10773689	-0.122064036	-0.115458051	0.645715297	0.041390628	0.045955968	-0.231604635	0.083193233	0.076112156	-0.005197973	0.272423832	0.338089285	0.135845677	0.438493932	0.275276061	-0.082808699	-0.036774762	-0.219593892	0	0.064425673	0.113432664	0.107461197	0.266337138	0.159319423	0.16757956	0.002643669	0.137491566	0.075337709	-0.108331619	-0.125735711	0.06570341	0.08961415	0.181650886	0.014679486	-0.085634471	0.089919463	-0.168880866	0.169906021	-0.153932808	0.117429673	0.053570352	-0.082646863
0.5665384	0.08725089	0.771079971	0.105339332	0.406077583	0.280197779	0.519767301	-0.04709131	0.646525142	0.116213398	0.446136641	-0.103295487	-0.102863086	0.212186304	-0.148885794	0.058680711	-0.246487602	0.02820671	0.500929853	0.253964579	-0.277370737	-0.243279875	0.304700464	-0.207972967	0.098346732	-0.423595203	0	-0.015926538	-0.197797524	-0.035273479	-0.163099538	0.386593097	-0.219372798	0.303179558	-0.409569336	0.15998807	-0.579173289	0.407549568	-0.405548134	0.048429603	0.18317955	-0.328779283	0.216328327	0.272971727	0.38388447	0.729077184	-0.22011533	0.65116414	-0.002358321	0.175400791
-0.253494471	0.16716561	-0.22162602	-0.024104017	-0.144815795	-0.040655019	-0.080251379	0.045979784	-0.194853191	0.156899106	-0.095824351	0.065195347	-0.028258617	-0.197151206	-0.080245108	-0.065287434	-0.008841741	-0.284547543	-0.079715755	-0.057433553	-0.044781338	0.154008448	-0.003385284	0.022168382	0.045043911	0.028728858	0	-0.002150995	0.065574141	0.132817997	0.015179605	0.058317032	0.047039082	-0.047330256	0.170401415	0.144848239	0.095029484	-0.102566802	0.08202564	-0.071938487	-0.126862536	0.056419566	-0.094834596	-0.102672278	-0.173142653	-0.111400432	-0.047894569	-0.225857059	0.013204443	-0.084203127
0.415174388	0.211275344	0.451475128	-0.026731372	0.289788455	0.463444759	0.498174299	-0.185755831	0.597781532	0.45853582	0.625920955	0.061167236	-0.080860146	0.007267833	-0.200779705	-0.060939119	-0.198117974	-0.137439786	0.226440052	0.086656902	-0.163013176	-0.341205711	0.160008612	-0.104020418	0.028737309	-0.447582708	0	0.031477662	-0.147308333	-0.110764426	-0.119670812	0.132820462	-0.161787828	0.217050594	-0.302796073	-0.051003382	-0.552453804	0.561954458	-0.205875962	0.018116545	0.093461463	-0.397756113	0.297370667	0.194178902	0.240211522	0.272887619	-0.472538226	0.553665565	0.018142419	-0.017781202
-0.27728671	-0.0970454	-0.123630986	-0.036770201	0.036124094	-0.144247734	-0.271327213	0.004204881	-0.466265508	-0.4018617	-0.370443637	-0.167132369	-0.034701751	0.129186614	0.263176811	0.067831351	0.102305503	0.274511068	-0.172315673	0.002137261	-0.026466074	0.119612493	-0.04411447	0.137249223	0.107964428	0.546316432	0	-0.137031793	-0.090578681	0.208793349	-0.120470084	0.031150438	-0.058953351	-0.109036765	0.189591879	0.100553062	0.385221006	-0.334869704	0.215615618	-0.093840929	0.139408082	0.423118102	-0.129493379	0.013938661	0.045198577	-0.050030013	0.355700989	-0.327773061	-0.016376114	0.133270524
0.201329747	-0.043822576	-0.101990151	-0.087445463	0.027285088	0.001426327	0.096886498	-0.016711486	-0.352717811	-0.229579642	-0.150757012	-0.250235717	0.053808637	0.117478099	0.493407504	0.069819143	0.310875116	0.21293758	0.006631347	-0.138779331	-0.109350717	-0.034577602	-0.12612931	0.159994627	0.040007223	0.396784122	0	-0.096897271	-0.162550246	-0.002658711	-0.161663945	-0.023272537	-0.201523638	-0.036690399	0.037979878	0.151930145	0.24719791	0.022128962	0.173534537	-0.043096007	-0.01413523	0.351779837	0.019659711	-0.064972447	0.230045059	-0.061761171	0.365093807	-0.049141761	-0.065982144	0.480971622
0.311653123	0.10608162	0.43463614	0.035832737	0.30917449	0.523165482	0.572900082	-0.214701342	0.561440299	0.405426545	0.610001941	-0.085600459	0.015472624	-0.229251702	-0.182737386	-0.003681855	-0.215718183	-0.087821321	0.143021183	-0.090137537	-0.210895084	-0.457813067	0.194482289	0.004927761	-0.155252473	-0.34199722	0	0.004327488	-0.112762606	-0.400498793	-0.03788717	0.040905893	-0.07803748	0.157624272	-0.236603624	-0.139605324	-0.361323537	0.621481256	-0.331376073	0.087160819	0.097006049	-0.372165862	0.321186715	0.305961873	0.308287285	0.127756775	-0.211841158	0.506236616	0.040602218	0.075870028
-0.058188394	0.197233393	-0.002892312	-0.070878082	-0.031450162	-0.107413059	-0.075318975	-0.016129208	-0.005271237	0.070517387	-0.188733112	0.02533198	0.10056188	0.050355382	-0.07988262	-0.070565852	-0.023970852	-0.069854926	0.15417526	0.210574006	-0.006584824	0.139986535	0.130265809	0.023194355	0.037763624	-0.064193424	0	-0.037445512	0.09988575	0.144204904	0.095259594	0.149603542	0.066735395	-0.032414394	0.11021045	0.112173137	0.026395813	-0.184345487	0.166422211	-0.075345404	-0.093704497	0.013298999	-0.056472506	-0.11021401	-0.084959641	0.08193937	-0.135478457	-0.061700112	-0.016998223	-0.16879512
0.019499675	-0.012544405	-0.115619093	0.022160002	-0.162169973	-0.365384507	-0.250586181	0.221797095	-0.22312025	-0.339895669	-0.344831298	0.016281968	-0.052475829	0.234239934	0.077493808	0.080605727	0.012144297	-0.071555483	0.150232464	0.23421287	0.093993365	0.335451683	0.06256308	-0.157468219	0.323304558	0.109465217	0	-0.068973916	-0.048770205	0.447870814	-0.064851183	0.312186153	-0.03851679	0.001240478	0.016124596	0.313204737	0.120302913	-0.341759389	0.072110102	-0.004016703	-0.013660776	0.122632447	-0.148781028	-0.017275604	-0.177244695	0.242270657	0.059750765	-0.12063939	-0.032556998	-0.088340506
-0.052411276	0.212084132	-0.085189974	-0.09559717	-0.008132215	-0.000443017	0.033576168	-0.062252632	-0.038637658	0.261343463	0.076865449	0.093057635	0.064326948	-0.214650613	0.118528433	-0.064002239	0.180007043	-0.161341553	-0.095047659	-0.139379686	-0.081183387	-0.013153973	-0.131064056	0.013188652	-0.091459725	-0.142572433	0	0.039498673	0.092777393	-0.12305461	0.14507147	-0.148006747	0.008264488	-0.04440101	0.122493527	-0.087498944	0.01347508	0.115419822	0.114039357	-0.031017941	-0.037702769	-0.034175056	0.01302271	-0.118614635	-0.12023788	-0.220587193	-0.181938149	-0.005267335	-0.013325437	-0.079673404
-0.01543317	-0.0362938	0.046864761	0.682404816	0.098927036	-0.040901795	-0.075689395	0.745904181	0.10908347	-0.011513546	-0.029265713	0.304928346	0.216604509	-0.100632079	-0.182250409	0.005615553	0.038093458	-0.07830025	0.224501635	0.037435142	0.065512024	0.233815759	0.024911883	-0.029186329	-0.179638276	-0.252472262	0	0.141167116	0.230073881	-0.109532921	0.236048837	-0.015315829	0.23339251	0.042813646	0.175666348	-0.067602284	-0.049242069	-0.056428093	0.021606827	0.287024607	0.048190603	-0.0174086	-0.056027702	0.080764864	-0.019981986	-0.049942336	-0.118335073	-0.025374932	0.038682845	0.015902035
-0.058764143	-0.075897024	-0.175647444	-0.065707496	-0.304324476	-0.361154781	-0.264989662	0.157660073	-0.348516908	-0.348071958	-0.494083744	-0.19052115	0.044704724	0.428328032	0.289542683	0.029798943	0.120507686	0.099833959	-0.046914318	0.178242012	-0.084375317	0.382527256	-0.059066268	-0.185999613	0.336861598	0.414841117	0	-0.108472952	-0.118064512	0.400367131	-0.37179626	0.188658177	-0.337625774	-0.057466957	-0.044802071	0.463673298	0.290377616	-0.497966226	0.04948236	-0.096606924	-0.118450546	0.263563436	-0.274457526	-0.090387484	0.079412007	0.278214892	0.26460152	-0.310911299	-0.064537608	-0.105652393
0.017563746	-0.065551721	-0.278470466	-0.021426949	-0.091439781	-0.189210279	-0.158685063	0.100072016	-0.364929842	-0.289739121	-0.280180067	-0.055814401	0.014768528	0.192310579	0.210741789	0.062849906	0.181744165	0.143528896	-0.096090547	0.028377537	0.209112969	0.141640114	-0.149495228	0.086857038	0.058033601	0.447944964	0	-0.088133562	-0.110272639	0.237274161	-0.040967656	0.041799939	-0.048498686	-0.091090124	0.146879709	0.204187528	0.323159438	-0.236459531	0.309078832	-0.158655617	0.031115496	0.32599642	-0.061499085	-0.047874871	-0.006180862	-0.143417482	0.154027147	-0.124945762	-0.007024152	0.093722709
-0.10142096	-0.033990819	-0.276217843	-0.150355334	-0.254034045	-0.259829494	-0.260919748	0.043939468	-0.42607168	-0.34863135	-0.395920699	-0.114331134	-0.129288271	0.327166123	0.324948571	0.007273138	0.124703151	0.140024306	-0.198424654	0.130198592	0.000498295	0.207394979	-0.060787112	-0.084615646	0.304223403	0.498448842	0	-0.114417999	-0.18152758	0.465505282	-0.265963933	0.145664286	-0.206193734	-0.09524665	0.027419529	0.216526751	0.340976361	-0.364938655	0.249998179	-0.184741544	0.075822886	0.3451852	-0.170597299	-0.084720107	0.025701547	0.035530107	0.187492428	-0.254660498	-0.113813627	0.026402774
-0.280573801	0.093608508	-0.299451427	0.144304576	0.006299887	-0.1336985	-0.247782792	0.080514791	-0.335878047	0.102207022	-0.121906986	0.082723755	0.161215775	-0.456576344	0.034332331	-0.01586308	0.146329003	-0.192755786	-0.056768393	-0.307481706	-0.015439678	0.065770347	-0.153279761	0.183583251	-0.219306967	-0.07826009	0	0.045728401	0.407869753	-0.221018117	0.520871002	-0.350738443	0.378890124	-0.124630861	0.629943474	-0.038960437	0.251106312	0.089569509	0.219110202	0.107101908	-0.143957205	0.271723012	0.120251473	-0.250168158	-0.13567412	-0.415250656	0.047750212	-0.273462514	0.023433263	0.051315274
0.400717521	0.182517806	0.514211246	0.079205712	0.388350783	0.223741062	0.361005683	-0.042264936	0.495551171	0.224076381	0.41188511	0.046542975	-0.060239321	0.024552124	-0.120565822	0.352883597	-0.1225221	-0.12917114	0.33374168	0.167095889	-0.205367462	-0.140040134	0.185691039	-0.178666219	0.053302044	-0.415279788	0	-0.031572318	-0.034479809	-0.080280191	-0.014349051	0.225561937	-0.10857388	0.260465205	-0.219128699	0.10012501	-0.466356571	0.380468341	-0.261127517	0.006025183	0.134758972	-0.256336947	0.180818501	0.199276972	0.200582144	0.410147821	-0.281771368	0.501198606	0.044868024	0.024969263
-0.096779654	0.253766965	-0.210196269	-0.111267261	-0.061929193	0.108862	0.071118989	0.038765528	-0.125361171	0.392804043	0.225639173	0.004219557	-0.028409347	-0.379635958	-0.014061452	-0.088721051	0.056220881	-0.321338057	-0.202961998	-0.188017016	-0.021691503	-0.049281973	-0.157582878	-0.020365481	-0.132199339	-0.136143853	0	0.174117221	0.159994235	-0.14402856	0.168981333	-0.174595991	0.18307764	-0.005861531	0.043724536	0.017546761	-0.079366588	0.220768523	0.04285189	0.121435184	-0.016728457	-0.087779443	0.019164868	-0.123789361	-0.147328803	-0.196837809	-0.112747989	-0.00152051	0.0814786	-0.036691935
-0.13716936	-0.003540123	-0.328339123	0.129724767	-0.035195111	-0.173312495	-0.237281568	0.119589182	-0.47398388	-0.197292322	-0.378404631	-0.067680989	0.269312479	-0.059071218	0.247583636	0.032379419	0.281817449	-0.018018302	-0.005563373	-0.16336222	0.049945497	0.268972528	-0.309124419	0.072647595	-0.103931145	0.26116321	0	-0.009265947	0.203022688	-0.026623511	0.183738728	-0.227707577	0.172350225	-0.124172723	0.502544772	0.104740285	0.419962368	-0.204028091	0.369909431	0.129325042	-0.102277576	0.460266954	-0.126515421	-0.213835775	0.055524601	-0.343457457	0.280148409	-0.352859985	-0.032951086	0.094240868
-0.28334643	0.145042325	-0.083075688	0.233615938	0.357750286	-0.012645904	-0.011928064	0.18401228	-0.076995735	0.150482285	0.008206404	0.374599323	0.333135479	-0.552312472	-0.169794126	-0.116826064	0.171323604	-0.338639316	0.165243783	-0.211454688	0.009789172	0.135414648	-0.08254595	0.284565852	-0.212794631	-0.301704411	0	0.052222416	0.605571074	-0.286466243	0.760024	-0.166212646	0.505789303	-0.122712323	0.649203107	-0.109548688	0.233007908	0.04481515	0.049175437	0.133349806	-0.024354187	0.046683018	0.011967203	-0.25109721	-0.21412453	-0.382908657	-0.1345257	-0.076734625	0.047950456	-0.141982514
0.312205775	-0.049884425	0.285116859	0.066872192	-0.024420148	-0.07656764	-0.031883635	0.02110518	0.407923992	-0.075287043	-0.005550694	0.17228167	-0.056366462	0.269954014	-0.305621111	0.05205374	-0.258731263	0.005009932	0.400495833	0.504993968	0.225383611	0.068071577	0.254279857	-0.166228089	0.094056605	-0.32571038	0	0.075736703	-0.07620735	0.218332786	-0.009963608	0.348013411	0.136638514	0.13835983	-0.26852586	-0.023786719	-0.342729761	-0.143308429	-0.085660276	0.112244336	0.217740144	-0.303338967	-0.11104271	0.252216801	-0.122042874	0.354319523	-0.308167321	0.217346038	-0.013143242	-0.196530291
-0.252825335	-0.03856553	-0.215680939	0.308759134	-0.115562816	-0.46544671	-0.457205627	0.531338356	-0.335621501	-0.353017354	-0.578333053	0.471144064	0.141010383	0.131255044	-0.05100664	0.039040511	0.241844046	-0.046685344	0.093970758	0.250174796	0.206572512	0.723493556	0.028639072	0.000994397	0.130537763	0.084377948	0	-0.010172777	0.163589846	0.361685191	0.188942293	0.106290034	0.120072027	-0.164491555	0.429057384	0.249075429	0.296368882	-0.52368595	0.201651295	-0.025193128	-0.018394305	0.289592268	-0.271550615	-0.204915335	-0.285275176	-0.019117771	0.035029504	-0.325906053	0.003810935	-0.13187757
-0.143267396	0.287175228	0.097445208	0.013664771	0.058624479	-0.155507234	-0.100073046	0.067781346	0.013809038	-0.049731207	-0.074184251	0.144244274	-0.028477982	-0.025570972	-0.206706109	-0.051340106	-0.147625009	-0.23281348	0.098138262	0.171570255	-0.009114222	0.397135741	0.105304708	-0.049618895	0.296305895	-0.161287679	0	-0.0302226	0.065200458	0.314223897	0.072118204	0.320117362	0.033910301	-0.017507721	0.095628474	0.124212313	-0.034277758	-0.148792854	-0.030422596	-0.033411286	0.228868722	-0.028144566	-0.00606298	0.00279975	-0.11404546	0.175999502	-0.271043792	0.027214784	0.084415212	-0.276936668
-0.328657373	-0.050827243	-0.361424382	-0.03546967	-0.120430447	-0.181783983	-0.197833669	0.039808377	-0.576907554	-0.218562642	-0.217671338	-0.288245705	0.03005261	-0.161213941	0.447976223	0.013464798	0.265249136	0.084397378	-0.366954106	-0.334595767	-0.104179124	-0.004808268	-0.299261773	0.193233577	0.031373063	0.576292517	0	-0.056688787	-0.042333024	0.038483942	-0.026004718	-0.208564911	0.022429732	-0.106777064	0.261066483	0.139061204	0.514786115	-0.087942372	0.31121273	-0.055268928	-0.074480191	0.450991525	0.039252412	-0.130394179	-0.016934739	-0.239214021	0.317108142	-0.274453197	-0.030555119	0.21884503
0.024444731	0.027583102	-0.052857361	-0.021413165	-0.098506025	-0.426320894	-0.316060385	0.157785731	-0.296545947	-0.385617892	-0.466018564	0.015798985	-0.038201752	0.375972427	0.129197004	0.093031244	0.080105767	0.092960498	0.178414599	0.24438199	0.214666577	0.348246009	0.078610797	-0.057702004	0.276470025	0.247593402	0	-0.104240752	0.008063398	0.443680037	-0.019095095	0.246991437	-0.096277099	-0.00247736	0.132549914	0.289225749	0.114765425	-0.412658578	0.180183682	-0.052624574	0.040242444	0.274388025	-0.13807505	-0.113911706	-0.105651213	0.221256062	0.069378838	-0.150671667	-0.071956922	-0.001642976
-0.308949519	-0.008875306	-0.355280677	-0.074125023	-0.247666978	-0.395860086	-0.435693419	0.092192279	-0.335090181	-0.229003798	-0.471876506	0.092997868	-0.077351821	0.102690132	-0.0551234	0.015828606	-0.030052508	-0.086677457	-0.156268618	0.288204083	0.194586884	0.35078281	0.012732646	-0.022726932	0.176480352	0.229978452	0	-0.048188402	0.019668411	0.484334801	0.027026733	0.120757088	0.07814463	-0.091961891	0.213611219	0.152714222	0.234321404	-0.495925618	0.333657977	-0.171662147	-0.108863377	0.198427051	-0.198839792	-0.156756219	-0.312423816	-0.088062425	-0.056678959	-0.346029011	-0.020221106	-0.244302483
-0.341028267	0.207821273	-0.402322557	-0.167438072	-0.283500975	-0.215538908	-0.259034941	0.052214257	-0.484732848	0.048103454	-0.273195178	-0.073824437	-0.056315481	-0.17763062	0.154355332	-0.08214901	0.0915296	-0.331970642	-0.280397791	-0.044535988	-0.150835741	0.29595099	-0.15770838	-0.112026922	0.202007999	0.22517373	0	-0.012263215	0.101527818	0.323067832	0.007548439	-0.01331242	-0.103376249	-0.150608957	0.315319827	0.339675326	0.272772254	-0.131634415	0.194670109	-0.125507057	-0.244898032	0.2726297	3.04E-05	-0.21628785	-0.142361407	-0.083750142	0.006978788	-0.284789632	-0.047814071	-0.226516659
-0.102294774	0.019760433	-0.332964867	-0.046963348	-0.147531287	-0.120016733	-0.071370399	0.097540776	-0.413862049	-0.061617803	-0.178161436	-0.077167718	0.062469513	-0.041750187	0.339200228	-0.060429593	0.242577435	0.114387061	-0.176401695	-0.189426095	0.052911115	0.028318551	-0.111481891	0.120768406	-0.060405996	0.347987331	0	0.025856009	0.045806784	-0.089241148	0.067062688	-0.157359537	0.077291237	-0.110254493	0.171705295	0.064235246	0.334327427	-0.062712828	0.201612261	0.053748762	-0.013517049	0.24535941	-0.147533739	-0.110473202	-0.004494436	-0.264778935	0.258277868	-0.203862458	0.022877011	0.070590706
0.016850016	-0.040453231	0.189376055	0.293092091	0.072347462	-0.277275224	-0.202005861	0.374207271	0.157907253	-0.238417778	-0.207091363	0.544481965	-0.035405703	0.306535383	-0.363805901	0.073852853	-0.105140581	0.04458984	0.282145557	0.453314988	0.17645558	0.489529165	0.253905325	-0.123663785	0.136735879	-0.18751462	0	-0.00949734	0.01398664	0.353542307	0.08136106	0.355880255	0.044880218	0.03530902	-0.010146963	0.143291782	-0.178066745	-0.344689287	-0.058363886	-0.037680003	0.118904603	-0.073143344	-0.120960998	-0.000305298	-0.176890037	0.387519298	-0.228753596	0.092484955	0.032579556	-0.179542868
0.049871062	-0.111591289	-0.215028797	-0.0780383	-0.17971556	-0.0425761	-0.071391849	-0.012209504	-0.150355306	-0.114792862	-0.094908272	0.01289481	-0.026175789	0.142886476	0.046007341	0.049586084	0.041573316	0.18630104	-0.10945793	0.049779554	0.384787059	-0.024699831	0.003327661	0.13217394	-0.125264096	0.197361583	0	0.091066424	-0.025778185	-0.077287622	0.047593638	-0.018039028	0.15972175	-0.069355669	-0.04088741	-0.220909701	0.097666165	-0.13678088	0.216349883	0.078731516	0.138099657	0.018468439	-0.191166561	0.018432325	-0.055149147	-0.252179604	0.224758358	-0.167702578	0.291563464	0.095612693
-0.07845715	-0.231652208	-0.369938045	-0.083828062	-0.37239623	-0.360410623	-0.435878207	0.035197792	-0.468993751	-0.480557903	-0.504231431	-0.249060537	-0.075099591	0.40182936	0.295154329	0.091040387	0.056586747	0.253221416	-0.161444274	0.12800742	0.116328245	0.203564214	-0.098824266	-0.112081891	0.195828454	0.632073849	0	-0.118228889	-0.146205645	0.349428259	-0.261216247	0.107721294	-0.107802231	-0.119406932	-0.020900166	0.153453251	0.356586307	-0.545517716	0.275966394	-0.062252948	-0.020804181	0.467940495	-0.219701891	-0.008381363	-0.066315018	-0.00961718	0.384954794	-0.428515823	-0.03781745	0.044926745
-0.16306998	-0.054948663	-0.438273917	-0.12623744	-0.220769647	-0.356378954	-0.368220033	0.052239645	-0.489846241	-0.319085215	-0.418918488	-0.072065566	-0.095524188	0.166152525	0.235841877	0.094065867	0.076756932	0.140378689	-0.278311526	0.141249399	0.130387283	0.201693451	-0.081204273	-0.025800889	0.177174804	0.518236997	0	-0.093041692	-0.0769083	0.368768746	-0.105285517	0.040916556	-0.041565903	-0.086701316	0.104920087	0.161715029	0.334796815	-0.361314944	0.344355027	-0.095410255	0.023051505	0.347013762	-0.148584307	-0.043363804	-0.094407372	-0.124451396	0.23593969	-0.307590113	-0.064207203	-0.015977508
-0.088522608	0.045605081	0.086872266	0.258959139	0.19225412	-0.046057751	0.009104201	0.154161033	0.068425788	0.05689946	-0.025434004	0.089068818	0.210241501	-0.25609425	-0.125287853	-0.059288356	-0.012870981	-0.126501913	0.210676628	-0.125143563	-0.00146352	0.009876178	0.025943981	0.095269097	-0.160363405	-0.244417026	0	0.038213029	0.327926255	-0.181607694	0.379823392	-0.090832453	0.209770317	0.034316795	0.309934171	-0.108369653	-0.028522894	0.107601595	-0.003729232	0.356174009	-0.048081709	-0.045839159	0.061246227	-0.029521678	-0.030736988	-0.103411405	-0.055157455	0.000776741	-0.006685144	0.036713605
0.160996571	0.05957602	0.120433193	0.027006679	-0.104017983	-0.248235344	-0.149965186	0.079855253	0.007336311	-0.207295503	-0.254107576	-0.105386545	-0.053966982	0.342251609	0.044173448	0.040537211	-0.137033487	-0.061199603	0.243333434	0.4320833	-0.12471874	0.247070927	0.229756152	-0.258791954	0.407041741	0.043839468	0	-0.094754875	-0.092146843	0.479944263	-0.218439863	0.449446325	-0.16054892	0.099617383	-0.103596593	0.41625656	-0.067694691	-0.239478132	0.060727694	-0.032956128	0.044035952	0.099305127	-0.07228798	0.179738876	0.029712749	0.505334096	-0.138575459	0.047119173	-0.054948159	-0.150929913
0.154782602	-0.004380782	-0.079774348	0.05992331	0.046665265	0.084594581	0.143446794	0.048558344	-0.037272354	0.0272694	-0.139871269	-0.027526791	0.259172084	0.113120992	0.256528541	-0.041300367	0.28618375	-0.035511244	0.11580855	-0.083689015	-0.047592525	0.027458734	-0.198530489	0.0313792	-0.124221133	0.109687825	0	-0.009006405	0.085655136	-0.198752466	-0.016371972	-0.106752087	0.015620218	0.00554055	0.124201967	-0.032105715	0.199427394	-0.102160297	0.057808143	0.105491727	-0.135872575	0.121606125	-0.267482453	-0.1385355	0.25893109	-0.227699809	0.227789734	-0.152807155	-0.049954704	0.191845647
-0.005363712	0.063916573	0.053226462	0.165605661	0.075162572	-0.196353119	-0.147543625	0.156983797	0.069344207	-0.031386489	-0.141664894	0.207518978	0.042979634	-0.091782374	-0.320365042	0.046789184	-0.195338026	-0.210733725	0.334041044	0.334691612	0.087100622	0.21427693	0.293674682	0.02978161	0.061190818	-0.313641544	0	-0.012773561	0.471823283	0.172444767	0.445418672	0.303774006	0.311560818	0.043566318	0.34618341	0.231925628	-0.032409369	-0.163284979	0.07301394	0.085008939	-0.034670814	-0.015576342	-0.03702999	0.053247789	-2.08E-01	0.169679291	-0.269420127	-0.056627792	0.006092844	-0.181369109
-0.241507384	-0.115136071	-0.473177244	-0.0477374	-0.229985075	-0.094004566	-0.301851634	0.057141071	-0.563562506	-0.30954761	-0.40224297	-0.090538476	0.007421504	-0.005533024	0.249567335	0.047279018	0.13447896	0.00668794	-0.181877624	-0.117619343	0.051500853	0.126253742	-0.09670468	0.159076727	0.02744055	0.534659132	0	-0.113081012	-0.022226199	0.151857458	-0.034296181	-0.038932259	0.034236586	-0.162187596	0.289083852	0.122149598	0.47010896	-0.264049016	0.263441587	-0.021027134	-0.209025668	0.453446093	-0.092306022	-0.12800856	-0.063713683	-0.238816135	0.369883561	-0.426261448	0.012740746	0.146860546
-0.284759759	-0.118456934	-0.478218074	-0.092248625	-0.357221857	-0.33003021	-0.353289944	0.035110719	-0.603905922	-0.330779244	-0.472142107	-0.190463257	-0.046369769	0.085777283	0.354120243	-0.006218303	0.189315278	0.085677028	-0.330403328	-0.06004292	0.007576758	0.183931674	-0.155067247	0.070608662	0.135229491	0.660689222	0	-0.097451725	-0.075090141	0.250933719	-0.152283385	-0.075214296	-0.087569736	-0.174300194	0.219636274	0.189392931	0.519282717	-0.378448428	0.3384732	-0.090282931	-0.120880423	0.508093745	-0.185220352	-0.155158464	-0.039059035	-0.201450924	0.381812051	-0.489401596	-0.067356129	0.095446607
-0.513503817	-0.1386328	-0.592042278	0.035444754	-0.285056608	-0.341381335	-0.493423491	0.09872527	-0.682861724	-0.33432142	-0.425223757	-0.15873105	-0.011332527	-0.247965512	0.178220002	0.025716519	0.080446454	0.010610152	-0.313391021	-0.255856516	0.196783889	0.106723506	-0.140360517	0.223827011	0.000690133	0.532645961	0	-0.046486038	0.235711514	0.080624411	0.253373194	-0.195303013	0.264687578	-0.197827847	0.496379035	-0.070780625	0.577356792	-0.32759429	0.333158884	-0.004294652	-0.086780953	0.474919009	-0.113707693	-0.140288879	-0.28345187	-0.450317155	0.427289456	-0.613858683	0.007809517	0.040784709
-0.106148279	-0.03096899	-0.417618267	-0.17483864	-0.246984659	-0.159794867	-0.178358857	-0.00498281	-0.530171164	-0.251373959	-0.276473317	-0.211561012	-0.099395321	0.070588965	0.32341757	0.054577259	0.111737982	0.06812807	-0.235904463	0.03794121	0.010190879	0.104822831	-0.108149256	-0.01143004	0.188018005	0.581341882	0	-0.103951099	-0.147573584	0.320753654	-0.194746699	0.01089119	-0.163897086	-0.140694079	0.084480851	0.258919313	0.351171222	-0.142195731	0.291217472	-0.11180825	-0.056559004	0.368270406	-0.057581022	-0.060930822	-0.014832311	-0.081405318	0.306562846	-0.223995823	-0.091871846	0.091305685
-0.25335119	-0.089849892	-0.365423959	0.038213205	-0.110410799	-0.512641388	-0.421980266	0.203954452	-0.579989694	-0.425354631	-0.604456443	-0.033393224	0.109918541	-0.005550548	0.226621589	0.07517253	0.236796248	0.127663081	-0.089404665	-0.012717775	0.143930583	0.332618732	-0.089259225	0.1300734	0.019116758	0.419424426	0	-0.056115075	0.153495878	0.184805511	0.20862424	-0.054872862	0.156832627	-0.146123291	0.450080186	0.221034213	0.537872492	-0.468191374	0.321672094	-0.008344486	0.052786465	0.471618679	-0.221941232	-0.185961432	-0.163929075	-0.187252269	0.31371161	-0.387856539	-0.086140047	0.036964557
-0.203047198	0.066545554	-0.23983739	0.200807011	-0.080552265	-0.436242426	-0.431385413	0.276402618	-0.327905831	-0.241362149	-0.53435687	0.115575262	0.193272631	0.000353653	-0.051965549	0.096400978	0.042589849	-0.249381783	0.267614218	0.218835004	0.061773903	0.52818825	0.009939535	-0.119203909	0.167465639	-0.036940926	0	-0.057485761	0.49305444	0.314725044	0.347400891	0.184272623	0.198171253	-0.061257213	0.497545139	0.286558257	0.291770314	-0.488098297	0.273612827	0.07066561	-0.109382836	0.283570024	-0.292105265	-0.147042383	-0.253208571	-0.001959344	0.028385444	-0.400873457	-0.012726205	-0.190103522
-0.003341446	-0.098860014	-0.091687556	-0.036650784	-0.203331447	-0.486107447	-0.422762356	0.153994609	-0.27587253	-0.49684821	-0.586267588	-0.105599946	-0.000871237	0.595627924	0.151554143	0.087191991	0.019410799	0.197691066	0.076279446	0.267434696	0.079081758	0.390851531	-0.038052804	-0.195422228	0.314244748	0.30772114	0	-0.112987428	-0.06861769	0.468488829	-0.252524501	0.238284889	-0.255122319	-0.01665685	-0.022122478	0.240833729	0.178805936	-0.612413177	0.121590277	-0.087919766	-0.001716399	0.275893515	-0.213231566	-0.09788512	-0.015015349	0.287467595	0.168821014	-0.260181684	-0.033868626	-0.094403936
0.001183366	-0.064710934	0.114732391	0.356556342	-0.0070685	-0.372485292	-0.340889398	0.394567713	0.027234918	-0.313489298	-0.323313991	0.450207764	-0.043387238	0.280514016	-0.230106429	0.093415343	-0.030948129	0.117845531	0.26471608	0.462590157	0.134030189	0.509733156	0.29243033	-0.113099181	0.094268518	-0.114399034	0	0.002904553	0.081258295	0.297544089	0.151099181	0.226950649	0.127935532	0.028747887	0.090182897	0.070487383	-0.104249363	-0.396424245	0.079285627	0.033439441	0.176863485	0.091112048	-0.217203268	0.056751828	-0.244993622	0.269229888	-0.061016052	-0.020384216	0.019541766	-0.099236748
-0.341112076	0.074869824	-0.265714534	0.17809228	0.098629458	-0.340553334	-0.299453075	0.247480323	-0.307848535	-0.097641503	-0.398944412	0.249808256	0.327007061	-0.341095371	-0.010499612	-0.09214188	0.248620826	-0.184090007	0.139514894	-0.128129564	0.101371041	0.338449046	-0.129116669	0.203131174	-0.150441891	-0.147830905	0	0.010320824	0.68892602	-0.06855916	0.77879519	-0.167401854	0.453164609	-0.156814086	0.752800271	-0.022765421	0.413945556	-0.321236081	0.22305717	0.06052505	-0.117205526	0.233347592	-0.159797596	-0.350132993	-0.302366923	-0.390972178	0.018370644	-0.35138763	-0.026472926	-0.152677113
-0.066672503	-0.119882498	-0.297210593	-0.041121564	-0.198009226	-0.213956208	-0.283075837	0.051923264	-0.439913445	-0.283056321	-0.401223964	-0.094543022	0.0401678	0.184471539	0.399424492	0.007518852	0.260203445	0.25799722	-0.13551106	-0.0110344	0.009286985	0.162500248	-0.129452855	0.049245575	0.040720908	0.447784456	0	-0.056651942	-0.076985912	0.187988749	-0.08529678	-0.1370908	-0.080355204	-0.121858011	0.174987893	0.196433741	0.383130498	-0.259804522	0.219334632	-0.026256757	-0.089183929	0.424718826	-0.098150885	-0.141574162	0.022421321	-0.074794258	0.325500393	-0.334923229	-0.097258694	0.169391231
-0.153400699	0.017159844	-0.178804412	0.519691865	0.096055571	-0.180365382	-0.168646629	0.582605666	-0.108405888	-0.037144291	-0.196951387	0.655883749	0.206965854	-0.219128129	-0.112370725	-0.016795574	0.260057481	-0.140649511	0.135752348	0.037845836	0.22604878	0.404215597	-0.012390803	0.136899654	-0.143520259	-0.165897285	0	0.081404316	0.316406541	-0.060808694	0.469163778	-0.051505585	0.415025467	-0.104778465	0.443530048	-0.050310473	0.164077234	-0.13019673	0.123033983	0.190670589	0.046445765	0.08307236	-0.157867505	-0.125343097	-0.225141386	-0.240805278	-0.022232016	-0.181887636	0.118972567	-0.04499451
-0.027784344	-0.090563652	-0.436881859	-0.063017453	-0.314464646	-0.44840211	-0.474370836	0.107600172	-0.533502168	-0.39050952	-0.593990261	-0.078892641	-0.037746397	0.33079117	0.202598225	0.195356865	0.144607092	0.046177803	-0.027295193	0.149393069	0.270233337	0.3806374	-0.144469404	-0.089917717	0.154590794	0.448841361	0	-0.078434647	-0.046598542	0.419137838	-0.083331524	0.080458469	-0.042957423	-0.134904832	0.21706593	0.277948839	0.330997276	-0.493661967	0.40717429	0.005874853	-0.108337417	0.470401442	-0.208555389	-0.179700185	-0.104682288	-0.082364106	0.260362507	-0.425973396	-0.007085394	0.128002212
0.393282248	-0.068901064	0.382453916	0.082237354	0.102524579	-0.12430031	-0.046720592	0.017942114	0.324750723	-0.194726248	0.03286809	-0.008719419	-0.131223638	0.460003612	-0.206564741	0.146534813	-0.29582439	0.186188913	0.423975442	0.433630409	0.092505749	-0.029135943	0.300138105	-0.232950662	0.12129876	-0.235121398	0	-0.042497467	-0.165301831	0.261206827	-0.146376558	0.285244766	-0.05737901	0.224066341	-0.28649832	0.050225576	-0.417850745	-0.047618665	-0.067604439	0.14456689	0.181454239	-0.128072935	0.068867679	0.208428628	0.058120976	0.550439077	-0.182687995	0.245276632	0.0430614	0.102231118
0.019077963	-0.007766956	-0.004325159	0.178395572	0.098615154	-0.02045547	-0.075555895	0.091786986	0.041782921	-0.045433399	0.033196834	0.259746291	0.129750451	0.049411239	-0.05990583	-0.030005374	0.025664201	0.041572967	0.070245078	0.068913572	0.118350791	0.097494264	0.034125197	0.023847785	-0.006796685	-0.047956957	0	-0.019765512	0.001234952	-0.006852833	0.036368586	-0.01145329	0.136447989	-0.006766172	0.038904381	-0.051996979	-0.036025564	-0.02457165	0.077978685	0.340645791	0.110029506	0.029168158	-0.02632056	-0.011386318	-0.041056565	0.071363887	-0.021862242	-0.034846412	0.334379202	0.03874887
-0.118638016	-0.02246347	-0.025675969	0.018870713	-0.09861102	-0.448087716	-0.373623044	0.172563959	-0.183073044	-0.375387909	-0.391443255	0.037800654	0.011529706	0.373185632	0.010646101	0.049406819	-0.016593832	0.124984176	0.149256873	0.257976816	0.133122351	0.320210511	0.046335686	-0.121794363	0.273012679	0.099121231	0	-0.103187452	0.004482875	0.475731677	0.016267724	0.246897213	-0.055534622	-0.011773293	0.01121771	0.226680831	0.097830253	-0.48423152	0.136043284	-0.0927876	0.050653164	0.141816261	-0.0676797	-0.095046786	-0.21510706	0.30233947	-0.07902297	-0.068060654	0.000125963	-0.199589997
-0.223776205	-0.07547572	-0.283824902	0.16335651	-0.173490569	-0.434681074	-0.45577833	0.336278078	-0.509611625	-0.406550767	-0.607936097	-0.103243828	0.181990344	0.135475304	0.245497195	0.123003931	0.183847074	0.050718566	0.020263745	0.052281471	0.089567725	0.386398792	-0.113170054	0.098250115	0.122754464	0.226134001	0	0.005858693	0.112531343	0.24173953	0.04671866	-0.000541188	0.106839336	-0.027365676	0.313723671	0.205134363	0.402832946	-0.486125665	0.369018021	0.146870742	0.054062319	0.393953858	-0.209267218	-0.005011645	0.006729015	-0.097299393	0.255052467	-0.452488752	0.0198108	0.204095272
0.01319347	0.004222239	-0.007888898	0.079223925	-0.046717763	-0.298623219	-0.332138795	0.118106271	-0.160831631	-0.343403261	-0.28118482	-0.182694508	-0.125287584	0.277044368	-0.108051385	0.067724508	-0.309492162	-0.020949219	0.22706502	0.394428975	0.017101725	0.202908608	0.114562413	-0.175352871	0.447127496	0.018268683	0	-0.058755068	-0.060700513	0.597339707	-0.051907095	0.404931918	0.08841669	0.130010436	-0.011116419	0.207704208	-0.080662813	-0.291445623	0.213410739	0.061468216	0.092973726	0.23386636	0.009675985	0.143727752	-0.117503533	0.359591086	-0.066444719	-0.066509284	0.025378905	-0.073109181
-0.349228412	0.088358634	-0.240109547	0.2357586	0.126588823	-0.283555532	-0.277806319	0.271451261	-0.261272404	-0.0373061	-0.27553193	0.225477127	0.32621668	-0.408220491	-0.060515693	-0.091165096	0.18039202	-0.21296301	0.153144772	-0.163748022	0.046976323	0.263240953	-0.116000003	0.144209494	-0.159962352	-0.21948642	0	0.035427241	0.75930711	-0.118596421	0.804477434	-0.191068754	0.461762548	-0.121756287	0.728541949	-0.053534676	0.33034843	-0.21884937	0.199050463	0.117546072	-0.115861191	0.200074657	-0.072017283	-0.312646269	-0.305797007	-0.346169348	-0.038152845	-0.308933325	0.017352865	-0.149901477
-0.195204989	-0.037948532	-0.359478698	0.062945239	-0.266300563	-0.383078436	-0.365497461	0.311016289	-0.514896103	-0.328568159	-0.525261737	-0.036671413	0.081704011	0.129621818	0.383743425	0.022197185	0.279928459	0.071240491	-0.209648874	0.049487776	0.062604457	0.311799786	-0.100014614	0.053517567	0.224253942	0.464430113	0	-0.03693728	0.005110826	0.290172477	-0.031259767	0.017348876	0.01267188	-0.145363659	0.261101638	0.224617437	0.490594028	-0.392027	0.312585317	-0.010713	0.09174813	0.41017235	-0.28186615	-0.012563384	-0.002351033	-0.1506618	0.270837805	-0.40588059	-0.043985312	0.063766911
0.118430178	0.05575562	0.125756543	-0.045061514	0.006023239	-0.02187065	0.11902787	-0.041900717	0.167276042	0.082079377	0.023692465	0.029557783	-0.035491909	0.104267484	-0.091506086	-0.007617005	-0.069948128	-0.033157839	0.08718701	0.187688205	0.038953295	0.020309691	0.193689373	0.013840501	0.078351161	-0.079935753	0	-0.055779911	-0.108392752	0.164536594	-0.086344071	0.157272923	-0.084295469	0.075889937	-0.115762982	0.1624435	-0.151788799	0.000395448	0.08353695	-0.103063581	-0.041263053	-0.122769153	0.054460603	0.020466208	-0.000761719	0.176267849	-0.21634962	0.190190244	-0.022018961	-0.019335041
-0.024690008	0.010909897	0.193504004	0.051729527	0.321314443	0.414291794	0.135021923	-0.089309263	-0.028122277	-0.048605758	0.20329935	-0.200036497	-0.078459121	-0.051422645	0.0249969	0.045564208	-0.119057451	0.077884378	0.067442039	-0.055816631	-0.10526137	-0.197841976	0.035289675	0.102184763	0.021797533	0.082358633	0	-0.037579338	-0.138859154	-0.017329317	-0.114066257	0.05869221	0.08313523	0.125805985	-0.06191235	-0.012526904	-0.076509238	0.178362612	0.045192152	0.09382637	0.243900981	0.061609771	0.110572243	0.255761499	0.121198213	0.084762975	0.059170286	0.095533393	0.124181263	0.250604591
-0.021353851	0.172169236	0.09559486	0.092774756	0.268385734	0.301422744	0.251340561	-0.004296914	0.150115282	0.358454154	0.377056793	0.398842752	-0.062566398	-0.385661192	-0.233362441	-0.073932484	0.039016303	-0.218698219	0.020657089	-0.125096147	-0.009260898	-0.012674056	-0.01273114	0.138254371	-0.171920769	-0.206710556	0	0.098002598	0.10406394	-0.242608395	0.208485184	-0.095419872	0.109447822	-0.020953497	0.144345965	-0.153212501	-0.184281058	0.408338075	-0.089739379	-0.067758043	0.023043926	-0.144284935	0.189101458	-0.032947683	-0.004047098	-0.173947865	-0.207584421	0.196885422	0.05331856	0.003903705
0.047585345	0.139592227	-0.033705025	-0.018924081	0.132131924	0.251168389	0.216369936	-0.160538973	0.132413936	0.393874727	0.278669971	-0.028513307	0.163053283	-0.360177302	0.154519191	-0.118198136	0.151270689	-0.279992381	-0.060799233	-0.392883481	-0.300513003	-0.178889596	-0.238082477	-0.001415975	-0.153507794	-0.143869458	0	0.021961095	0.181340884	-0.373714637	0.065672582	-0.269799762	-0.106955763	-0.010930209	0.092004127	-0.145647754	0.002474082	0.385185937	-0.045844207	0.061333694	-0.219113333	-0.085913285	0.19307613	-0.069477001	0.214825378	-0.298859277	-0.073432493	0.037473229	0.017568274	-0.078800154
-0.224725291	0.100007966	-0.145405214	0.184938123	0.076410512	-0.151472499	-0.172531838	0.11621087	-0.107976721	0.076004777	-0.105609789	0.168910437	0.228262824	-0.296791142	-0.09439494	-0.073383646	0.101026124	-0.203078082	0.224309543	-0.135345227	0.010169029	0.140122488	-0.061026708	0.10458001	-0.135969314	-0.231850964	0	0.024192198	0.890453979	-0.147910597	0.669776385	-0.136245456	0.305348853	-0.086146754	0.504426669	-0.117583095	0.166702817	-0.117423895	0.105329197	0.043574356	-0.13680981	0.059250257	-0.032873553	-0.270650775	-0.228847979	-0.259530424	-0.072118102	-0.184411104	-0.004341408	-0.187850127
-0.170719664	0.069480453	-0.213272546	0.240344432	0.075709916	-0.152838095	-0.264514535	0.134365156	-0.221644472	0.024709191	-0.237236709	0.044395767	0.318063156	-0.296807488	0.038423388	-0.045467452	0.168946152	-0.194223033	0.183656312	-0.169258851	0.023978723	0.196049703	-0.183461694	-0.031862582	-0.194149911	-0.124388737	0	0.01020008	0.494914641	-0.167856624	0.419087288	-0.220893624	0.250427697	-0.104334304	0.535438534	-0.082791229	0.185888374	-0.08119611	0.268272775	0.200486863	-0.177633338	0.2091622	-0.09846591	-0.166596623	-0.174117269	-0.334659546	0.062835923	-0.269844541	0.049875181	-0.067956727
0.102595198	0.123040243	0.605530178	-0.036118173	0.446934419	0.30383032	0.273654057	-0.195022579	0.50510902	0.21414286	0.457906038	0.101430798	-0.206977743	-0.022029442	-0.384722249	-0.027425273	-0.338569261	-0.008532418	0.130372316	0.127440656	-0.095026887	-0.274058727	0.203926961	-0.005850762	0.023294228	-0.357139968	0	-0.035220892	-0.166285765	0.006627053	-0.019769344	0.194253671	-0.021829471	0.195164332	-0.217108402	-0.131936662	-0.509693593	0.336060325	-0.236308049	-0.075467403	0.322799683	-0.359586136	0.307877378	0.250110152	0.104918435	0.280458994	-0.421565808	0.459727656	0.019473518	-0.032981593
-0.289971572	0.040056464	-0.285290618	-0.111507655	-0.347832451	-0.387563715	-0.399130202	0.157580686	-0.454152222	-0.329795612	-0.503124399	-0.126175997	-0.172740553	0.256760452	0.074060262	0.002003102	-0.079086914	-0.084711003	-0.182609784	0.264351326	0.029060221	0.395981894	-0.026687237	-0.128732022	0.376238073	0.347091979	0	-0.064453683	-0.050995354	0.628577768	-0.179119406	0.290454656	-0.096303651	-0.053632315	0.099381541	0.325915554	0.232788318	-0.514943913	0.217656406	-0.119237873	-0.065926343	0.289400873	-0.235168851	-0.092799447	-0.141115695	0.187845023	0.11760569	-0.364126513	-0.037863471	-0.172941633
0.032450634	-0.023398729	-0.158306399	0.087691032	-0.062334002	-0.172008291	-0.146001441	0.07209227	-0.271179748	-0.210240955	-0.356594287	-0.139887468	0.057783953	0.173015783	0.269604883	0.136688238	0.149143434	0.081112186	0.011315907	0.10431322	0.022755629	0.178489476	0.040950388	0.038322465	0.052381526	0.255487567	0	-0.11247254	-0.064948695	0.17519032	-0.11834868	0.0667247	-0.077757113	0.080585663	0.140768482	0.325694693	0.270020775	-0.25808765	0.343678156	0.033302119	-0.116239824	0.292125994	-0.138078953	0.057677572	0.168632707	0.002308172	0.18508116	-0.225061578	-0.000667799	0.13050823
-0.103438101	0.042318705	-0.19606635	-0.128797491	-0.06767575	-0.105318664	-0.189408288	-0.065009519	-0.278783124	0.023492145	-0.142500499	-0.110438662	0.055200672	-0.05504425	0.313266439	-0.017332395	0.213874571	0.106301236	-0.29280654	-0.213556008	-0.081497098	-0.048345039	-0.15492184	-0.005770565	-0.119913764	0.190080041	0	7.26E-05	0.060253095	-0.148771253	0.1355419	-0.217012406	0.007504773	-0.087914157	0.188651955	-0.042511744	0.210450384	-0.040760866	0.195349926	-0.025093636	0.01659697	0.211253792	-0.012231912	-0.072379519	0.070052782	-0.26615574	0.160503614	-0.151847532	-0.005247718	0.029226923
-0.189164281	0.007920352	-0.366944382	0.03206641	-0.234586072	-0.414886501	-0.449188093	0.172220952	-0.48032422	-0.268052951	-0.655079649	0.00207567	0.278425342	0.119364356	0.23358934	-0.003759649	0.282893832	-0.03684711	-0.096406086	0.019882282	0.036851533	0.485274947	-0.179712397	-0.034970778	0.015633258	0.267287669	0	-0.082692261	0.222530092	0.144191797	0.135571927	-0.10697674	0.08205526	-0.175375717	0.539730149	0.177473645	0.483286531	-0.521911152	0.329833997	0.068934809	-0.237637919	0.469097591	-0.325084636	-0.283984137	-0.066533331	-0.225243086	0.251705928	-0.547124908	-0.008627252	-0.048456715
0.480073972	0.166644131	0.505435608	-0.032869504	0.29888969	0.473179381	0.587117139	-0.164472489	0.606819026	0.376687964	0.650733259	-0.088544405	-0.206581989	-0.012053219	-0.144357568	0.012778912	-0.217761245	-0.203310399	0.220872858	0.080791586	-0.258158809	-0.333329975	0.14914754	-0.260461526	0.049826775	-0.393370747	0	0.042839748	-0.219508876	-0.121009579	-0.229517082	0.173617813	-0.272135684	0.219127574	-0.439663475	0.063630412	-0.58901124	0.649764463	-0.370002716	-0.019744713	0.112992755	-0.412467243	0.305862998	0.220846911	0.315921491	0.412082816	-0.27923407	0.649575654	0.023534893	0.090904557
0.485101786	0.011049271	0.624698228	-0.036056029	0.251847634	0.347749345	0.472761913	-0.128109865	0.632810875	0.14581493	0.539931099	-0.069558261	-0.243607668	0.261972923	-0.268879057	0.037435568	-0.407234891	0.085795086	0.293794917	0.288685092	-0.088655797	-0.367336473	0.377908214	-0.149902196	0.104323663	-0.298857216	0	-0.019218025	-0.285086883	0.043538435	-0.275465049	0.43113764	-0.212381593	0.272710826	-0.552076348	0.027469388	-0.627891351	0.36735983	-0.395418956	0.00306001	0.239983379	-0.454094123	0.22410981	0.358368162	0.262983119	0.645375267	-0.326976271	0.602717676	0.010053559	0.063990491
-0.137964959	0.105459265	0.020816119	0.229320055	0.267959308	-0.088259077	-0.034981939	0.124795128	0.049087128	0.092975338	-0.024299739	0.273114814	0.252207597	-0.37599504	-0.194435876	-0.096256195	0.068335819	-0.262513691	0.371283763	-0.085543495	0.014089282	0.134928983	0.006350375	0.079820764	-0.166994688	-0.379170958	0	0.019782359	0.769038824	-0.222362319	0.711336827	-0.087640701	0.346682429	-0.065013887	0.482094707	-0.115059737	0.061708684	-0.020597887	-0.042711768	0.116090203	-0.041893293	-0.046067224	-0.018206356	-0.206289019	-0.211266805	-0.196664438	-0.112259667	-0.043205519	-0.005523768	-0.167847997
-0.110603205	0.164641996	-0.06354396	0.20799569	0.161782793	0.138953865	0.13455132	0.233144093	0.029258257	0.281237872	0.148281338	0.579606758	0.097596073	-0.363351596	-0.176812663	-0.015819153	0.222406999	-0.31275972	-0.043240301	-0.14102078	-0.00449016	0.249160038	0.035925096	0.083419005	-0.199600041	-0.145935159	0	0.085027547	0.168630939	-0.201585686	0.273563802	-0.173002402	0.134247233	-0.111774772	0.377404478	0.047192875	0.042080202	0.261954158	-0.023089902	0.00920995	-0.078976822	-0.012644531	0.079505879	-0.197071335	-0.010373588	-0.224041812	-0.175520471	0.055866613	0.054301705	-0.0452639
0.105168905	0.236538469	0.06260319	0.045214222	0.403988568	0.229806453	0.31732211	-0.028092756	0.180758544	0.40152471	0.288149552	0.250024165	0.083198834	-0.412757716	-0.190173183	-0.095547742	0.038733312	-0.341095359	0.180717861	-0.18318456	-0.014845029	-0.164057236	0.039431607	0.195868613	-0.253237775	-0.396254225	0	0.061822289	0.265788914	-0.311664757	0.453671664	-0.085594086	0.241140103	0.065420925	0.317470366	-0.080308013	-0.132201083	0.414843578	-0.024287411	0.055325412	-0.007430878	-0.157442838	0.174441873	-0.111069927	0.036477109	-0.261763248	-0.295075236	0.230064427	0.042694135	0.015078995
0.23224202	0.101983765	0.207099795	0.1336475	0.373295306	0.209568248	0.288772242	-0.064261896	0.160248801	0.123093609	0.229633378	-0.021587052	-0.085354138	-0.084360838	-0.015883257	-0.001646605	-0.012016608	-0.010952897	0.182127972	-0.111611369	-0.206456421	-0.151351237	0.032965532	-0.008989769	-0.076474673	-0.178675781	0	-0.008009436	0.085387473	-0.195071674	0.093449588	-0.048488636	-0.014392185	0.106509244	0.067060568	0.009177125	-0.24438288	0.336001723	-0.130776961	-0.009094145	-0.01394251	0.034213877	0.103907101	0.006053421	0.233311791	0.033746618	-0.00536707	0.297270956	-0.087248913	0.168114613
-0.15791645	0.125928035	-0.061442301	0.243044972	0.051563425	-0.139749142	-0.186278383	0.205483239	-0.012829749	0.038268402	-0.182696736	0.084809759	0.204883506	-0.116452958	-0.150434193	-0.022015837	-0.033190878	-0.295061701	0.333001879	0.037950852	-0.032782968	0.231223736	-0.022289066	-0.074207013	-0.006436233	-0.278317045	0	0.049763051	0.491654315	0.021232311	0.275868446	0.043988954	0.175946264	0.057999173	0.298049522	0.093848013	-0.021355136	-0.17965654	0.02341313	0.162988976	-0.115475367	-0.025601558	-0.141593413	-0.194592842	-0.122113299	0.004619261	-0.107341346	-0.214781286	0.042156993	-0.195752956
-0.050873207	0.176470248	0.258129787	-0.044386704	0.245932342	0.109690908	0.17742141	-0.024608431	0.307588628	0.207708415	0.170426894	0.202588632	-0.116028092	-0.037061881	-0.388423386	-0.091320603	-0.258068002	-0.115493777	0.019478587	0.145191381	-0.004655619	-0.051842663	0.223459808	0.063114379	0.038281407	-0.352952498	0	-0.003463973	0.060479754	0.07262273	0.127562444	0.185988816	0.156099574	0.177044905	-0.005430439	0.091334274	-0.218766867	0.069404959	-0.153162632	-0.066435229	0.111563441	-0.272959113	0.062562781	0.012934841	0.020934475	0.14430375	-0.411880137	0.252112727	-0.007831556	-0.164409151
0.064857316	-0.055876811	0.13374853	0.129182673	0.053682653	-0.069497086	-0.070317659	0.125343705	0.158337477	-0.076227877	-0.123621461	0.110002674	0.084667664	0.053842287	-0.127412401	0.021056811	-0.099374015	-0.130768056	0.270929959	0.283315775	0.080787745	0.142872164	0.131487461	-0.123436921	0.143451739	-0.206360594	0	-0.030844379	8.51E-02	0.152807476	0.07348769	0.329722577	0.183713186	0.075729904	0.126493423	0.155381584	-0.012578138	-0.142177189	-0.023136265	0.206591192	0.023396346	-0.086540046	-0.035998274	0.062113781	-0.034641379	0.227523424	-0.147870882	-0.114762595	0.036245854	-0.164527976
0.407872631	0.088449689	0.258172606	-0.067632872	0.131281889	0.288999814	0.488836586	-0.063802301	0.254319278	0.2224155	0.226057186	-0.097740689	0.025429594	0.14978776	0.253765169	0.0068757	0.151865955	-0.029418334	0.075389921	-0.103193268	-0.243402115	-0.197805705	0.013763233	-0.057830988	0.004415197	-0.016938849	0	0.00043303	-0.132251779	-0.222103187	-0.224533026	0.073675755	-0.295001275	0.100670307	-0.168943655	0.111825211	-0.11862113	0.310959854	-0.30916245	0.051557667	-0.034547265	-0.142522635	0.002404534	0.002899559	0.532518227	0.144194865	0.146968074	0.155119924	-0.035952447	0.283199177
0.140538416	-0.009831838	0.286726413	-0.054549939	0.099814776	0.103410721	0.068520248	-0.058880007	0.133490873	-0.135392028	-0.058690357	-0.17624598	-0.065055088	0.351484876	0.145632027	0.017927277	-0.066626968	0.05700498	0.147491572	0.168029867	-0.244137243	0.042148915	0.112316952	-0.205647657	0.319081873	0.079176123	0	-0.130189323	-0.255371083	0.263882754	-0.456659315	0.304713052	-0.364542039	0.151884447	-0.284086177	0.287263101	-0.149569684	-0.097861176	-0.153537237	-0.059396055	0.05734448	-0.027993181	-0.022521818	0.162928542	0.273110675	0.476257668	0.010543994	0.055684455	0.032675838	-0.023545203
-0.210785232	-0.116010638	-0.215343355	0.012601413	-0.008430988	-0.024178982	-0.105765609	-0.017538149	-0.327742289	-0.152058372	-0.180007569	-0.082812444	-0.010677629	-0.173582049	0.311280072	0.035864889	0.19383547	0.02117961	-0.093027017	-0.290141037	-0.066813732	-0.090843097	-0.025561954	0.153565227	-0.051431312	0.281508266	0	-0.057005558	0.100713925	-0.118750182	0.105049753	-0.143008032	0.076204122	-0.065756475	0.341246622	-0.04316779	0.383484056	0.02754459	0.041748649	-0.008065572	-0.042696498	0.25635143	0.055388875	-0.140807707	0.042899127	-0.254089132	0.337209214	-0.311867162	-0.060653187	0.289488957
0.01038831	0.082643372	-0.083897662	-0.003318547	0.07086174	0.273523393	0.095043534	-0.136609163	-0.063222369	0.156487356	0.202117005	-0.062226241	-0.068691732	-0.311261187	0.080598068	-0.046901775	-0.003164328	-0.135890662	-0.134732277	-0.252572435	-0.161280691	-0.208001081	-0.00464887	0.151969095	-0.057811005	0.080704333	0	-0.033576602	0.047104332	-0.203412604	0.073937442	-0.172616223	0.036230808	-0.030679236	0.13192868	-0.099476753	0.005314279	0.366787599	0.032204566	0.043971773	-0.049491891	0.09618651	0.229695386	0.04694767	0.107680165	-0.222726823	0.130077899	0.021859948	-0.01466046	0.215216825
0.304147636	0.247438277	0.457243545	0.181177617	0.440908103	0.331666519	0.406733569	-0.025453358	0.349792041	0.274347015	0.35864917	-0.183233731	0.043835901	-0.154722485	-0.008456404	-0.048057659	-0.097153871	-0.113075571	0.33157005	-0.057131021	-0.275398438	-0.250063362	0.124776614	-0.005031728	-0.050924262	-0.454854802	0	0.048468695	0.007075981	-0.213171761	0.048551383	0.050762828	0.129178941	0.333436162	-0.035492227	0.016391521	-0.365002696	0.452375479	-0.055642455	0.078439611	0.054149111	-0.140348318	0.199180399	0.191319711	0.333751167	0.21300243	-0.215428385	0.33050057	0.027583495	0.232264637
0.509633029	0.1705134	0.57630499	5.52E-05	0.414682539	0.399667585	0.564501493	-0.154360477	0.67329368	0.392847176	0.606126399	0.061445354	-0.121099189	0.043206505	-0.226950817	0.014200595	-0.18024565	-0.081158764	0.408991867	0.097501463	-0.111393601	-0.360352022	0.221877797	-0.107847356	-0.059123466	-0.510268006	0	0.010519313	-0.128988667	-0.150675796	-0.036466415	0.14143547	-0.117459257	0.250784652	-0.291806666	-0.010569663	-0.645324906	0.59432994	-0.326047749	-0.010459982	0.107784916	-0.43905418	0.343289131	0.123058709	0.289554561	0.341673963	-0.396133367	0.635079818	0.012494285	0.152824813
-0.162364237	-0.009135756	-0.084211054	0.233199029	0.100913157	-0.049272102	-0.119440052	0.336260336	-0.186181774	-0.092460935	-0.193154445	0.230325862	0.06229433	-0.018641466	-0.024650632	0.02537292	0.151009471	0.042727521	0.008710456	-0.044368914	0.150540671	0.149328239	-0.060893917	0.323656539	-0.178708606	0.081763451	0	0.044161211	0.101142468	-0.0420619	0.149707757	-0.123845726	0.229089203	-0.046765441	0.320374528	-0.056898946	0.143264204	-0.113533904	0.171731243	0.050255868	0.180095689	0.160850555	-0.069769999	-0.061616999	0.120120939	-0.266756913	0.131194268	-0.162588507	0.073470728	0.36388332
0.210333899	0.107836555	0.277732254	0.016659636	0.153075674	0.146363978	0.219768833	-0.050442035	0.313484059	0.101024089	0.211471496	0.023242316	-0.059791856	0.069259459	-0.142851182	-0.003572092	-0.141954291	-0.028076873	0.170253595	0.13712335	-0.023894679	-0.085159036	0.103086528	-0.073009101	0.019033968	-0.185967804	0	-0.016109667	-0.096062479	-0.03280871	-0.089808054	0.178171591	-0.090360064	0.138324243	-0.196011755	0.025764621	-0.276394881	0.164872907	-0.115338463	-0.013944019	0.098915953	-0.210781735	0.119828574	0.145178714	0.121746064	0.24484242	-0.197725994	0.291383217	0.003663572	-0.026606985
0.044185233	0.233007932	0.148683298	-0.097666909	0.008604817	-0.063230425	0.029023269	0.01167408	0.116634962	-0.000750774	0.083938534	-0.004138073	-0.192657625	0.120702912	-0.223456881	0.001178522	-0.281909575	-0.188171183	0.036513463	0.261812808	-0.078004658	0.291047202	0.086716666	-0.262222996	0.323038271	-0.11804818	0	0.036592523	-0.140594742	0.367859504	-0.139321889	0.374918313	-0.133421803	0.045889827	-0.183323217	0.205449835	-0.221771497	-0.022346473	-0.118827	-0.093747873	0.236777127	-0.138039386	0.023556581	0.148192067	0.026423593	0.340076368	-0.215790359	0.175267538	-0.006234915	-0.209888535
-0.075845339	-0.049861082	-0.184475961	-0.134035182	-0.103227775	0.115156938	0.004293215	-0.096519007	-0.300921928	-0.102788415	0.007530376	-0.317290058	-0.1161843	0.11943948	0.330355938	0.029714089	0.118648947	0.11880635	-0.232220637	-0.253324507	-0.180047834	-0.107848836	-0.259540215	-0.026441856	0.114170319	0.53600133	0	-0.044749149	-0.213666827	0.077877915	-0.415199427	-0.127508193	-0.390582343	-0.02549327	-0.091525361	0.107565901	0.150448987	0.070605046	0.024631377	-0.135685849	-0.14603508	0.273043568	0.064936817	-0.111518287	0.197515946	-0.014700827	0.283429554	-0.141844412	-0.052489377	0.235221929
0.308117946	0.189249867	0.363996296	-0.023671662	0.391064455	0.417778124	0.538463748	-0.154037289	0.28810349	0.325195662	0.583178685	-0.119739811	-0.050688113	-0.219075273	0.057924838	-0.01617115	-3.83E-05	-0.088247446	0.22546155	-0.237648425	-0.291142751	-0.395870429	0.007829136	-0.036671657	-0.11060937	-0.178413948	0	-0.004684565	-0.117804415	-0.281736657	-0.026438407	-0.049235005	-0.198350549	0.106529594	-0.187904821	0.020848215	-0.368223786	0.71174353	-0.240884022	-0.06097882	0.019298477	-0.181169343	0.439054989	0.092013509	0.28492737	0.175060252	-0.125371725	0.637481179	-0.012059836	0.174559142
0.182896244	-0.063424281	0.177112427	0.070670537	0.017482117	-0.165883341	-0.22183587	0.116430203	0.007745677	-0.375974916	-0.296302629	-0.145190448	-0.046189152	0.533379375	0.087990522	0.131622698	-0.090526694	0.097510635	0.267436031	0.304083419	-0.051900199	0.256787201	0.067202437	-0.238104331	0.300826996	0.02816656	0	-0.066260895	-0.11740804	0.369172384	-0.27267586	0.297499557	-0.209364704	0.184156728	-0.240237569	0.205231899	-0.131094237	-0.352731241	0.017643136	0.031365879	0.10491759	0.088688628	-0.1206529	0.116279756	0.095193935	0.467100578	0.077240179	-0.001754154	0.044659791	0.021842645
0.294974531	-0.011544964	0.383537748	0.096738973	0.382844593	0.228083591	0.388052484	-0.029764338	0.471434835	0.140013765	0.290241847	0.174696374	0.090526926	-0.054596794	-0.151386286	-0.053641374	-0.035031219	0.148977689	0.195917467	0.011091103	0.024883864	-0.330408583	0.23594645	0.216029537	-0.271039415	-0.322637243	0	0.057221582	0.085767884	-0.418368606	0.274228555	-0.004649903	0.150191582	0.077357491	-0.102368311	-0.315693081	-0.182704806	0.227081005	-0.190343028	0.041782958	0.219358943	-0.31193009	-0.050175363	0.127349673	0.173692623	-0.041008322	-0.071895295	0.332483786	0.005516228	0.156427363
-0.027431581	-0.11809247	-0.352191059	-0.148935975	-0.279512713	-0.169971382	-0.26427143	-0.069515917	-0.369691585	-0.221745838	-0.274288235	-0.14588023	-0.039621959	0.101688353	0.35094724	0.014749781	0.172210177	0.263880535	-0.293072505	0.033198658	0.104275702	0.01782772	-0.06764786	0.029913248	0.0245494	0.553781101	0	-0.063842829	-0.146832884	0.143067175	-0.055001704	-0.067388053	0.014908824	-0.114674052	0.026853102	-0.037229861	0.311532155	-0.228426644	0.4090245	-0.021223215	0.091522348	0.367611279	-0.16512382	0.093811798	-0.064254053	-0.280644703	0.276237653	-0.264777245	-0.048422699	0.044624249
-0.021547495	0.009507882	-0.026106888	-0.07592857	-0.260817179	-0.251262001	-0.137042344	0.117452836	-0.161935898	-0.323074588	-0.382813482	-0.148780727	-0.01900989	0.450196955	0.143494404	0.029360274	-0.019960538	-0.045052808	0.065987981	0.303518212	-0.053303425	0.382601075	0.009426866	-0.223199045	0.487500963	0.263256408	0	-0.109604826	-0.158168777	0.550585982	-0.403600027	0.438965251	-0.340746107	-0.001928237	-0.200383127	0.356257475	0.106585736	-0.456556463	0.015444203	-0.106266035	-0.068111076	0.092422122	-0.297990493	-0.041582566	0.014662564	0.428273738	0.098474256	-0.1731154	-0.009269105	-0.188103665
-0.230553415	-0.059036779	-0.358574142	-0.109355861	-0.057385688	0.074573928	-0.069277301	-0.109483028	-0.386481716	-0.016951609	-0.009286661	0.009487249	0.021360965	-0.321707587	0.156969926	-0.045855593	0.226548909	0.053921636	-0.32948729	-0.314921344	0.184617135	-0.118441112	-0.218759275	0.342452145	-0.224193541	0.325097866	0	-0.009989192	0.013602385	-0.144823342	0.181244703	-0.312727037	0.236039531	-0.155604495	0.34259348	-0.105877791	0.356251631	0.119100286	0.30379048	-0.041764415	-0.071004819	0.298656086	0.150292148	-0.154573371	-0.061312446	-0.514465507	0.133539846	-0.179376697	0.001403337	0.180944891
-0.07281508	-0.045535081	-0.001244126	-0.018006643	-0.165720547	-0.419284168	-0.396900119	0.154967073	-0.160570805	-0.405937835	-0.39010832	0.014549745	-0.09389826	0.4298231	-0.154888074	0.028800341	-0.160529675	0.174689152	0.05288122	0.398989248	0.225706349	0.351930122	0.149575195	-0.009663856	0.257956792	0.149042157	0	-0.06204608	-0.046312042	0.527718652	-0.059503653	0.284697296	0.06107561	0.051527256	0.004208505	0.202930939	0.002276079	-0.532160192	0.170149333	-0.082654643	0.087185553	0.152790157	-0.187897023	0.008143033	-0.228709291	0.292044795	-0.053918756	-0.088925429	-0.029169652	-0.129324369
0.062782303	-0.019812161	-0.080550282	9.96E-02	-0.044141187	-0.037064209	-0.024080822	0.126253475	-0.049094252	-0.035090373	-0.074570302	0.036801481	0.042608904	-0.001870947	0.041795365	0.01418336	0.053316485	0.016588195	0.003755957	0.065113183	0.025819809	0.05957331	-0.001226982	-0.023632956	-0.034244502	0.025469085	0	0.004944814	0.011030069	0.001123436	0.016435082	-0.016316705	0.044275247	-0.010881927	0.031283968	0.04355595	0.088397433	-0.044863262	0.056895427	0.067877904	0.017049747	0.068994194	-0.069392336	0.030475379	0.028447605	-0.017203966	0.074337217	-0.065625452	0.035338648	0.060697792
-0.343472872	-0.261948064	-0.447754796	-0.005585769	-0.361261288	-0.514914018	-0.602702868	0.094809083	-0.611555095	-0.517048527	-0.571453828	-0.194640914	-0.104354751	0.153686986	0.173317275	0.085032509	0.013033593	0.284487827	-0.322285283	0.025067205	0.194023377	0.219722464	-0.007755971	0.010766304	0.071502526	0.567776228	0	-0.107189179	-0.012375766	0.26986643	-0.023693743	-0.079943611	0.06987647	-0.189545914	0.254272779	0.033626653	0.492968397	-0.534145615	0.333966974	-0.062607653	0.060331956	0.495222455	-0.176733157	-0.0068737	-0.241472573	-0.168464423	0.430202053	-0.511483692	-0.020651237	0.041653584
-0.2454336	-0.022550107	-0.315081004	0.352513615	0.015849686	-0.454259285	-0.511398098	0.423700877	-0.414050057	-0.300854706	-0.556027294	0.252074289	0.280113115	-0.144790623	0.040531519	0.037654507	0.220052371	-0.10715725	0.107526119	0.049097078	0.205431336	0.508532965	-0.085380621	0.115591785	-0.023935499	-0.015021171	0	0.012712238	0.364462166	0.112914592	0.497425047	-0.054650929	0.522378438	-0.080012141	0.638734901	0.06946054	0.375835289	-0.436176184	0.36802369	0.146017483	-0.017146202	0.4020696	-0.207132484	-0.15244575	-0.277455259	-0.288769305	0.116131004	-0.45377617	0.052042038	-0.077007992
0.438368419	-0.184063583	0.461721622	-0.012645435	0.05189197	0.125560211	0.239005938	-0.099689339	0.495333225	-0.104014957	0.295082524	-0.063281322	-0.258988838	0.586359407	-0.236142438	0.122557152	-0.364677813	0.351525186	0.266987915	0.343029319	0.080430008	-0.287612241	0.328004166	-0.125860348	0.097901626	-0.038566844	0	-0.045995533	-0.341117061	0.150264685	-0.391932118	0.30013008	-0.317973214	0.243083584	-0.606565504	0.03517749	-0.486114475	0.067772018	-0.267296454	-0.060573727	0.18306993	-0.297543573	0.106110775	0.276263061	0.235557354	0.606642074	-0.161014018	0.401879414	-0.027428511	0.10865546
0.127208374	-0.032172856	0.087480554	-0.039307058	-0.024661826	-0.060095173	0.12092765	0.056950195	0.022983706	-0.179812501	-0.120541924	0.049467515	0.019721313	0.319332895	0.120976907	0.006487972	0.100742048	0.136006847	-0.072963649	0.229058564	0.116496737	0.098044635	0.120417726	0.011441143	0.186453027	0.216425218	0	-0.057401562	-0.064377798	0.130027719	-0.08032747	0.254881315	-0.050430052	-0.026438566	-0.009532744	0.204985692	0.2193938	-0.215377308	-0.028362277	-0.012158497	0.231588509	0.016411251	-0.300115198	0.089903261	0.196387539	0.144998345	0.084534086	-0.050995992	0.019408054	0.006633709
-0.354127326	0.116322719	-0.436178682	-0.023169294	-0.139847961	0.064522856	-0.031687763	0.099317497	-0.462672436	0.052349961	-0.191526618	-0.012266507	0.165779401	-0.373880482	0.304921723	-0.094357548	3.33E-01	-0.333468601	-0.274945022	-0.271748352	-0.17375839	0.197570393	-0.246735034	0.168132284	0.043581566	0.361849834	0	-0.018291065	0.128589031	-0.030137103	0.00771001	-0.155157534	-0.031936461	-0.242090904	0.354787591	0.151501577	0.479449863	-0.040903266	0.140068416	-0.120027387	-0.267712585	0.278853283	-0.207839632	-0.213338951	-0.042234136	-0.393881858	0.288681238	-0.36429845	-0.066746854	-0.07398888
-0.04174683	-0.086579873	-0.035293452	0.002720024	-0.019195883	0.007821	-0.002482362	-0.054875401	-0.008995476	0.008973228	0.091819163	-0.060280024	-0.070960893	-0.102344355	-0.030918332	0.008226163	-0.082426414	-0.011117139	-0.06637586	-0.112215752	-0.025664349	-0.130192234	-0.004708273	0.012680695	-0.032700129	0.007445079	0	0.085381268	-0.038703725	-0.060584988	-0.017783761	-0.079308124	0.052714734	-0.006837127	-0.042994368	-0.071514376	-0.011749324	0.069960818	-0.037868008	0.009251179	0.029012245	-0.023566658	0.088405333	0.026945221	-0.038057306	-0.036123887	0.003169871	-0.020935252	-0.014332695	0.063407701
0.276325341	0.069824206	-0.15240645	-0.154682497	-0.089093468	0.109643581	0.123748411	-0.042408927	-0.163405536	0.079749685	-0.016462074	-0.100903364	0.031628288	0.113768302	0.406092491	0.053523672	0.332369798	0.051194984	-0.105272777	-0.067691415	0.018335794	-0.044247809	-0.11197794	-0.03582154	-0.059839572	0.187038485	0	-0.014094874	-0.145330105	-0.091521537	-0.132650144	-0.08606761	-0.157846006	-0.097084638	-0.042412789	0.088182331	0.072852627	0.093641247	0.13747571	0.00370752	-0.08020716	0.136289478	-0.132720665	-0.080460269	0.178740619	-0.182505852	0.22309648	-0.050587532	0.007049111	0.27561764
0.206567887	-0.042231713	0.103279966	-0.009181467	0.125102565	0.257262496	0.209449108	-0.088130938	0.174705658	0.126704716	0.254460034	-0.024396694	-0.01329363	-0.02017273	-0.048546857	0.038838585	-0.066849085	-0.019510701	0.076684358	-0.040285701	-0.028057589	-0.199926029	0.04041575	-0.065318618	-0.078396645	-0.122400758	0	0.095511093	-0.067243599	-0.166016293	-0.030650799	-0.040384031	-0.001504273	0.080243456	-0.065583504	-0.05788087	-0.191057955	0.297557689	-0.109205949	0.038216951	-0.0137895	-0.126161178	0.243631211	0.07518255	0.129272569	0.015095405	0.058689572	0.14924777	-0.009232633	0.187986508
-0.260643196	-0.076769868	-0.240463236	-0.033648677	-0.112675789	-0.191045202	-0.284158681	-0.059468315	-0.378368131	-0.237397168	-0.21905489	-0.251041877	-0.108808637	-0.099085616	0.140587871	-0.034419958	-0.079985923	0.097437106	-0.204382582	-0.157193233	0.037130203	-0.09696579	-0.039794823	0.144750476	0.063639064	0.281338584	0	-0.056035229	0.001242949	0.126913416	0.10287416	-0.058092138	0.190807127	-0.081040709	0.199137469	-0.023062658	0.272167183	-0.154333493	0.29168636	0.01095449	0.037370607	0.312592982	0.068297553	0.016581004	-0.147313893	-0.214237441	0.128288121	-0.250215522	-0.014266772	0.042031093
-0.042204991	-0.190752795	0.101318132	-0.104192985	0.196537986	0.036332331	0.070998337	-0.22965099	-0.021515317	-0.15536891	0.233823249	-0.127733069	-0.244803387	-0.014891164	-0.087193655	0.034648504	-0.179285035	0.386710218	-0.055929497	-0.164766469	0.154209384	-0.377058303	0.09784288	0.349676446	-0.125871743	0.175589031	0	-0.060378172	-0.113565871	-0.099834394	0.07805585	-0.078801632	0.109444973	0.051130126	-0.075747107	-0.155041505	-0.081514058	0.165591713	-0.020851005	-0.101343132	0.175631495	0.032302998	0.33703919	0.069895854	-0.007342681	0.013517863	0.022230168	0.217960438	-0.007515352	0.25117146
-0.018843226	-0.140910404	-0.162958428	0.070667397	-0.014292688	-0.270763164	-0.296345666	0.017696888	-0.361939109	-0.335215995	-0.280505385	-0.179868733	0.045806545	0.011418834	0.149641298	0.119832577	-0.005694067	0.172920588	0.050080503	-0.019383625	-0.035658809	0.027206191	0.0022543	0.076064347	-0.037631064	0.361589129	0	-0.100072043	-0.010317548	0.047292936	0.089232345	-0.03840879	0.042281439	-0.025384772	0.267288609	0.124462342	0.263393154	-0.143911573	0.267993293	0.041064908	0.018622174	0.477112161	0.128255393	0.135804119	0.039145693	-0.051921013	0.185693789	-0.131157779	-0.022921267	0.068107556
0.288165724	0.096736955	0.465787996	-0.068387206	0.170927908	0.218497845	0.352726753	-0.102988182	0.487858639	0.085438956	0.363871272	-0.003828318	-0.219471441	0.250542303	-0.284015116	0.001154963	-0.32631647	0.031847257	0.104195435	0.269875332	-0.030436141	-0.05848122	0.257729377	-0.149754727	0.124422182	-0.225178276	0	-0.000340036	-0.246978978	0.06476575	-0.226386253	0.306471507	-0.201827797	0.139630791	-0.427260211	-0.002152407	-0.440448169	0.19093581	-0.267233044	-0.064010068	0.338461619	-0.357994391	0.083417877	0.233167462	0.203959725	0.431436091	-0.256884966	0.439997568	-0.005025813	0.00122376
-0.055836774	0.001499216	0.031848614	0.204463745	0.219888867	0.042875184	0.007375488	0.049441099	0.008874221	0.049137318	0.173534685	0.058676241	0.186218191	-0.235505831	-0.132090262	0.054085597	-0.066460298	-0.002130466	0.182790248	-0.107445679	0.028127587	-0.147546428	0.024243841	0.084829677	-0.250080775	-0.074783743	0	-0.055070335	0.19769	-0.244793765	0.235651896	-0.098090427	0.187117366	0.018115442	0.117946084	-0.153209939	0.006616362	0.163013041	0.039000016	0.382597781	0.129606698	0.030518133	0.151586203	0.036160657	-0.007232775	-0.048697381	-0.012510347	0.045090583	0.200036394	0.091436822
0.209153813	0.064031991	0.130947859	0.095447228	-0.057886041	0.086112157	-0.013054716	0.038046	0.152469505	0.026053211	0.020645455	-0.042783719	-0.077053761	0.176849028	-0.115921837	0.021582089	-0.166294734	0.03893494	0.277295349	0.349919179	0.054462047	0.010181675	0.108329501	0.017786512	0.078339254	-0.230156383	0	0.038902252	-0.02974588	0.104796548	-0.026162003	0.120187204	0.244166694	0.19908896	-0.152867699	-0.050174798	-0.293427932	-0.006415231	0.136921142	0.1615417	0.225922559	-0.055924215	-0.046825206	0.293819822	0.105335768	0.134006697	-0.075652817	0.030940715	0.08294685	0.193960731
0.393381425	-0.152143334	0.503139729	0.028528417	0.199833256	0.097548469	0.223276828	-0.093032002	0.521878674	-0.031640921	0.274976667	-0.037778989	-0.163741824	0.385031123	-0.184817374	0.051011299	-0.239661114	0.372065192	0.25003517	0.213088328	0.054431711	-0.322236057	0.303948863	-0.056702582	-0.104421486	-0.212338666	0	0.002788337	-0.166187958	-0.076286781	-0.087872321	0.018467332	-0.040402904	0.256701528	-0.413881531	-0.169708312	-0.450758588	0.12121532	-0.249167142	0.018073335	0.319315304	-0.280327315	0.114589424	0.226594608	0.166851407	0.375417793	-0.103772539	0.41529508	-0.003475211	0.195552013
-0.272807974	-0.049061698	-0.392538727	-0.136203337	-0.290662681	-0.194316046	-0.28647479	-0.012288473	-0.600012509	-0.294435341	-0.337912027	-0.20491305	-0.083576056	0.077083905	0.330084283	0.020999702	0.185857	0.18147062	-0.311193787	-0.124839264	0.102146958	0.094491083	-0.124525887	0.149870695	0.116829891	0.632082475	0	-0.102130778	-0.081463833	0.206385073	-0.083126824	-0.102818383	-0.065043493	-0.211866892	0.235248631	0.078179951	0.426605536	-0.212841209	0.332391592	-0.106988533	-0.062855875	0.432376112	-0.071087633	-0.153764465	-0.039091929	-0.239441635	0.38615982	-0.331403711	-0.042676932	0.167613351
0.468478802	0.004184056	0.390539129	0.071208669	0.122230226	-0.060677742	0.094687333	0.025034852	0.328818166	-0.158189405	-0.07187653	-0.103149835	-0.118281779	0.613454165	-0.016794526	0.176756596	-0.152910314	0.207582886	0.367852469	0.386329734	-0.029962734	0.015180742	0.176752465	-0.22194758	0.147359354	-0.162575376	0	-0.03035947	-0.189464993	0.22309691	-0.296270809	0.259313169	-0.279817795	0.315936313	-0.365691232	0.134747927	-0.391108349	-0.055078035	-0.034845526	0.069976758	0.138831431	-0.083813839	-0.014394577	0.167020837	0.395661936	0.521454649	-0.040345639	0.238750518	0.099841217	0.266525042
0.118161751	-0.167669156	0.012305744	-0.022457902	0.050002049	-0.09573602	-0.097443554	-0.056134539	-0.098462513	-0.279066172	-0.082968296	-0.065359384	-0.178355579	0.2969051	0.031400686	0.170815696	-0.067578492	0.420173129	-0.019273202	0.094277249	0.136101335	-0.100997706	0.109104108	-0.034652433	0.021690438	0.24179324	0	-0.161886017	-0.134960726	0.114116836	-0.061617665	0.038466974	-0.068682605	-0.039283843	-0.011087178	-0.07426398	0.007817556	-0.030137574	0.085572448	-0.065567449	0.119892537	0.17028407	0.056388572	0.037608842	0.034393407	0.067934362	0.168433046	0.006141125	-0.032002546	0.248545378
0.305470059	0.092738706	0.014146509	-0.240046201	0.08635784	0.387851216	0.493793282	-0.229395896	0.063089633	0.260230219	0.393365081	-0.202693508	-0.17245251	0.06516347	0.096334569	0.029836572	-0.010596513	0.000995813	-0.164499365	-0.19993279	-0.133143331	-0.314335368	-0.093778421	0.077461548	-0.046263703	0.203702795	0	-0.018162109	-0.328272569	-0.11325087	-0.341732767	-0.072589915	-0.362325231	0.051998258	-0.240842033	0.077101835	-0.175020644	0.495509426	-0.035021723	-0.148739801	-0.059434095	0.000474208	0.297447159	-0.02919861	0.446384516	-0.032729762	-0.00618629	0.279335009	-0.025988253	0.408463232
-0.281210753	-0.014431956	-0.443860308	-0.049424027	-0.156049951	-0.247331612	-0.255692366	0.076135484	-0.674414696	-0.263014344	-0.416524871	-0.242182282	0.066435298	-0.100768872	0.401925488	0.040598565	0.286576519	-0.013906293	-0.248967715	-0.287884023	-0.046934317	0.174356579	-0.229030464	0.138926008	0.03110856	0.581837898	0	-0.091243751	0.054735702	0.089448379	0.002017839	-0.151073616	-0.032360812	-0.153120021	0.408608356	0.242221285	0.514426765	-0.214376467	0.312117242	-0.029584839	-0.169234161	0.564446417	-0.037253377	-0.294503873	-0.011568419	-0.287434587	0.38348541	-0.404240685	-0.03241517	0.206229495
0.124504247	-0.0325868	0.178440475	0.128041913	0.23917737	0.392219984	0.272480836	-0.027948996	0.340659438	0.256974887	0.492703223	0.205937671	0.00703328	-0.209895583	-0.240831277	-0.036300421	-0.112435846	0.004283645	0.165325901	-0.067818083	-0.00548058	-0.293422346	0.089048463	0.168403634	-0.247484657	-0.213430347	0	0.009664619	0.115193294	-0.349099133	0.212860603	-0.028009365	0.202472574	0.042868271	-0.067965261	-0.296737196	-0.311504863	0.342581736	-0.185391572	0.013701007	0.161585673	-0.191782775	0.226983688	0.096471245	-0.008113495	-0.088986277	-0.148445172	0.311287295	0.076244251	0.063496714
-0.419551746	0.031593298	-0.357439048	-0.12071547	-0.0211472	-0.067862098	-0.197059635	-0.106807919	-0.304423107	0.020441971	-0.00698947	0.073992936	-0.119726186	-0.248633425	-0.049634749	-0.068333909	-0.025093976	0.002348507	-0.326961019	-0.250915384	0.163949965	-0.071000949	-0.085106164	0.238264451	-0.000513689	0.195596722	0	0.011919982	0.137935937	0.049692276	0.152146901	-0.146598609	0.124572952	-0.140721312	0.306772881	-0.112182554	0.260090105	-0.022278303	0.173400327	-0.08245511	-0.029669911	0.141673865	0.092579616	-0.184288957	-0.174073842	-0.341951872	-0.092301785	-0.316086821	0.137405	-0.04517989
-0.064919011	0.018877918	-0.059874448	-0.015716614	-0.148756232	-0.092521313	-0.151209611	0.093979739	-0.094122456	-0.094152315	-0.115943945	-0.014699879	-0.022143369	0.133713078	0.033988291	-0.003503037	-0.033455593	-0.035684132	-0.013767643	0.170075531	-0.048012132	0.158580664	-0.019852903	-0.031027445	0.206193748	0.072654179	0	-0.039584528	0.024849129	0.200109978	-0.102889954	0.141426442	-0.030802026	0.00819079	-0.065418788	0.10483414	0.037475733	-0.194432461	0.070304657	-0.019607121	0.069518524	0.06306637	-0.115897975	0.129014274	-0.029523115	0.090887962	-0.019235768	-0.131722555	0.222607188	-0.111720584
-0.156636011	-0.135231409	-0.363386004	-0.085186314	-0.211276186	-0.291953137	-0.311417066	0.026568287	-0.456708051	-0.336901978	-0.359637183	-0.149146534	-0.031041485	0.169620228	0.241761981	0.031137102	0.08245243	0.075687766	-0.123203189	0.03883578	-0.012441525	0.214388165	-0.097271868	-0.053862466	0.176791893	0.464792042	0	-0.111271894	-0.020201747	0.305339245	-0.103264297	0.025019993	-0.057980204	-0.156205545	0.182352084	0.182944511	0.380801625	-0.366502427	0.185598882	-0.108029924	-0.003056908	0.426739178	-0.126100832	-0.153416766	-0.050283322	-0.088849429	0.274731158	-0.340724083	-0.033040417	-0.000620154
-0.055021116	0.211683355	0.146280311	0.065677973	0.14085252	-0.112416953	-0.070332242	0.017678013	0.134836156	0.07219503	-0.070276962	0.057931645	0.15073486	0.026040409	-0.155677545	-0.077167559	-0.127449244	-0.136415216	0.257158334	0.071094409	-0.167730349	0.053785753	0.01796797	-0.075016321	0.077353956	-0.278882393	0	-0.009897647	0.221746901	0.095873972	0.132867212	0.036637761	0.048625531	0.146734569	0.085010539	-0.070843001	-0.101213691	-0.07139621	0.05231942	0.110794108	-0.019807987	-0.060083138	-0.019662695	-0.078024142	-0.036468684	0.129562863	-0.252315087	0.021776185	0.02368832	-0.128557882
-0.127603102	0.061729919	-0.008778966	0.355852696	0.315121389	-0.007685212	0.014721915	0.37313361	0.003079949	0.069236096	0.048827085	0.679317711	0.184845739	-0.293212543	-0.151081724	-0.032132692	0.302603229	-0.149617504	0.159881704	-0.077245542	0.078069995	0.296142562	-0.011110069	0.18609274	-0.175091165	-0.171452667	0	0.089449459	0.313769424	-0.153393673	0.510688131	-0.08063841	0.291998538	-0.114314687	0.430382075	-0.053177597	0.084025307	0.043886704	0.120585031	0.010956806	0.0368461	0.05063858	-0.029555772	-0.202997465	-0.157010797	-0.228645112	-0.152481581	0.059830928	0.052979204	-0.049357908
0.233500157	-0.025491795	0.295241421	0.043457738	0.005497802	-0.127849752	-0.092601227	0.074541575	0.323018772	-0.13012401	-0.105956111	0.104614424	-0.077825161	0.310133534	-0.323907192	0.0315966	-0.29660804	-0.047025432	0.332145231	0.466039244	0.060834012	0.201443422	0.310721413	-0.254059403	0.217798259	-0.336410598	0	-0.029707873	-0.101766133	0.335579353	-0.082483928	0.419303103	-0.005837256	0.131563371	-0.201787594	0.127763186	-0.342904146	-0.21606781	-0.086045561	0.049487622	0.048391453	-0.183953228	-0.049432858	0.151901985	-0.103523693	0.499215445	-0.275978423	0.152594557	0.000590665	-0.172863333
0.097084788	0.005186215	0.17260515	0.072467012	0.247191869	-0.072147224	0.015253432	-0.006380423	0.253625012	0.041310142	0.118778348	0.180685484	-0.075362637	-0.050180868	-0.241746395	-0.011415831	-0.149988627	-0.067800396	0.214091353	0.098994946	0.072060621	-0.114343793	0.097028128	-0.108391284	-0.059271132	-0.256304428	0	-0.006213204	0.088872236	0.015148148	0.210929829	0.058965981	0.120662145	0.094171109	0.025926461	-0.023980995	-0.153416242	0.093008033	-0.089080137	-0.075425801	0.235540217	-0.189828531	0.12434139	0.051886935	-0.116168789	0.091961259	-0.330736774	0.341404232	-0.000866858	-0.187955717
-0.059206289	-0.200435962	-0.182036664	-0.061013036	-0.187574927	-0.063869461	-0.037844012	-0.031161809	-0.198186955	-0.241178056	-0.104885115	-0.301681595	-0.159240453	0.3214952	0.240190214	0.074917634	-0.05046164	0.224670417	-0.188863741	-0.072370975	-0.133645891	-0.087169048	-0.078685616	-0.15809781	0.168270863	0.583972359	0	-0.125777377	-0.306088166	0.202647341	-0.495579439	0.015391073	-0.430807803	-0.00681125	-0.301343533	0.188816155	0.169345291	-0.148264037	-0.009833703	-0.152767575	-0.080474453	0.201073914	0.015119262	0.057862549	0.227088184	0.156493449	0.257323349	-0.087431214	-0.056881613	0.071753471
0.099883342	-0.203928221	0.033808237	-0.19949798	0.026678011	0.164282592	0.275139503	-0.166957851	-0.037224221	-0.095859644	0.208873214	-0.251407538	-0.192573174	0.135433773	0.210917688	0.045478102	0.001241442	0.266731874	-0.191621702	-0.206738441	-0.100696523	-0.352572564	-0.042192302	0.179999997	0.025806174	0.452926747	0	-0.057560065	-0.356873822	-0.083203946	-0.384590979	-0.031003183	-0.34845036	0.027311044	-0.329814922	0.003414044	0.060842367	0.208901732	-0.189835433	-0.197015975	0.174802452	0.018724059	0.185468217	0.070014934	0.367766793	0.061376676	0.28486758	0.125817351	-0.095397385	0.43922121
-0.275474651	-0.177927899	-0.231307852	-0.055432141	-0.057827947	-0.022806363	-0.078011594	-0.06062869	-0.25702634	-0.149597535	0.060329616	-0.040554051	-0.155619447	-0.261734831	-0.082287109	0.067749883	-0.078971353	0.118551877	-0.280865435	-0.246317307	0.283053961	-0.226919342	-0.035318199	0.314256508	-0.212027282	0.310348179	0	-0.033528075	-0.000604347	-0.131956688	0.20691591	-0.1457415	0.252646915	-0.088403705	0.144693808	-0.247274538	0.213466205	0.01611457	0.117456688	-0.035853847	0.072719325	0.127543181	0.11579658	-0.027248889	-0.191662284	-0.340539266	0.222113258	-0.108912323	-0.008521525	0.245525592
-0.198953098	0.058084071	-0.041400187	0.323419302	0.270923695	-0.073143404	-0.142460895	0.13679608	-0.007712509	0.063770004	-0.089467182	0.242089613	0.370645514	-0.332173368	-0.138644271	-0.101231122	0.12209149	-0.221697609	0.341846289	-0.158188077	0.033836711	0.151924245	-0.080249163	0.163033519	-0.20780768	-0.350323238	0	0.053904721	0.722849989	-0.264103248	0.657977441	-0.162483051	0.411691781	-0.051922032	0.543768797	-0.14727519	0.11231253	-0.105943708	0.027639434	0.149840307	-0.11223119	0.032275393	-0.059542197	-0.246730368	-0.160533472	-0.27200214	-0.095923295	-0.179553552	0.015087712	-0.160800326
0.139099853	0.111860153	0.195226017	-0.084851797	0.010095341	0.056230038	-0.095623523	-0.060441214	0.079235135	-0.060607893	0.020960058	-0.051597705	-0.240129351	0.274361143	-0.119999032	0.029779353	-0.246016805	-0.059851634	0.063546901	0.262231901	-0.067159596	0.074995823	0.180821773	-0.227766099	0.276358649	-0.10194399	0	-0.038221801	-0.16358461	0.342013975	-0.19992964	0.262974099	-0.140003746	0.135921586	-0.143859018	0.199480414	-0.285564007	0.000199323	-0.01965144	-0.030144861	0.109048034	-0.044880548	0.102476957	0.126540033	0.016193309	0.433740387	-0.151947099	0.150901538	0.035438815	-0.047423263
-0.039168636	0.149949008	0.074536233	0.153504978	0.241440362	0.060588017	-0.032154074	0.004379094	-0.0076928	0.067203671	0.06861596	-0.108249895	-0.054040752	-0.199061077	-0.155540267	-0.059519156	-0.203935042	-0.098761767	0.130005281	-0.043508457	-0.050358996	-0.105810906	0.064500913	0.103471166	-0.019526997	-0.295367604	0	0.013870085	0.088567265	-0.003613379	0.227118923	-0.018380352	0.385095058	0.216783297	0.256313253	-0.030537373	-0.104148753	0.13861749	0.193173158	0.022969346	0.030175798	0.0769835	0.177803248	0.073627527	0.027033552	-0.03267043	-0.215067196	-0.027382196	0.017155138	0.106623317
-0.02876894	-0.117799638	-0.051052367	0.339111599	0.074970041	-0.194868319	-0.272767803	0.254032541	0.015854382	-0.124918918	-0.240910302	0.3582349	0.120039848	0.016116361	-0.110145863	0.045647465	0.086599152	-0.021700474	0.219325779	0.195244704	0.151054362	0.26712119	0.011930187	-0.061098188	-0.093471637	-0.17404487	0	0.045721664	0.123443198	0.078440811	0.249597858	-0.000474278	0.36158542	0.014361571	0.225514026	0.086186558	0.009472282	-0.283638772	0.153982004	0.085550787	0.084736976	0.069625816	-0.160634971	0.016982451	-0.203269379	-0.034400936	-0.124761713	-0.107305227	0.040480062	-0.097426325
-0.003017181	0.009551761	0.000140548	0.01963197	0.056698552	-0.025907424	-0.001444747	0.030616624	-0.053385459	-0.071005482	-0.039000013	-0.019150076	-0.01275722	0.009123554	-0.028021956	0.010878671	-0.040458441	-0.035622603	0.074042755	0.029244287	-0.028922292	0.043468991	0.043383195	0.029517895	0.019981081	-0.003548978	0	-0.02165986	0.003755907	0.057671321	0.025262807	0.088335492	-0.002111652	0.016928101	0.041370338	0.068459818	0.017996786	-0.025596824	0.028534524	0.004567123	0.002544328	0.052815747	0.037174621	0.001096208	0.022729889	0.05568543	-0.013045724	0.016774998	0.016487899	0.052763731
-0.081662549	-0.125166127	-0.23783733	-0.080339045	-0.387998433	-0.474708298	-0.50134714	0.082112567	-0.362328695	-0.477643155	-0.537098637	-0.134688592	-0.085077377	0.433834449	0.235970708	0.075524254	-0.003820315	0.140100263	-0.093626066	0.345362289	0.037587496	0.317370678	0.066534245	-0.210241947	0.39352954	0.448891745	0	-0.111038961	-0.126694473	0.539991701	-0.247086163	0.295108211	-0.15695	-0.065098273	-0.089007203	0.207857352	0.235053348	-0.577558938	0.216751143	-0.07008585	0.03862137	0.311155803	-0.285051372	0.098469851	-0.173201912	0.221007326	0.180571182	-0.322117082	-0.074253248	-0.198265609
-0.220085096	0.038199621	-0.358270184	-0.121359459	-0.162374755	0.134939996	0.002651445	-0.064732618	-0.320580958	0.167451253	0.047801062	-0.057986718	0.014451926	-0.314863401	0.182359035	-0.008486425	0.212786559	-0.198520041	-0.295272151	-0.29951251	-0.013889747	0.011388426	-0.247031465	0.100073674	-0.022600993	0.219918648	0	0.072858541	-0.045550642	-0.038846964	-0.029555485	-0.239659151	0.088376759	-0.118878415	0.186141851	0.00342555	0.238716774	0.148429134	0.19672246	0.016601537	-0.01345845	0.117892976	0.027697634	-0.143687781	-0.060103068	-0.408800906	0.119251285	-0.233046743	-0.01845183	0.094071615
0.505961107	0.149496744	0.587608387	0.023633557	0.439481607	0.350445898	0.585984307	-0.111940815	0.529222116	0.304399343	0.484486489	-0.071082436	0.128521411	-0.00654346	0.103365067	-0.019224201	0.158814622	-0.051108607	0.377259786	-0.104371511	-0.242660834	-0.278490472	0.013522621	-0.056507954	-0.111897571	-0.31375607	0	-0.009426357	-0.07917395	-0.271082297	-0.030356154	0.003988543	-0.223332671	0.191852484	-0.203926928	0.053983041	-0.411511193	0.584237238	-0.176952261	-0.015242248	-0.026537172	-0.212053541	0.319343119	0.048202761	0.337069577	0.272660632	-0.224616795	0.647427729	-0.00920327	0.215897002
0.208160413	0.157260347	0.026434917	-0.105051559	0.193906068	0.562322451	0.370650023	-0.195462514	0.079720109	0.371326226	0.424322106	-0.179992436	-0.056703672	-0.258565048	0.045532121	-0.039203613	-0.018465258	-0.247200647	0.041316982	-0.247961984	-0.187168466	-0.345786127	-0.101879837	0.098507746	-0.125946596	-0.125432565	0	0.035727025	-0.0890494	-0.211267405	-0.087826384	-0.182337017	-0.029956646	0.088152565	0.001255184	0.023863757	-0.248902277	0.612858126	-0.023277746	-0.048440037	-0.145589968	-0.038162899	0.347448766	0.039232917	0.262079576	-0.140079242	-0.106683383	0.247367667	-0.006167423	0.273458915
0.524901219	0.15527255	0.689074175	0.036885673	0.434029075	0.432970928	0.607219094	-0.159958632	0.61871995	0.324267727	0.626624956	-0.109728713	-0.027292576	-0.039471811	-0.039252624	0.024959359	-0.117228773	-0.04231659	0.358122562	0.011878468	-0.313749438	-0.369223007	0.234915335	-0.135947996	-0.006423661	-0.41526218	0	-0.012279275	-0.203730861	-0.213164878	-0.141276676	0.1714861	-0.255731912	0.275246114	-0.358088508	0.078839622	-0.549765656	0.667682693	-0.359260309	0.037088672	0.143434545	-0.38225162	0.3906318	0.282798701	0.355768267	0.479333734	-0.27556713	0.713151907	0.026003385	0.145866424
0.12166436	0.016039552	0.09200021	-0.045849432	0.074561464	0.421710652	0.408269682	-0.210703782	0.14320083	0.248851588	0.435810561	-0.302908528	-0.176254929	-0.104305619	0.057222236	0.018304381	-0.110882319	-0.002452053	-0.132693426	-0.296301375	-0.311681748	-0.408512841	-0.068956225	-0.09247717	-0.119990481	0.089139985	0	0.005298949	-0.178789955	-0.300163184	-0.280394456	-0.194344209	-0.265589651	0.09307727	-0.272090397	-0.05350853	-0.154948182	0.473854358	-0.229037163	-0.086730411	-0.066533686	-0.072909346	0.172480727	0.091829684	0.354432898	0.016487004	0.206098629	0.246161392	-0.016992938	0.274598573
0.418555205	0.168571896	0.365197037	-0.023173587	0.321857794	0.27464743	0.457915264	-0.130893567	0.341533508	0.301061776	0.4765658	-0.115004271	-0.113742659	-0.042069469	0.051075816	0.029326494	-0.052519136	-0.034651117	0.232964827	-0.048872573	-0.198121737	-0.367394314	0.116820408	-0.116767357	0.021156675	-0.244453111	0	0.048150972	-0.101900639	-0.142196009	-0.028747161	0.024788806	-0.145627048	0.187434347	-0.182544772	0.137172874	-0.389236592	0.599316501	-0.191617053	0.015223923	0.169047293	-0.164447135	0.334506442	0.10663893	0.339964324	0.267473624	-0.187321559	0.530007531	-0.008951447	0.201347015
-0.294779593	0.073333986	-0.162883565	0.00800252	0.074781043	-0.156364363	-0.157264901	0.117363796	-0.17634558	-0.011779912	-0.239141619	0.32091912	0.287544581	-0.309538491	0.004491479	-0.094992586	0.285242974	-0.120643498	-0.033342032	-0.187734236	0.09189881	0.160219859	-0.119918489	0.232824741	-0.221970837	-0.043967385	0	0.004809738	0.413160323	-0.214364242	0.50270832	-0.218564687	0.262535762	-0.198526284	0.486488377	-0.13422385	0.414598366	-0.115184822	0.059055057	0.031889446	-0.06675765	0.082743846	-0.017846098	-0.336763147	-0.165728493	-0.399183652	0.087890187	-0.199915449	0.033779194	-0.139046837
-0.029740504	0.238405937	0.041702892	0.158929136	0.021288463	-0.013750988	-0.072137649	0.215556631	0.059954381	0.073595151	-0.082276573	0.132527495	0.099776256	0.091574179	-0.109847266	-0.102222697	-0.022367637	-0.16547932	0.098301772	0.202366253	-0.059252875	0.372278283	0.033781419	0.009711919	0.163623099	-0.167646047	0	0.063957289	0.174762346	0.118416785	-0.002505649	0.165954416	0.123996862	0.040537773	0.073395173	0.014364402	-0.0806612	-0.23251325	-0.003649854	0.007543015	0.162188002	-0.044953123	-0.3111843	-0.001249186	0.042405686	0.002954436	-0.107883399	-0.157081643	0.038467276	-0.140301806
-0.308228175	-0.085505463	-0.463288824	-0.104248341	-0.261622829	-0.246316051	-0.296480725	-0.02089853	-0.502847043	-0.152203354	-0.323296591	-0.058235785	0.001403617	0.015340285	0.17146284	0.001750378	0.112174678	0.166199646	-0.407050955	-0.124460982	0.086585235	0.03931809	-0.091937494	0.231059176	-0.056204874	0.522065025	0	-0.030119899	-0.036441781	0.036991827	-0.026407767	-0.156548322	0.042841559	-0.119643299	0.24023374	0.05355169	0.436067589	-0.266469818	0.328263036	-0.053451614	-0.066688475	0.373728246	-0.127902747	-0.090717059	-0.035071657	-0.32952533	0.170983552	-0.390163609	0.018122796	0.053002827
-0.383333001	0.082569316	-0.371101459	0.071007817	0.026932089	-0.200554279	-0.231305072	0.147226728	-0.323745615	0.064874391	-0.197179169	0.29088945	0.182842524	-0.548523439	0.01731831	-0.068247831	0.229973905	-0.30719448	-0.120669633	-0.210953217	0.044489934	0.180423402	-0.066227138	0.209148748	-0.121141838	-0.012996532	0	-0.012149164	0.422974386	-0.133594483	0.57359688	-0.17519332	0.39762509	-0.239872787	0.657033394	0.010212613	0.452463188	-0.054264938	0.137607387	-0.002094945	-0.040407319	0.183548028	-0.047957908	-0.211417987	-0.285216901	-0.46788137	0.022048585	-0.294364	0.007128394	-0.178406913
0.368314009	0.045986582	0.158714228	-0.141187288	0.053181965	0.116059131	0.125084699	-0.168522055	0.164742015	0.073195354	0.160910377	-0.03634144	-0.243623809	0.320148671	-0.010054652	0.136946884	-0.1043155	0.270084916	0.029400069	0.155169031	0.067417423	-0.230071439	0.172846285	0.014410432	-0.020288494	0.046205509	0	-0.059381104	-0.289437635	0.054089886	-0.178197757	0.06057983	-0.150212041	0.101841619	-0.198311652	-0.028557892	-0.306465089	0.241753191	0.096326877	-0.019085825	0.156173621	0.0142642	0.207409765	0.168577776	0.312707775	0.086370642	-0.062986335	0.257100925	-0.049727275	0.370409628
0.143970681	0.076983023	0.201736643	-0.019500335	-0.058607527	-0.24425005	-0.156715754	0.042956871	0.134709664	-0.229678746	-0.199492517	-0.006594158	-0.115362398	0.410373702	-0.203188966	0.05800447	-0.233122344	0.089792143	0.170636939	0.454438957	0.078030228	0.384586469	0.205495588	-0.213740221	0.202264403	-0.096945077	0	-0.028774164	-0.093804484	0.341614554	-0.093134039	0.354786508	-0.032089905	0.067905086	-0.171401715	0.118412803	-0.169148975	-0.32954534	-0.038490152	0.008470054	0.300026217	-0.043013795	-0.155066873	0.110649647	-0.014385165	0.373382315	-0.090073408	0.046406447	-0.000675765	-0.070276157
-0.231537514	-0.171376725	-0.477908901	-0.100546651	-0.356194807	-0.304692057	-0.356690151	0.002443064	-0.505439561	-0.353230854	-0.409180088	-0.195415555	-0.116110651	0.107822972	0.302673294	0.060318312	0.046491692	0.153074039	-0.330609503	-0.020126248	0.081446809	0.097723701	-0.022554141	0.022761541	0.21219114	0.669640182	0	-0.140007129	-0.151744587	0.29087711	-0.203231586	0.050940325	-0.083210335	-0.130223385	0.055707932	0.100017871	0.453824302	-0.363063752	0.248326949	-0.077475319	0.018263041	0.400061572	-0.117370823	0.056379539	-0.052768906	-0.151223892	0.331374625	-0.455390021	-0.061000269	0.006837242
-0.140357535	0.106591883	-0.11918504	0.069324454	0.257633872	0.085947187	-0.003539813	0.081433364	-0.08301766	0.202982432	0.077807326	0.258899345	0.196209099	-0.5106575	-0.088443503	-0.041059269	0.176094248	-0.274636489	0.022513386	-0.283164141	0.008377668	-0.012184452	-0.113481811	0.187343339	-0.303685467	-0.318979019	0	0.061025407	0.376397978	-0.361494654	0.553758758	-0.225704829	0.368096664	-0.079245978	0.508706706	-0.166577995	0.108603576	0.167834347	0.068100528	0.07042975	-0.18953485	0.002255085	0.04373485	-0.192170204	-0.19510286	-0.431273765	-0.096879026	-0.080364308	0.087629109	-0.025777326
0.059384074	0.138851808	0.235448344	-0.019736275	0.094484052	-0.143201932	-0.049528062	0.059290353	0.156592481	-0.068996217	-0.162636129	0.0576573	0.076285759	0.229360766	0.004746797	-0.046438738	0.09097241	-0.104200385	0.156075495	0.194271956	-0.108062598	0.304349318	-0.015383334	-0.133232802	0.198670466	-0.140029646	0	-0.061497738	0.007118864	0.267074713	-0.054574895	0.170181812	-0.158430739	0.090977293	-0.032163008	0.131123562	-0.139972897	-0.235807782	0.007658545	-0.078704823	-0.028032808	-0.086644294	-0.135961594	-0.093774314	0.00169902	0.230348015	-0.089524411	0.09996048	-0.000371827	-0.167031441
-0.26008703	0.016700061	-0.200220903	0.533869595	0.108896346	-0.306691473	-0.334536535	0.556925623	-0.198277264	-0.132841858	-0.368723983	0.432397947	0.37978603	-0.23305658	-0.071730539	-0.029769285	0.209340353	-0.218018702	0.189588711	0.002162928	0.057180548	0.501717075	-0.070841152	0.110287013	-0.083840942	-0.170687055	0	0.036737914	0.533132705	-0.015555993	0.532560453	-0.070108165	0.443405882	-0.120617996	0.627891467	0.050866253	0.260944151	-0.349125793	0.203210044	0.130399115	-0.0295913	0.214306234	-0.276301984	-0.165950145	-0.247760659	-0.253861635	-0.006816488	-0.306900012	0.120209105	-0.144120836
-6.32E-05	-0.083371127	-0.1591932	0.386101905	-0.009531861	-0.2045481	-0.240846349	0.480868187	-0.15663154	-0.179018165	-0.263342316	0.228884537	0.288964511	-0.019786591	0.08430833	0.065647964	0.246496274	-0.041833823	0.109425577	0.064130706	0.064722203	0.400650037	-0.083765242	-0.134235456	-0.05277281	0.014470698	0	0.014897009	0.086573709	-0.00500202	0.110759189	-0.072650594	0.166956907	-0.06037773	0.197256017	0.096854099	0.169672213	-0.230713552	0.117226261	0.421809189	0.123549781	0.213414477	-0.221442595	0.012138117	-0.04895851	-0.03628629	0.168346396	-0.227670426	0.143856119	0.046711858
0.216495691	-0.248375782	0.150899548	0.006481068	0.011359062	0.064708437	0.028078348	-0.114246529	0.162745183	-0.149371462	0.160363741	-0.201522006	0.000725182	0.318178811	0.022649591	0.087378749	-0.180422387	0.389963321	0.078506276	0.030779373	0.085262716	-0.343362606	0.039308604	-0.0136264	-0.12405364	0.133142336	0	-0.0486992	-0.176786957	-0.108651893	-0.191322212	0.010456061	-0.032812253	0.128134733	-0.362127952	-0.152065794	-0.149217699	-0.006087332	-0.039261504	0.08616245	0.177283139	-0.039172384	0.136699427	0.184377157	0.144501862	0.19197279	0.059760965	0.152767861	-0.001244756	0.150623112
-0.014504816	0.260961567	-0.045414007	-0.126401708	0.011445527	0.33372226	0.338822448	-0.050720125	0.006004108	0.513476292	0.396196277	-0.156486215	-0.062926459	-0.40772922	0.081783132	-0.065904447	0.051087664	-0.423182814	-0.177532713	-0.334457899	-0.268893266	-0.183879891	-0.092198356	-0.088586603	-0.094083183	-0.102682796	0	0.126635437	-0.024222878	-0.216403344	-0.056111511	-0.186658774	-0.158162452	0.008456712	-0.008315616	0.259575402	-0.140552082	0.542321711	-0.147537822	-0.055143284	-0.126822556	-0.141243018	0.197755241	-0.07379851	0.126773977	-0.042916544	-0.071251523	0.179790313	0.015458812	0.036689916
-0.180340566	0.159159206	0.05871615	0.193013461	0.119193141	0.179213419	0.162634217	0.133867383	0.161616022	0.264804259	0.308875955	0.219800689	0.02106395	-0.41612482	-0.263358412	-0.041145348	-0.117765895	-0.342358576	-0.003502208	-0.111811817	0.018173646	-0.051218284	0.102676108	0.099986235	-0.01941403	-0.263980345	0	0.052825019	0.112945962	-0.087845755	0.171388487	0.053403095	0.087058854	0.003571637	0.16790399	0.029711252	-0.03610326	0.333935586	-0.116650025	0.08060793	-0.032985196	-0.216526478	0.234177817	0.073493129	-0.082502427	-0.017015864	-0.288192229	0.079356828	0.177847089	-0.159527333
-0.304092883	-0.121924971	-0.373188045	0.104383329	-0.218100815	-0.500185805	-0.538898934	0.166296984	-0.594935941	-0.436966889	-0.653173857	-0.205433004	0.172992365	0.031376174	0.250922432	0.039922681	0.134251897	0.087198673	-0.070913815	0.017004787	-0.01974471	0.352182406	-0.102115193	0.057857237	0.07203258	0.386604216	0	-0.093531778	0.123986528	0.202835886	0.121935736	-0.067493016	0.176161547	-0.118894767	0.428859288	0.238508985	0.499154913	-0.53164364	0.412450828	0.0752673	-0.137193317	0.58267936	-0.154288959	-0.092356929	-0.118598335	-0.102221195	0.320706284	-0.505509346	-0.016037071	0.008028698
0.462331111	0.254138236	0.603047753	-0.012960784	0.367180621	0.34071824	0.546340603	-0.093524382	0.573191297	0.329318867	0.523680436	0.033842696	-0.073481709	0.041159767	-0.227169908	-0.022725197	-0.185459854	-0.063140191	0.39796329	0.172336246	-0.158010946	-0.298705274	0.21277304	-0.064938638	-0.089700187	-0.429024783	0	0.025761828	-0.101793106	-0.109827156	-0.005040347	0.183000665	-0.147260186	0.221069277	-0.287261811	0.025072361	-0.571565599	0.534655129	-0.202721891	-0.00297556	0.154928319	-0.352744976	0.337543366	0.173199796	0.264694636	0.396217535	-0.362901076	0.710961647	0.103422058	0.120259101
-0.177666432	-0.122094124	-0.447711993	-0.074366617	-0.263245358	-0.319696988	-0.306220698	0.112053487	-0.627698921	-0.38556918	-0.549318736	-0.222488492	0.066335188	0.209798446	0.43752013	0.04060656	0.297035865	0.166380878	-0.166214157	-0.141049648	0.044296139	0.225044374	-0.14512963	0.072727237	0.086304286	0.582966666	0	-0.089796221	-0.014133985	0.181193044	-0.179365932	-0.11395855	-0.167343832	-0.147417004	0.239951102	0.260162985	0.502810247	-0.399542984	0.279916933	-0.076593612	-0.208668376	0.466060478	-0.22674302	-0.264754063	0.010874823	-0.164888057	0.479327369	-0.482848578	-0.068143264	0.168740906
-0.439482219	0.07249421	-0.480605218	0.17618853	-0.137052096	-0.138147341	-0.240366787	0.355152055	-0.572652887	-0.063807065	-0.326187081	0.253103115	0.250907833	-0.438267152	0.136465682	-0.043834639	0.3769899	-0.304799692	-0.187866145	-0.244211788	-0.011640579	0.445526695	-0.238393155	0.188407503	-0.105100269	0.276233909	0	0.017547032	0.288343143	-0.0613448	0.346745767	-0.193083687	0.264689447	-0.29955611	0.636358604	0.12402211	0.535966144	-0.172999263	0.25277247	0.0417476	-0.204701034	0.42700356	-0.190823703	-0.27704695	-0.22209205	-0.468419586	0.263247846	-0.414922871	0.018393183	-0.040803033
0.103280472	0.081687032	0.301380447	0.370226973	0.483151567	0.063856315	0.085839417	0.09108492	0.253070933	0.110028006	0.170708787	0.103781178	0.211106173	-0.331347608	-0.236456697	-0.000266631	-0.098789483	-0.103971005	0.497815599	-0.069090454	-0.086648314	-0.15896961	0.14434402	0.089331256	-0.259455699	-0.506280271	0	0.042266008	0.380897719	-0.3291272	0.566845167	-0.065741273	0.400643482	0.15625445	0.303738532	-0.104143685	-0.213816377	0.261207655	-0.043718557	0.200906814	0.053890114	-0.062165478	0.186734349	0.076320376	-0.040546416	0.021364867	-0.19247722	0.27400985	0.021849778	0.030407588
-0.129737556	0.027387955	-0.324881104	0.02612611	-0.235572004	-0.529540825	-0.504828111	0.248471158	-0.524837538	-0.382328196	-0.618306586	-0.063230288	0.115114528	0.147632238	0.224598814	0.063848985	0.139650433	-0.123228595	0.034396517	0.162509276	-0.054360192	0.503344212	-0.045203152	-0.130424534	0.259162817	0.277619071	0	-0.077002341	0.12597215	0.376143441	0.030554983	0.146740827	-0.048272007	-0.122603695	0.307065179	0.361266225	0.363276507	-0.491936155	0.243176333	0.038756503	-0.0598699	0.442317626	-0.25976004	-0.110651662	-0.156105274	0.095644852	0.221376406	-0.379527426	0.020746697	-0.137163627
0.260710442	-0.007916525	0.179556652	0.144382382	0.096170265	0.134363236	0.171311975	-0.00733055	0.245239317	0.099961005	0.188811606	-0.100825852	0.164777008	-0.043875514	-0.051365039	0.007845328	-0.104922219	-0.019093659	0.342890117	-0.011699993	0.038285832	-0.178905517	0.127962418	0.030366728	-0.091518507	-0.221873501	0	0.043146762	0.028003156	-0.171546699	0.057931512	-0.010562491	0.045252909	0.105549012	-0.08286485	-0.110575577	-0.244677892	0.260216099	-0.031071534	0.403446642	0.061015688	-0.165928356	0.126731657	0.166683807	0.143067058	0.094260229	-0.045184705	0.196410403	-0.051422511	0.147234274
-0.237604311	-0.091823198	-0.384147365	0.004016197	-0.241659788	-0.382691661	-0.445262044	0.078438948	-0.625409819	-0.43110888	-0.508801575	-0.268963455	0.022076545	0.072092679	0.329446675	0.046712671	0.120032865	0.126798593	-0.162640727	-0.074534882	-0.068386263	0.219378454	-0.083652899	0.022170442	0.164793099	0.568686007	0	-0.129219683	0.007611961	0.254732616	-0.051194781	-0.082751149	-0.043432452	-0.144899616	0.32396628	0.250353363	0.466783726	-0.321392741	0.334947215	-0.038903792	-0.059438143	0.587370805	-0.064246163	-0.056310583	-0.050431094	-0.075688648	0.348925392	-0.377603881	-0.028586199	0.040123887
1.57E-01	-0.001517157	-0.224056734	-0.134224711	-0.036442765	-0.055159172	-0.044514524	-0.050565484	-0.349468554	-0.213939974	-0.179183666	-0.14483261	-0.071967268	0.169072177	0.378800314	0.097386118	0.243800165	0.157976753	-0.02457999	-0.045798959	0.048200018	0.017544124	-0.141490127	0.052977558	0.113691261	0.442362307	0	-0.090561413	-0.156023317	0.189787339	-0.166432557	-0.019794688	-0.191992334	-0.091930234	0.054070463	0.18828103	0.193523239	-0.00295607	0.216339342	-0.086074293	-0.002636542	0.363439662	0.048714135	-0.10531505	0.166022893	-0.099663137	0.189774547	-0.094176615	-0.066930237	0.27312089
0.006441682	0.021146935	-0.232452793	-0.12048669	-0.099983264	-0.088780487	-0.053294246	0.154791538	-0.296545544	0.033834888	-0.09037857	0.009777219	-0.051489903	0.062980834	0.051853373	0.023478473	0.107578638	0.055645094	-0.121425259	-0.107687536	0.122359569	0.070740931	-0.135001273	0.142964656	-0.160591771	0.198571062	0	0.186147986	0.000781711	-0.028038526	0.003083343	-0.147300897	-0.027062369	-0.075707855	0.06390592	0.160809865	0.080538614	-0.037395306	0.086267037	-0.094815518	-0.008573623	0.089871362	-0.048672008	-0.122399011	0.036284865	-0.162597548	0.107409814	-0.072173665	0.028804941	0.181576824
-0.094155094	-0.005466636	-0.029549272	0.21842807	0.078679954	-0.301430997	-0.390393136	0.128931963	-0.148243941	-0.21201128	-0.330430022	0.104225203	0.105567338	0.042704771	-0.202540937	0.055105535	-0.108668612	0.058951453	0.363649623	0.155213705	0.213457887	0.193671744	0.107137364	0.092779142	-0.102680475	-0.197769989	0	-0.020114524	0.272687894	0.088999139	0.412077582	-0.014569631	0.396222137	0.012270879	0.394673674	-0.002474316	-0.017090142	-0.244677327	0.23665497	0.131160369	0.04251223	0.211205917	0.009236369	-0.056050559	-0.205075822	-0.032276157	-0.078657757	-0.109922389	0.055998418	-0.019593529
-0.016732399	0.114609919	-0.110825523	0.075989422	0.115784633	0.133817534	0.021231907	0.012696411	-0.170066443	0.13834225	0.078641515	-0.069952231	0.178070818	-0.200983945	0.071479605	-0.040720733	0.099869762	-0.204211249	0.114008204	-0.325903681	-0.134087486	-0.089200255	-0.205951602	0.105509221	-0.18024377	-0.06210592	0	0.0460422	0.228837826	-0.300976493	0.140472311	-0.284790702	0.116501305	-0.026653562	0.308040721	-0.103014435	0.022303787	0.234301197	0.066719385	0.246035243	-0.100788167	0.1836115	0.124115465	-0.205928278	0.178003656	-0.26046009	0.091708037	-0.115057926	0.113448425	0.210448282
-0.223402719	0.015886608	-0.429276107	-0.119847139	-0.176224306	-0.229570944	-0.286090887	0.028921542	-0.534707055	-0.245849312	-0.328535693	-0.021848561	-0.120975131	-0.000408255	0.252407444	0.025285024	0.164486652	-0.010836027	-0.189355356	-0.02549713	0.091344096	0.165153471	-0.105322168	0.064812998	0.179092819	0.463294455	0	-0.104795112	-0.015547603	0.328234962	-0.001344399	0.006896362	-0.065095314	-0.173066636	0.261716494	0.126666173	0.375466529	-0.204253212	0.318822801	-0.14535989	-0.079359968	0.386091423	-0.022863383	-0.193783785	-0.130874232	-0.233028938	0.183115996	-0.320230294	-0.073493367	0.043346887
0.248442174	-0.092318653	0.374314349	0.03921494	0.04852438	-0.125455882	-0.06298501	-0.01990821	0.309121773	-0.18386776	0.125283437	0.007240232	-0.275693189	0.337201914	-0.330143288	0.065334336	-0.434595734	0.280732557	0.264264885	0.44954279	0.053247878	-0.155902673	0.496839941	-0.153721876	0.068779048	-0.159171014	0	-0.030767922	-0.151454551	0.21857384	-0.013499131	0.322121107	0.002986212	0.173710318	-0.29780207	0.041639332	-0.408809178	0.004649546	-0.145988486	-0.042673467	0.287318057	-0.121376108	0.151311954	0.330713792	-0.044382156	0.568551605	-0.227279619	0.401242675	0.007092394	-0.07316129
0.218139747	-0.110580206	0.397434609	0.056343506	0.182791608	-0.108249949	0.088561494	0.075390365	0.150264413	-0.348765895	-0.084416268	-0.088846309	-0.14337682	0.504865283	0.03619564	0.099880116	-0.093170768	0.305999485	0.278889036	0.279293002	-0.097412632	-0.016154763	0.301494681	-0.10792086	0.202031192	0.079582165	0	-0.13485998	-0.2243446	0.217521322	-0.256712758	0.282593288	-0.283041957	0.136139117	-0.283569404	0.151009034	-0.152647974	-0.134876165	-0.256857073	-0.171729366	0.253301809	-0.019933633	-0.103592346	0.122097764	0.165501769	0.52773944	0.166439641	0.232626336	-0.083611767	0.186374404
0.041955674	0.067068332	-0.102184858	0.25343101	-0.037816311	-0.247292898	-0.210371571	0.4036144	-0.077717664	-0.051920637	-0.285838194	0.229099172	0.061659874	0.135278151	-0.128695472	0.093498827	0.028446481	-0.179719408	0.163341085	0.24495458	0.140441715	0.398040974	0.066154234	-0.103571705	0.04028558	-0.1070742	0	0.030449839	0.036455636	0.264046189	0.022075903	0.120544013	0.031522985	0.040872198	0.125739188	0.207645244	-0.076889459	-0.251461148	0.217227758	-0.008498723	-0.093244579	0.103865622	-0.128564199	-0.083555554	-0.10233648	0.076180442	-0.2212382	-0.099720536	0.039669502	-0.043389082
-0.230570021	0.002447421	-0.205106862	-0.036724662	0.093520118	0.100290623	-0.006905945	-0.094993021	-0.211173695	0.05547428	0.024103768	-0.215771743	0.057901875	-0.370620614	-0.00103412	-0.150611296	-0.061622384	-0.142069813	-0.105981864	-0.223377116	0.019173955	-0.186851661	-0.084844306	0.367005645	-0.09412052	-0.00479891	0	0.030986248	0.146629152	-0.125348911	0.2557718	-0.146341349	0.486515399	-0.017444464	0.260273728	-0.024949037	0.201960998	0.065506911	0.161899036	-0.024992123	-0.007389318	0.090976356	0.079254717	-0.037151141	-0.077435877	-0.340626029	0.057373705	-0.118973274	0.030175471	0.039909066
-0.366273346	-0.093228536	-0.276571421	0.323789812	-0.050954998	-0.249195202	-0.341690077	0.334631402	-0.376722051	-0.251111768	-0.368732479	0.334266369	0.089520558	-0.231403796	-0.062082776	0.038157697	0.191600065	-0.066896068	-0.097935845	-0.03737689	0.132972914	0.402048645	0.026054374	0.179201776	-0.149969078	0.242422654	0	-0.001790337	0.19960408	0.005365484	0.336668202	-0.164557255	0.316008256	-0.163305981	0.535692122	0.022353098	0.37760605	-0.240893455	0.260735272	0.050395651	-0.013245639	0.410208408	-0.122302175	-0.124477209	-0.261139407	-0.272772143	0.184608098	-0.306956747	0.009551903	0.022615633
0.396948346	0.087946528	0.415232169	-0.115378913	0.118817625	0.061074815	0.188746752	-0.117787944	0.380072704	-0.01484864	0.238059977	-0.101785063	-0.288154083	0.367456417	-0.212316427	0.037139451	-0.350909765	0.060208322	0.282802641	0.340483908	-0.072464473	-0.1044464	0.260159512	-0.180340758	0.299354407	-0.215287694	0	-0.050410094	-0.287098307	0.391720894	-0.301686272	0.375619743	-0.309869021	0.272224981	-0.439976726	0.19563272	-0.516355447	0.175046645	-0.141986277	-0.088856984	0.156524378	-0.232966197	0.284363092	0.224139095	0.224116252	0.621101649	-0.361457103	0.458470103	-0.009688238	0.046797072
0.025067617	0.019471305	-0.126987749	-0.055672982	-0.191055368	-0.213396611	-0.149979724	0.132922029	-0.319147017	-0.295469604	-0.350620538	-0.228255267	-0.022381415	0.310720556	0.32280073	-0.010507952	0.117175736	-0.010675906	0.020501083	0.16243984	-0.11673567	0.256860693	-0.05072181	-0.090706053	0.364924497	0.304101456	0	-0.08518175	-0.142205775	0.397831821	-0.280949695	0.169987221	-0.166973789	-0.02169355	-0.02751206	0.370041942	0.20218964	-0.233081081	0.167216302	-0.106822445	-0.010913453	0.299356011	-0.11605932	0.012475252	0.102007556	0.21597735	0.206794628	-0.128002843	-0.072036971	0.035906259
-0.029987103	-0.122382667	-0.130703467	0.335903452	0.066506827	-0.096025692	-0.223635041	0.248925859	-0.199615362	-0.284219941	-0.282526282	0.074173567	0.190297445	-0.021212023	0.034312626	0.159519393	0.057565483	0.066605146	0.238498458	0.091215811	0.161820124	0.144946071	0.008060859	0.135841215	-0.096203261	0.04499524	0	-0.036583113	0.151578908	0.000775695	0.166150265	0.002243881	0.275429462	-0.038917515	0.264729503	-0.010271918	0.190906956	-0.194252187	0.211717136	0.185282653	-0.054210881	0.250481394	-0.083362023	0.013994121	-0.046595312	-0.106827532	0.218972396	-0.247912593	0.056295765	0.187711718
-0.037224221	-0.110587537	-0.294542582	0.034920957	-0.227525151	-0.31757968	-0.327267753	0.109805441	-0.462865216	-0.406326141	-0.474817026	-0.290821217	-0.024268859	0.162752273	0.262958631	0.074549187	0.002165512	0.042495782	0.027519056	0.146200376	-0.086892275	0.225967721	0.049570057	-0.090910099	0.240167624	0.505058576	0	-0.143962101	-0.114474799	0.357562328	-0.223153807	0.165753749	-0.153359197	-0.060638071	0.085084059	0.383745607	0.316381687	-0.338745977	0.260938769	-0.001415693	-0.052957645	0.488483358	-0.155949995	0.122293524	0.032133775	0.130746543	0.345937922	-0.30449121	-0.029868432	0.057861414
0.17017992	0.106859957	0.151293382	0.197425872	0.259438975	0.317567607	0.31574769	0.104702989	0.075235731	0.16405831	0.354521006	-0.182879204	0.002778249	-0.306124387	-0.033837436	0.021921806	-0.103214092	-0.137335315	0.252850827	-0.105368861	-0.183152768	-0.20481334	0.035935641	0.086128879	-0.102764371	-0.132442935	0	0.03415441	0.012869198	-0.152339415	0.098033611	0.065350188	0.117203995	0.142436767	0.043190773	0.11921741	-0.144748552	0.453792177	-0.010756417	0.236049269	0.088170505	0.025945202	0.293562456	0.20945501	0.151585494	0.09120434	-0.045335141	0.276070547	0.080972421	0.310948737
-0.224937256	-0.077832002	-0.249964216	0.048420103	-0.017446996	-0.200476655	-0.243420483	0.096892305	-0.534158645	-0.349712761	-0.39309048	-0.174784255	0.106037308	-0.098352583	0.24696795	0.039042451	0.181356478	0.029379983	-0.037361573	-0.121086371	-0.045506805	0.190416232	-0.113050543	0.198160337	0.037217118	0.364661673	0	-0.08607781	0.081391573	0.115678385	0.169426036	-0.026487097	0.161255111	-0.115462895	0.507410025	0.170697803	0.487798715	-0.220134512	0.308787833	0.032888185	-0.013021295	0.51579509	-0.046645058	-0.132349259	-0.03900616	-0.161076304	0.329938311	-0.313659055	-0.028167795	0.324646003
-0.266082534	-0.217620884	-0.497506087	-0.126802574	-0.342128751	-0.246729689	-0.389742141	-0.00203064	-0.567854322	-0.382262523	-0.439313846	-0.226443272	0.009189429	0.10786023	0.371164177	0.047761417	0.18746266	0.208024228	-0.351881992	-0.114153616	0.04317943	0.107015834	-0.15847506	0.006746305	0.049686842	0.659697599	0	-0.110024087	-0.089459189	0.142643168	-0.196756397	-0.133939215	-0.150565097	-0.207954185	0.13916401	0.111283196	0.552449856	-0.387863262	0.260967984	-0.059873564	-0.149175039	0.486409716	-0.099901622	-0.115551685	-0.02654118	-0.199383244	0.394558874	-0.508575799	-0.041144166	0.044053915
0.451060281	-0.117240259	0.414475657	0.032389089	0.080500354	-0.103279068	-0.004467819	-0.007683974	0.313806607	-0.268738675	-0.037289525	0.005430803	-0.171114701	0.604698704	-0.103339464	0.07996416	-0.247593255	0.404172489	0.322415048	0.496138318	0.012906613	-0.038364132	0.411283144	-0.18297463	0.1347717	-0.094635043	0	-0.074508712	-0.241819721	0.21975045	-0.196505311	0.366980103	-0.164305963	0.172211091	-0.36640048	0.061426152	-0.327502688	-0.139124419	-0.030198095	-0.006717313	0.327324613	-0.085090689	0.007068306	0.274775842	0.175380345	0.572207484	-0.129283319	0.304227772	-0.018264827	0.123892539
-0.059273169	-0.067603355	-0.333315355	-0.126356741	-0.21429767	-0.324821811	-0.321541215	0.025467302	-0.504018362	-0.397194399	-0.446872095	-0.204165154	-0.094232417	0.242465364	0.328548441	0.057678063	0.081122297	0.087792875	-0.154919114	0.093422741	-0.046464196	0.20705562	-0.010246467	-0.095967115	0.236239831	0.519234265	0	-0.158140901	-0.129817373	0.431395103	-0.211843998	0.11208312	-0.233805761	-0.11636366	0.104949014	0.312275766	0.333283256	-0.303533101	0.308196366	-0.123800979	-0.060660634	0.445283278	-0.061980822	-0.067280085	0.002496206	0.040569358	0.254759091	-0.263049974	-0.047662263	0.049128197
0.207756351	-0.023883573	0.154498205	-0.027076174	-0.038875181	-0.263620947	-0.136584789	0.071741423	0.039672585	-0.269389891	-0.338658926	-0.12755996	0.022825535	0.461925161	0.163113528	0.053704948	0.050242018	0.067318584	0.177960112	0.308761493	-0.131338193	0.252033707	-0.000181756	-0.283884613	0.239829998	0.120326369	0	-0.073059042	-0.15634638	0.363043928	-0.24998677	0.27461208	-0.333844639	0.06497163	-0.172233658	0.307574905	-0.036920804	-0.334443173	0.199773394	-0.069938955	-0.051221664	0.200537728	-0.186548666	0.009264416	0.120431911	0.397203566	-0.021071353	0.019037633	-0.026384852	-0.089990499
-0.133106835	-0.052392481	-0.264944074	0.199376824	-0.133221431	-0.485018897	-0.475037504	0.262391196	-0.389450854	-0.346047653	-0.605968645	-0.081469095	0.237710002	0.053293159	0.090395059	0.097937278	0.063108859	-0.127195474	0.248432749	0.096764122	-0.060363564	0.440344097	-0.103791296	-0.158946786	0.103898865	0.076180442	0	-0.064558377	0.254316361	0.217670031	0.149080509	0.060120403	0.111907866	-0.053910015	0.370643024	0.293400639	0.284771784	-0.522771815	0.246930803	0.140614219	-0.172439347	0.388940432	-0.269985839	-0.110132207	-0.179915004	0.014477997	0.189928497	-0.39884236	0.008657085	-0.144570889
0.263123654	0.023855876	0.162367785	0.034093181	0.333686869	0.059289248	0.212612038	-0.05853063	-0.100958429	-0.12811572	-0.006381849	-0.306378376	0.063162729	0.036650165	0.184916011	0.070412394	0.05958249	0.115306435	0.343327978	-0.110126881	-0.196964764	-0.100840073	0.011799818	0.057223481	-0.030399858	0.083324738	0	-0.080489304	-0.058513442	-0.076359203	-0.024805146	-0.019897602	-0.065712467	0.120260297	0.125534965	0.250784398	-0.039354268	0.206622957	0.050342452	0.008992911	-0.021686086	0.266956687	0.1785297	-0.091871433	0.301183186	0.18634543	0.185317657	0.221525649	-0.056018685	0.44361776
-0.524186299	-0.122058144	-0.576636526	0.078033507	-0.192081124	-0.397996241	-0.533122307	0.140491747	-0.654793042	-0.289485685	-0.503097938	-0.064096227	0.141365188	-0.324418155	0.216575861	0.030479899	0.236760747	-0.08292366	-0.237895681	-0.277360877	0.089495371	0.267967797	-0.230949972	0.09072435	-0.068584607	0.345480848	0	-0.080336268	0.329305773	0.010430593	0.322609486	-0.256525645	0.235551558	-0.225360182	0.596236326	0.00080063	0.604375774	-0.391562567	0.325439394	-0.019153216	-0.209513422	0.484378382	-0.173952448	-0.24930027	-0.334390481	-0.482508089	0.387417907	-0.625472468	-0.018116402	-0.061390911
-0.034247165	-0.069433192	-0.145993104	0.054805413	-0.137460766	-0.243601097	-0.253401343	0.124948729	-0.336367154	-0.319427383	-0.423539041	-0.260649774	0.098080657	0.217240389	0.270890395	0.061181086	0.08596083	0.12139602	-0.003018281	0.004684858	-0.083063028	0.21033982	-0.093167338	0.119658691	0.182527174	0.250141115	0	-0.041950568	-0.039174705	0.165057825	-0.146716376	0.030870933	0.001964073	0.080336827	0.126547301	0.164039602	0.252798636	-0.30756354	0.245505621	0.250978495	0.082863568	0.350476495	-0.076352922	0.098159888	0.26487264	0.008432746	0.279287652	-0.35614266	-0.009254131	0.306072204
-0.216179804	0.021239786	0.053933816	0.040778414	0.053389795	-0.312930874	-0.271750317	0.144982801	-0.051028187	-0.182877805	-0.200091821	0.28810198	0.026582315	0.118516492	-0.218415559	0.045256396	-0.070318406	-0.01689444	0.171870704	0.217208632	0.145118216	0.245669906	0.070423736	-0.017574065	0.087155993	-0.020389816	0	-0.041133896	0.179042031	0.241301168	0.206799959	0.198590278	0.083607259	-0.036135383	0.182420516	0.03523628	0.055114049	-0.312304625	0.07395032	0.02691639	0.167792472	0.031766523	-0.004536582	-0.101832437	-0.208862981	0.134656133	-0.209445959	-0.126691613	0.077131716	-0.211985755
-0.317605563	0.137475746	-0.253319021	0.17803999	0.081601462	-0.121594467	-0.148311048	0.222106137	-0.226931269	0.081925248	-0.141912959	0.257727984	0.333501558	-0.419216488	-0.060590404	-0.116316464	0.201201447	-0.320344242	0.085499604	-0.176788977	0.04245368	0.248184622	-0.136243015	0.113719233	-0.123441259	-0.169795909	0	0.053810638	0.653840354	-0.156085858	0.549708207	-0.136466523	0.314795401	-0.163562375	0.587212037	-0.072337292	0.308727997	-0.084335873	0.141356556	0.249860392	-0.15022479	0.121906791	-0.066949509	-0.307424952	-0.227410857	-0.324193977	-0.038920406	-0.267967366	0.101221811	-0.160510833
-0.002847112	-0.094593063	-0.096342479	0.042157673	0.044502086	-0.131280937	-0.12819075	0.006278067	-0.190962791	-0.16573795	-0.088086674	-0.158189673	-0.056093468	0.014449443	0.06882679	0.012979837	0.004164661	0.2990496	-0.105842968	-0.103992678	0.096469459	-0.175376861	-0.017945358	0.08814663	-0.276885062	0.228148405	0	0.006463751	0.004218871	-0.15423177	0.178653641	-0.197990012	0.121585936	-0.023159904	0.12683282	-0.136131864	0.103726585	-0.037288037	0.197138493	0.018099803	0.1276764	0.292437581	-0.008483398	0.029744695	0.016037405	-0.178912909	0.234758313	-0.020030864	0.043873741	0.247788339
-0.279201983	0.117747285	-0.175784576	0.369293824	0.150518083	-0.105174908	-0.162481182	0.316743003	-0.127598442	0.095437744	-0.098976383	0.271778968	0.322068469	-0.486170504	-0.168419282	-0.08259109	0.109429289	-0.27880866	0.223896686	-0.168538574	0.08672451	0.178713267	-0.07796496	0.132728417	-0.26035133	-0.286019985	0	0.073381971	0.76553814	-0.250363457	0.754818109	-0.212606658	0.497617571	-0.096624795	0.600267459	-0.16566621	0.175981837	-0.048409412	0.136138905	0.267155118	-0.044895359	0.093675474	-0.060831769	-0.221486896	-0.276657319	-0.343000523	-0.056755337	-0.206706212	0.077446988	-0.116868165
-0.122487464	-0.219830386	-0.11337785	0.05445947	0.057164124	0.117207953	-0.175230925	-0.062592122	-0.23226234	-0.254433596	-0.06872973	-0.175738948	-0.034585909	0.087174283	0.07931999	0.04546201	-0.049470276	0.230029878	-0.128446867	-0.12480127	0.053332448	-0.107092985	-0.179539658	0.121618091	-0.120232026	0.338620145	0	-0.081516112	-0.083888532	-0.080609779	-0.091691115	-0.155857845	0.097809996	-0.009990507	0.092239006	-0.186346961	0.118874644	-0.084617959	0.17300255	0.105696933	-0.035003104	0.287569364	0.032458466	0.067628463	0.025969321	-0.198522792	0.389587659	-0.247678427	0.027109215	0.316799443
-0.270961698	0.000407928	-0.282122419	-0.041375827	0.029026232	0.211035701	0.089074092	-0.115166133	-0.204840234	0.129188808	0.148339014	-0.01347873	-0.00011109	-0.254759605	0.01035739	0.01204677	0.090757773	-0.180121718	-0.247480424	-0.378465104	-0.027253991	-0.106417242	-0.27499144	0.142990086	-0.11989384	0.269301189	0	-0.012017108	0.013900338	-0.146439878	-0.032564403	-0.274080415	-0.037579493	-0.111559843	0.204782702	-0.051110412	0.2193603	0.175062557	0.025290265	-0.103127234	-0.186881874	0.141409486	0.078371377	-0.24059502	0.049484074	-0.384262333	0.116119314	-0.124247468	-0.017363987	0.105450968
-0.074085416	0.084469834	-0.147934508	-0.173462296	-0.147465203	-0.080181593	-0.057307808	0.144902872	-0.21562293	0.044995666	-0.043642235	-0.063865448	-0.159509214	0.115899443	0.051275865	-0.02542689	0.002903368	-0.092032523	-0.15761458	-0.027229234	-0.033761	0.06185933	-0.033711012	-0.050286832	0.093099571	0.137887232	0	0.111378375	-0.051009027	0.175807743	-0.153385267	0.084561892	-0.122718676	0.031917706	-0.044929855	0.313810849	-0.045680061	-0.082851792	-0.048944173	-0.124109885	-0.058202576	-0.017424881	-0.058366768	-0.139817246	-0.044707406	0.10728254	-0.006786196	-0.053693623	0.006865612	0.003172371
-0.015494829	-0.247692754	-0.087996062	0.077739728	-0.240293031	-0.389097122	-0.336548965	0.153575693	-0.163925519	-0.507863363	-0.480927849	-0.063923923	-0.042263738	0.377348886	0.128388611	0.103124322	-0.03991586	0.227970832	0.060261068	0.294183943	0.078294335	0.240689029	0.136005545	-0.113852674	0.273298274	0.375405313	0	-0.095326947	-0.14442963	0.376066827	-0.249420571	0.238321457	-0.052903583	-0.013982274	-0.10285716	0.191399098	0.208825446	-0.522801117	0.046278033	0.024290329	0.126307782	0.167760609	-0.27867934	0.153818989	-0.051651062	0.257855809	0.23957831	-0.268103901	-0.08079462	-0.093621492
0.563321148	0.058453149	0.676040736	0.074959881	0.397692322	0.41683832	0.530310302	-0.142582927	0.762806525	0.293672867	0.561471536	0.043833254	-0.024547616	0.131825017	-0.262896315	0.018661548	-0.203360835	0.081714246	0.485888478	0.194279518	0.002075199	-0.405288606	0.309700491	-0.001642913	-0.154349671	-0.475720742	0	0.010741696	-0.143068093	-0.224527045	-0.044569797	0.131026386	-0.04688665	0.270863155	-0.353832573	-0.085081203	-0.624360169	0.54027413	-0.239030265	0.078249117	0.173451892	-0.422341459	0.32426451	0.291538516	0.301341262	0.359102509	-0.392803858	0.702495433	0.004723103	0.163066145
[truncated: 485 more columns]
