# Supplementary material for: Population FBA predicts metabolic phenotypes in yeast
Source: PLoS Comput Biol. 2017 Sep 8;13(9):e1005728. doi: 10.1371/journal.pcbi.1005728 (PMC5626512; doi:10.1371/journal.pcbi.1005728)
Supplement: S2 File — Full parameter set acquired after removing all unreliable fluorescence distributions for protein abundances observed in Dénervaud et. al. [42], including parameters for fluorescence distributions in individual time steps, full plots for fluorescence distributions of proteins used in our simulations and the R code developed to systematically analyze and filter “spikey” distributions. Also provided is list of shape and scale parameters for fluorescence distribution of all 3647 proteins considered reliable along with means and variances for protein count distributions. (ZIP) [file pcbi.1005728.s003.zip › Models_Parameters/CorrelationCoefficients_ProteinNames.csv]

YAL012W
YAL038W
YAL044C
YAL054C
YAL060W
YAR015W
YBL011W
YBL015W
YBL033C
YBL039C
YBL042C
YBL045C
YBL064C
YBL068W
YBL076C
YBL098W
YBL099W
YBR002C
YBR006W
YBR011C
YBR023C
YBR039W
YBR058C-A
YBR068C
YBR069C
YBR084W
YBR093C
YBR115C
YBR117C
YBR121C
YBR126C
YBR127C
YBR132C
YBR145W
YBR149W
YBR159W
YBR161W
YBR166C
YBR196C
YBR208C
YBR218C
YBR221C
YBR244W
YBR248C
YBR249C
YBR252W
YBR263W
YBR265W
YBR296C
YCL009C
YCL025C
YCL030C
YCL035C
YCL040W
YCL050C
YCL064C
YCR005C
YCR012W
YCR024C-A
YCR034W
YCR036W
YCR053W
YCR083W
YDL015C
YDL022W
YDL045C
YDL052C
YDL055C
YDL066W
YDL067C
YDL078C
YDL080C
YDL095W
YDL100C
YDL103C
YDL131W
YDL141W
YDL168W
YDL171C
YDL174C
YDL178W
YDL182W
YDL185W
YDL205C
YDL215C
YDL238C
YDR001C
YDR017C
YDR019C
YDR023W
YDR035W
YDR044W
YDR046C
YDR047W
YDR050C
YDR062W
YDR074W
YDR098C
YDR127W
YDR135C
YDR147W
YDR148C
YDR158W
YDR178W
YDR196C
YDR226W
YDR232W
YDR236C
YDR261C
YDR272W
YDR297W
YDR298C
YDR300C
YDR305C
YDR343C
YDR345C
YDR353W
YDR354W
YDR367W
YDR368W
YDR373W
YDR377W
YDR380W
YDR384C
YDR399W
YDR400W
YDR408C
YDR453C
YDR454C
YDR487C
YDR497C
YDR502C
YDR508C
YDR513W
YDR529C
YDR530C
YDR531W
YEL017C-A
YEL024W
YEL027W
YEL029C
YEL038W
YEL046C
YEL047C
YEL051W
YEL058W
YEL063C
YEL071W
YER003C
YER014W
YER023W
YER037W
YER043C
YER052C
YER053C
YER056C
YER062C
YER069W
YER070W
YER073W
YER086W
YER090W
YER091C
YER099C
YER152C
YER174C
YER178W
YFL017C
YFL018C
YFL030W
YFR015C
YFR025C
YFR033C
YFR047C
YFR053C
YGL001C
YGL008C
YGL009C
YGL012W
YGL026C
YGL037C
YGL040C
YGL055W
YGL062W
YGL067W
YGL077C
YGL080W
YGL084C
YGL119W
YGL148W
YGL184C
YGL186C
YGL187C
YGL202W
YGL234W
YGL245W
YGL253W
YGR007W
YGR010W
YGR019W
YGR020C
YGR055W
YGR060W
YGR061C
YGR087C
YGR094W
YGR124W
YGR138C
YGR155W
YGR157W
YGR175C
YGR177C
YGR180C
YGR183C
YGR185C
YGR191W
YGR192C
YGR193C
YGR194C
YGR202C
YGR204W
YGR208W
YGR209C
YGR240C
YGR244C
YGR248W
YGR254W
YGR255C
YGR256W
YGR260W
YGR267C
YGR277C
YHL003C
YHL011C
YHL032C
YHR001W-A
YHR007C
YHR018C
YHR025W
YHR026W
YHR039C-A
YHR042W
YHR046C
YHR051W
YHR063C
YHR072W
YHR104W
YHR106W
YHR123W
YHR137W
YHR162W
YHR163W
YHR174W
YHR183W
YHR190W
YHR216W
YIL009W
YIL010W
YIL020C
YIL053W
YIL066C
YIL074C
YIL078W
YIL083C
YIL094C
YIL116W
YIL124W
YIL125W
YIL145C
YIL155C
YIR034C
YIR037W
YJL005W
YJL052W
YJL060W
YJL071W
YJL088W
YJL097W
YJL101C
YJL121C
YJL130C
YJL137C
YJL153C
YJL155C
YJL166W
YJL196C
YJR009C
YJR010W
YJR016C
YJR025C
YJR048W
YJR049C
YJR057W
YJR073C
YJR077C
YJR103W
YJR105W
YJR109C
YJR110W
YJR121W
YJR130C
YJR137C
YJR139C
YJR148W
YKL001C
YKL004W
YKL008C
YKL016C
YKL024C
YKL026C
YKL029C
YKL035W
YKL060C
YKL067W
YKL080W
YKL085W
YKL088W
YKL094W
YKL106W
YKL120W
YKL127W
YKL140W
YKL152C
YKL181W
YKL182W
YKL184W
YKL211C
YKL212W
YKL216W
YKR039W
YKR043C
YKR066C
YKR067W
YKR080W
YKR089C
YLL012W
YLL015W
YLL018C
YLL028W
YLL041C
YLL052C
YLL062C
YLR017W
YLR020C
YLR028C
YLR038C
YLR043C
YLR044C
YLR056W
YLR058C
YLR060W
YLR100W
YLR109W
YLR133W
YLR134W
YLR142W
YLR146C
YLR153C
YLR180W
YLR201C
YLR231C
YLR237W
YLR240W
YLR258W
YLR260W
YLR295C
YLR300W
YLR328W
YLR342W
YLR354C
YLR372W
YLR386W
YLR395C
YLR410W
YLR420W
YLR432W
YLR438W
YLR447C
YLR450W
YML004C
YML008C
YML022W
YML035C
YML056C
YML059C
YML070W
YML075C
YML081C-A
YML100W
YML106W
YML120C
YML126C
YMR009W
YMR011W
YMR015C
YMR062C
YMR083W
YMR105C
YMR108W
YMR113W
YMR120C
YMR145C
YMR165C
YMR169C
YMR170C
YMR189W
YMR205C
YMR208W
YMR220W
YMR226C
YMR241W
YMR246W
YMR250W
YMR256C
YMR261C
YMR267W
YMR271C
YMR272C
YMR278W
YMR296C
YMR300C
YMR313C
YMR318C
YNL037C
YNL071W
YNL104C
YNL106C
YNL130C
YNL141W
YNL169C
YNL220W
YNL241C
YNL247W
YNL256W
YNL267W
YNL268W
YNL277W
YNL316C
YNR001C
YNR012W
YNR013C
YNR016C
YNR033W
YNR043W
YNR050C
YNR067C
YOL020W
YOL049W
YOL052C
YOL055C
YOL058W
YOL059W
YOL061W
YOL064C
YOL066C
YOL097C
YOL103W
YOL126C
YOL136C
YOL140W
YOL143C
YOL151W
YOR065W
YOR074C
YOR081C
YOR095C
YOR108W
YOR109W
YOR120W
YOR128C
YOR136W
YOR142W
YOR163W
YOR168W
YOR171C
YOR176W
YOR184W
YOR209C
YOR236W
YOR270C
YOR273C
YOR303W
YOR311C
YOR317W
YOR323C
YOR332W
YOR335C
YOR347C
YOR360C
YOR374W
YOR375C
YOR377W
YPL028W
YPL057C
YPL059W
YPL061W
YPL069C
YPL078C
YPL087W
YPL091W
YPL111W
YPL117C
YPL160W
YPL188W
YPL206C
YPL214C
YPL231W
YPL234C
YPL252C
YPL262W
YPL265W
YPL271W
YPL273W
YPL274W
YPR001W
YPR033C
YPR035W
YPR036W
YPR060C
YPR062W
YPR069C
YPR074C
YPR081C
YPR113W
YPR140W
YPR145W
YPR156C
YPR160W
YPR183W
YPR184W
YER061C
YHR067W
YKL055C
YMR207C
YOR221C
