# Supplementary material for: Population FBA predicts metabolic phenotypes in yeast
Source: PLoS Comput Biol. 2017 Sep 8;13(9):e1005728. doi: 10.1371/journal.pcbi.1005728 (PMC5626512; doi:10.1371/journal.pcbi.1005728)
Supplement: S2 File — Full parameter set acquired after removing all unreliable fluorescence distributions for protein abundances observed in Dénervaud et. al. [42], including parameters for fluorescence distributions in individual time steps, full plots for fluorescence distributions of proteins used in our simulations and the R code developed to systematically analyze and filter “spikey” distributions. Also provided is list of shape and scale parameters for fluorescence distribution of all 3647 proteins considered reliable along with means and variances for protein count distributions. (ZIP) [file pcbi.1005728.s003.zip › Models_Parameters/README.txt]

File list:

# Yeast 7.6 COBRA model with exchange rates and reaction upper and lower bounds
# set to simulate a yeast cell with gene deletions in an SD medium condition (sbml and matlab version).
-> y76_SDmedium.xml
-> y76_SDmedium.mat

# Yeast 7.6 COBRA model with exchange rates and reaction upper and lower bounds
# set to simulate a yeast cell with no gene deletions in a C13 medium condition (sbml and matlab version).
-> y76_C13medium.xml
-> y76_C13medium.mat

# File containing shape and scale parameters for fluorescence distributios of 535 metabolic proteins used in our study. It also contains starting kcats and final kcats after doubling procedure and scaling ratios to convert SD protein counts to C13 counts. Also provided are final kcat values obtained after 10 independent GA optimizations in SD media
-> ShapeScaleKcats.xlsx

# Matrix with correlation coefficients for all proteins used in our study.
-> CorrelationCoefficients.csv

# Gene names for each row in the previous file
-> CorrelationCoefficients_ProteinNames.csv

# Cholesky decomposition of correlation matrix
-> CholeskyDecomposedCorr.csv
