# Supplementary material for: Population FBA predicts metabolic phenotypes in yeast
Source: PLoS Comput Biol. 2017 Sep 8;13(9):e1005728. doi: 10.1371/journal.pcbi.1005728 (PMC5626512; doi:10.1371/journal.pcbi.1005728)
Supplement: S2 File — Full parameter set acquired after removing all unreliable fluorescence distributions for protein abundances observed in Dénervaud et. al. [42], including parameters for fluorescence distributions in individual time steps, full plots for fluorescence distributions of proteins used in our simulations and the R code developed to systematically analyze and filter “spikey” distributions. Also provided is list of shape and scale parameters for fluorescence distribution of all 3647 proteins considered reliable along with means and variances for protein count distributions. (ZIP) [file pcbi.1005728.s003.zip › Models_Parameters/ShapeScaleKcats.xlsx]

## Sheet: Table of Contents
Table 1	Final Kcats after doubling procedure using model 7.6 in SD medium.
Table 2	Final Kcats after doubling procedure using model 7.6 in C13 medium.
Table 3	Final Kcats after doubling procedure using model 7.6 with acetate and glycerol constraints in C13 medium.
Table 4	TN selection from the 10 GA optimizations that used yeast metabolic model 7.6 in SD medium.

## Sheet: Table 1
Gene	A	B	Starting TN	Final TNs	Protein Means
YAL012W	11.5659	12.8328	1.81	7.24	7156.67
YAL038W	13.0135	41.2226	232	7424	52704.8
YAL044C	3.9189	17.7843	899	28768	2354.45
YAL054C	5.58266	1.56114	9400	9400	89.8782
YAL060W	11.3679	9.17802	38000	38000	4136.64
YAR015W	3.80839	30.7136	38000	38000	5286.79
YBL011W	5.9793	2.39439	38000	38000	193.772
YBL015W	1.81647	6.39451	38000	38000	159.748
YBL033C	7.78478	6.01926	432	432	1209.07
YBL039C	6.69433	9.58284	13.7	109.6	1988.06
YBL042C	3.77321	4.21046	38000	38000	236.38
YBL045C	5.4207	3.03596	1500	24000	242.317
YBL064C	7.73373	3.89123	957	957	606.968
YBL068W	5.15105	4.35171	60.68	60.68	393.497
YBL076C	12.351	21.0143	104	104	17046.9
YBL098W	4.06646	3.68154	4.9	4.9	213.996
YBL099W	4.80317	21.7424	539	34496	4342.78
YBR002C	6.45789	3.29756	38000	38000	357.837
YBR006W	3.72819	7.55843	56	56	577.611
YBR011C	10.1307	9.16666	260	8320	3465.71
YBR023C	2.89063	5.40323	38000	38000	236.912
YBR039W	1.41042	38.9838	539	34496	1884.31
YBR058C-A	6.09341	3.8671	1.15	4.6	420.437
YBR068C	9.42584	7.14833	38000	38000	2109.4
YBR069C	4.03252	5.01172	38000	38000	341.698
YBR084W	2.55023	7.47731	38000	38000	328.407
YBR093C	2.41408	5.78512	38000	38000	203.72
YBR115C	7.30941	7.99312	11.2	11.2	1710.27
YBR117C	4.73499	3.80965	69	69	282.385
YBR121C	15.2991	14.1623	0.73	93.44	12786.5
YBR126C	10.0714	35.3428	24	24	28084.5
YBR127C	13.8368	12.7482	38000	38000	9309.62
YBR132C	4.51303	6.62019	38000	38000	621.91
YBR145W	2.58684	4.03226	895.4	895.4	128.13
YBR149W	3.72182	15.8476	38000	38000	1824.64
YBR159W	5.61738	4.98099	38000	38000	552.322
YBR161W	3.70453	3.05544	38000	38000	139.683
YBR166C	3.73461	7.10211	38000	38000	525.556
YBR196C	20.3618	45.2867	3330	3330	121101
YBR208C	2.17004	4.50884	210.8	210.8	118.874
YBR218C	7.53008	6.99104	60	60	1451.81
YBR221C	4.08697	5.72331	899	7192	428.51
YBR244W	6.33929	5.78748	670	670	835.624
YBR248C	10.0681	11.8798	38000	38000	5140.73
YBR249C	12.8968	14.3929	122	122	10100.8
YBR252W	6.64855	3.23827	9.6	9.6	363.36
YBR263W	5.50146	4.85645	640	20480	514.749
YBR265W	1.14003	13.2631	1.07	273.92	264.355
YBR296C	2.22013	4.51754	38000	38000	123.126
YCL009C	2.86869	18.0529	121	121	1532.99
YCL025C	2.12267	13.8547	38000	38000	661.755
YCL030C	7.96575	87.9672	38000	38000	81479.1
YCL035C	4.55391	13.2194	957	957	1849.83
YCL040W	3.50671	20.1228	1492	1492	2426.67
YCL050C	11.5004	7.06298	96	96	2800.12
YCL064C	2.94346	5.45492	287	36736	246.796
YCR005C	3.83604	5.18434	11.2	11.2	334.801
YCR012W	13.9148	234.584	963.1	963.1	875047
YCR024C-A	10.7845	29.0556	38000	38000	22967.5
YCR034W	12.6487	7.71839	38000	38000	3716.5
YCR036W	4.50927	7.57818	47.81	47.81	766.62
YCR053W	20	17.3802	4080	4080	26522
YCR083W	2.77665	5.77972	957	957	248.349
YDL015C	7.88053	5.18216	38000	38000	975.426
YDL022W	8.36362	51.871	19000	19000	38530.1
YDL045C	6.89439	1.83336	0.33	0.33	158.233
YDL052C	11.2967	6.2707	38000	38000	2264.22
YDL055C	30.3654	46.4398	195.9	195.9	233038
YDL066W	5.72491	9.84109	38000	38000	1640.22
YDL067C	1.72076	6.20956	1500	24000	141.602
YDL078C	8.75756	3.98946	8570	8570	761.155
YDL080C	2.38392	10.8351	38000	38000	531.624
YDL095W	6.12123	3.4085	38000	38000	347.773
YDL100C	9.02924	4.86475	38000	38000	1085.58
YDL103C	10.1782	4.06087	15.4	15.4	982.492
YDL131W	8.78845	18.7911	38000	38000	8544.87
YDL141W	3.98927	7.9588	30.1	1926.4	691.068
YDL168W	3.73223	6.56139	895.4	895.4	464.159
YDL171C	7.63418	9.05011	70	560	2215.34
YDL174C	2.95656	3.19946	1500	1500	108.227
YDL178W	2.55166	8.33437	1500	1500	389.166
YDL182W	5.36482	7.32588	38000	38000	940.477
YDL185W	12.3698	43.2972	38000	38000	52658
YDL205C	9.28238	3.42133	0.25	0.25	654.365
YDL215C	2.67711	9.03256	435	6960	472.366
YDL238C	4.35512	2.01346	649	649	92.4887
YDR001C	4.59459	6.34582	730	730	597.827
YDR017C	5.27296	3.90972	0.03	0.03	344.82
YDR019C	7.04339	10.4127	899	28768	2441.75
YDR023W	14.1694	15.3941	3.8	3.8	12948.3
YDR035W	10.2793	4.93723	122	122	1352.01
YDR044W	10.4884	3.07074	0.1317	0.1317	665.488
YDR046C	4.54149	8.37697	38000	38000	905.532
YDR047W	5.98744	3.91541	0.425	0.425	417.563
YDR050C	6.50208	32.8655	16700	16700	12967.5
YDR062W	5.5349	3.66527	1.15	4.6	335.14
YDR074W	4.5509	30.7145	24	24	6867.15
YDR098C	4.21042	6.18979	957	957	505.725
YDR127W	9.99158	9.07577	25000	25000	3341.54
YDR135C	5.18266	6.88258	38000	38000	810.714
YDR147W	2.48273	9.62612	12.9	12.9	468.43
YDR148C	3.02545	8.68305	899	3596	529.483
YDR158W	8.17538	5.43699	330	330	1110.96
YDR178W	2.63706	5.25364	658	2632	198.832
YDR196C	8.44264	2.8073	0.067	0.067	416.69
YDR226W	13.8253	22.2216	879.5	879.5	22086.5
YDR232W	2.66659	6.23997	1.35	1.35	264.08
YDR236C	8.23726	1.73912	7.12	7.12	190.494
YDR261C	1.61361	11.8994	29550	29550	356.814
YDR272W	5.63588	8.1382	605	605	1192.04
YDR297W	6.96121	6.27439	38000	38000	1090.24
YDR298C	5.88939	27.5429	539	34496	8495.04
YDR300C	11.0873	5.33945	38000	38000	1713.37
YDR305C	9.42544	2.22929	4.4	4.4	343.739
YDR343C	6.28764	15.9327	38000	38000	3994.55
YDR345C	8.82035	16.3033	38000	38000	6887.32
YDR353W	14.8975	13.4861	957	957	11376.3
YDR354W	5.00177	3.3716	69	69	253.197
YDR367W	4.23684	6.45011	38000	38000	544.204
YDR368W	9.49171	4.63422	38000	38000	1085.59
YDR373W	2.83347	4.86894	2.77	2.77	195.761
YDR377W	5.17639	2.46602	539	34496	163.7
YDR380W	2.58864	5.4222	20	640	203.402
YDR384C	8.3193	2.32	38000	38000	302.862
YDR399W	9.61424	7.7214	90	90	2450.88
YDR400W	6.05735	5.18409	132	132	657.715
YDR408C	10.404	6.78067	7.5	7.5	2256.66
YDR453C	4.38359	4.97324	957	957	381.665
YDR454C	14.3709	5.04679	394	394	2330.62
YDR487C	4.84383	10.3079	38000	38000	1375.62
YDR497C	5.38406	9.31058	38000	38000	1373.31
YDR502C	15.9963	26.2282	1.5	1.5	35734
YDR508C	8.88211	11.3419	38000	38000	3956.1
YDR513W	2.59161	4.17457	957	957	135.596
YDR529C	4.52911	16.9314	1500	24000	2697.64
YDR530C	18.2447	1.22264	96	96	369.42
YDR531W	6.87524	2.75189	2.12	2.12	296.559
YEL017C-A	11.5392	26.8734	38000	38000	22541.4
YEL024W	4.08222	3.06789	1500	24000	162.022
YEL027W	5.41205	2.85004	38000	38000	219.089
YEL029C	2.49183	7.67952	0.48	0.48	331.234
YEL038W	4.74305	4.50829	260	260	367.952
YEL046C	12.8788	29.7277	43	172	31182.2
YEL047C	8.63235	11.5104	658	2632	3877.2
YEL051W	10.1921	9.83786	38000	38000	3904.4
YEL058W	4.90851	14.6561	2.94	2.94	2426.66
YEL063C	3.518	5.26601	38000	38000	302.373
YEL071W	8.4976	15.3361	1500	1500	5918.91
YER003C	7.81283	8.76565	20	2560	2182.58
YER014W	2.03037	5.44208	6	6	145.124
YER023W	9.24596	6.07814	55	55	1591.57
YER037W	7.6826	2.70739	38000	38000	341.623
YER043C	21.3354	17.6144	6666	6666	29908.4
YER052C	9.08884	5.48265	49.3	49.3	1320.81
YER053C	2.48392	4.35386	38000	38000	136.28
YER056C	7.4777	8.19141	38000	38000	1838.64
YER062C	3.38495	35.2123	833	833	5508.98
YER069W	4.97883	2.9131	38000	38000	200.291
YER070W	3.5348	516.305	38000	38000	383885
YER073W	9.25402	5.8252	7.7	7.7	1491.61
YER086W	3.72134	7.87688	287	287	614.293
YER090W	9.61152	5.51631	383	383	1451.24
YER091C	7.33243	234.344	0.6	0.6	330713
YER099C	11.1437	2.78427	60.68	970.88	626.477
YER152C	9.88681	2.8303	38000	38000	535.901
YER174C	7.79005	2.42368	957	957	293.613
YER178W	8.40698	19.9139	899	7192	8746.58
YFL017C	2.70146	4.53076	38	38	163.442
YFL018C	8.23067	10.6789	899	28768	3210.52
YFL030W	1.46028	10.6454	45	23040	261.766
YFR015C	3.03171	9.63959	694	694	624.9
YFR025C	8.13059	2.42329	2140	2140	313.089
YFR033C	4.58827	7.37193	1500	24000	753.435
YFR047C	3.17065	4.11401	1	1	177.066
YFR053C	4.35524	189.084	200	200	109049
YGL001C	2.50952	8.16797	38000	38000	368.299
YGL008C	6.49985	21.417	56.7	56.7	6653.63
YGL009C	7.23985	34.2462	38000	38000	16243.7
YGL012W	5.69525	1.87562	38000	38000	123.214
YGL026C	14.0277	7.68506	38000	38000	4323.03
YGL037C	7.13745	19.3588	3.8	3.8	6541.42
YGL040C	8.01618	4.5957	16.1	16.1	830.139
YGL055W	6.59376	2.01208	0.705	721.92	171.069
YGL062W	6.73708	8.23157	89.79	89.79	1584.14
YGL067W	6.79578	2.88185	0.0025	0.0025	313.144
YGL077C	8.72681	7.41197	38000	38000	1986.22
YGL080W	5.87721	2.60889	38000	38000	215.85
YGL084C	5.38581	2.35883	38000	38000	162.02
YGL119W	3.95425	5.56692	38000	38000	391.034
YGL148W	9.28062	3.89651	33	33	801.007
YGL184C	2.68283	7.95646	1.27	1.27	388.891
YGL186C	2.04215	6.9365	38000	38000	213.465
YGL187C	1.44852	27.6727	1500	24000	1145.84
YGL202W	15.0612	9.80321	1200	1200	7040.26
YGL234W	5.15514	20.2839	38000	38000	4328.08
YGL245W	16.8669	12.5993	4.4	70.4	12375.3
YGL253W	12.0127	86.8703	200	800	148915
YGR007W	3.75727	5.97637	4.1	4.1	405.282
YGR010W	4.21789	8.29604	38000	38000	799.996
YGR019W	2.4451	22.6307	47.4	47.4	1734.8
YGR020C	5.15041	2.92925	38000	38000	212.426
YGR055W	4.98038	18.6576	38000	38000	3610.65
YGR060W	13.8645	8.53232	38000	38000	4997.42
YGR061C	9.43724	18.4891	5	5	9279.96
YGR087C	2.74628	10.5044	9.21	9.21	619.733
YGR094W	11.8982	11.3946	3.2	204.8	6209.55
YGR124W	12.5452	12.1899	1.1	1.1	7476.87
YGR138C	4.77035	5.62755	38000	38000	524.113
YGR155W	11.8272	22.3855	17	17	17608.4
YGR157W	6.7693	4.91096	38000	38000	713.903
YGR175C	10.7599	7.99942	0.076	9.728	3071.99
YGR177C	2.79616	3.80213	3890	3890	130.688
YGR180C	14.6616	37.2103	38000	38000	53913.1
YGR183C	2.73869	7.36193	1500	24000	354.909
YGR185C	13.456	9.08949	6.08	48.64	5268.56
YGR191W	6.14612	6.53975	38000	38000	965.064
YGR192C	16.2298	289.975	16.7	133.6	1.54026e+06
YGR193C	4.24101	3.12154	899	7192	176.046
YGR194C	3.04467	4.69686	0.64	0.64	205.262
YGR202C	8.2833	1.98585	31.3	31.3	236.178
YGR204W	10.6215	24.2661	38000	38000	16953.5
YGR208W	9.13348	6.42026	804	804	1701.41
YGR209C	7.11629	29.694	957	957	12676.8
YGR240C	15.0262	45.5049	62	1984	76573.7
YGR244C	6.41161	9.58123	44.73	1431.36	1863.19
YGR248W	3.84677	9.89732	38000	38000	920.033
YGR254W	1.10713	1327.33	78	78	331033
YGR255C	6.5334	6.67231	38000	38000	1090.97
YGR256W	2.24147	4.1118	98	98	107.789
YGR260W	6.77413	9.67015	38000	38000	2052.47
YGR267C	5.29651	5.67958	0.0035	0.0035	620.819
YGR277C	6.54468	3.24447	4.853	4.853	355.949
YHL003C	7.91408	4.96957	38000	38000	919.705
YHL011C	12.1405	4.15935	60.68	60.68	1333.33
YHL032C	2.84306	4.56954	1670	1670	178.204
YHR001W-A	3.57905	5.28728	1500	24000	311.993
YHR007C	9.58852	6.97123	6.47	51.76	2081.85
YHR018C	4.92306	8.07127	4.9	4.9	962.777
YHR025W	3.80757	12.9536	29.1	29.1	1378.06
YHR026W	8.60693	5.99834	38000	38000	1399.14
YHR039C-A	10.7106	17.9703	38000	38000	10756.6
YHR042W	7.44197	3.98182	6.47	51.76	593.741
YHR046C	9.44472	2.07294	268	268	307.896
YHR051W	3.87919	15.8076	1500	24000	1930.83
YHR063C	2.06104	5.5781	40	40	154.012
YHR072W	5.30986	2.68986	38000	38000	194.629
YHR104W	6.40881	9.87241	266	266	1950.82
YHR106W	11.2781	1.77642	957	957	316.921
YHR123W	4.96779	3.73447	38000	38000	293.895
YHR137W	2.68249	4.14608	1540	24640	140.926
YHR162W	10.2848	1.93473	38000	38000	314.664
YHR163W	3.93661	9.31153	38000	38000	865.397
YHR174W	16.075	331.439	78	156	1.86892e+06
YHR183W	17.3504	65.0371	98	98	166424
YHR190W	2.84351	3.61101	3.3	844.8	123.544
YHR216W	4.51961	9.10423	24	24	1023.54
YIL009W	4.52189	4.0832	1.2	1.2	293.911
YIL010W	1.94114	5.82681	957	957	151.586
YIL020C	3.92214	3.94657	32	2048	226.163
YIL053W	10.7475	50.1521	833	833	53449.6
YIL066C	2.38049	4.11139	38000	38000	117.345
YIL074C	8.85629	5.83201	13.5	13.5	1398.26
YIL078W	14.8669	9.03152	3.32	106.24	6074.67
YIL083C	4.96071	3.64003	2.9	2.9	281.811
YIL094C	7.00711	6.60342	17	17	1192.25
YIL116W	7.92249	8.77267	4.1	131.2	2231.67
YIL124W	5.99139	4.60975	100	100	538.94
YIL125W	3.63285	11.4158	899	3596	1056.93
YIL145C	5.1307	7.53195	6.08	6.08	919.058
YIL155C	3.07577	8.64936	33.3	33.3	538.957
YIR034C	7.1331	15.2965	18.8	18.8	4529.14
YIR037W	3.06315	11.5676	957	957	842.492
YJL005W	2.75564	4.97079	6000	6000	194.26
YJL052W	2.62914	66.2003	16.7	16.7	10231.6
YJL060W	12.1617	4.03204	1540	1540	1273.71
YJL071W	6.1053	3.46118	0.78	0.78	354.796
YJL088W	4.99111	5.12342	4300	4300	484.206
YJL097W	8.98982	4.65597	38000	38000	1007.22
YJL101C	2.68173	6.15382	6.8	6.8	260.526
YJL121C	2.98056	6.72615	1300	5200	348.192
YJL130C	7.05206	19.8119	417	417	6659.92
YJL137C	2.64482	6.07442	694	694	250.304
YJL153C	1.5356	9.54104	9.6	9.6	236.382
YJL155C	3.45682	5.51812	0.1	0.1	317.021
YJL166W	3.57905	2.81198	1500	24000	116.73
YJL196C	5.95324	8.85271	38000	38000	1474.53
YJR009C	7.15594	194.25	16.7	16.7	238049
YJR010W	2.52306	13.891	260	260	848.399
YJR016C	12.851	12.4289	75.8	303.2	7994.51
YJR025C	7.47708	2.51208	25	25	291.875
YJR048W	4.69917	3.66757	1500	24000	263.189
YJR049C	2.91893	8.85296	13.78	13.78	518.257
YJR057W	14.0671	2.0663	38000	38000	561.639
YJR073C	6.07916	11.2826	38000	38000	2219.35
YJR077C	3.23331	7.96643	38000	38000	509.665
YJR103W	2.60099	6.31792	13.7	13.7	259.828
YJR105W	13.7075	16.7726	25.5	25.5	14067.7
YJR109C	5.13985	20.939	4	4	4527.64
YJR110W	5.88725	3.83908	38000	38000	394.89
YJR121W	3.88393	16.0189	539	34496	1974.7
YJR130C	3.47518	6.78388	130	130	440.629
YJR137C	1.90187	10.8356	605	605	387.062
YJR139C	7.94125	3.98234	24	24	654.844
YJR148W	4.14653	8.7357	371	2968	845.522
YKL001C	4.57516	3.99628	272	272	289.179
YKL004W	11.1925	3.33775	38000	38000	836.363
YKL008C	5.47616	5.30339	38000	38000	586.341
YKL016C	2.25087	7.26859	539	34496	263.25
YKL024C	11.2057	3.88816	410	410	1062.64
YKL026C	7.14141	3.05079	670	670	368.632
YKL029C	3.97765	5.37879	134.4	17203.2	373.871
YKL035W	6.29153	15.0704	27	3456	3666.45
YKL060C	10.7562	414.889	16.7	133.6	1.43632e+06
YKL067W	10.5387	5.83151	13.3	6809.6	1819.59
YKL080W	8.36459	9.29419	38000	38000	2649.99
YKL085W	9.00877	2.9195	8570	8570	488.544
YKL088W	7.37088	4.29581	38000	38000	658.649
YKL094W	5.53517	6.20198	2.66	2.66	760.174
YKL106W	3.45307	20.0364	0.35	179.2	2357.04
YKL120W	3.43062	13.751	38000	38000	1299.28
YKL127W	3.75771	7.80189	95	95	613.866
YKL140W	1.63742	22.7822	38000	38000	1000.82
YKL152C	12.4039	79.5318	490	1960	136289
YKL181W	4.247	4.99977	60.68	60.68	367.333
YKL182W	13.7452	50.3178	38000	38000	78149.3
YKL184W	3.7708	7.91596	4.2	4.2	631.093
YKL211C	8.80574	7.84067	383	383	2197.65
YKL212W	6.56325	6.85131	38000	38000	1144.67
YKL216W	7.44333	35.8423	190	190	18179.5
YKR039W	1.79598	5.79454	38000	38000	134.891
YKR043C	11.394	3.79822	81	81	1050.91
YKR066C	6.82205	2.84203	1500	1500	308.211
YKR067W	3.04822	4.75568	38000	38000	209.629
YKR080W	4.31785	17.7539	1643	6572	2707.13
YKR089C	4.42991	4.5511	5370	5370	337.616
YLL012W	5.67644	6.51849	38000	38000	852.829
YLL015W	5.12413	3.22128	38000	38000	244.44
YLL018C	15.0444	7.1158	16.9	270.4	4267.74
YLL028W	2.87641	8.27654	38000	38000	456.941
YLL041C	1.65249	11.0941	658	2632	330.565
YLL052C	5.81199	2.69368	38000	38000	223.127
YLL062C	2.07198	9.04949	0.38	0.38	329.581
YLR017W	10.5703	2.05318	132	132	359.814
YLR020C	1.97698	7.55786	38000	38000	233.152
YLR028C	7.5982	7.20345	38000	38000	1541.82
YLR038C	3.06243	8.35753	1500	24000	507.715
YLR043C	13.0793	6.96843	957	957	3335.69
YLR044C	6.19594	792.63	12.42	198.72	1.71324e+06
YLR056W	9.30046	4.67142	38000	38000	1065.83
YLR058C	5.1584	51.9345	640	1280	18725.4
YLR060W	15.9711	12.5246	603	603	11277.9
YLR100W	7.63821	4.87739	1.2	38.4	846.805
YLR109W	10.671	186.552	957	957	408810
YLR133W	6.04538	5.55127	2.55	2.55	729.507
YLR134W	1.99572	20.2707	10.32	10.32	1097.73
YLR142W	3.01177	5.87467	29	464	286.292
YLR146C	2.03252	5.54289	32	32	149.553
YLR153C	11.3364	40.0697	9400	9400	40869.7
YLR180W	13.7835	40.1897	1.5	1.5	55309.1
YLR201C	5.23117	3.49497	38000	38000	286.177
YLR231C	7.41005	5.15392	16	16	881.58
YLR237W	1.2982	11.4265	38000	38000	249.306
YLR240W	3.00639	2.94364	38000	38000	97.3726
YLR258W	3.13061	14.4985	694	2776	1235.75
YLR260W	1.6513	9.80488	38000	38000	272.455
YLR295C	11.755	11.36	539	34496	6067.36
YLR300W	6.17301	1.78013	29550	29550	128.09
YLR328W	5.81292	4.51905	38000	38000	499.477
YLR342W	1.95438	5.12306	0.55	0.55	125.239
YLR354C	8.39542	27.427	22.9	183.2	14367.9
YLR372W	14.6541	13.2283	38000	38000	10764.9
YLR386W	5.39467	7.0082	38000	38000	885.016
YLR395C	4.97342	7.1003	1500	24000	800.571
YLR410W	6.11127	5.9845	38	38	833.435
YLR420W	6.77636	10.532	181.1	181.1	2345.43
YLR432W	12.279	7.85253	24	24	3648.81
YLR438W	3.01239	28.7188	4.3	4.3	3388.4
YLR447C	10.0666	8.71954	38000	38000	3175.38
YLR450W	4.45335	4.58587	38000	38000	344.307
YML004C	5.77777	3.5263	6700	6700	336.402
YML008C	6.62382	17.107	0.01083	5.54496	4823.98
YML022W	9.48199	6.24694	30	240	1725.53
YML035C	4.79952	6.01798	38000	38000	587.079
YML056C	10.1219	6.3686	24	24	1963.16
YML059C	3.36782	6.63249	1975	1975	406.462
YML070W	5.04083	15.2873	38000	38000	2695.41
YML075C	4.46305	3.59991	0.023	0.023	236.947
YML081C-A	2.14843	7.53686	539	34496	260.842
YML100W	6.96534	23.3682	24	24	8453.53
YML106W	8.96765	7.1221	10.8	10.8	1945.02
YML120C	5.45922	6.48447	550	17600	798.193
YML126C	11.7535	22.6402	4.6	9.2	17751.7
YMR009W	8.16487	2.68988	260	260	370.68
YMR011W	2.6809	10.2323	38000	38000	574.763
YMR015C	7.03121	7.81677	38000	38000	1558.36
YMR062C	2.0216	5.70917	38000	38000	155.42
YMR083W	3.18694	3.67067	38000	38000	149.366
YMR105C	3.26252	85.5808	95	1520	20815.3
YMR108W	6.12434	15.1329	121	968	3544.59
YMR113W	5.68888	9.52109	38000	38000	1543.35
YMR120C	8.30245	81.0319	38000	38000	76318.3
YMR145C	5.46359	3.19545	500	500	265.518
YMR165C	4.99285	3.66537	354	354	287.609
YMR169C	4.17976	14.059	67.5	67.5	1794.64
YMR170C	5.09374	3.90021	67.5	4320	326.338
YMR189W	3.80782	18.3317	899	28768	2366.61
YMR205C	13.8077	43.3343	62	1984	62359
YMR208W	4.44589	11.0972	28.5	228	1359.68
YMR220W	3.82145	10.1317	10.2	326.4	945.019
YMR226C	3.1254	7.92954	38000	38000	481.762
YMR241W	5.1659	12.7415	38000	38000	2104.89
YMR246W	13.4589	10.6236	1.2	1.2	6718.83
YMR250W	1.92551	8.21238	75.41	75.41	255.751
YMR256C	5.62494	6.75653	1500	24000	889.653
YMR261C	5.85707	10.0877	24	24	1763.64
YMR267W	4.88297	6.09737	260	33280	614.654
YMR271C	1.70672	6.48876	10.8	10.8	149.933
YMR272C	8.6945	2.88761	38000	38000	455.163
YMR278W	8.28765	4.7598	173	173	921.909
YMR296C	7.69861	3.96536	1.15	4.6	620.798
YMR300C	6.42968	13.8775	38000	38000	3331.15
YMR313C	4.65987	9.89184	5370	5370	1218.4
YMR318C	9.0984	7.48463	11920	11920	2147.86
YNL037C	7.89966	8.05807	124	31744	1946.65
YNL071W	4.26947	6.41645	899	7192	545.91
YNL104C	8.39736	8.29402	13.79	13.79	2232.64
YNL106C	2.44413	7.07747	38000	38000	283.791
YNL130C	7.97922	4.21771	38000	38000	721.255
YNL141W	7.16663	5.7747	5.5	352	1000.84
YNL169C	3.3608	6.78346	38000	38000	419.686
YNL220W	11.2203	7.39553	6.08	194.56	2897.35
YNL241C	7.05446	11.6066	8000	8000	2898.16
YNL247W	7.92515	4.68433	22.6	45.2	840.607
YNL256W	3.70209	2.45944	38000	38000	99.5404
YNL267W	1.8457	5.97479	2.77	2.77	146.942
YNL268W	5.96881	4.62885	38000	38000	539.373
YNL277W	2.80207	5.90276	122	122	260.004
YNL316C	8.64139	2.63831	38000	38000	391.826
YNR001C	3.8732	16.3435	2100	2100	2029.12
YNR012W	4.23334	3.38383	3.2	6553.6	199.08
YNR013C	4.68793	3.06145	38000	38000	197.963
YNR016C	6.31549	34.1793	30.1	1926.4	13196
YNR033W	2.08745	8.54821	0.79	0.79	304.76
YNR043W	8.35703	7.56564	4.9	156.8	1920.91
YNR050C	7.21383	7.6431	38000	38000	1563.85
YNR067C	2.30944	6.10566	1233	1233	208.084
YOL020W	4.54917	3.35174	38000	38000	218.065
YOL049W	3.28354	5.23111	38000	38000	270.746
YOL052C	8.8934	3.90289	6	6	752.908
YOL055C	1.22373	77.2526	0.43	0.43	4515.1
YOL058W	3.20996	16.3987	38000	38000	1552.11
YOL059W	9.77265	6.73079	19000	19000	2028.77
YOL061W	8.11017	4.99059	60.68	970.88	960.56
YOL064C	13.9865	4.8733	11	11	2117.5
YOL066C	4.46152	3.65145	38000	38000	242.127
YOL097C	14.993	4.7545	419	419	2266.02
YOL103W	4.40295	2.07437	38000	38000	98.4518
YOL126C	5.60982	7.95504	8570	17140	1142.62
YOL136C	2.10218	4.77339	53	53	124.236
YOL140W	3.00874	3.839	2.45	2508.8	147.401
YOL143C	2.85821	11.3002	0.076	0.076	735.3
YOL151W	7.69086	3.70035	113	113	556.572
YOR065W	3.30797	12.2605	1500	24000	1030.83
YOR074C	9.61003	4.56728	1.2	19.2	1081.38
YOR081C	6.30912	3.78547	5370	5370	428.4
YOR095C	3.88792	5.14097	38000	38000	337.006
YOR108W	7.6008	5.52634	7.28	7.28	1021.04
YOR109W	4.32291	6.26926	38000	38000	536.256
YOR120W	2.34634	6.68351	38000	38000	244.978
YOR128C	5.01758	9.89919	77	77	1360.81
YOR136W	1.7307	24.6408	124	31744	1220.48
YOR142W	4.74416	6.32854	44.73	1431.36	624.13
YOR163W	7.84281	4.96784	0.8	0.8	906.765
YOR168W	13.4846	9.65619	38000	38000	5807.59
YOR171C	3.02113	7.56821	38000	38000	426.616
YOR176W	4.77816	5.14056	0.267	0.267	456.322
YOR184W	9.71743	11.6937	2.49	79.68	4753.4
YOR209C	9.82171	4.42672	38000	38000	1064.58
YOR236W	12.6024	2.3099	11.5	23	564.858
YOR270C	11.6621	23.1602	38000	38000	18173.5
YOR273C	5.41779	6.96761	38000	38000	882.639
YOR303W	5.57657	5.48413	4	4	634.673
YOR311C	2.94318	7.41332	38000	38000	397.838
YOR317W	5.616	16.5154	1.2	1.2	3569.15
YOR323C	3.0098	6.66918	38000	38000	348.477
YOR332W	12.4588	20.0537	38000	38000	16060.3
YOR335C	14.0095	19.0249	84	84	17696.3
YOR347C	3.13978	6.70409	232	232	373.417
YOR360C	3.84451	11.7494	21	21	1200.68
YOR374W	7.29248	14.1395	7.7	7.7	4142.34
YOR375C	6.07882	42.3694	37.3	37.3	17414.3
YOR377W	3.17753	5.45714	3890	3890	275.765
YPL028W	12.9267	10.214	1000	1000	5942.51
YPL057C	2.81748	6.12747	38000	38000	277.754
YPL059W	5.23955	6.91544	957	957	830.088
YPL061W	18.9026	69.1327	4.52	4.52	208735
YPL069C	5.72061	3.23959	38000	38000	290.457
YPL078C	6.05213	33.2793	539	34496	11878.4
YPL087W	5.3982	2.72436	38000	38000	203.456
YPL091W	7.66207	6.37173	957	957	1289.86
YPL111W	6.28959	12.8943	350	350	2874.71
YPL117C	13.0998	4.84079	29900	29900	1896.18
YPL160W	15.1498	21.2916	5	40	23765.4
YPL188W	6.85579	3.53966	16.1	16.1	437.012
YPL206C	10.397	1.26762	38000	38000	165.609
YPL214C	3.69041	6.14468	38000	38000	412.248
YPL231W	15.0321	12.1808	38000	38000	9843.33
YPL234C	8.30881	4.61389	38000	38000	881.67
YPL252C	8.20316	2.98917	38000	38000	439.947
YPL262W	1.6492	12.8398	1150	36800	413.889
YPL265W	8.71065	3.09417	38000	38000	508.28
YPL271W	12.3561	11.5957	539	34496	6758.82
YPL273W	11.1613	5.69189	0.38	0.38	1911.91
YPL274W	4.69713	5.92965	38000	38000	555.725
YPR001W	3.71545	2.73922	167	167	118.341
YPR033C	12.3208	5.64005	40	160	2190.87
YPR035W	10.7666	40.9912	3	3	39149.8
YPR036W	13.6664	10.4771	38000	38000	6730.49
YPR060C	6.64716	4.62094	361	361	631.87
YPR062W	5.91684	4.09003	170	170	439.077
YPR069C	11.9818	4.86607	22.7	22.7	1668.58
YPR074C	8.0014	112.254	69	69	119901
YPR081C	2.41521	7.05269	0.15	0.15	277.517
YPR113W	7.61647	2.56585	38000	38000	310.16
YPR140W	2.73728	7.72003	38000	38000	381.869
YPR145W	5.71147	31.6966	1.1	1.1	10099.2
YPR156C	5.44619	5.75199	38000	38000	659.953
YPR160W	2.58791	32.667	312	312	3330.7
YPR183W	8.8085	4.81948	70.9	4537.6	1030.6
YPR184W	1.74891	7.47329	2570	2570	193.224
YER061C	3.35453	5.05426	551	551	264.712
YHR067W	1.79281	7.31591	38000	38000	193.45
YKL055C	8.41213	1.82935	344.7	344.7	212.74
YMR207C	2.63741	6.08021	30.1	30.1	249.674
YOR221C	6.93974	3.94746	1.2	1.2	527.418

## Sheet: Table 2
Gene	A	B	Starting TN	Final TNs	Protein Means	Ratios (C13/SD)
YAL012W	11.5659	12.8328	1.81	28.96	2249.01	0.314253
YAL038W	13.0135	41.2226	232	3712	125354	2.37841
YAL044C	3.9189	17.7843	899	1798	3021.77	1.28343
YAL054C	5.58266	1.56114	9400	9400	101.118	1.12506
YAL060W	11.3679	9.17802	38000	38000	7508.16	1.81504
YAR015W	3.80839	30.7136	38000	38000	6419.2	1.21419
YBL011W	5.9793	2.39439	38000	38000	398.44	2.05623
YBL015W	1.81647	6.39451	38000	38000	73.4989	0.460094
YBL033C	7.78478	6.01926	432	432	1128.11	0.933033
YBL039C	6.69433	9.58284	13.7	219.2	2587.15	1.30134
YBL042C	3.77321	4.21046	38000	38000	370.919	1.56917
YBL045C	5.4207	3.03596	1500	24000	1209.96	4.99332
YBL064C	7.73373	3.89123	957	957	757.697	1.24833
YBL068W	5.15105	4.35171	60.68	60.68	238.891	0.607097
YBL076C	12.351	21.0143	104	104	22338.1	1.31039
YBL098W	4.06646	3.68154	4.9	4.9	308.995	1.44393
YBL099W	4.80317	21.7424	539	34496	8160.29	1.87905
YBR002C	6.45789	3.29756	38000	38000	209.842	0.586417
YBR006W	3.72819	7.55843	56	56	208.507	0.360982
YBR011C	10.1307	9.16666	260	33280	1277.35	0.368567
YBR023C	2.89063	5.40323	38000	38000	168.688	0.712025
YBR039W	1.41042	38.9838	539	34496	4870.39	2.58471
YBR058C-A	6.09341	3.8671	1.15	9.2	420.437	1
YBR068C	9.42584	7.14833	38000	38000	2109.4	1
YBR069C	4.03252	5.01172	38000	38000	423.606	1.23971
YBR084W	2.55023	7.47731	38000	38000	291.902	0.888843
YBR093C	2.41408	5.78512	38000	38000	657.315	3.22657
YBR115C	7.30941	7.99312	11.2	1433.6	2418.69	1.41421
YBR117C	4.73499	3.80965	69	69	304.758	1.07923
YBR121C	15.2991	14.1623	0.73	186.88	5604.37	0.438303
YBR126C	10.0714	35.3428	24	24	81668.2	2.90795
YBR127C	13.8368	12.7482	38000	38000	8626.18	0.926588
YBR132C	4.51303	6.62019	38000	38000	1144.55	1.84038
YBR145W	2.58684	4.03226	895.4	895.4	84.5343	0.659754
YBR149W	3.72182	15.8476	38000	38000	4555.51	2.49666
YBR159W	5.61738	4.98099	38000	38000	461.237	0.835088
YBR161W	3.70453	3.05544	38000	38000	389.644	2.78949
YBR166C	3.73461	7.10211	38000	38000	669.853	1.27456
YBR196C	20.3618	45.2867	3330	3330	98364.7	0.812252
YBR208C	2.17004	4.50884	210.8	210.8	215.761	1.81504
YBR218C	7.53008	6.99104	60	60	1812.34	1.24833
YBR221C	4.08697	5.72331	899	28768	428.51	1
YBR244W	6.33929	5.78748	670	670	959.88	1.1487
YBR248C	10.0681	11.8798	38000	38000	10139.9	1.97247
YBR249C	12.8968	14.3929	122	122	5375.48	0.532185
YBR252W	6.64855	3.23827	9.6	38.4	435.115	1.19748
YBR263W	5.50146	4.85645	640	1280	915.062	1.77769
YBR265W	1.14003	13.2631	1.07	273.92	258.915	0.97942
YBR296C	2.22013	4.51754	38000	38000	123.126	1
YCL009C	2.86869	18.0529	121	121	1440.28	0.939523
YCL025C	2.12267	13.8547	38000	38000	530.112	0.80107
YCL030C	7.96575	87.9672	38000	38000	74976.1	0.920188
YCL035C	4.55391	13.2194	957	957	1441.32	0.779165
YCL040W	3.50671	20.1228	1492	1492	2749.14	1.13288
YCL050C	11.5004	7.06298	96	96	6344.43	2.26577
YCL064C	2.94346	5.45492	287	18368	337.133	1.36604
YCR005C	3.83604	5.18434	11.2	11.2	245.088	0.732043
YCR012W	13.9148	234.584	963.1	963.1	1.84988e+06	2.11404
YCR024C-A	10.7845	29.0556	38000	38000	27694.4	1.20581
YCR034W	12.6487	7.71839	38000	38000	2683.18	0.721965
YCR036W	4.50927	7.57818	47.81	47.81	399.588	0.521233
YCR053W	20	17.3802	4080	4080	10119.8	0.381565
YCR083W	2.77665	5.77972	957	957	246.633	0.993092
YDL015C	7.88053	5.18216	38000	38000	879.104	0.90125
YDL022W	8.36362	51.871	19000	19000	57596.6	1.49485
YDL045C	6.89439	1.83336	0.33	0.33	285.214	1.8025
YDL052C	11.2967	6.2707	38000	38000	2127.28	0.939523
YDL055C	30.3654	46.4398	195.9	195.9	223545	0.959264
YDL066W	5.72491	9.84109	38000	38000	1628.89	0.993092
YDL067C	1.72076	6.20956	1500	24000	213.146	1.50525
YDL078C	8.75756	3.98946	8570	8570	557.198	0.732043
YDL080C	2.38392	10.8351	38000	38000	663.642	1.24833
YDL095W	6.12123	3.4085	38000	38000	410.717	1.18099
YDL100C	9.02924	4.86475	38000	38000	1085.58	1
YDL103C	10.1782	4.06087	15.4	15.4	982.492	1
YDL131W	8.78845	18.7911	38000	38000	15190.1	1.77769
YDL141W	3.98927	7.9588	30.1	1926.4	1004.79	1.45397
YDL168W	3.73223	6.56139	895.4	895.4	409.714	0.882703
YDL171C	7.63418	9.05011	70	17920	1566.48	0.707107
YDL174C	2.95656	3.19946	1500	1500	108.98	1.00696
YDL178W	2.55166	8.33437	1500	24000	324.988	0.835088
YDL182W	5.36482	7.32588	38000	38000	3390.42	3.605
YDL185W	12.3698	43.2972	38000	38000	6957.55	0.132127
YDL205C	9.28238	3.42133	0.25	0.25	672.762	1.02811
YDL215C	2.67711	9.03256	435	435	682.062	1.44393
YDL238C	4.35512	2.01346	649	649	92.4887	1
YDR001C	4.59459	6.34582	730	730	181.47	0.303549
YDR017C	5.27296	3.90972	0.03	0.03	254.178	0.737135
YDR019C	7.04339	10.4127	899	1798	4106.51	1.68179
YDR023W	14.1694	15.3941	3.8	3.8	7084.63	0.547147
YDR035W	10.2793	4.93723	122	976	1352.01	1
YDR044W	10.4884	3.07074	0.1317	0.1317	587.428	0.882703
YDR046C	4.54149	8.37697	38000	38000	777.458	0.858565
YDR047W	5.98744	3.91541	0.425	0.425	1181.05	2.82843
YDR050C	6.50208	32.8655	16700	33400	9625.28	0.742262
YDR062W	5.5349	3.66527	1.15	9.2	321.488	0.959264
YDR074W	4.5509	30.7145	24	24	5501.06	0.80107
YDR098C	4.21042	6.18979	957	957	340.665	0.673617
YDR127W	9.99158	9.07577	25000	25000	4113.92	1.23114
YDR135C	5.18266	6.88258	38000	38000	534.872	0.659754
YDR147W	2.48273	9.62612	12.9	12.9	377.855	0.806642
YDR148C	3.02545	8.68305	899	899	2317.64	4.37717
YDR158W	8.17538	5.43699	330	5280	638.082	0.574349
YDR178W	2.63706	5.25364	658	5264	397.663	2
YDR196C	8.44264	2.8073	0.067	0.067	315.792	0.757858
YDR226W	13.8253	22.2216	879.5	879.5	19905.5	0.90125
YDR232W	2.66659	6.23997	1.35	1.35	190.657	0.721965
YDR236C	8.23726	1.73912	7.12	7.12	150.498	0.790041
YDR261C	1.61361	11.8994	29550	29550	314.961	0.882703
YDR272W	5.63588	8.1382	605	4840	1378.82	1.15669
YDR297W	6.96121	6.27439	38000	38000	1152.4	1.05702
YDR298C	5.88939	27.5429	539	34496	5722.4	0.673617
YDR300C	11.0873	5.33945	38000	38000	1811.06	1.05702
YDR305C	9.42544	2.22929	4.4	4.4	303.419	0.882703
YDR343C	6.28764	15.9327	38000	38000	4783.39	1.19748
YDR345C	8.82035	16.3033	38000	38000	8362.55	1.21419
YDR353W	14.8975	13.4861	957	957	39069.1	3.43426
YDR354W	5.00177	3.3716	69	1104	311.722	1.23114
YDR367W	4.23684	6.45011	38000	38000	753.783	1.38511
YDR368W	9.49171	4.63422	38000	38000	1462.55	1.34723
YDR373W	2.83347	4.86894	2.77	2.77	113.217	0.578344
YDR377W	5.17639	2.46602	539	34496	311.893	1.90528
YDR380W	2.58864	5.4222	20	20	38.0069	0.186856
YDR384C	8.3193	2.32	38000	38000	309.226	1.02101
YDR399W	9.61424	7.7214	90	90	4237.76	1.72907
YDR400W	6.05735	5.18409	132	132	65.8594	0.100134
YDR408C	10.404	6.78067	7.5	240	2256.66	1
YDR453C	4.38359	4.97324	957	957	607.257	1.59107
YDR454C	14.3709	5.04679	394	394	2733.43	1.17283
YDR487C	4.84383	10.3079	38000	38000	1853.28	1.34723
YDR497C	5.38406	9.31058	38000	38000	1421.74	1.03526
YDR502C	15.9963	26.2282	1.5	1.5	28231.3	0.790041
YDR508C	8.88211	11.3419	38000	38000	2936.46	0.742262
YDR513W	2.59161	4.17457	957	957	100.647	0.742262
YDR529C	4.52911	16.9314	1500	24000	5432.81	2.01391
YDR530C	18.2447	1.22264	96	96	412.748	1.11729
YDR531W	6.87524	2.75189	2.12	2.12	218.604	0.737135
YEL017C-A	11.5392	26.8734	38000	38000	22231.1	0.986233
YEL024W	4.08222	3.06789	1500	24000	916.533	5.65685
YEL027W	5.41205	2.85004	38000	38000	378.821	1.72907
YEL029C	2.49183	7.67952	0.48	0.48	313.366	0.946058
YEL038W	4.74305	4.50829	260	260	322.549	0.876606
YEL046C	12.8788	29.7277	43	43	64563.7	2.07053
YEL047C	8.63235	11.5104	658	2632	6750.59	1.7411
YEL051W	10.1921	9.83786	38000	38000	5716.38	1.46409
YEL058W	4.90851	14.6561	2.94	2.94	1764.14	0.726986
YEL063C	3.518	5.26601	38000	38000	122.802	0.406126
YEL071W	8.4976	15.3361	1500	1500	7756.1	1.31039
YER003C	7.81283	8.76565	20	2560	2542.13	1.16473
YER014W	2.03037	5.44208	6	6	195.516	1.34723
YER023W	9.24596	6.07814	55	220	4142.35	2.60268
YER037W	7.6826	2.70739	38000	38000	297.4	0.870551
YER043C	21.3354	17.6144	6666	6666	19192.6	0.641713
YER052C	9.08884	5.48265	49.3	6310.4	660.404	0.5
YER053C	2.48392	4.35386	38000	38000	206.561	1.51572
YER056C	7.4777	8.19141	38000	38000	3860.11	2.09943
YER062C	3.38495	35.2123	833	833	7577.83	1.37554
YER069W	4.97883	2.9131	38000	38000	219.177	1.09429
YER070W	3.5348	516.305	38000	38000	645616	1.68179
YER073W	9.25402	5.8252	7.7	7.7	1666.56	1.11729
YER086W	3.72134	7.87688	287	287	459.138	0.747425
YER090W	9.61152	5.51631	383	383	756.436	0.521233
YER091C	7.33243	234.344	0.6	1.2	317241	0.959264
YER099C	11.1437	2.78427	60.68	3883.52	626.477	1
YER152C	9.88681	2.8303	38000	38000	320.865	0.598739
YER174C	7.79005	2.42368	957	957	172.18	0.586417
YER178W	8.40698	19.9139	899	28768	1139.75	0.130308
YFL017C	2.70146	4.53076	38	38	78.9373	0.482968
YFL018C	8.23067	10.6789	899	28768	4035.67	1.25701
YFL030W	1.46028	10.6454	45	45	258.162	0.986233
YFR015C	3.03171	9.63959	694	694	693.37	1.10957
YFR025C	8.13059	2.42329	2140	2140	326.385	1.04247
YFR033C	4.58827	7.37193	1500	24000	753.435	1
YFR047C	3.17065	4.11401	1	1	248.68	1.40444
YFR053C	4.35524	189.084	200	200	191186	1.75321
YGL001C	2.50952	8.16797	38000	38000	283.015	0.768438
YGL008C	6.49985	21.417	56.7	56.7	8539.44	1.28343
YGL009C	7.23985	34.2462	38000	38000	10716.9	0.659754
YGL012W	5.69525	1.87562	38000	38000	104.331	0.846745
YGL026C	14.0277	7.68506	38000	38000	5664.87	1.31039
YGL037C	7.13745	19.3588	3.8	3.8	3554.4	0.543367
YGL040C	8.01618	4.5957	16.1	16.1	769.197	0.926588
YGL055W	6.59376	2.01208	0.705	1443.84	171.069	1
YGL062W	6.73708	8.23157	89.79	11493.1	2591.34	1.6358
YGL067W	6.79578	2.88185	0.0025	0.0025	156.572	0.5
YGL077C	8.72681	7.41197	38000	38000	1424.08	0.716978
YGL080W	5.87721	2.60889	38000	38000	190.531	0.882703
YGL084C	5.38581	2.35883	38000	38000	52.711	0.325335
YGL119W	3.95425	5.56692	38000	38000	385.65	0.986233
YGL148W	9.28062	3.89651	33	2112	528.468	0.659754
YGL184C	2.68283	7.95646	1.27	1.27	411.065	1.05702
YGL186C	2.04215	6.9365	38000	38000	78.1329	0.366021
YGL187C	1.44852	27.6727	1500	24000	631.305	0.550953
YGL202W	15.0612	9.80321	1200	1200	6086.56	0.864537
YGL234W	5.15514	20.2839	38000	38000	4298.18	0.993092
YGL245W	16.8669	12.5993	4.4	140.8	10999.7	0.888843
YGL253W	12.0127	86.8703	200	800	156318	1.04972
YGR007W	3.75727	5.97637	4.1	4.1	520.149	1.28343
YGR010W	4.21789	8.29604	38000	38000	1373.7	1.71713
YGR019W	2.4451	22.6307	47.4	47.4	2321.03	1.33793
YGR020C	5.15041	2.92925	38000	38000	212.426	1
YGR055W	4.98038	18.6576	38000	38000	1518.09	0.420448
YGR060W	13.8645	8.53232	38000	38000	5820.66	1.16473
YGR061C	9.43724	18.4891	5	80	9279.96	1
YGR087C	2.74628	10.5044	9.21	9.21	353.484	0.570382
YGR094W	11.8982	11.3946	3.2	102.4	9411.92	1.51572
YGR124W	12.5452	12.1899	1.1	1.1	6508.99	0.870551
YGR138C	4.77035	5.62755	38000	38000	542.596	1.03526
YGR155W	11.8272	22.3855	17	17	29819.7	1.69349
YGR157W	6.7693	4.91096	38000	38000	2104.97	2.94854
YGR175C	10.7599	7.99942	0.076	9.728	3627.99	1.18099
YGR177C	2.79616	3.80213	3890	3890	218.271	1.67018
YGR180C	14.6616	37.2103	38000	38000	118814	2.20381
YGR183C	2.73869	7.36193	1500	24000	388.374	1.09429
YGR185C	13.456	9.08949	6.08	24.32	17477.3	3.31728
YGR191W	6.14612	6.53975	38000	38000	817.164	0.846745
YGR192C	16.2298	289.975	16.7	267.2	1.2952e+06	0.840896
YGR193C	4.24101	3.12154	899	28768	232.295	1.31951
YGR194C	3.04467	4.69686	0.64	0.64	212.5	1.03526
YGR202C	8.2833	1.98585	31.3	31.3	135.649	0.574349
YGR204W	10.6215	24.2661	38000	38000	80087.8	4.72397
YGR208W	9.13348	6.42026	804	1608	2324.2	1.36604
YGR209C	7.11629	29.694	957	957	5873.09	0.463294
YGR240C	15.0262	45.5049	62	3968	103880	1.3566
YGR244C	6.41161	9.58123	44.73	715.68	1534.51	0.823591
YGR248W	3.84677	9.89732	38000	38000	297.252	0.323088
YGR254W	1.10713	1327.33	78	78	179873	0.543367
YGR255C	6.5334	6.67231	38000	38000	385.717	0.353553
YGR256W	2.24147	4.1118	98	98	53.1524	0.493116
YGR260W	6.77413	9.67015	38000	38000	333.871	0.162668
YGR267C	5.29651	5.67958	0.0035	0.0035	533.014	0.858565
YGR277C	6.54468	3.24447	4.853	4.853	1365.8	3.83706
YHL003C	7.91408	4.96957	38000	38000	1205.18	1.31039
YHL011C	12.1405	4.15935	60.68	60.68	498.282	0.373712
YHL032C	2.84306	4.56954	1670	1670	175.751	0.986233
YHR001W-A	3.57905	5.28728	1500	24000	140.592	0.450625
YHR007C	9.58852	6.97123	6.47	207.04	931.656	0.447513
YHR018C	4.92306	8.07127	4.9	627.2	2488.5	2.58471
YHR025W	3.80757	12.9536	29.1	7449.6	1416.81	1.02811
YHR026W	8.60693	5.99834	38000	38000	1031.35	0.737135
YHR039C-A	10.7106	17.9703	38000	38000	10756.6	1
YHR042W	7.44197	3.98182	6.47	207.04	201.368	0.339151
YHR046C	9.44472	2.07294	268	268	463.46	1.50525
YHR051W	3.87919	15.8076	1500	24000	1536.05	0.795536
YHR063C	2.06104	5.5781	40	40	204.633	1.32869
YHR072W	5.30986	2.68986	38000	38000	220.492	1.13288
YHR104W	6.40881	9.87241	266	266	2225.43	1.14076
YHR106W	11.2781	1.77642	957	957	412.422	1.30134
YHR123W	4.96779	3.73447	38000	38000	497.709	1.69349
YHR137W	2.68249	4.14608	1540	24640	84.3778	0.598739
YHR162W	10.2848	1.93473	38000	38000	387.396	1.23114
YHR163W	3.93661	9.31153	38000	38000	4473.59	5.16941
YHR174W	16.075	331.439	78	156	2.34926e+06	1.25701
YHR183W	17.3504	65.0371	98	98	117680	0.707107
YHR190W	2.84351	3.61101	3.3	1689.6	75.525	0.61132
YHR216W	4.51961	9.10423	24	24	504.726	0.493116
YIL009W	4.52189	4.0832	1.2	1.2	494.297	1.68179
YIL010W	1.94114	5.82681	957	957	360.535	2.37841
YIL020C	3.92214	3.94657	32	4096	226.163	1
YIL053W	10.7475	50.1521	833	833	53449.6	1
YIL066C	2.38049	4.11139	38000	38000	195.987	1.67018
YIL074C	8.85629	5.83201	13.5	13.5	445.541	0.31864
YIL078W	14.8669	9.03152	3.32	212.48	4700.48	0.773782
YIL083C	4.96071	3.64003	2.9	2.9	152.069	0.539614
YIL094C	7.00711	6.60342	17	544	4768.99	4
YIL116W	7.92249	8.77267	4.1	262.4	1567.13	0.702222
YIL124W	5.99139	4.60975	100	100	1633.76	3.03143
YIL125W	3.63285	11.4158	899	899	1156.59	1.09429
YIL145C	5.1307	7.53195	6.08	6.08	589.772	0.641713
YIL155C	3.07577	8.64936	33.3	33.3	336.398	0.624165
YIR034C	7.1331	15.2965	18.8	601.6	2807.4	0.619854
YIR037W	3.06315	11.5676	957	957	679.589	0.806642
YJL005W	2.75564	4.97079	6000	6000	152.413	0.784584
YJL052W	2.62914	66.2003	16.7	16.7	9883.04	0.965936
YJL060W	12.1617	4.03204	1540	1540	1147.93	0.90125
YJL071W	6.1053	3.46118	0.78	0.78	776.502	2.18859
YJL088W	4.99111	5.12342	4300	4300	263.102	0.543367
YJL097W	8.98982	4.65597	38000	38000	1050	1.04247
YJL101C	2.68173	6.15382	6.8	6.8	231.566	0.888843
YJL121C	2.98056	6.72615	1300	20800	303.118	0.870551
YJL130C	7.05206	19.8119	417	417	6847.15	1.02811
YJL137C	2.64482	6.07442	694	694	206.148	0.823591
YJL153C	1.5356	9.54104	9.6	9.6	353.355	1.49485
YJL155C	3.45682	5.51812	0.1	0.1	255.722	0.806642
YJL166W	3.57905	2.81198	1500	24000	96.8065	0.82932
YJL196C	5.95324	8.85271	38000	38000	650.784	0.441351
YJR009C	7.15594	194.25	16.7	16.7	238049	1
YJR010W	2.52306	13.891	260	260	504.461	0.594604
YJR016C	12.851	12.4289	75.8	303.2	8106.11	1.01396
YJR025C	7.47708	2.51208	25	25	199.356	0.68302
YJR048W	4.69917	3.66757	1500	24000	312.986	1.18921
YJR049C	2.91893	8.85296	13.78	13.78	603.631	1.16473
YJR057W	14.0671	2.0663	38000	38000	581.445	1.03526
YJR073C	6.07916	11.2826	38000	38000	773.856	0.348686
YJR077C	3.23331	7.96643	38000	38000	783.292	1.53688
YJR103W	2.60099	6.31792	13.7	13.7	468.34	1.8025
YJR105W	13.7075	16.7726	25.5	25.5	185377	13.1775
YJR109C	5.13985	20.939	4	4	8161.08	1.8025
YJR110W	5.88725	3.83908	38000	38000	1346.79	3.41054
YJR121W	3.88393	16.0189	539	34496	2087.29	1.05702
YJR130C	3.47518	6.78388	130	130	1915.39	4.34694
YJR137C	1.90187	10.8356	605	4840	489.927	1.26576
YJR139C	7.94125	3.98234	24	6144	506.707	0.773782
YJR148W	4.14653	8.7357	371	5936	887.558	1.04972
YKL001C	4.57516	3.99628	272	4352	181.751	0.628507
YKL004W	11.1925	3.33775	38000	38000	1780.4	2.12874
YKL008C	5.47616	5.30339	38000	38000	554.713	0.946058
YKL016C	2.25087	7.26859	539	34496	300.306	1.14076
YKL024C	11.2057	3.88816	410	410	654.129	0.615572
YKL026C	7.14141	3.05079	670	670	500.088	1.3566
YKL029C	3.97765	5.37879	134.4	34406.4	473.23	1.26576
YKL035W	6.29153	15.0704	27	6912	3468.67	0.946058
YKL060C	10.7562	414.889	16.7	267.2	633923	0.441351
YKL067W	10.5387	5.83151	13.3	3404.8	5328.08	2.92817
YKL080W	8.36459	9.29419	38000	38000	2388.31	0.90125
YKL085W	9.00877	2.9195	8570	8570	681.394	1.39474
YKL088W	7.37088	4.29581	38000	38000	593.607	0.90125
YKL094W	5.53517	6.20198	2.66	2.66	639.228	0.840896
YKL106W	3.45307	20.0364	0.35	0.35	2901.85	1.23114
YKL120W	3.43062	13.751	38000	38000	3111.73	2.39496
YKL127W	3.75771	7.80189	95	95	440.128	0.716978
YKL140W	1.63742	22.7822	38000	38000	2101.16	2.09943
YKL152C	12.4039	79.5318	490	1960	170133	1.24833
YKL181W	4.247	4.99977	60.68	60.68	377.66	1.02811
YKL182W	13.7452	50.3178	38000	38000	57606.5	0.737135
YKL184W	3.7708	7.91596	4.2	4.2	1532.54	2.42839
YKL211C	8.80574	7.84067	383	383	2595.41	1.18099
YKL212W	6.56325	6.85131	38000	38000	1314.88	1.1487
YKL216W	7.44333	35.8423	190	190	43238.5	2.37841
YKR039W	1.79598	5.79454	38000	38000	100.125	0.742262
YKR043C	11.394	3.79822	81	81	769.314	0.732043
YKR066C	6.82205	2.84203	1500	1500	210.514	0.68302
YKR067W	3.04822	4.75568	38000	38000	695.398	3.31728
YKR080W	4.31785	17.7539	1643	1643	4337.2	1.60214
YKR089C	4.42991	4.5511	5370	5370	276.137	0.817902
YLL012W	5.67644	6.51849	38000	38000	683.175	0.80107
YLL015W	5.12413	3.22128	38000	38000	236.114	0.965936
YLL018C	15.0444	7.1158	16.9	270.4	5515.42	1.29235
YLL028W	2.87641	8.27654	38000	38000	632.913	1.38511
YLL041C	1.65249	11.0941	658	5264	123.536	0.373712
YLL052C	5.81199	2.69368	38000	38000	261.692	1.17283
YLL062C	2.07198	9.04949	0.38	0.38	329.581	1
YLR017W	10.5703	2.05318	132	132	359.814	1
YLR020C	1.97698	7.55786	38000	38000	192.022	0.823591
YLR028C	7.5982	7.20345	38000	38000	8843.61	5.73582
YLR038C	3.06243	8.35753	1500	24000	38.2629	0.075363
YLR043C	13.0793	6.96843	957	957	2635.33	0.790041
YLR044C	6.19594	792.63	12.42	6359.04	166862	0.0973956
YLR056W	9.30046	4.67142	38000	38000	3186.52	2.9897
YLR058C	5.1584	51.9345	640	640	15529.3	0.82932
YLR060W	15.9711	12.5246	603	603	13788.9	1.22264
YLR100W	7.63821	4.87739	1.2	38.4	1283.52	1.51572
YLR109W	10.671	186.552	957	957	411654	1.00696
YLR133W	6.04538	5.55127	2.55	2.55	609.202	0.835088
YLR134W	1.99572	20.2707	10.32	10.32	630.479	0.574349
YLR142W	3.01177	5.87467	29	29	286.292	1
YLR146C	2.03252	5.54289	32	32	154.827	1.03526
YLR153C	11.3364	40.0697	9400	9400	40028.6	0.97942
YLR180W	13.7835	40.1897	1.5	1.5	60945.3	1.10191
YLR201C	5.23117	3.49497	38000	38000	526.672	1.84038
YLR231C	7.41005	5.15392	16	16	8804.03	9.98664
YLR237W	1.2982	11.4265	38000	38000	391.203	1.56917
YLR240W	3.00639	2.94364	38000	38000	35.1498	0.360982
YLR258W	3.13061	14.4985	694	5552	1053.64	0.852635
YLR260W	1.6513	9.80488	38000	38000	225.952	0.82932
YLR295C	11.755	11.36	539	34496	4290.27	0.707107
YLR300W	6.17301	1.78013	29550	29550	137.283	1.07177
YLR328W	5.81292	4.51905	38000	38000	331.824	0.664343
YLR342W	1.95438	5.12306	0.55	0.55	230.486	1.84038
YLR354C	8.39542	27.427	22.9	366.4	12595	0.876606
YLR372W	14.6541	13.2283	38000	38000	7301.87	0.678302
YLR386W	5.39467	7.0082	38000	38000	317.268	0.358489
YLR395C	4.97342	7.1003	1500	24000	3602.76	4.50023
YLR410W	6.11127	5.9845	38	38	899.467	1.07923
YLR420W	6.77636	10.532	181.1	362.2	2158.23	0.920188
YLR432W	12.279	7.85253	24	48	3910.69	1.07177
YLR438W	3.01239	28.7188	4.3	550.4	7677.33	2.26577
YLR447C	10.0666	8.71954	38000	38000	15315.6	4.82323
YLR450W	4.45335	4.58587	38000	38000	170.964	0.496546
YML004C	5.77777	3.5263	6700	13400	446.972	1.32869
YML008C	6.62382	17.107	0.01083	2.77248	4823.98	1
YML022W	9.48199	6.24694	30	30	1391.88	0.806642
YML035C	4.79952	6.01798	38000	38000	703.015	1.19748
YML056C	10.1219	6.3686	24	24	2104.06	1.07177
YML059C	3.36782	6.63249	1975	1975	400.866	0.986233
YML070W	5.04083	15.2873	38000	38000	2346.49	0.870551
YML075C	4.46305	3.59991	0.023	0.023	233.685	0.986233
YML081C-A	2.14843	7.53686	539	34496	260.842	1
YML100W	6.96534	23.3682	24	24	9445.02	1.11729
YML106W	8.96765	7.1221	10.8	172.8	2313.03	1.18921
YML120C	5.45922	6.48447	550	4400	3667.53	4.59479
YML126C	11.7535	22.6402	4.6	9.2	23915.7	1.34723
YMR009W	8.16487	2.68988	260	260	329.476	0.888843
YMR011W	2.6809	10.2323	38000	38000	574.763	1
YMR015C	7.03121	7.81677	38000	38000	1558.36	1
YMR062C	2.0216	5.70917	38000	38000	873.116	5.61778
YMR083W	3.18694	3.67067	38000	38000	145.281	0.972655
YMR105C	3.26252	85.5808	95	760	41057.5	1.97247
YMR108W	6.12434	15.1329	121	968	4333.76	1.22264
YMR113W	5.68888	9.52109	38000	38000	2022.4	1.31039
YMR120C	8.30245	81.0319	38000	38000	149495	1.95884
YMR145C	5.46359	3.19545	500	500	370.329	1.39474
YMR165C	4.99285	3.66537	354	354	240.179	0.835088
YMR169C	4.17976	14.059	67.5	67.5	108.344	0.060371
YMR170C	5.09374	3.90021	67.5	540	162.042	0.496546
YMR189W	3.80782	18.3317	899	1798	1673.45	0.707107
YMR205C	13.8077	43.3343	62	3968	47919	0.768438
YMR208W	4.44589	11.0972	28.5	57	8653.39	6.36429
YMR220W	3.82145	10.1317	10.2	326.4	1589.33	1.68179
YMR226C	3.1254	7.92954	38000	38000	488.487	1.01396
YMR241W	5.1659	12.7415	38000	38000	2104.89	1
YMR246W	13.4589	10.6236	1.2	1.2	5163	0.768438
YMR250W	1.92551	8.21238	75.41	75.41	374.441	1.46409
YMR256C	5.62494	6.75653	1500	24000	1080.21	1.21419
YMR261C	5.85707	10.0877	24	24	1229.91	0.697372
YMR267W	4.88297	6.09737	260	33280	482.248	0.784584
YMR271C	1.70672	6.48876	10.8	10.8	301.952	2.01391
YMR272C	8.6945	2.88761	38000	38000	680.4	1.49485
YMR278W	8.28765	4.7598	173	173	112.087	0.121582
YMR296C	7.69861	3.96536	1.15	9.2	994.606	1.60214
YMR300C	6.42968	13.8775	38000	38000	17704.2	5.31474
YMR313C	4.65987	9.89184	5370	5370	1796.26	1.47427
YMR318C	9.0984	7.48463	11920	11920	797.136	0.371131
YNL037C	7.89966	8.05807	124	496	2659.2	1.36604
YNL071W	4.26947	6.41645	899	28768	509.352	0.933033
YNL104C	8.39736	8.29402	13.79	882.56	1546.22	0.692555
YNL106C	2.44413	7.07747	38000	38000	406.944	1.43396
YNL130C	7.97922	4.21771	38000	38000	805.849	1.11729
YNL141W	7.16663	5.7747	5.5	5.5	1496.1	1.49485
YNL169C	3.3608	6.78346	38000	38000	419.686	1
YNL220W	11.2203	7.39553	6.08	24.32	23996.2	8.28212
YNL241C	7.05446	11.6066	8000	8000	21041.1	7.26015
YNL247W	7.92515	4.68433	22.6	45.2	985.893	1.17283
YNL256W	3.70209	2.45944	38000	38000	74.9164	0.752623
YNL267W	1.8457	5.97479	2.77	2.77	146.942	1
YNL268W	5.96881	4.62885	38000	38000	403.14	0.747425
YNL277W	2.80207	5.90276	122	3904	271.045	1.04247
YNL316C	8.64139	2.63831	38000	38000	334.084	0.852635
YNR001C	3.8732	16.3435	2100	2100	5244.68	2.58471
YNR012W	4.23334	3.38383	3.2	3.2	110.447	0.554785
YNR013C	4.68793	3.06145	38000	38000	172.337	0.870551
YNR016C	6.31549	34.1793	30.1	1926.4	9330.97	0.707107
YNR033W	2.08745	8.54821	0.79	0.79	393.858	1.29235
YNR043W	8.35703	7.56564	4.9	627.2	595.343	0.309927
YNR050C	7.21383	7.6431	38000	38000	3021.17	1.93187
YNR067C	2.30944	6.10566	1233	1233	198.229	0.952638
YOL020W	4.54917	3.35174	38000	38000	342.181	1.56917
YOL049W	3.28354	5.23111	38000	38000	232.453	0.858565
YOL052C	8.8934	3.90289	6	6	420.607	0.558644
YOL055C	1.22373	77.2526	0.43	0.43	2684.69	0.594604
YOL058W	3.20996	16.3987	38000	38000	1296.15	0.835088
YOL059W	9.77265	6.73079	19000	19000	1569.83	0.773782
YOL061W	8.11017	4.99059	60.68	3883.52	599.548	0.624165
YOL064C	13.9865	4.8733	11	22	9333.16	4.40762
YOL066C	4.46152	3.65145	38000	38000	242.127	1
YOL097C	14.993	4.7545	419	419	3458.54	1.52626
YOL103W	4.40295	2.07437	38000	38000	97.0964	0.986233
YOL126C	5.60982	7.95504	8570	34280	1368.26	1.19748
YOL136C	2.10218	4.77339	53	53	77.0082	0.619854
YOL140W	3.00874	3.839	2.45	20070.4	66.8847	0.45376
YOL143C	2.85821	11.3002	0.076	38.912	622.612	0.846745
YOL151W	7.69086	3.70035	113	113	268.806	0.482968
YOR065W	3.30797	12.2605	1500	24000	786.654	0.76313
YOR074C	9.61003	4.56728	1.2	38.4	689.143	0.63728
YOR081C	6.30912	3.78547	5370	5370	195.743	0.456916
YOR095C	3.88792	5.14097	38000	38000	426.568	1.26576
YOR108W	7.6008	5.52634	7.28	7.28	450.637	0.441351
YOR109W	4.32291	6.26926	38000	38000	521.592	0.972655
YOR120W	2.34634	6.68351	38000	38000	233.375	0.952638
YOR128C	5.01758	9.89919	77	2464	407.385	0.29937
YOR136W	1.7307	24.6408	124	496	1130.89	0.926588
YOR142W	4.74416	6.32854	44.73	715.68	673.578	1.07923
YOR163W	7.84281	4.96784	0.8	0.8	2012.24	2.21914
YOR168W	13.4846	9.65619	38000	38000	4717.23	0.812252
YOR171C	3.02113	7.56821	38000	38000	946.719	2.21914
YOR176W	4.77816	5.14056	0.267	0.267	794.502	1.7411
YOR184W	9.71743	11.6937	2.49	1274.88	2232.96	0.469761
YOR209C	9.82171	4.42672	38000	38000	1602.46	1.50525
YOR236W	12.6024	2.3099	11.5	23	597.065	1.05702
YOR270C	11.6621	23.1602	38000	38000	10437.9	0.574349
YOR273C	5.41779	6.96761	38000	38000	641.667	0.726986
YOR303W	5.57657	5.48413	4	4	2778.07	4.37717
YOR311C	2.94318	7.41332	38000	38000	558.742	1.40444
YOR317W	5.616	16.5154	1.2	1.2	7865.73	2.20381
YOR323C	3.0098	6.66918	38000	38000	190.668	0.547147
YOR332W	12.4588	20.0537	38000	38000	12341.4	0.768438
YOR335C	14.0095	19.0249	84	84	25200.4	1.42405
YOR347C	3.13978	6.70409	232	232	900.538	2.41162
YOR360C	3.84451	11.7494	21	21	1045.25	0.870551
YOR374W	7.29248	14.1395	7.7	246.4	4113.73	0.993092
YOR375C	6.07882	42.3694	37.3	37.3	15803.8	0.907519
YOR377W	3.17753	5.45714	3890	3890	305.98	1.10957
YPL028W	12.9267	10.214	1000	1000	11400.9	1.91853
YPL057C	2.81748	6.12747	38000	38000	312.49	1.12506
YPL059W	5.23955	6.91544	957	957	966.832	1.16473
YPL061W	18.9026	69.1327	4.52	9.04	251694	1.20581
YPL069C	5.72061	3.23959	38000	38000	129.983	0.447513
YPL078C	6.05213	33.2793	539	34496	10485.1	0.882703
YPL087W	5.3982	2.72436	38000	38000	257.526	1.26576
YPL091W	7.66207	6.37173	957	957	1774.26	1.37554
YPL111W	6.28959	12.8943	350	350	3124.05	1.08673
YPL117C	13.0998	4.84079	29900	29900	1616.75	0.852635
YPL160W	15.1498	21.2916	5	40	31796.4	1.33793
YPL188W	6.85579	3.53966	16.1	16.1	393.857	0.90125
YPL206C	10.397	1.26762	38000	38000	179.973	1.08673
YPL214C	3.69041	6.14468	38000	38000	314.598	0.76313
YPL231W	15.0321	12.1808	38000	38000	4656.18	0.473029
YPL234C	8.30881	4.61389	38000	38000	805.697	0.913831
YPL252C	8.20316	2.98917	38000	38000	471.524	1.07177
YPL262W	1.6492	12.8398	1150	36800	735.765	1.77769
YPL265W	8.71065	3.09417	38000	38000	248.91	0.48971
YPL271W	12.3561	11.5957	539	34496	13994.3	2.07053
YPL273W	11.1613	5.69189	0.38	0.38	1168.79	0.61132
YPL274W	4.69713	5.92965	38000	38000	460.873	0.82932
YPR001W	3.71545	2.73922	167	167	356.265	3.01049
YPR033C	12.3208	5.64005	40	160	2482	1.13288
YPR035W	10.7666	40.9912	3	384	75632.4	1.93187
YPR036W	13.6664	10.4771	38000	38000	13002.5	1.93187
YPR060C	6.64716	4.62094	361	2888	388.962	0.615572
YPR062W	5.91684	4.09003	170	170	1088.65	2.47942
YPR069C	11.9818	4.86607	22.7	22.7	3651.83	2.18859
YPR074C	8.0014	112.254	69	69	323069	2.69447
YPR081C	2.41521	7.05269	0.15	0.15	500.225	1.8025
YPR113W	7.61647	2.56585	38000	38000	245.039	0.790041
YPR140W	2.73728	7.72003	38000	38000	595.078	1.55833
YPR145W	5.71147	31.6966	1.1	35.2	20339	2.01391
YPR156C	5.44619	5.75199	38000	38000	823.839	1.24833
YPR160W	2.58791	32.667	312	312	2137.36	0.641713
YPR183W	8.8085	4.81948	70.9	18150.4	356.872	0.346277
YPR184W	1.74891	7.47329	2570	2570	164.749	0.852635
YER061C	3.35453	5.05426	551	551	321.412	1.21419
YHR067W	1.79281	7.31591	38000	38000	264.26	1.36604
YKL055C	8.41213	1.82935	344.7	344.7	282.665	1.32869
YMR207C	2.63741	6.08021	30.1	30.1	1100.47	4.40762
YOR221C	6.93974	3.94746	1.2	1.2	527.418	1

## Sheet: Table 3
Gene	A	B	Starting TN	Final TN	Protein Means	Ratios (C13/SD)
YAL012W	11.5659	12.8328	1.81	28.96	2249.01	0.314253
YAL038W	13.0135	41.2226	232	3712	125354	2.37841
YAL044C	3.9189	17.7843	899	1798	3021.77	1.28343
YAL054C	5.58266	1.56114	9400	9400	101.118	1.12506
YAL060W	11.3679	9.17802	38000	38000	7508.16	1.81504
YAR015W	3.80839	30.7136	38000	38000	6419.2	1.21419
YBL011W	5.9793	2.39439	38000	38000	398.44	2.05623
YBL015W	1.81647	6.39451	38000	38000	73.4989	0.460094
YBL033C	7.78478	6.01926	432	432	1128.11	0.933033
YBL039C	6.69433	9.58284	13.7	219.2	2587.15	1.30134
YBL042C	3.77321	4.21046	38000	38000	370.919	1.56917
YBL045C	5.4207	3.03596	1500	24000	1209.96	4.99332
YBL064C	7.73373	3.89123	957	957	757.697	1.24833
YBL068W	5.15105	4.35171	60.68	60.68	238.891	0.607097
YBL076C	12.351	21.0143	104	104	22338.1	1.31039
YBL098W	4.06646	3.68154	4.9	4.9	308.995	1.44393
YBL099W	4.80317	21.7424	539	34496	8160.29	1.87905
YBR002C	6.45789	3.29756	38000	38000	209.842	0.586417
YBR006W	3.72819	7.55843	56	56	208.507	0.360982
YBR011C	10.1307	9.16666	260	33280	1277.35	0.368567
YBR023C	2.89063	5.40323	38000	38000	168.688	0.712025
YBR039W	1.41042	38.9838	539	34496	4870.39	2.58471
YBR058C-A	6.09341	3.8671	1.15	9.2	420.437	1
YBR068C	9.42584	7.14833	38000	38000	2109.4	1
YBR069C	4.03252	5.01172	38000	38000	423.606	1.23971
YBR084W	2.55023	7.47731	38000	38000	291.902	0.888843
YBR093C	2.41408	5.78512	38000	38000	657.315	3.22657
YBR115C	7.30941	7.99312	11.2	1433.6	2418.69	1.41421
YBR117C	4.73499	3.80965	69	69	304.758	1.07923
YBR121C	15.2991	14.1623	0.73	186.88	5604.37	0.438303
YBR126C	10.0714	35.3428	24	24	81668.2	2.90795
YBR127C	13.8368	12.7482	38000	38000	8626.18	0.926588
YBR132C	4.51303	6.62019	38000	38000	1144.55	1.84038
YBR145W	2.58684	4.03226	895.4	895.4	84.5343	0.659754
YBR149W	3.72182	15.8476	38000	38000	4555.51	2.49666
YBR159W	5.61738	4.98099	38000	38000	461.237	0.835088
YBR161W	3.70453	3.05544	38000	38000	389.644	2.78949
YBR166C	3.73461	7.10211	38000	38000	669.853	1.27456
YBR196C	20.3618	45.2867	3330	3330	98364.7	0.812252
YBR208C	2.17004	4.50884	210.8	210.8	215.761	1.81504
YBR218C	7.53008	6.99104	60	60	1812.34	1.24833
YBR221C	4.08697	5.72331	899	28768	428.51	1
YBR244W	6.33929	5.78748	670	670	959.88	1.1487
YBR248C	10.0681	11.8798	38000	38000	10139.9	1.97247
YBR249C	12.8968	14.3929	122	122	5375.48	0.532185
YBR252W	6.64855	3.23827	9.6	19.2	435.115	1.19748
YBR263W	5.50146	4.85645	640	1280	915.062	1.77769
YBR265W	1.14003	13.2631	1.07	273.92	258.915	0.97942
YBR296C	2.22013	4.51754	38000	38000	123.126	1
YCL009C	2.86869	18.0529	121	121	1440.28	0.939523
YCL025C	2.12267	13.8547	38000	38000	530.112	0.80107
YCL030C	7.96575	87.9672	38000	38000	74976.1	0.920188
YCL035C	4.55391	13.2194	957	957	1441.32	0.779165
YCL040W	3.50671	20.1228	1492	1492	2749.14	1.13288
YCL050C	11.5004	7.06298	96	96	6344.43	2.26577
YCL064C	2.94346	5.45492	287	18368	337.133	1.36604
YCR005C	3.83604	5.18434	11.2	358.4	245.088	0.732043
YCR012W	13.9148	234.584	963.1	963.1	1.84988e+06	2.11404
YCR024C-A	10.7845	29.0556	38000	38000	27694.4	1.20581
YCR034W	12.6487	7.71839	38000	38000	2683.18	0.721965
YCR036W	4.50927	7.57818	47.81	47.81	399.588	0.521233
YCR053W	20	17.3802	4080	4080	10119.8	0.381565
YCR083W	2.77665	5.77972	957	957	246.633	0.993092
YDL015C	7.88053	5.18216	38000	38000	879.104	0.90125
YDL022W	8.36362	51.871	19000	19000	57596.6	1.49485
YDL045C	6.89439	1.83336	0.33	0.33	285.214	1.8025
YDL052C	11.2967	6.2707	38000	38000	2127.28	0.939523
YDL055C	30.3654	46.4398	195.9	195.9	223545	0.959264
YDL066W	5.72491	9.84109	38000	38000	1628.89	0.993092
YDL067C	1.72076	6.20956	1500	24000	213.146	1.50525
YDL078C	8.75756	3.98946	8570	8570	557.198	0.732043
YDL080C	2.38392	10.8351	38000	38000	663.642	1.24833
YDL095W	6.12123	3.4085	38000	38000	410.717	1.18099
YDL100C	9.02924	4.86475	38000	38000	1085.58	1
YDL103C	10.1782	4.06087	15.4	15.4	982.492	1
YDL131W	8.78845	18.7911	38000	38000	15190.1	1.77769
YDL141W	3.98927	7.9588	30.1	1926.4	1004.79	1.45397
YDL168W	3.73223	6.56139	895.4	895.4	409.714	0.882703
YDL171C	7.63418	9.05011	70	17920	1566.48	0.707107
YDL174C	2.95656	3.19946	1500	1500	108.98	1.00696
YDL178W	2.55166	8.33437	1500	24000	324.988	0.835088
YDL182W	5.36482	7.32588	38000	38000	3390.42	3.605
YDL185W	12.3698	43.2972	38000	38000	6957.55	0.132127
YDL205C	9.28238	3.42133	0.25	0.25	672.762	1.02811
YDL215C	2.67711	9.03256	435	6960	682.062	1.44393
YDL238C	4.35512	2.01346	649	649	92.4887	1
YDR001C	4.59459	6.34582	730	730	181.47	0.303549
YDR017C	5.27296	3.90972	0.03	0.03	254.178	0.737135
YDR019C	7.04339	10.4127	899	1798	4106.51	1.68179
YDR023W	14.1694	15.3941	3.8	3.8	7084.63	0.547147
YDR035W	10.2793	4.93723	122	976	1352.01	1
YDR044W	10.4884	3.07074	0.1317	0.1317	587.428	0.882703
YDR046C	4.54149	8.37697	38000	38000	777.458	0.858565
YDR047W	5.98744	3.91541	0.425	0.425	1181.05	2.82843
YDR050C	6.50208	32.8655	16700	33400	9625.28	0.742262
YDR062W	5.5349	3.66527	1.15	9.2	321.488	0.959264
YDR074W	4.5509	30.7145	24	24	5501.06	0.80107
YDR098C	4.21042	6.18979	957	957	340.665	0.673617
YDR127W	9.99158	9.07577	25000	25000	4113.92	1.23114
YDR135C	5.18266	6.88258	38000	38000	534.872	0.659754
YDR147W	2.48273	9.62612	12.9	12.9	377.855	0.806642
YDR148C	3.02545	8.68305	899	899	2317.64	4.37717
YDR158W	8.17538	5.43699	330	5280	638.082	0.574349
YDR178W	2.63706	5.25364	658	2632	397.663	2
YDR196C	8.44264	2.8073	0.067	0.067	315.792	0.757858
YDR226W	13.8253	22.2216	879.5	879.5	19905.5	0.90125
YDR232W	2.66659	6.23997	1.35	1.35	190.657	0.721965
YDR236C	8.23726	1.73912	7.12	7.12	150.498	0.790041
YDR261C	1.61361	11.8994	29550	29550	314.961	0.882703
YDR272W	5.63588	8.1382	605	9680	1378.82	1.15669
YDR297W	6.96121	6.27439	38000	38000	1152.4	1.05702
YDR298C	5.88939	27.5429	539	34496	5722.4	0.673617
YDR300C	11.0873	5.33945	38000	38000	1811.06	1.05702
YDR305C	9.42544	2.22929	4.4	4.4	303.419	0.882703
YDR343C	6.28764	15.9327	38000	38000	4783.39	1.19748
YDR345C	8.82035	16.3033	38000	38000	8362.55	1.21419
YDR353W	14.8975	13.4861	957	957	39069.1	3.43426
YDR354W	5.00177	3.3716	69	1104	311.722	1.23114
YDR367W	4.23684	6.45011	38000	38000	753.783	1.38511
YDR368W	9.49171	4.63422	38000	38000	1462.55	1.34723
YDR373W	2.83347	4.86894	2.77	2.77	113.217	0.578344
YDR377W	5.17639	2.46602	539	34496	311.893	1.90528
YDR380W	2.58864	5.4222	20	20	38.0069	0.186856
YDR384C	8.3193	2.32	38000	38000	309.226	1.02101
YDR399W	9.61424	7.7214	90	90	4237.76	1.72907
YDR400W	6.05735	5.18409	132	132	65.8594	0.100134
YDR408C	10.404	6.78067	7.5	240	2256.66	1
YDR453C	4.38359	4.97324	957	957	607.257	1.59107
YDR454C	14.3709	5.04679	394	394	2733.43	1.17283
YDR487C	4.84383	10.3079	38000	38000	1853.28	1.34723
YDR497C	5.38406	9.31058	38000	38000	1421.74	1.03526
YDR502C	15.9963	26.2282	1.5	1.5	28231.3	0.790041
YDR508C	8.88211	11.3419	38000	38000	2936.46	0.742262
YDR513W	2.59161	4.17457	957	957	100.647	0.742262
YDR529C	4.52911	16.9314	1500	24000	5432.81	2.01391
YDR530C	18.2447	1.22264	96	96	412.748	1.11729
YDR531W	6.87524	2.75189	2.12	2.12	218.604	0.737135
YEL017C-A	11.5392	26.8734	38000	38000	22231.1	0.986233
YEL024W	4.08222	3.06789	1500	24000	916.533	5.65685
YEL027W	5.41205	2.85004	38000	38000	378.821	1.72907
YEL029C	2.49183	7.67952	0.48	0.48	313.366	0.946058
YEL038W	4.74305	4.50829	260	260	322.549	0.876606
YEL046C	12.8788	29.7277	43	43	64563.7	2.07053
YEL047C	8.63235	11.5104	658	2632	6750.59	1.7411
YEL051W	10.1921	9.83786	38000	38000	5716.38	1.46409
YEL058W	4.90851	14.6561	2.94	2.94	1764.14	0.726986
YEL063C	3.518	5.26601	38000	38000	122.802	0.406126
YEL071W	8.4976	15.3361	1500	1500	7756.1	1.31039
YER003C	7.81283	8.76565	20	2560	2542.13	1.16473
YER014W	2.03037	5.44208	6	6	195.516	1.34723
YER023W	9.24596	6.07814	55	220	4142.35	2.60268
YER037W	7.6826	2.70739	38000	38000	297.4	0.870551
YER043C	21.3354	17.6144	6666	6666	19192.6	0.641713
YER052C	9.08884	5.48265	49.3	6310.4	660.404	0.5
YER053C	2.48392	4.35386	38000	38000	206.561	1.51572
YER056C	7.4777	8.19141	38000	38000	3860.11	2.09943
YER062C	3.38495	35.2123	833	833	7577.83	1.37554
YER069W	4.97883	2.9131	38000	38000	219.177	1.09429
YER070W	3.5348	516.305	38000	38000	645616	1.68179
YER073W	9.25402	5.8252	7.7	7.7	1666.56	1.11729
YER086W	3.72134	7.87688	287	287	459.138	0.747425
YER090W	9.61152	5.51631	383	383	756.436	0.521233
YER091C	7.33243	234.344	0.6	2.4	317241	0.959264
YER099C	11.1437	2.78427	60.68	3883.52	626.477	1
YER152C	9.88681	2.8303	38000	38000	320.865	0.598739
YER174C	7.79005	2.42368	957	957	172.18	0.586417
YER178W	8.40698	19.9139	899	28768	1139.75	0.130308
YFL017C	2.70146	4.53076	38	38	78.9373	0.482968
YFL018C	8.23067	10.6789	899	28768	4035.67	1.25701
YFL030W	1.46028	10.6454	45	45	258.162	0.986233
YFR015C	3.03171	9.63959	694	694	693.37	1.10957
YFR025C	8.13059	2.42329	2140	2140	326.385	1.04247
YFR033C	4.58827	7.37193	1500	24000	753.435	1
YFR047C	3.17065	4.11401	1	1	248.68	1.40444
YFR053C	4.35524	189.084	200	200	191186	1.75321
YGL001C	2.50952	8.16797	38000	38000	283.015	0.768438
YGL008C	6.49985	21.417	56.7	56.7	8539.44	1.28343
YGL009C	7.23985	34.2462	38000	38000	10716.9	0.659754
YGL012W	5.69525	1.87562	38000	38000	104.331	0.846745
YGL026C	14.0277	7.68506	38000	38000	5664.87	1.31039
YGL037C	7.13745	19.3588	3.8	3.8	3554.4	0.543367
YGL040C	8.01618	4.5957	16.1	16.1	769.197	0.926588
YGL055W	6.59376	2.01208	0.705	1443.84	171.069	1
YGL062W	6.73708	8.23157	89.79	11493.1	2591.34	1.6358
YGL067W	6.79578	2.88185	0.0025	0.0025	156.572	0.5
YGL077C	8.72681	7.41197	38000	38000	1424.08	0.716978
YGL080W	5.87721	2.60889	38000	38000	190.531	0.882703
YGL084C	5.38581	2.35883	38000	38000	52.711	0.325335
YGL119W	3.95425	5.56692	38000	38000	385.65	0.986233
YGL148W	9.28062	3.89651	33	4224	528.468	0.659754
YGL184C	2.68283	7.95646	1.27	1.27	411.065	1.05702
YGL186C	2.04215	6.9365	38000	38000	78.1329	0.366021
YGL187C	1.44852	27.6727	1500	24000	631.305	0.550953
YGL202W	15.0612	9.80321	1200	1200	6086.56	0.864537
YGL234W	5.15514	20.2839	38000	38000	4298.18	0.993092
YGL245W	16.8669	12.5993	4.4	140.8	10999.7	0.888843
YGL253W	12.0127	86.8703	200	800	156318	1.04972
YGR007W	3.75727	5.97637	4.1	4.1	520.149	1.28343
YGR010W	4.21789	8.29604	38000	38000	1373.7	1.71713
YGR019W	2.4451	22.6307	47.4	47.4	2321.03	1.33793
YGR020C	5.15041	2.92925	38000	38000	212.426	1
YGR055W	4.98038	18.6576	38000	38000	1518.09	0.420448
YGR060W	13.8645	8.53232	38000	38000	5820.66	1.16473
YGR061C	9.43724	18.4891	5	80	9279.96	1
YGR087C	2.74628	10.5044	9.21	9.21	353.484	0.570382
YGR094W	11.8982	11.3946	3.2	102.4	9411.92	1.51572
YGR124W	12.5452	12.1899	1.1	1.1	6508.99	0.870551
YGR138C	4.77035	5.62755	38000	38000	542.596	1.03526
YGR155W	11.8272	22.3855	17	17	29819.7	1.69349
YGR157W	6.7693	4.91096	38000	38000	2104.97	2.94854
YGR175C	10.7599	7.99942	0.076	9.728	3627.99	1.18099
YGR177C	2.79616	3.80213	3890	3890	218.271	1.67018
YGR180C	14.6616	37.2103	38000	38000	118814	2.20381
YGR183C	2.73869	7.36193	1500	24000	388.374	1.09429
YGR185C	13.456	9.08949	6.08	24.32	17477.3	3.31728
YGR191W	6.14612	6.53975	38000	38000	817.164	0.846745
YGR192C	16.2298	289.975	16.7	267.2	1.2952e+06	0.840896
YGR193C	4.24101	3.12154	899	28768	232.295	1.31951
YGR194C	3.04467	4.69686	0.64	0.64	212.5	1.03526
YGR202C	8.2833	1.98585	31.3	31.3	135.649	0.574349
YGR204W	10.6215	24.2661	38000	38000	80087.8	4.72397
YGR208W	9.13348	6.42026	804	1608	2324.2	1.36604
YGR209C	7.11629	29.694	957	957	5873.09	0.463294
YGR240C	15.0262	45.5049	62	3968	103880	1.3566
YGR244C	6.41161	9.58123	44.73	715.68	1534.51	0.823591
YGR248W	3.84677	9.89732	38000	38000	297.252	0.323088
YGR254W	1.10713	1327.33	78	78	179873	0.543367
YGR255C	6.5334	6.67231	38000	38000	385.717	0.353553
YGR256W	2.24147	4.1118	98	98	53.1524	0.493116
YGR260W	6.77413	9.67015	38000	38000	333.871	0.162668
YGR267C	5.29651	5.67958	0.0035	0.0035	533.014	0.858565
YGR277C	6.54468	3.24447	4.853	4.853	1365.8	3.83706
YHL003C	7.91408	4.96957	38000	38000	1205.18	1.31039
YHL011C	12.1405	4.15935	60.68	60.68	498.282	0.373712
YHL032C	2.84306	4.56954	1670	1670	175.751	0.986233
YHR001W-A	3.57905	5.28728	1500	24000	140.592	0.450625
YHR007C	9.58852	6.97123	6.47	207.04	931.656	0.447513
YHR018C	4.92306	8.07127	4.9	627.2	2488.5	2.58471
YHR025W	3.80757	12.9536	29.1	7449.6	1416.81	1.02811
YHR026W	8.60693	5.99834	38000	38000	1031.35	0.737135
YHR039C-A	10.7106	17.9703	38000	38000	10756.6	1
YHR042W	7.44197	3.98182	6.47	207.04	201.368	0.339151
YHR046C	9.44472	2.07294	268	268	463.46	1.50525
YHR051W	3.87919	15.8076	1500	24000	1536.05	0.795536
YHR063C	2.06104	5.5781	40	40	204.633	1.32869
YHR072W	5.30986	2.68986	38000	38000	220.492	1.13288
YHR104W	6.40881	9.87241	266	266	2225.43	1.14076
YHR106W	11.2781	1.77642	957	957	412.422	1.30134
YHR123W	4.96779	3.73447	38000	38000	497.709	1.69349
YHR137W	2.68249	4.14608	1540	24640	84.3778	0.598739
YHR162W	10.2848	1.93473	38000	38000	387.396	1.23114
YHR163W	3.93661	9.31153	38000	38000	4473.59	5.16941
YHR174W	16.075	331.439	78	156	2.34926e+06	1.25701
YHR183W	17.3504	65.0371	98	98	117680	0.707107
YHR190W	2.84351	3.61101	3.3	1689.6	75.525	0.61132
YHR216W	4.51961	9.10423	24	24	504.726	0.493116
YIL009W	4.52189	4.0832	1.2	1.2	494.297	1.68179
YIL010W	1.94114	5.82681	957	957	360.535	2.37841
YIL020C	3.92214	3.94657	32	4096	226.163	1
YIL053W	10.7475	50.1521	833	833	53449.6	1
YIL066C	2.38049	4.11139	38000	38000	195.987	1.67018
YIL074C	8.85629	5.83201	13.5	13.5	445.541	0.31864
YIL078W	14.8669	9.03152	3.32	212.48	4700.48	0.773782
YIL083C	4.96071	3.64003	2.9	2.9	152.069	0.539614
YIL094C	7.00711	6.60342	17	544	4768.99	4
YIL116W	7.92249	8.77267	4.1	262.4	1567.13	0.702222
YIL124W	5.99139	4.60975	100	100	1633.76	3.03143
YIL125W	3.63285	11.4158	899	899	1156.59	1.09429
YIL145C	5.1307	7.53195	6.08	6.08	589.772	0.641713
YIL155C	3.07577	8.64936	33.3	33.3	336.398	0.624165
YIR034C	7.1331	15.2965	18.8	601.6	2807.4	0.619854
YIR037W	3.06315	11.5676	957	957	679.589	0.806642
YJL005W	2.75564	4.97079	6000	6000	152.413	0.784584
YJL052W	2.62914	66.2003	16.7	16.7	9883.04	0.965936
YJL060W	12.1617	4.03204	1540	1540	1147.93	0.90125
YJL071W	6.1053	3.46118	0.78	0.78	776.502	2.18859
YJL088W	4.99111	5.12342	4300	4300	263.102	0.543367
YJL097W	8.98982	4.65597	38000	38000	1050	1.04247
YJL101C	2.68173	6.15382	6.8	6.8	231.566	0.888843
YJL121C	2.98056	6.72615	1300	20800	303.118	0.870551
YJL130C	7.05206	19.8119	417	417	6847.15	1.02811
YJL137C	2.64482	6.07442	694	694	206.148	0.823591
YJL153C	1.5356	9.54104	9.6	9.6	353.355	1.49485
YJL155C	3.45682	5.51812	0.1	0.1	255.722	0.806642
YJL166W	3.57905	2.81198	1500	24000	96.8065	0.82932
YJL196C	5.95324	8.85271	38000	38000	650.784	0.441351
YJR009C	7.15594	194.25	16.7	16.7	238049	1
YJR010W	2.52306	13.891	260	260	504.461	0.594604
YJR016C	12.851	12.4289	75.8	303.2	8106.11	1.01396
YJR025C	7.47708	2.51208	25	25	199.356	0.68302
YJR048W	4.69917	3.66757	1500	24000	312.986	1.18921
YJR049C	2.91893	8.85296	13.78	13.78	603.631	1.16473
YJR057W	14.0671	2.0663	38000	38000	581.445	1.03526
YJR073C	6.07916	11.2826	38000	38000	773.856	0.348686
YJR077C	3.23331	7.96643	38000	38000	783.292	1.53688
YJR103W	2.60099	6.31792	13.7	13.7	468.34	1.8025
YJR105W	13.7075	16.7726	25.5	25.5	185377	13.1775
YJR109C	5.13985	20.939	4	4	8161.08	1.8025
YJR110W	5.88725	3.83908	38000	38000	1346.79	3.41054
YJR121W	3.88393	16.0189	539	34496	2087.29	1.05702
YJR130C	3.47518	6.78388	130	130	1915.39	4.34694
YJR137C	1.90187	10.8356	605	9680	489.927	1.26576
YJR139C	7.94125	3.98234	24	6144	506.707	0.773782
YJR148W	4.14653	8.7357	371	5936	887.558	1.04972
YKL001C	4.57516	3.99628	272	4352	181.751	0.628507
YKL004W	11.1925	3.33775	38000	38000	1780.4	2.12874
YKL008C	5.47616	5.30339	38000	38000	554.713	0.946058
YKL016C	2.25087	7.26859	539	34496	300.306	1.14076
YKL024C	11.2057	3.88816	410	410	654.129	0.615572
YKL026C	7.14141	3.05079	670	670	500.088	1.3566
YKL029C	3.97765	5.37879	134.4	34406.4	473.23	1.26576
YKL035W	6.29153	15.0704	27	6912	3468.67	0.946058
YKL060C	10.7562	414.889	16.7	534.4	633923	0.441351
YKL067W	10.5387	5.83151	13.3	3404.8	5328.08	2.92817
YKL080W	8.36459	9.29419	38000	38000	2388.31	0.90125
YKL085W	9.00877	2.9195	8570	8570	681.394	1.39474
YKL088W	7.37088	4.29581	38000	38000	593.607	0.90125
YKL094W	5.53517	6.20198	2.66	2.66	639.228	0.840896
YKL106W	3.45307	20.0364	0.35	0.35	2901.85	1.23114
YKL120W	3.43062	13.751	38000	38000	3111.73	2.39496
YKL127W	3.75771	7.80189	95	95	440.128	0.716978
YKL140W	1.63742	22.7822	38000	38000	2101.16	2.09943
YKL152C	12.4039	79.5318	490	1960	170133	1.24833
YKL181W	4.247	4.99977	60.68	60.68	377.66	1.02811
YKL182W	13.7452	50.3178	38000	38000	57606.5	0.737135
YKL184W	3.7708	7.91596	4.2	4.2	1532.54	2.42839
YKL211C	8.80574	7.84067	383	383	2595.41	1.18099
YKL212W	6.56325	6.85131	38000	38000	1314.88	1.1487
YKL216W	7.44333	35.8423	190	190	43238.5	2.37841
YKR039W	1.79598	5.79454	38000	38000	100.125	0.742262
YKR043C	11.394	3.79822	81	81	769.314	0.732043
YKR066C	6.82205	2.84203	1500	1500	210.514	0.68302
YKR067W	3.04822	4.75568	38000	38000	695.398	3.31728
YKR080W	4.31785	17.7539	1.63	13.04	4337.2	1.60214
YKR089C	4.42991	4.5511	5370	5370	276.137	0.817902
YLL012W	5.67644	6.51849	38000	38000	683.175	0.80107
YLL015W	5.12413	3.22128	38000	38000	236.114	0.965936
YLL018C	15.0444	7.1158	16.9	270.4	5515.42	1.29235
YLL028W	2.87641	8.27654	38000	38000	632.913	1.38511
YLL041C	1.65249	11.0941	658	2632	123.536	0.373712
YLL052C	5.81199	2.69368	38000	38000	261.692	1.17283
YLL062C	2.07198	9.04949	0.38	0.38	329.581	1
YLR017W	10.5703	2.05318	132	132	359.814	1
YLR020C	1.97698	7.55786	38000	38000	192.022	0.823591
YLR028C	7.5982	7.20345	38000	38000	8843.61	5.73582
YLR038C	3.06243	8.35753	1500	24000	38.2629	0.075363
YLR043C	13.0793	6.96843	957	957	2635.33	0.790041
YLR044C	6.19594	792.63	12.42	6359.04	166862	0.0973956
YLR056W	9.30046	4.67142	38000	38000	3186.52	2.9897
YLR058C	5.1584	51.9345	640	640	15529.3	0.82932
YLR060W	15.9711	12.5246	603	603	13788.9	1.22264
YLR100W	7.63821	4.87739	1.2	38.4	1283.52	1.51572
YLR109W	10.671	186.552	957	957	411654	1.00696
YLR133W	6.04538	5.55127	2.55	2.55	609.202	0.835088
YLR134W	1.99572	20.2707	10.32	10.32	630.479	0.574349
YLR142W	3.01177	5.87467	29	29	286.292	1
YLR146C	2.03252	5.54289	32	32	154.827	1.03526
YLR153C	11.3364	40.0697	9400	9400	40028.6	0.97942
YLR180W	13.7835	40.1897	1.5	1.5	60945.3	1.10191
YLR201C	5.23117	3.49497	38000	38000	526.672	1.84038
YLR231C	7.41005	5.15392	16	16	8804.03	9.98664
YLR237W	1.2982	11.4265	38000	38000	391.203	1.56917
YLR240W	3.00639	2.94364	38000	38000	35.1498	0.360982
YLR258W	3.13061	14.4985	694	5552	1053.64	0.852635
YLR260W	1.6513	9.80488	38000	38000	225.952	0.82932
YLR295C	11.755	11.36	539	34496	4290.27	0.707107
YLR300W	6.17301	1.78013	29550	29550	137.283	1.07177
YLR328W	5.81292	4.51905	38000	38000	331.824	0.664343
YLR342W	1.95438	5.12306	0.55	0.55	230.486	1.84038
YLR354C	8.39542	27.427	22.9	366.4	12595	0.876606
YLR372W	14.6541	13.2283	38000	38000	7301.87	0.678302
YLR386W	5.39467	7.0082	38000	38000	317.268	0.358489
YLR395C	4.97342	7.1003	1500	24000	3602.76	4.50023
YLR410W	6.11127	5.9845	38	38	899.467	1.07923
YLR420W	6.77636	10.532	181.1	362.2	2158.23	0.920188
YLR432W	12.279	7.85253	24	48	3910.69	1.07177
YLR438W	3.01239	28.7188	4.3	550.4	7677.33	2.26577
YLR447C	10.0666	8.71954	38000	38000	15315.6	4.82323
YLR450W	4.45335	4.58587	38000	38000	170.964	0.496546
YML004C	5.77777	3.5263	6700	13400	446.972	1.32869
YML008C	6.62382	17.107	0.01083	11.0899	4823.98	1
YML022W	9.48199	6.24694	30	30	1391.88	0.806642
YML035C	4.79952	6.01798	38000	38000	703.015	1.19748
YML056C	10.1219	6.3686	24	24	2104.06	1.07177
YML059C	3.36782	6.63249	1975	1975	400.866	0.986233
YML070W	5.04083	15.2873	38000	38000	2346.49	0.870551
YML075C	4.46305	3.59991	0.023	0.023	233.685	0.986233
YML081C-A	2.14843	7.53686	539	34496	260.842	1
YML100W	6.96534	23.3682	24	24	9445.02	1.11729
YML106W	8.96765	7.1221	10.8	345.6	2313.03	1.18921
YML120C	5.45922	6.48447	550	4400	3667.53	4.59479
YML126C	11.7535	22.6402	4.6	9.2	23915.7	1.34723
YMR009W	8.16487	2.68988	260	260	329.476	0.888843
YMR011W	2.6809	10.2323	38000	38000	574.763	1
YMR015C	7.03121	7.81677	38000	38000	1558.36	1
YMR062C	2.0216	5.70917	38000	38000	873.116	5.61778
YMR083W	3.18694	3.67067	38000	38000	145.281	0.972655
YMR105C	3.26252	85.5808	95	760	41057.5	1.97247
YMR108W	6.12434	15.1329	121	968	4333.76	1.22264
YMR113W	5.68888	9.52109	38000	38000	2022.4	1.31039
YMR120C	8.30245	81.0319	38000	38000	149495	1.95884
YMR145C	5.46359	3.19545	500	500	370.329	1.39474
YMR165C	4.99285	3.66537	354	354	240.179	0.835088
YMR169C	4.17976	14.059	67.5	67.5	108.344	0.060371
YMR170C	5.09374	3.90021	67.5	34560	162.042	0.496546
YMR189W	3.80782	18.3317	899	1798	1673.45	0.707107
YMR205C	13.8077	43.3343	62	3968	47919	0.768438
YMR208W	4.44589	11.0972	28.5	57	8653.39	6.36429
YMR220W	3.82145	10.1317	10.2	326.4	1589.33	1.68179
YMR226C	3.1254	7.92954	38000	38000	488.487	1.01396
YMR241W	5.1659	12.7415	38000	38000	2104.89	1
YMR246W	13.4589	10.6236	1.2	1.2	5163	0.768438
YMR250W	1.92551	8.21238	75.41	75.41	374.441	1.46409
YMR256C	5.62494	6.75653	1500	24000	1080.21	1.21419
YMR261C	5.85707	10.0877	24	24	1229.91	0.697372
YMR267W	4.88297	6.09737	260	33280	482.248	0.784584
YMR271C	1.70672	6.48876	10.8	10.8	301.952	2.01391
YMR272C	8.6945	2.88761	38000	38000	680.4	1.49485
YMR278W	8.28765	4.7598	173	173	112.087	0.121582
YMR296C	7.69861	3.96536	1.15	9.2	994.606	1.60214
YMR300C	6.42968	13.8775	38000	38000	17704.2	5.31474
YMR313C	4.65987	9.89184	5370	5370	1796.26	1.47427
YMR318C	9.0984	7.48463	11920	11920	797.136	0.371131
YNL037C	7.89966	8.05807	124	3968	2659.2	1.36604
YNL071W	4.26947	6.41645	899	28768	509.352	0.933033
YNL104C	8.39736	8.29402	13.79	882.56	1546.22	0.692555
YNL106C	2.44413	7.07747	38000	38000	406.944	1.43396
YNL130C	7.97922	4.21771	38000	38000	805.849	1.11729
YNL141W	7.16663	5.7747	5.5	5.5	1496.1	1.49485
YNL169C	3.3608	6.78346	38000	38000	419.686	1
YNL220W	11.2203	7.39553	6.08	24.32	23996.2	8.28212
YNL241C	7.05446	11.6066	8000	8000	21041.1	7.26015
YNL247W	7.92515	4.68433	22.6	45.2	985.893	1.17283
YNL256W	3.70209	2.45944	38000	38000	74.9164	0.752623
YNL267W	1.8457	5.97479	2.77	2.77	146.942	1
YNL268W	5.96881	4.62885	38000	38000	403.14	0.747425
YNL277W	2.80207	5.90276	122	3904	271.045	1.04247
YNL316C	8.64139	2.63831	38000	38000	334.084	0.852635
YNR001C	3.8732	16.3435	2100	2100	5244.68	2.58471
YNR012W	4.23334	3.38383	3.2	3.2	110.447	0.554785
YNR013C	4.68793	3.06145	38000	38000	172.337	0.870551
YNR016C	6.31549	34.1793	30.1	1926.4	9330.97	0.707107
YNR033W	2.08745	8.54821	0.79	0.79	393.858	1.29235
YNR043W	8.35703	7.56564	4.9	627.2	595.343	0.309927
YNR050C	7.21383	7.6431	38000	38000	3021.17	1.93187
YNR067C	2.30944	6.10566	1233	1233	198.229	0.952638
YOL020W	4.54917	3.35174	38000	38000	342.181	1.56917
YOL049W	3.28354	5.23111	38000	38000	232.453	0.858565
YOL052C	8.8934	3.90289	6	6	420.607	0.558644
YOL055C	1.22373	77.2526	0.43	0.43	2684.69	0.594604
YOL058W	3.20996	16.3987	38000	38000	1296.15	0.835088
YOL059W	9.77265	6.73079	19000	19000	1569.83	0.773782
YOL061W	8.11017	4.99059	60.68	3883.52	599.548	0.624165
YOL064C	13.9865	4.8733	11	22	9333.16	4.40762
YOL066C	4.46152	3.65145	38000	38000	242.127	1
YOL097C	14.993	4.7545	419	419	3458.54	1.52626
YOL103W	4.40295	2.07437	38000	38000	97.0964	0.986233
YOL126C	5.60982	7.95504	8570	34280	1368.26	1.19748
YOL136C	2.10218	4.77339	53	53	77.0082	0.619854
YOL140W	3.00874	3.839	2.45	20070.4	66.8847	0.45376
YOL143C	2.85821	11.3002	0.076	77.824	622.612	0.846745
YOL151W	7.69086	3.70035	113	113	268.806	0.482968
YOR065W	3.30797	12.2605	1500	24000	786.654	0.76313
YOR074C	9.61003	4.56728	1.2	38.4	689.143	0.63728
YOR081C	6.30912	3.78547	5370	5370	195.743	0.456916
YOR095C	3.88792	5.14097	38000	38000	426.568	1.26576
YOR108W	7.6008	5.52634	7.28	7.28	450.637	0.441351
YOR109W	4.32291	6.26926	38000	38000	521.592	0.972655
YOR120W	2.34634	6.68351	38000	38000	233.375	0.952638
YOR128C	5.01758	9.89919	77	2464	407.385	0.29937
YOR136W	1.7307	24.6408	124	3968	1130.89	0.926588
YOR142W	4.74416	6.32854	44.73	715.68	673.578	1.07923
YOR163W	7.84281	4.96784	0.8	0.8	2012.24	2.21914
YOR168W	13.4846	9.65619	38000	38000	4717.23	0.812252
YOR171C	3.02113	7.56821	38000	38000	946.719	2.21914
YOR176W	4.77816	5.14056	0.267	0.267	794.502	1.7411
YOR184W	9.71743	11.6937	2.49	1274.88	2232.96	0.469761
YOR209C	9.82171	4.42672	38000	38000	1602.46	1.50525
YOR236W	12.6024	2.3099	11.5	46	597.065	1.05702
YOR270C	11.6621	23.1602	38000	38000	10437.9	0.574349
YOR273C	5.41779	6.96761	38000	38000	641.667	0.726986
YOR303W	5.57657	5.48413	4	4	2778.07	4.37717
YOR311C	2.94318	7.41332	38000	38000	558.742	1.40444
YOR317W	5.616	16.5154	1.2	1.2	7865.73	2.20381
YOR323C	3.0098	6.66918	38000	38000	190.668	0.547147
YOR332W	12.4588	20.0537	38000	38000	12341.4	0.768438
YOR335C	14.0095	19.0249	84	84	25200.4	1.42405
YOR347C	3.13978	6.70409	232	232	900.538	2.41162
YOR360C	3.84451	11.7494	21	21	1045.25	0.870551
YOR374W	7.29248	14.1395	7.7	246.4	4113.73	0.993092
YOR375C	6.07882	42.3694	37.3	37.3	15803.8	0.907519
YOR377W	3.17753	5.45714	3890	3890	305.98	1.10957
YPL028W	12.9267	10.214	1000	1000	11400.9	1.91853
YPL057C	2.81748	6.12747	38000	38000	312.49	1.12506
YPL059W	5.23955	6.91544	957	957	966.832	1.16473
YPL061W	18.9026	69.1327	4.52	36.16	251694	1.20581
YPL069C	5.72061	3.23959	38000	38000	129.983	0.447513
YPL078C	6.05213	33.2793	539	34496	10485.1	0.882703
YPL087W	5.3982	2.72436	38000	38000	257.526	1.26576
YPL091W	7.66207	6.37173	957	957	1774.26	1.37554
YPL111W	6.28959	12.8943	350	350	3124.05	1.08673
YPL117C	13.0998	4.84079	29900	29900	1616.75	0.852635
YPL160W	15.1498	21.2916	5	40	31796.4	1.33793
YPL188W	6.85579	3.53966	16.1	16.1	393.857	0.90125
YPL206C	10.397	1.26762	38000	38000	179.973	1.08673
YPL214C	3.69041	6.14468	38000	38000	314.598	0.76313
YPL231W	15.0321	12.1808	38000	38000	4656.18	0.473029
YPL234C	8.30881	4.61389	38000	38000	805.697	0.913831
YPL252C	8.20316	2.98917	38000	38000	471.524	1.07177
YPL262W	1.6492	12.8398	1150	36800	735.765	1.77769
YPL265W	8.71065	3.09417	38000	38000	248.91	0.48971
YPL271W	12.3561	11.5957	539	34496	13994.3	2.07053
YPL273W	11.1613	5.69189	0.38	0.38	1168.79	0.61132
YPL274W	4.69713	5.92965	38000	38000	460.873	0.82932
YPR001W	3.71545	2.73922	167	167	356.265	3.01049
YPR033C	12.3208	5.64005	40	160	2482	1.13288
YPR035W	10.7666	40.9912	3	384	75632.4	1.93187
YPR036W	13.6664	10.4771	38000	38000	13002.5	1.93187
YPR060C	6.64716	4.62094	361	5776	388.962	0.615572
YPR062W	5.91684	4.09003	170	170	1088.65	2.47942
YPR069C	11.9818	4.86607	22.7	22.7	3651.83	2.18859
YPR074C	8.0014	112.254	69	69	323069	2.69447
YPR081C	2.41521	7.05269	0.15	0.15	500.225	1.8025
YPR113W	7.61647	2.56585	38000	38000	245.039	0.790041
YPR140W	2.73728	7.72003	38000	38000	595.078	1.55833
YPR145W	5.71147	31.6966	1.1	35.2	20339	2.01391
YPR156C	5.44619	5.75199	38000	38000	823.839	1.24833
YPR160W	2.58791	32.667	312	312	2137.36	0.641713
YPR183W	8.8085	4.81948	70.9	18150.4	356.872	0.346277
YPR184W	1.74891	7.47329	2570	2570	164.749	0.852635
YER061C	3.35453	5.05426	551	551	321.412	1.21419
YHR067W	1.79281	7.31591	38000	38000	264.26	1.36604
YKL055C	8.41213	1.82935	344.7	344.7	282.665	1.32869
YMR207C	2.63741	6.08021	30.1	30.1	1100.47	4.40762
YOR221C	6.93974	3.94746	1.2	1.2	527.418	1

## Sheet: Table 4 
				Kcat Selection
SystematicName	GeneName	A	B	Replica_1	Replica_2	Replica_3	Replica_4	Replica_5	Replica_6	Replica_7	Replica_8	Replica_9	Replica_10
YAL012W	CYS3	11.5659	12.8328	38000	1.81	1.81	38000	1.81	1.81	1.81	1.81	1.81	38000
YAL038W	CDC19	13.0135	41.2226	38000	38000	38000	38000	38000	38000	38000	38000	38000	38000
YAL044C	unknown	3.9189	17.7843	899	38000	38000	38000	899	38000	38000	38000	38000	38000
YAL054C	ACS1	5.58266	1.56114	9400	9400	38000	9400	38000	38000	38000	9400	9400	38000
YAL060W	BDH1	11.3679	9.17802	38000	38000	38000	38000	38000	38000	38000	38000	38000	38000
YAR015W	ADE1	3.80839	30.7136	38000	38000	38000	38000	38000	38000	38000	38000	38000	38000
YBL011W	SCT1	5.9793	2.39439	38000	38000	38000	38000	38000	38000	38000	38000	38000	38000
YBL015W	ACH1	1.81647	6.39451	38000	38000	38000	38000	38000	38000	38000	38000	38000	38000
YBL033C	RIB1	7.78478	6.01926	38000	38000	38000	38000	432	38000	38000	38000	38000	432
YBL039C	URA7	6.69433	9.58284	13.7	38000	13.7	38000	13.7	13.7	38000	38000	13.7	13.7
YBL042C	unknown	3.77321	4.21046	38000	38000	38000	38000	38000	38000	38000	38000	38000	38000
YBL045C	unknown	5.4207	3.03596	38000	38000	38000	38000	38000	38000	38000	38000	38000	38000
YBL064C	PRX1	7.73373	3.89123	957	38000	957	38000	957	957	38000	38000	38000	38000
YBL068W	PRS4	5.15105	4.35171	38000	60.68	38000	38000	38000	60.68	60.68	60.68	38000	60.68
YBL076C	ILS1	12.351	21.0143	104	104	38000	104	104	104	38000	104	38000	38000
YBL098W	BNA4	4.06646	3.68154	4.9	38000	38000	4.9	38000	38000	4.9	38000	38000	38000
YBL099W	unknown	4.80317	21.7424	38000	38000	38000	38000	38000	38000	38000	38000	38000	38000
YBR002C	RER2	6.45789	3.29756	38000	38000	38000	38000	38000	38000	38000	38000	38000	38000
YBR006W	UGA2	3.72819	7.55843	56	38000	56	38000	56	56	56	38000	56	38000
YBR011C	IPP1	10.1307	9.16666	38000	38000	38000	38000	38000	38000	38000	38000	38000	38000
YBR023C	CHS3	2.89063	5.40323	38000	38000	38000	38000	38000	38000	38000	38000	38000	38000
YBR039W	unknown	1.41042	38.9838	38000	38000	38000	38000	38000	38000	38000	38000	38000	38000
YBR058C-A	unknown	6.09341	3.8671	38000	1.15	38000	1.15	38000	1.15	38000	1.15	38000	38000
YBR068C	unknown	9.42584	7.14833	38000	38000	38000	38000	38000	38000	38000	38000	38000	38000
YBR069C	unknown	4.03252	5.01172	38000	38000	38000	38000	38000	38000	38000	38000	38000	38000
YBR084W	MIS1	2.55023	7.47731	38000	38000	38000	38000	38000	38000	38000	38000	38000	38000
YBR093C	PHO5	2.41408	5.78512	38000	38000	38000	38000	38000	38000	38000	38000	38000	38000
YBR115C	LYS2	7.30941	7.99312	38000	11.2	38000	38000	11.2	38000	11.2	11.2	38000	38000
YBR117C	TKL2	4.73499	3.80965	38000	38000	38000	38000	38000	69	38000	38000	38000	69
YBR121C	GRS1	15.2991	14.1623	38000	38000	38000	38000	38000	38000	38000	0.73	38000	38000
YBR126C	TPS1	10.0714	35.3428	38000	24	24	38000	24	38000	38000	24	24	38000
YBR127C	unknown	13.8368	12.7482	38000	38000	38000	38000	38000	38000	38000	38000	38000	38000
YBR132C	unknown	4.51303	6.62019	38000	38000	38000	38000	38000	38000	38000	38000	38000	38000
YBR145W	ADH5	2.58684	4.03226	38000	38000	38000	38000	895.4	895.4	38000	895.4	895.4	895.4
YBR149W	ARA1	3.72182	15.8476	38000	38000	38000	38000	38000	38000	38000	38000	38000	38000
YBR159W	IFA38	5.61738	4.98099	38000	38000	38000	38000	38000	38000	38000	38000	38000	38000
YBR161W	CSH1	3.70453	3.05544	38000	38000	38000	38000	38000	38000	38000	38000	38000	38000
YBR166C	TYR1	3.73461	7.10211	38000	38000	38000	38000	38000	38000	38000	38000	38000	38000
YBR196C	PGI1	20.3618	45.2867	38000	3330	3330	38000	3330	3330	3330	38000	3330	38000
YBR208C	DUR1_2	2.17004	4.50884	38000	210.8	38000	210.8	38000	210.8	210.8	38000	210.8	210.8
YBR218C	PYC2	7.53008	6.99104	38000	60	60	60	38000	60	38000	60	38000	60
YBR221C	PDB1	4.08697	5.72331	38000	38000	899	899	899	38000	899	899	899	899
YBR244W	GPX2	6.33929	5.78748	38000	38000	670	670	38000	38000	38000	38000	38000	38000
YBR248C	HIS7	10.0681	11.8798	38000	38000	38000	38000	38000	38000	38000	38000	38000	38000
YBR249C	ARO4	12.8968	14.3929	122	38000	122	122	38000	122	38000	122	38000	38000
YBR252W	DUT1	6.64855	3.23827	9.6	9.6	9.6	38000	38000	38000	38000	9.6	38000	9.6
YBR263W	SHM1	5.50146	4.85645	640	640	640	38000	640	640	640	38000	38000	640
YBR265W	TSC10	1.14003	13.2631	38000	38000	38000	38000	38000	38000	38000	38000	38000	38000
YBR296C	unknown	2.22013	4.51754	38000	38000	38000	38000	38000	38000	38000	38000	38000	38000
YCL009C	unknown	2.86869	18.0529	121	38000	121	121	121	121	38000	121	38000	38000
YCL025C	unknown	2.12267	13.8547	38000	38000	38000	38000	38000	38000	38000	38000	38000	38000
YCL030C	HIS4	7.96575	87.9672	38000	38000	38000	38000	38000	38000	38000	38000	38000	38000
YCL035C	unknown	4.55391	13.2194	957	38000	38000	957	957	957	957	38000	38000	38000
YCL040W	GLK1	3.50671	20.1228	1492	1492	38000	1492	38000	1492	38000	38000	38000	38000
YCL050C	APA1	11.5004	7.06298	96	96	38000	96	96	38000	96	96	96	38000
YCL064C	CHA1	2.94346	5.45492	38000	38000	38000	38000	287	38000	287	287	287	287
YCR005C	CIT2	3.83604	5.18434	38000	38000	38000	38000	11.2	38000	11.2	11.2	11.2	38000
YCR012W	PGK1	13.9148	234.584	963.1	38000	963.1	38000	38000	38000	38000	963.1	38000	963.1
YCR024C-A	unknown	10.7845	29.0556	38000	38000	38000	38000	38000	38000	38000	38000	38000	38000
YCR034W	ELO2	12.6487	7.71839	38000	38000	38000	38000	38000	38000	38000	38000	38000	38000
YCR036W	RBK1	4.50927	7.57818	47.81	38000	38000	47.81	47.81	47.81	47.81	38000	47.81	38000
YCR053W	THR4	20	17.3802	4080	4080	38000	4080	38000	38000	38000	4080	38000	4080
YCR083W	unknown	2.77665	5.77972	957	957	38000	957	957	957	957	957	38000	957
YDL015C	TSC13	7.88053	5.18216	38000	38000	38000	38000	38000	38000	38000	38000	38000	38000
YDL022W	GPD1	8.36362	51.871	38000	19000	19000	38000	19000	38000	38000	19000	19000	38000
YDL045C	FAD1	6.89439	1.83336	38000	38000	0.33	38000	38000	38000	0.33	38000	38000	0.33
YDL052C	SLC1	11.2967	6.2707	38000	38000	38000	38000	38000	38000	38000	38000	38000	38000
YDL055C	PSA1	30.3654	46.4398	195.9	38000	195.9	195.9	38000	38000	195.9	195.9	195.9	38000
YDL066W	IDP1	5.72491	9.84109	38000	38000	38000	38000	38000	38000	38000	38000	38000	38000
YDL067C	NA	1.72076	6.20956	38000	38000	38000	38000	38000	38000	38000	38000	38000	38000
YDL078C	MDH3	8.75756	3.98946	38000	38000	38000	8570	38000	38000	8570	38000	38000	38000
YDL080C	THI3	2.38392	10.8351	38000	38000	38000	38000	38000	38000	38000	38000	38000	38000
YDL095W	PMT1	6.12123	3.4085	38000	38000	38000	38000	38000	38000	38000	38000	38000	38000
YDL100C	GET3	9.02924	4.86475	38000	38000	38000	38000	38000	38000	38000	38000	38000	38000
YDL103C	QRI1	10.1782	4.06087	38000	15.4	15.4	38000	15.4	15.4	38000	15.4	15.4	38000
YDL131W	LYS21	8.78845	18.7911	38000	38000	38000	38000	38000	38000	38000	38000	38000	38000
YDL141W	BPL1	3.98927	7.9588	38000	38000	38000	38000	38000	38000	38000	38000	38000	38000
YDL168W	SFA1	3.73223	6.56139	895.4	38000	895.4	895.4	38000	895.4	38000	38000	895.4	38000
YDL171C	GLT1	7.63418	9.05011	70	70	38000	70	70	70	70	38000	38000	38000
YDL174C	DLD1	2.95656	3.19946	38000	1500	1500	38000	38000	1500	38000	38000	38000	1500
YDL178W	DLD2	2.55166	8.33437	1500	1500	1500	38000	38000	38000	38000	38000	38000	1500
YDL182W	LYS20	5.36482	7.32588	38000	38000	38000	38000	38000	38000	38000	38000	38000	38000
YDL185W	VMA1	12.3698	43.2972	38000	38000	38000	38000	38000	38000	38000	38000	38000	38000
YDL205C	HEM3	9.28238	3.42133	0.25	0.25	0.25	38000	38000	38000	38000	0.25	0.25	38000
YDL215C	GDH2	2.67711	9.03256	38000	435	38000	435	435	435	38000	38000	38000	435
YDL238C	GUD1	4.35512	2.01346	649	649	649	38000	38000	38000	38000	649	38000	649
YDR001C	NTH1	4.59459	6.34582	38000	730	38000	38000	730	38000	730	38000	730	730
YDR017C	KCS1	5.27296	3.90972	38000	0.03	0.03	38000	38000	0.03	0.03	38000	0.03	38000
YDR019C	GCV1	7.04339	10.4127	38000	38000	38000	38000	38000	899	899	38000	38000	38000
YDR023W	SES1	14.1694	15.3941	38000	3.8	38000	38000	3.8	3.8	38000	3.8	38000	3.8
YDR035W	ARO3	10.2793	4.93723	122	122	38000	122	122	122	122	38000	38000	122
YDR044W	HEM13	10.4884	3.07074	0.1317	0.1317	0.1317	0.1317	38000	0.1317	0.1317	0.1317	0.1317	0.1317
YDR046C	unknown	4.54149	8.37697	38000	38000	38000	38000	38000	38000	38000	38000	38000	38000
YDR047W	HEM12	5.98744	3.91541	38000	0.425	0.425	0.425	38000	38000	38000	38000	0.425	38000
YDR050C	TPI1	6.50208	32.8655	16700	16700	38000	38000	16700	38000	38000	16700	16700	38000
YDR062W	LCB2	5.5349	3.66527	1.15	38000	38000	1.15	1.15	38000	1.15	38000	38000	38000
YDR074W	TPS2	4.5509	30.7145	24	24	38000	24	38000	38000	38000	24	24	38000
YDR098C	unknown	4.21042	6.18979	957	38000	957	38000	957	38000	957	38000	38000	38000
YDR127W	ARO1	9.99158	9.07577	38000	25000	25000	25000	38000	38000	25000	25000	38000	25000
YDR135C	unknown	5.18266	6.88258	38000	38000	38000	38000	38000	38000	38000	38000	38000	38000
YDR147W	EKI1	2.48273	9.62612	38000	12.9	12.9	12.9	12.9	12.9	12.9	12.9	38000	38000
YDR148C	KGD2	3.02545	8.68305	899	899	899	38000	899	899	38000	38000	38000	899
YDR158W	HOM2	8.17538	5.43699	38000	330	38000	330	38000	38000	38000	38000	330	330
YDR178W	unknown	2.63706	5.25364	38000	658	38000	38000	658	38000	658	38000	38000	658
YDR196C	CAB5	8.44264	2.8073	38000	38000	0.067	38000	38000	0.067	0.067	0.067	38000	38000
YDR226W	ADK1	13.8253	22.2216	879.5	879.5	38000	38000	879.5	879.5	38000	38000	879.5	879.5
YDR232W	HEM1	2.66659	6.23997	1.35	38000	38000	1.35	38000	38000	1.35	38000	1.35	38000
YDR236C	FMN1	8.23726	1.73912	7.12	7.12	38000	38000	7.12	7.12	38000	38000	38000	38000
YDR261C	EXG2	1.61361	11.8994	29550	38000	38000	29550	38000	38000	38000	38000	29550	29550
YDR272W	GLO2	5.63588	8.1382	38000	38000	38000	38000	38000	38000	38000	38000	605	38000
YDR297W	SUR2	6.96121	6.27439	38000	38000	38000	38000	38000	38000	38000	38000	38000	38000
YDR298C	unknown	5.88939	27.5429	38000	38000	38000	38000	38000	38000	539	38000	38000	38000
YDR300C	PRO1	11.0873	5.33945	38000	38000	38000	38000	38000	38000	38000	38000	38000	38000
YDR305C	HNT2	9.42544	2.22929	4.4	4.4	4.4	4.4	38000	4.4	4.4	4.4	38000	38000
YDR343C	unknown	6.28764	15.9327	38000	38000	38000	38000	38000	38000	38000	38000	38000	38000
YDR345C	unknown	8.82035	16.3033	38000	38000	38000	38000	38000	38000	38000	38000	38000	38000
YDR353W	TRR1	14.8975	13.4861	38000	38000	957	957	38000	38000	38000	957	38000	957
YDR354W	TRP4	5.00177	3.3716	38000	38000	38000	69	38000	38000	38000	38000	38000	69
YDR367W	unknown	4.23684	6.45011	38000	38000	38000	38000	38000	38000	38000	38000	38000	38000
YDR368W	unknown	9.49171	4.63422	38000	38000	38000	38000	38000	38000	38000	38000	38000	38000
YDR373W	unknown	2.83347	4.86894	38000	2.77	2.77	2.77	38000	38000	38000	38000	2.77	2.77
YDR377W	unknown	5.17639	2.46602	38000	38000	38000	38000	38000	38000	38000	38000	38000	38000
YDR380W	ARO10	2.58864	5.4222	20	38000	20	38000	38000	20	38000	38000	38000	20
YDR384C	unknown	8.3193	2.32	38000	38000	38000	38000	38000	38000	38000	38000	38000	38000
YDR399W	HPT1	9.61424	7.7214	90	90	38000	38000	38000	90	38000	38000	38000	90
YDR400W	URH1	6.05735	5.18409	132	132	38000	38000	38000	38000	38000	132	132	132
YDR408C	ADE8	10.404	6.78067	7.5	7.5	7.5	38000	7.5	7.5	38000	38000	7.5	38000
YDR453C	TSA2	4.38359	4.97324	38000	38000	38000	957	38000	957	38000	957	38000	38000
YDR454C	GUK1	14.3709	5.04679	38000	38000	394	394	38000	38000	394	38000	38000	394
YDR487C	RIB3	4.84383	10.3079	38000	38000	38000	38000	38000	38000	38000	38000	38000	38000
YDR497C	unknown	5.38406	9.31058	38000	38000	38000	38000	38000	38000	38000	38000	38000	38000
YDR502C	SAM2	15.9963	26.2282	38000	38000	38000	38000	1.5	38000	1.5	1.5	38000	38000
YDR508C	unknown	8.88211	11.3419	38000	38000	38000	38000	38000	38000	38000	38000	38000	38000
YDR513W	unknown	2.59161	4.17457	957	38000	957	38000	38000	38000	38000	38000	957	957
YDR529C	unknown	4.52911	16.9314	1500	1500	1500	38000	38000	38000	1500	38000	38000	38000
YDR530C	APA2	18.2447	1.22264	96	96	96	38000	96	96	96	38000	96	96
YDR531W	CAB1	6.87524	2.75189	2.12	2.12	38000	2.12	2.12	2.12	2.12	38000	2.12	2.12
YEL017C-A	unknown	11.5392	26.8734	38000	38000	38000	38000	38000	38000	38000	38000	38000	38000
YEL024W	RIP1	4.08222	3.06789	38000	38000	38000	38000	38000	38000	38000	38000	38000	38000
YEL027W	unknown	5.41205	2.85004	38000	38000	38000	38000	38000	38000	38000	38000	38000	38000
YEL029C	BUD16	2.49183	7.67952	0.48	0.48	0.48	38000	38000	0.48	38000	0.48	0.48	38000
YEL038W	UTR4	4.74305	4.50829	38000	260	38000	260	38000	260	38000	38000	260	38000
YEL046C	GLY1	12.8788	29.7277	43	43	38000	38000	43	38000	43	38000	43	43
YEL047C	FRD1	8.63235	11.5104	38000	658	38000	658	658	38000	658	658	658	38000
YEL051W	unknown	10.1921	9.83786	38000	38000	38000	38000	38000	38000	38000	38000	38000	38000
YEL058W	PCM1	4.90851	14.6561	38000	2.94	2.94	38000	2.94	38000	2.94	2.94	38000	2.94
YEL063C	unknown	3.518	5.26601	38000	38000	38000	38000	38000	38000	38000	38000	38000	38000
YEL071W	DLD3	8.4976	15.3361	38000	38000	1500	38000	38000	1500	1500	38000	1500	1500
YER003C	PMI40	7.81283	8.76565	38000	20	20	38000	20	38000	38000	20	20	20
YER014W	HEM14	2.03037	5.44208	6	6	38000	38000	6	6	6	38000	6	6
YER023W	PRO3	9.24596	6.07814	38000	38000	55	55	38000	55	38000	55	55	55
YER037W	unknown	7.6826	2.70739	38000	38000	38000	38000	38000	38000	38000	38000	38000	38000
YER043C	SAH1	21.3354	17.6144	6666	6666	6666	38000	38000	6666	6666	6666	38000	6666
YER052C	HOM3	9.08884	5.48265	38000	38000	38000	49.3	49.3	38000	49.3	38000	38000	49.3
YER053C	unknown	2.48392	4.35386	38000	38000	38000	38000	38000	38000	38000	38000	38000	38000
YER056C	unknown	7.4777	8.19141	38000	38000	38000	38000	38000	38000	38000	38000	38000	38000
YER061C	CEM1	3.35453	5.05426	38000	38000	551	38000	551	551	38000	551	551	551
YER062C	GPP2	3.38495	35.2123	38000	833	833	38000	833	38000	38000	833	833	833
YER069W	ARG5_6	4.97883	2.9131	38000	38000	38000	38000	38000	38000	38000	38000	38000	38000
YER070W	RNR1	3.5348	516.305	38000	38000	38000	38000	38000	38000	38000	38000	38000	38000
YER073W	ALD5	9.25402	5.8252	7.7	38000	38000	7.7	7.7	7.7	38000	7.7	7.7	38000
YER086W	ILV1	3.72134	7.87688	287	38000	287	38000	287	38000	287	38000	287	287
YER090W	TRP2	9.61152	5.51631	38000	38000	38000	38000	383	383	383	38000	383	38000
YER091C	MET6	7.33243	234.344	0.6	0.6	38000	38000	0.6	38000	38000	0.6	38000	0.6
YER099C	PRS2	11.1437	2.78427	38000	38000	38000	38000	38000	38000	38000	38000	38000	38000
YER152C	unknown	9.88681	2.8303	38000	38000	38000	38000	38000	38000	38000	38000	38000	38000
YER174C	unknown	7.79005	2.42368	957	957	38000	957	38000	957	38000	957	957	957
YER178W	PDA1	8.40698	19.9139	899	899	899	899	38000	38000	899	38000	38000	38000
YFL017C	GNA1	2.70146	4.53076	38000	38	38000	38	38000	38	38	38000	38	38
YFL018C	LPD1	8.23067	10.6789	899	38000	899	899	899	38000	38000	899	38000	899
YFL030W	AGX1	1.46028	10.6454	38000	38000	38000	38000	38000	38000	38000	38000	38000	38000
YFR015C	GSY1	3.03171	9.63959	694	38000	694	38000	694	694	38000	38000	694	38000
YFR025C	HIS2	8.13059	2.42329	38000	38000	38000	2140	2140	2140	2140	2140	38000	2140
YFR033C	unknown	4.58827	7.37193	38000	38000	38000	38000	38000	38000	38000	38000	38000	38000
YFR047C	BNA6	3.17065	4.11401	38000	38000	38000	1	1	38000	38000	1	38000	1
YFR053C	HXK1	4.35524	189.084	200	38000	200	200	200	38000	38000	200	200	200
YGL001C	ERG26	2.50952	8.16797	38000	38000	38000	38000	38000	38000	38000	38000	38000	38000
YGL008C	PMA1	6.49985	21.417	38000	56.7	38000	38000	56.7	38000	56.7	56.7	56.7	38000
YGL009C	LEU1	7.23985	34.2462	38000	38000	38000	38000	38000	38000	38000	38000	38000	38000
YGL012W	ERG4	5.69525	1.87562	38000	38000	38000	38000	38000	38000	38000	38000	38000	38000
YGL026C	TRP5	14.0277	7.68506	38000	38000	38000	38000	38000	38000	38000	38000	38000	38000
YGL037C	PNC1	7.13745	19.3588	38000	38000	38000	38000	3.8	3.8	38000	38000	3.8	3.8
YGL040C	HEM2	8.01618	4.5957	16.1	16.1	16.1	38000	16.1	16.1	38000	38000	16.1	38000
YGL055W	OLE1	6.59376	2.01208	38000	38000	38000	38000	38000	38000	38000	38000	38000	38000
YGL062W	PYC1	6.73708	8.23157	89.79	89.79	89.79	89.79	38000	38000	38000	89.79	38000	89.79
YGL067W	NPY1	6.79578	2.88185	0.0025	0.0025	38000	0.0025	38000	38000	38000	0.0025	38000	0.0025
YGL077C	unknown	8.72681	7.41197	38000	38000	38000	38000	38000	38000	38000	38000	38000	38000
YGL080W	unknown	5.87721	2.60889	38000	38000	38000	38000	38000	38000	38000	38000	38000	38000
YGL084C	unknown	5.38581	2.35883	38000	38000	38000	38000	38000	38000	38000	38000	38000	38000
YGL119W	COQ8	3.95425	5.56692	38000	38000	38000	38000	38000	38000	38000	38000	38000	38000
YGL148W	ARO2	9.28062	3.89651	38000	38000	38000	33	38000	33	33	33	38000	33
YGL184C	STR3	2.68283	7.95646	38000	1.27	38000	38000	38000	38000	38000	1.27	1.27	38000
YGL186C	unknown	2.04215	6.9365	38000	38000	38000	38000	38000	38000	38000	38000	38000	38000
YGL187C	COX4	1.44852	27.6727	38000	1500	1500	1500	1500	1500	1500	38000	1500	1500
YGL202W	ARO8	15.0612	9.80321	38000	38000	1200	1200	38000	1200	1200	1200	38000	1200
YGL234W	ADE5_7	5.15514	20.2839	38000	38000	38000	38000	38000	38000	38000	38000	38000	38000
YGL245W	GUS1	16.8669	12.5993	38000	38000	38000	38000	38000	38000	38000	38000	38000	38000
YGL253W	HXK2	12.0127	86.8703	38000	200	200	38000	38000	38000	200	38000	200	38000
YGR007W	ECT1	3.75727	5.97637	4.1	4.1	4.1	4.1	38000	38000	4.1	4.1	38000	4.1
YGR010W	NMA2	4.21789	8.29604	38000	38000	38000	38000	38000	38000	38000	38000	38000	38000
YGR019W	UGA1	2.4451	22.6307	47.4	38000	38000	38000	38000	47.4	38000	47.4	38000	47.4
YGR020C	unknown	5.15041	2.92925	38000	38000	38000	38000	38000	38000	38000	38000	38000	38000
YGR055W	unknown	4.98038	18.6576	38000	38000	38000	38000	38000	38000	38000	38000	38000	38000
YGR060W	ERG25	13.8645	8.53232	38000	38000	38000	38000	38000	38000	38000	38000	38000	38000
YGR061C	ADE6	9.43724	18.4891	5	38000	38000	38000	38000	38000	5	38000	5	38000
YGR087C	PDC6	2.74628	10.5044	9.21	9.21	9.21	9.21	38000	9.21	38000	9.21	38000	38000
YGR094W	VAS1	11.8982	11.3946	38000	38000	38000	38000	38000	38000	38000	38000	38000	38000
YGR124W	ASN2	12.5452	12.1899	1.1	38000	38000	1.1	38000	38000	38000	38000	38000	1.1
YGR138C	unknown	4.77035	5.62755	38000	38000	38000	38000	38000	38000	38000	38000	38000	38000
YGR155W	CYS4	11.8272	22.3855	38000	38000	17	38000	38000	38000	38000	38000	17	38000
YGR157W	CHO2	6.7693	4.91096	38000	38000	38000	38000	38000	38000	38000	38000	38000	38000
YGR175C	ERG1	10.7599	7.99942	38000	38000	38000	38000	38000	38000	38000	38000	38000	38000
YGR177C	ATF2	2.79616	3.80213	3890	38000	3890	38000	38000	38000	38000	3890	38000	3890
YGR180C	RNR4	14.6616	37.2103	38000	38000	38000	38000	38000	38000	38000	38000	38000	38000
YGR183C	unknown	2.73869	7.36193	38000	38000	38000	38000	38000	38000	38000	38000	38000	38000
YGR185C	TYS1	13.456	9.08949	38000	38000	38000	38000	38000	38000	38000	38000	38000	38000
YGR191W	unknown	6.14612	6.53975	38000	38000	38000	38000	38000	38000	38000	38000	38000	38000
YGR192C	TDH3	16.2298	289.975	38000	16.7	38000	38000	16.7	16.7	38000	38000	16.7	16.7
YGR193C	unknown	4.24101	3.12154	38000	38000	38000	899	899	899	899	899	899	899
YGR194C	XKS1	3.04467	4.69686	0.64	38000	0.64	0.64	38000	38000	0.64	0.64	38000	38000
YGR202C	PCT1	8.2833	1.98585	38000	31.3	38000	31.3	38000	31.3	31.3	38000	31.3	38000
YGR204W	ADE3	10.6215	24.2661	38000	38000	38000	38000	38000	38000	38000	38000	38000	38000
YGR208W	SER2	9.13348	6.42026	804	38000	38000	804	38000	804	804	38000	804	804
YGR209C	unknown	7.11629	29.694	957	957	38000	38000	38000	957	957	957	38000	957
YGR240C	PFK1	15.0262	45.5049	38000	38000	38000	38000	38000	38000	38000	38000	38000	38000
YGR244C	LSC2	6.41161	9.58123	44.73	38000	44.73	38000	44.73	38000	44.73	44.73	38000	38000
YGR248W	SOL4	3.84677	9.89732	38000	38000	38000	38000	38000	38000	38000	38000	38000	38000
YGR254W	ENO1	1.10713	1327.33	38000	78	78	38000	38000	78	38000	78	78	78
YGR255C	COQ6	6.5334	6.67231	38000	38000	38000	38000	38000	38000	38000	38000	38000	38000
YGR256W	GND2	2.24147	4.1118	98	38000	38000	38000	38000	38000	38000	98	98	98
YGR260W	unknown	6.77413	9.67015	38000	38000	38000	38000	38000	38000	38000	38000	38000	38000
YGR267C	FOL2	5.29651	5.67958	0.0035	38000	0.0035	0.0035	38000	0.0035	38000	38000	38000	0.0035
YGR277C	CAB4	6.54468	3.24447	38000	4.853	38000	4.853	38000	38000	4.853	4.853	4.853	4.853
YHL003C	LAG1	7.91408	4.96957	38000	38000	38000	38000	38000	38000	38000	38000	38000	38000
YHL011C	PRS3	12.1405	4.15935	60.68	60.68	38000	38000	60.68	60.68	38000	38000	60.68	38000
YHL032C	GUT1	2.84306	4.56954	1670	1670	1670	1670	38000	38000	1670	38000	1670	38000
YHR001W-A	unknown	3.57905	5.28728	38000	38000	38000	38000	38000	38000	38000	38000	38000	38000
YHR007C	ERG11	9.58852	6.97123	38000	38000	6.47	38000	38000	38000	6.47	38000	38000	38000
YHR018C	ARG4	4.92306	8.07127	38000	4.9	38000	38000	38000	38000	38000	38000	38000	38000
YHR025W	THR1	3.80757	12.9536	38000	29.1	29.1	38000	38000	29.1	38000	38000	38000	29.1
YHR026W	unknown	8.60693	5.99834	38000	38000	38000	38000	38000	38000	38000	38000	38000	38000
YHR039C-A	unknown	10.7106	17.9703	38000	38000	38000	38000	38000	38000	38000	38000	38000	38000
YHR042W	NCP1	7.44197	3.98182	38000	38000	38000	38000	38000	38000	38000	38000	38000	38000
YHR046C	INM1	9.44472	2.07294	268	38000	268	268	38000	268	268	268	38000	38000
YHR051W	COX6	3.87919	15.8076	1500	1500	1500	1500	38000	38000	1500	1500	1500	1500
YHR063C	PAN5	2.06104	5.5781	38000	38000	40	38000	40	40	38000	40	38000	40
YHR067W	HTD2	1.79281	7.31591	38000	38000	38000	38000	38000	38000	38000	38000	38000	38000
YHR072W	ERG7	5.30986	2.68986	38000	38000	38000	38000	38000	38000	38000	38000	38000	38000
YHR104W	GRE3	6.40881	9.87241	266	38000	38000	38000	38000	38000	38000	266	266	266
YHR106W	TRR2	11.2781	1.77642	38000	38000	957	38000	957	38000	38000	38000	957	957
YHR123W	EPT1	4.96779	3.73447	38000	38000	38000	38000	38000	38000	38000	38000	38000	38000
YHR137W	ARO9	2.68249	4.14608	38000	1540	1540	38000	38000	38000	38000	38000	1540	38000
YHR162W	unknown	10.2848	1.93473	38000	38000	38000	38000	38000	38000	38000	38000	38000	38000
YHR163W	SOL3	3.93661	9.31153	38000	38000	38000	38000	38000	38000	38000	38000	38000	38000
YHR174W	ENO2	16.075	331.439	38000	38000	38000	38000	38000	38000	78	38000	38000	38000
YHR183W	GND1	17.3504	65.0371	98	38000	98	98	98	98	98	98	38000	38000
YHR190W	ERG9	2.84351	3.61101	38000	38000	38000	38000	38000	38000	38000	38000	38000	38000
YHR216W	IMD2	4.51961	9.10423	38000	38000	24	38000	38000	38000	38000	24	24	38000
YIL009W	FAA3	4.52189	4.0832	1.2	1.2	38000	1.2	1.2	1.2	38000	1.2	38000	1.2
YIL010W	DOT5	1.94114	5.82681	957	38000	38000	38000	38000	38000	38000	957	957	38000
YIL020C	HIS6	3.92214	3.94657	38000	38000	38000	38000	38000	38000	38000	38000	38000	38000
YIL053W	GPP1	10.7475	50.1521	38000	38000	833	38000	833	833	833	833	38000	833
YIL066C	RNR3	2.38049	4.11139	38000	38000	38000	38000	38000	38000	38000	38000	38000	38000
YIL074C	SER33	8.85629	5.83201	38000	13.5	13.5	38000	13.5	38000	13.5	13.5	13.5	38000
YIL078W	THS1	14.8669	9.03152	38000	38000	38000	38000	38000	38000	38000	38000	38000	38000
YIL083C	CAB2	4.96071	3.64003	2.9	38000	38000	38000	2.9	38000	38000	2.9	38000	2.9
YIL094C	LYS12	7.00711	6.60342	17	17	17	38000	38000	17	38000	38000	17	17
YIL116W	HIS5	7.92249	8.77267	38000	38000	38000	38000	38000	38000	38000	38000	38000	38000
YIL124W	AYR1	5.99139	4.60975	100	100	100	38000	100	38000	38000	100	100	100
YIL125W	KGD1	3.63285	11.4158	38000	38000	38000	899	899	899	38000	899	38000	899
YIL145C	PAN6	5.1307	7.53195	6.08	6.08	6.08	6.08	38000	38000	38000	38000	6.08	6.08
YIL155C	GUT2	3.07577	8.64936	33.3	38000	38000	38000	38000	38000	33.3	33.3	33.3	38000
YIR034C	LYS1	7.1331	15.2965	38000	18.8	38000	18.8	38000	38000	38000	18.8	38000	38000
YIR037W	HYR1	3.06315	11.5676	957	38000	957	957	957	38000	38000	957	38000	38000
YJL005W	CYR1	2.75564	4.97079	38000	6000	38000	38000	6000	38000	38000	6000	38000	6000
YJL052W	TDH1	2.62914	66.2003	16.7	16.7	16.7	38000	16.7	16.7	38000	16.7	38000	38000
YJL060W	BNA3	12.1617	4.03204	1540	1540	38000	1540	38000	1540	38000	38000	1540	38000
YJL071W	ARG2	6.1053	3.46118	38000	0.78	0.78	0.78	0.78	38000	0.78	0.78	0.78	0.78
YJL088W	ARG3	4.99111	5.12342	4300	4300	38000	4300	4300	4300	38000	4300	38000	38000
YJL097W	PHS1	8.98982	4.65597	38000	38000	38000	38000	38000	38000	38000	38000	38000	38000
YJL101C	GSH1	2.68173	6.15382	6.8	6.8	6.8	38000	38000	6.8	38000	6.8	6.8	6.8
YJL121C	RPE1	2.98056	6.72615	1300	38000	1300	1300	38000	1300	38000	1300	38000	38000
YJL130C	URA2	7.05206	19.8119	417	38000	38000	38000	38000	417	417	417	38000	38000
YJL137C	GLG2	2.64482	6.07442	38000	694	694	38000	38000	38000	694	694	38000	38000
YJL153C	INO1	1.5356	9.54104	38000	9.6	38000	38000	38000	9.6	38000	38000	9.6	38000
YJL155C	FBP26	3.45682	5.51812	0.1	0.1	0.1	0.1	0.1	38000	0.1	38000	38000	38000
YJL166W	unknown	3.57905	2.81198	38000	38000	38000	38000	38000	38000	38000	38000	38000	38000
YJL196C	ELO1	5.95324	8.85271	38000	38000	38000	38000	38000	38000	38000	38000	38000	38000
YJR009C	TDH2	7.15594	194.25	38000	38000	38000	38000	38000	38000	16.7	38000	38000	16.7
YJR010W	MET3	2.52306	13.891	260	260	260	260	38000	38000	260	38000	260	38000
YJR016C	ILV3	12.851	12.4289	75.8	75.8	75.8	38000	38000	75.8	38000	38000	38000	75.8
YJR025C	BNA1	7.47708	2.51208	38000	38000	38000	38000	25	38000	25	25	25	38000
YJR048W	unknown	4.69917	3.66757	38000	38000	38000	38000	38000	38000	38000	38000	38000	38000
YJR049C	UTR1	2.91893	8.85296	38000	38000	13.78	13.78	13.78	13.78	38000	38000	13.78	38000
YJR057W	CDC8	14.0671	2.0663	38000	38000	38000	38000	38000	38000	38000	38000	38000	38000
YJR073C	OPI3	6.07916	11.2826	38000	38000	38000	38000	38000	38000	38000	38000	38000	38000
YJR077C	unknown	3.23331	7.96643	38000	38000	38000	38000	38000	38000	38000	38000	38000	38000
YJR103W	URA8	2.60099	6.31792	38000	13.7	38000	13.7	38000	38000	38000	13.7	38000	38000
YJR105W	ADO1	13.7075	16.7726	38000	38000	25.5	38000	38000	25.5	38000	38000	25.5	38000
YJR109C	CPA2	5.13985	20.939	4	4	4	38000	4	4	38000	4	38000	4
YJR110W	YMR1	5.88725	3.83908	38000	38000	38000	38000	38000	38000	38000	38000	38000	38000
YJR121W	ATP2	3.88393	16.0189	38000	38000	38000	38000	38000	38000	38000	38000	38000	38000
YJR130C	STR2	3.47518	6.78388	38000	130	38000	130	130	130	130	38000	38000	130
YJR137C	MET5	1.90187	10.8356	605	605	38000	38000	605	38000	38000	605	605	38000
YJR139C	HOM6	7.94125	3.98234	38000	24	24	38000	24	24	38000	38000	24	24
YJR148W	BAT2	4.14653	8.7357	38000	371	371	38000	38000	371	371	371	38000	371
YKL001C	MET14	4.57516	3.99628	272	38000	38000	272	38000	38000	38000	38000	38000	272
YKL004W	AUR1	11.1925	3.33775	38000	38000	38000	38000	38000	38000	38000	38000	38000	38000
YKL008C	LAC1	5.47616	5.30339	38000	38000	38000	38000	38000	38000	38000	38000	38000	38000
YKL016C	unknown	2.25087	7.26859	38000	38000	38000	38000	38000	38000	38000	38000	38000	38000
YKL024C	URA6	11.2057	3.88816	410	38000	410	38000	38000	38000	38000	410	38000	410
YKL026C	GPX1	7.14141	3.05079	38000	670	670	670	38000	670	670	38000	670	38000
YKL029C	MAE1	3.97765	5.37879	38000	38000	134.4	38000	38000	134.4	134.4	134.4	38000	38000
YKL035W	UGP1	6.29153	15.0704	27	38000	27	38000	38000	38000	38000	38000	27	27
YKL055C	OAR1	8.41213	1.82935	38000	344.7	38000	38000	38000	344.7	344.7	344.7	344.7	38000
YKL060C	FBA1	10.7562	414.889	38000	16.7	38000	38000	38000	38000	38000	16.7	38000	16.7
YKL067W	YNK1	10.5387	5.83151	38000	38000	38000	38000	38000	38000	38000	38000	38000	38000
YKL080W	unknown	8.36459	9.29419	38000	38000	38000	38000	38000	38000	38000	38000	38000	38000
YKL085W	MDH1	9.00877	2.9195	38000	8570	38000	8570	38000	8570	38000	38000	8570	8570
YKL088W	unknown	7.37088	4.29581	38000	38000	38000	38000	38000	38000	38000	38000	38000	38000
YKL094W	YJU3	5.53517	6.20198	38000	38000	38000	38000	38000	38000	38000	38000	38000	38000
YKL106W	AAT1	3.45307	20.0364	38000	38000	0.35	38000	0.35	38000	38000	0.35	0.35	38000
YKL120W	unknown	3.43062	13.751	38000	38000	38000	38000	38000	38000	38000	38000	38000	38000
YKL127W	PGM1	3.75771	7.80189	38000	95	38000	38000	38000	95	38000	38000	38000	95
YKL140W	TGL1	1.63742	22.7822	38000	38000	38000	38000	38000	38000	38000	38000	38000	38000
YKL152C	GPM1	12.4039	79.5318	38000	38000	38000	38000	38000	38000	38000	38000	38000	38000
YKL181W	PRS1	4.247	4.99977	38000	38000	60.68	38000	60.68	60.68	38000	38000	60.68	38000
YKL182W	FAS1	13.7452	50.3178	38000	38000	38000	38000	38000	38000	38000	38000	38000	38000
YKL184W	SPE1	3.7708	7.91596	4.2	4.2	38000	38000	38000	4.2	4.2	38000	4.2	4.2
YKL211C	TRP3	8.80574	7.84067	383	383	383	38000	38000	383	383	38000	383	383
YKL212W	SAC1	6.56325	6.85131	38000	38000	38000	38000	38000	38000	38000	38000	38000	38000
YKL216W	URA1	7.44333	35.8423	190	190	190	190	190	38000	190	38000	38000	38000
YKR039W	unknown	1.79598	5.79454	38000	38000	38000	38000	38000	38000	38000	38000	38000	38000
YKR043C	SHB17	11.394	3.79822	38000	38000	81	38000	81	38000	38000	38000	81	38000
YKR066C	CCP1	6.82205	2.84203	38000	1500	1500	1500	1500	1500	1500	1500	1500	38000
YKR067W	GPT2	3.04822	4.75568	38000	38000	38000	38000	38000	38000	38000	38000	38000	38000
YKR080W	MTD1	4.31785	17.7539	1.63	38000	1.63	38000	38000	1.63	1.63	1.63	1.63	1.63
YKR089C	TGL4	4.42991	4.5511	38000	5370	5370	38000	38000	38000	5370	5370	5370	5370
YLL012W	YEH1	5.67644	6.51849	38000	38000	38000	38000	38000	38000	38000	38000	38000	38000
YLL015W	unknown	5.12413	3.22128	38000	38000	38000	38000	38000	38000	38000	38000	38000	38000
YLL018C	DPS1	15.0444	7.1158	38000	38000	38000	38000	38000	38000	38000	38000	38000	38000
YLL028W	unknown	2.87641	8.27654	38000	38000	38000	38000	38000	38000	38000	38000	38000	38000
YLL041C	SDH2	1.65249	11.0941	658	658	658	38000	38000	38000	38000	658	38000	38000
YLL052C	unknown	5.81199	2.69368	38000	38000	38000	38000	38000	38000	38000	38000	38000	38000
YLL062C	MHT1	2.07198	9.04949	0.38	38000	38000	38000	38000	38000	38000	0.38	38000	38000
YLR017W	MEU1	10.5703	2.05318	38000	132	38000	132	132	38000	132	38000	132	38000
YLR020C	YEH2	1.97698	7.55786	38000	38000	38000	38000	38000	38000	38000	38000	38000	38000
YLR028C	ADE16	7.5982	7.20345	38000	38000	38000	38000	38000	38000	38000	38000	38000	38000
YLR038C	COX12	3.06243	8.35753	38000	38000	1500	38000	38000	38000	38000	38000	38000	38000
YLR043C	unknown	13.0793	6.96843	38000	957	957	957	38000	38000	957	957	38000	957
YLR044C	PDC1	6.19594	792.63	38000	38000	38000	38000	38000	38000	38000	38000	38000	38000
YLR056W	ERG3	9.30046	4.67142	38000	38000	38000	38000	38000	38000	38000	38000	38000	38000
YLR058C	SHM2	5.1584	51.9345	640	38000	38000	640	38000	640	640	38000	38000	38000
YLR060W	FRS1	15.9711	12.5246	38000	38000	603	38000	38000	603	38000	38000	38000	603
YLR100W	ERG27	7.63821	4.87739	38000	38000	38000	38000	38000	38000	38000	38000	38000	38000
YLR109W	AHP1	10.671	186.552	957	38000	957	957	957	957	38000	957	957	957
YLR133W	CKI1	6.04538	5.55127	38000	38000	2.55	38000	38000	2.55	38000	2.55	38000	38000
YLR134W	PDC5	1.99572	20.2707	10.32	10.32	10.32	38000	10.32	38000	38000	10.32	38000	10.32
YLR142W	PUT1	3.01177	5.87467	29	29	38000	29	29	29	38000	29	38000	38000
YLR146C	SPE4	2.03252	5.54289	38000	38000	32	32	38000	32	38000	32	38000	32
YLR153C	ACS2	11.3364	40.0697	9400	9400	9400	38000	38000	9400	9400	38000	38000	38000
YLR180W	SAM1	13.7835	40.1897	1.5	38000	38000	38000	1.5	1.5	38000	38000	1.5	1.5
YLR201C	unknown	5.23117	3.49497	38000	38000	38000	38000	38000	38000	38000	38000	38000	38000
YLR231C	BNA5	7.41005	5.15392	16	16	38000	16	38000	16	38000	16	38000	38000
YLR237W	unknown	1.2982	11.4265	38000	38000	38000	38000	38000	38000	38000	38000	38000	38000
YLR240W	VPS34	3.00639	2.94364	38000	38000	38000	38000	38000	38000	38000	38000	38000	38000
YLR258W	GSY2	3.13061	14.4985	694	694	38000	38000	694	694	694	694	38000	38000
YLR260W	LCB5	1.6513	9.80488	38000	38000	38000	38000	38000	38000	38000	38000	38000	38000
YLR295C	unknown	11.755	11.36	38000	38000	38000	38000	38000	38000	38000	38000	38000	38000
YLR300W	EXG1	6.17301	1.78013	29550	38000	29550	29550	29550	29550	38000	29550	29550	29550
YLR328W	NMA1	5.81292	4.51905	38000	38000	38000	38000	38000	38000	38000	38000	38000	38000
YLR342W	FKS1	1.95438	5.12306	38000	38000	38000	0.55	0.55	38000	0.55	38000	0.55	0.55
YLR354C	TAL1	8.39542	27.427	38000	38000	38000	38000	38000	38000	22.9	22.9	22.9	22.9
YLR372W	ELO3	14.6541	13.2283	38000	38000	38000	38000	38000	38000	38000	38000	38000	38000
YLR386W	unknown	5.39467	7.0082	38000	38000	38000	38000	38000	38000	38000	38000	38000	38000
YLR395C	COX8	4.97342	7.1003	1500	38000	38000	1500	38000	1500	38000	1500	1500	38000
YLR410W	VIP1	6.11127	5.9845	38	38000	38000	38000	38	38	38	38	38	38
YLR420W	URA4	6.77636	10.532	38000	181.1	181.1	181.1	38000	181.1	38000	181.1	181.1	181.1
YLR432W	IMD3	12.279	7.85253	38000	24	24	38000	24	38000	24	24	38000	24
YLR438W	CAR2	3.01239	28.7188	4.3	4.3	38000	38000	4.3	4.3	4.3	38000	38000	38000
YLR447C	unknown	10.0666	8.71954	38000	38000	38000	38000	38000	38000	38000	38000	38000	38000
YLR450W	HMG2	4.45335	4.58587	38000	38000	38000	38000	38000	38000	38000	38000	38000	38000
YML004C	GLO1	5.77777	3.5263	6700	6700	38000	38000	38000	6700	6700	38000	6700	6700
YML008C	ERG6	6.62382	17.107	38000	38000	38000	38000	38000	38000	38000	38000	38000	38000
YML022W	APT1	9.48199	6.24694	38000	38000	38000	30	38000	38000	38000	38000	38000	38000
YML035C	AMD1	4.79952	6.01798	38000	38000	38000	38000	38000	38000	38000	38000	38000	38000
YML056C	IMD4	10.1219	6.3686	24	38000	38000	38000	24	24	24	38000	24	38000
YML059C	NTE1	3.36782	6.63249	1975	1975	38000	1975	1975	38000	38000	1975	38000	38000
YML070W	DAK1	5.04083	15.2873	38000	38000	38000	38000	38000	38000	38000	38000	38000	38000
YML075C	HMG1	4.46305	3.59991	38000	0.023	0.023	38000	0.023	38000	38000	38000	0.023	38000
YML081C-A	unknown	2.14843	7.53686	38000	38000	38000	38000	38000	38000	38000	38000	38000	38000
YML100W	unknown	6.96534	23.3682	24	24	24	24	24	38000	38000	38000	38000	24
YML106W	URA5	8.96765	7.1221	38000	38000	10.8	10.8	10.8	10.8	38000	10.8	10.8	38000
YML120C	NDI1	5.45922	6.48447	38000	38000	38000	38000	550	38000	550	38000	550	38000
YML126C	ERG13	11.7535	22.6402	38000	38000	38000	4.6	38000	38000	4.6	38000	4.6	38000
YMR009W	ADI1	8.16487	2.68988	260	260	260	38000	38000	260	260	38000	38000	38000
YMR011W	unknown	2.6809	10.2323	38000	38000	38000	38000	38000	38000	38000	38000	38000	38000
YMR015C	ERG5	7.03121	7.81677	38000	38000	38000	38000	38000	38000	38000	38000	38000	38000
YMR062C	ARG7	2.0216	5.70917	38000	38000	38000	38000	38000	38000	38000	38000	38000	38000
YMR083W	ADH3	3.18694	3.67067	38000	38000	38000	38000	38000	38000	38000	38000	38000	38000
YMR105C	PGM2	3.26252	85.5808	38000	38000	38000	38000	95	38000	38000	38000	38000	38000
YMR108W	ILV2	6.12434	15.1329	38000	121	38000	38000	38000	38000	38000	121	38000	38000
YMR113W	FOL3	5.68888	9.52109	38000	38000	38000	38000	38000	38000	38000	38000	38000	38000
YMR120C	ADE17	8.30245	81.0319	38000	38000	38000	38000	38000	38000	38000	38000	38000	38000
YMR145C	NDE1	5.46359	3.19545	38000	38000	500	38000	500	38000	500	500	38000	38000
YMR165C	PAH1	4.99285	3.66537	354	38000	354	354	38000	354	38000	38000	354	354
YMR169C	ALD3	4.17976	14.059	38000	67.5	67.5	38000	38000	38000	67.5	38000	38000	67.5
YMR170C	ALD2	5.09374	3.90021	38000	67.5	67.5	67.5	67.5	38000	67.5	67.5	38000	67.5
YMR189W	GCV2	3.80782	18.3317	899	38000	38000	38000	899	38000	38000	38000	38000	38000
YMR205C	PFK2	13.8077	43.3343	38000	38000	38000	38000	38000	38000	38000	38000	38000	38000
YMR207C	HFA1	2.63741	6.08021	38000	30.1	38000	30.1	38000	30.1	30.1	30.1	38000	30.1
YMR208W	ERG12	4.44589	11.0972	38000	38000	38000	38000	38000	38000	38000	38000	28.5	38000
YMR220W	ERG8	3.82145	10.1317	38000	38000	38000	38000	38000	38000	38000	38000	38000	38000
YMR226C	None	3.1254	7.92954	38000	38000	38000	38000	38000	38000	38000	38000	38000	38000
YMR241W	unknown	5.1659	12.7415	38000	38000	38000	38000	38000	38000	38000	38000	38000	38000
YMR246W	FAA4	13.4589	10.6236	1.2	38000	1.2	38000	1.2	38000	38000	1.2	1.2	38000
YMR250W	GAD1	1.92551	8.21238	75.41	38000	38000	38000	75.41	75.41	38000	75.41	38000	38000
YMR256C	COX7	5.62494	6.75653	38000	38000	38000	1500	38000	1500	38000	38000	1500	38000
YMR261C	unknown	5.85707	10.0877	24	38000	38000	38000	38000	38000	38000	24	24	38000
YMR267W	PPA2	4.88297	6.09737	38000	38000	38000	38000	38000	38000	38000	38000	38000	38000
YMR271C	URA10	1.70672	6.48876	38000	10.8	38000	38000	38000	38000	38000	10.8	38000	38000
YMR272C	SCS7	8.6945	2.88761	38000	38000	38000	38000	38000	38000	38000	38000	38000	38000
YMR278W	PRM15	8.28765	4.7598	38000	38000	173	173	38000	38000	38000	173	173	38000
YMR296C	LCB1	7.69861	3.96536	38000	38000	38000	1.15	38000	38000	38000	38000	1.15	38000
YMR300C	ADE4	6.42968	13.8775	38000	38000	38000	38000	38000	38000	38000	38000	38000	38000
YMR313C	TGL3	4.65987	9.89184	38000	5370	5370	38000	38000	38000	5370	38000	5370	5370
YMR318C	ADH6	9.0984	7.48463	38000	11920	38000	11920	11920	11920	11920	38000	38000	11920
YNL037C	IDH1	7.89966	8.05807	38000	38000	38000	38000	124	38000	38000	124	38000	124
YNL071W	LAT1	4.26947	6.41645	38000	38000	38000	899	899	899	899	899	899	899
YNL104C	LEU4	8.39736	8.29402	38000	13.79	38000	38000	38000	38000	13.79	38000	38000	38000
YNL106C	INP52	2.44413	7.07747	38000	38000	38000	38000	38000	38000	38000	38000	38000	38000
YNL130C	CPT1	7.97922	4.21771	38000	38000	38000	38000	38000	38000	38000	38000	38000	38000
YNL141W	AAH1	7.16663	5.7747	5.5	5.5	5.5	38000	38000	38000	38000	5.5	38000	5.5
YNL169C	PSD1	3.3608	6.78346	38000	38000	38000	38000	38000	38000	38000	38000	38000	38000
YNL220W	ADE12	11.2203	7.39553	38000	38000	6.08	38000	38000	38000	6.08	6.08	6.08	6.08
YNL241C	ZWF1	7.05446	11.6066	38000	8000	8000	8000	38000	38000	38000	38000	8000	8000
YNL247W	None	7.92515	4.68433	38000	38000	22.6	38000	38000	38000	38000	38000	22.6	38000
YNL256W	FOL1	3.70209	2.45944	38000	38000	38000	38000	38000	38000	38000	38000	38000	38000
YNL267W	PIK1	1.8457	5.97479	38000	38000	38000	38000	2.77	38000	38000	2.77	2.77	38000
YNL268W	unknown	5.96881	4.62885	38000	38000	38000	38000	38000	38000	38000	38000	38000	38000
YNL277W	MET2	2.80207	5.90276	38000	122	38000	38000	122	122	122	122	122	122
YNL316C	PHA2	8.64139	2.63831	38000	38000	38000	38000	38000	38000	38000	38000	38000	38000
YNR001C	CIT1	3.8732	16.3435	38000	2100	38000	38000	38000	38000	38000	38000	38000	38000
YNR012W	URK1	4.23334	3.38383	3.2	3.2	38000	38000	3.2	38000	3.2	38000	3.2	38000
YNR013C	unknown	4.68793	3.06145	38000	38000	38000	38000	38000	38000	38000	38000	38000	38000
YNR016C	ACC1	6.31549	34.1793	38000	38000	30.1	38000	38000	38000	38000	38000	30.1	38000
YNR033W	ABZ1	2.08745	8.54821	38000	0.79	0.79	38000	0.79	38000	0.79	38000	0.79	38000
YNR043W	MVD1	8.35703	7.56564	38000	38000	38000	38000	38000	38000	38000	38000	38000	38000
YNR050C	LYS9	7.21383	7.6431	38000	38000	38000	38000	38000	38000	38000	38000	38000	38000
YNR067C	DSE4	2.30944	6.10566	1233	1233	38000	38000	38000	1233	1233	38000	1233	38000
YOL020W	unknown	4.54917	3.35174	38000	38000	38000	38000	38000	38000	38000	38000	38000	38000
YOL049W	GSH2	3.28354	5.23111	38000	38000	38000	38000	38000	38000	38000	38000	38000	38000
YOL052C	SPE2	8.8934	3.90289	6	6	6	38000	6	6	38000	6	6	6
YOL055C	THI20	1.22373	77.2526	38000	38000	38000	38000	38000	38000	38000	38000	0.43	0.43
YOL058W	ARG1	3.20996	16.3987	38000	38000	38000	38000	38000	38000	38000	38000	38000	38000
YOL059W	GPD2	9.77265	6.73079	38000	19000	19000	38000	38000	38000	38000	19000	38000	19000
YOL061W	PRS5	8.11017	4.99059	38000	38000	38000	60.68	38000	60.68	60.68	38000	38000	60.68
YOL064C	MET22	13.9865	4.8733	11	38000	38000	11	11	11	38000	11	38000	38000
YOL066C	RIB2	4.46152	3.65145	38000	38000	38000	38000	38000	38000	38000	38000	38000	38000
YOL097C	WRS1	14.993	4.7545	38000	38000	419	419	38000	419	38000	38000	419	419
YOL103W	unknown	4.40295	2.07437	38000	38000	38000	38000	38000	38000	38000	38000	38000	38000
YOL126C	MDH2	5.60982	7.95504	8570	8570	8570	8570	38000	8570	38000	38000	8570	38000
YOL136C	PFK27	2.10218	4.77339	53	53	53	53	38000	38000	38000	53	38000	53
YOL140W	ARG8	3.00874	3.839	2.45	38000	2.45	38000	2.45	2.45	2.45	38000	38000	38000
YOL143C	RIB4	2.85821	11.3002	0.076	38000	38000	38000	38000	0.076	0.076	0.076	38000	38000
YOL151W	GRE2	7.69086	3.70035	113	113	113	38000	38000	113	38000	113	113	38000
YOR065W	unknown	3.30797	12.2605	38000	38000	38000	38000	38000	38000	38000	38000	38000	38000
YOR074C	CDC21	9.61003	4.56728	38000	38000	38000	38000	38000	38000	38000	38000	38000	38000
YOR081C	TGL5	6.30912	3.78547	5370	5370	5370	5370	38000	5370	38000	38000	38000	38000
YOR095C	RKI1	3.88792	5.14097	38000	38000	38000	38000	38000	38000	38000	38000	38000	38000
YOR108W	LEU9	7.6008	5.52634	38000	38000	38000	7.28	38000	7.28	7.28	7.28	38000	7.28
YOR109W	INP53	4.32291	6.26926	38000	38000	38000	38000	38000	38000	38000	38000	38000	38000
YOR120W	GCY1	2.34634	6.68351	38000	38000	38000	38000	38000	38000	38000	38000	38000	38000
YOR128C	ADE2	5.01758	9.89919	38000	77	38000	77	38000	77	77	38000	77	38000
YOR136W	IDH2	1.7307	24.6408	38000	124	38000	38000	124	38000	124	124	38000	38000
YOR142W	LSC1	4.74416	6.32854	38000	44.73	38000	38000	38000	38000	38000	38000	44.73	38000
YOR163W	DDP1	7.84281	4.96784	0.8	38000	38000	38000	38000	38000	0.8	38000	38000	0.8
YOR168W	GLN4	13.4846	9.65619	38000	38000	38000	38000	38000	38000	38000	38000	38000	38000
YOR171C	LCB4	3.02113	7.56821	38000	38000	38000	38000	38000	38000	38000	38000	38000	38000
YOR176W	HEM15	4.77816	5.14056	0.267	0.267	38000	0.267	38000	0.267	0.267	38000	0.267	38000
YOR184W	SER1	9.71743	11.6937	2.49	38000	38000	38000	2.49	2.49	2.49	38000	38000	38000
YOR209C	NPT1	9.82171	4.42672	38000	38000	38000	38000	38000	38000	38000	38000	38000	38000
YOR221C	MCT1	6.93974	3.94746	38000	38000	1.2	1.2	1.2	38000	1.2	38000	1.2	38000
YOR236W	DFR1	12.6024	2.3099	38000	38000	38000	38000	38000	38000	38000	38000	38000	38000
YOR270C	unknown	11.6621	23.1602	38000	38000	38000	38000	38000	38000	38000	38000	38000	38000
YOR273C	unknown	5.41779	6.96761	38000	38000	38000	38000	38000	38000	38000	38000	38000	38000
YOR303W	CPA1	5.57657	5.48413	38000	4	4	38000	4	38000	4	38000	4	4
YOR311C	DGK1	2.94318	7.41332	38000	38000	38000	38000	38000	38000	38000	38000	38000	38000
YOR317W	FAA1	5.616	16.5154	38000	1.2	38000	38000	1.2	1.2	1.2	1.2	38000	1.2
YOR323C	PRO2	3.0098	6.66918	38000	38000	38000	38000	38000	38000	38000	38000	38000	38000
YOR332W	unknown	12.4588	20.0537	38000	38000	38000	38000	38000	38000	38000	38000	38000	38000
YOR335C	ALA1	14.0095	19.0249	84	38000	38000	84	84	38000	84	38000	38000	38000
YOR347C	PYK2	3.13978	6.70409	38000	38000	38000	38000	232	38000	232	232	38000	232
YOR360C	PDE2	3.84451	11.7494	38000	21	38000	38000	21	21	21	38000	38000	21
YOR374W	ALD4	7.29248	14.1395	38000	7.7	7.7	38000	38000	7.7	38000	38000	38000	7.7
YOR375C	GDH1	6.07882	42.3694	38000	38000	38000	37.3	38000	37.3	37.3	37.3	37.3	38000
YOR377W	ATF1	3.17753	5.45714	3890	38000	3890	3890	38000	3890	38000	38000	3890	38000
YPL028W	ERG10	12.9267	10.214	38000	38000	38000	1000	1000	1000	38000	38000	1000	38000
YPL057C	SUR1	2.81748	6.12747	38000	38000	38000	38000	38000	38000	38000	38000	38000	38000
YPL059W	unknown	5.23955	6.91544	957	38000	957	957	38000	957	957	38000	38000	38000
YPL061W	ALD6	18.9026	69.1327	4.52	38000	4.52	4.52	4.52	38000	4.52	4.52	38000	4.52
YPL069C	BTS1	5.72061	3.23959	38000	38000	38000	38000	38000	38000	38000	38000	38000	38000
YPL078C	unknown	6.05213	33.2793	38000	38000	38000	38000	38000	38000	38000	38000	38000	539
YPL087W	YDC1	5.3982	2.72436	38000	38000	38000	38000	38000	38000	38000	38000	38000	38000
YPL091W	GLR1	7.66207	6.37173	957	957	38000	957	957	38000	38000	957	38000	38000
YPL111W	CAR1	6.28959	12.8943	38000	350	38000	350	38000	38000	350	38000	38000	350
YPL117C	IDI1	13.0998	4.84079	29900	38000	38000	38000	38000	38000	29900	29900	29900	29900
YPL160W	CDC60	15.1498	21.2916	38000	38000	38000	38000	38000	38000	38000	38000	38000	38000
YPL188W	POS5	6.85579	3.53966	38000	16.1	16.1	16.1	16.1	16.1	38000	38000	38000	38000
YPL206C	PGC1	10.397	1.26762	38000	38000	38000	38000	38000	38000	38000	38000	38000	38000
YPL214C	THI6	3.69041	6.14468	38000	38000	38000	38000	38000	38000	38000	38000	38000	38000
YPL231W	FAS2	15.0321	12.1808	38000	38000	38000	38000	38000	38000	38000	38000	38000	38000
YPL234C	unknown	8.30881	4.61389	38000	38000	38000	38000	38000	38000	38000	38000	38000	38000
YPL252C	unknown	8.20316	2.98917	38000	38000	38000	38000	38000	38000	38000	38000	38000	38000
YPL262W	FUM1	1.6492	12.8398	1150	1150	38000	38000	1150	38000	1150	38000	38000	38000
YPL265W	unknown	8.71065	3.09417	38000	38000	38000	38000	38000	38000	38000	38000	38000	38000
YPL271W	unknown	12.3561	11.5957	38000	38000	38000	38000	38000	38000	38000	38000	38000	38000
YPL273W	SAM4	11.1613	5.69189	0.38	0.38	0.38	0.38	38000	38000	38000	0.38	38000	38000
YPL274W	unknown	4.69713	5.92965	38000	38000	38000	38000	38000	38000	38000	38000	38000	38000
YPR001W	CIT3	3.71545	2.73922	38000	38000	38000	38000	167	38000	38000	167	38000	38000
YPR033C	HTS1	12.3208	5.64005	38000	38000	38000	38000	38000	38000	38000	38000	38000	38000
YPR035W	GLN1	10.7666	40.9912	38000	38000	3	38000	38000	3	38000	38000	3	38000
YPR036W	unknown	13.6664	10.4771	38000	38000	38000	38000	38000	38000	38000	38000	38000	38000
YPR060C	ARO7	6.64716	4.62094	38000	38000	38000	38000	361	361	361	361	361	38000
YPR062W	FCY1	5.91684	4.09003	170	170	38000	170	38000	38000	38000	38000	170	38000
YPR069C	SPE3	11.9818	4.86607	22.7	38000	38000	22.7	22.7	38000	38000	22.7	22.7	22.7
YPR074C	TKL1	8.0014	112.254	69	69	38000	69	69	69	38000	38000	69	69
YPR081C	GRS2	2.41521	7.05269	38000	38000	38000	38000	38000	38000	38000	38000	38000	38000
YPR113W	PIS1	7.61647	2.56585	38000	38000	38000	38000	38000	38000	38000	38000	38000	38000
YPR140W	TAZ1	2.73728	7.72003	38000	38000	38000	38000	38000	38000	38000	38000	38000	38000
YPR145W	ASN1	5.71147	31.6966	38000	38000	38000	38000	38000	1.1	38000	1.1	1.1	1.1
YPR156C	unknown	5.44619	5.75199	38000	38000	38000	38000	38000	38000	38000	38000	38000	38000
YPR160W	GPH1	2.58791	32.667	38000	312	312	312	38000	38000	38000	38000	38000	312
YPR183W	DPM1	8.8085	4.81948	38000	38000	38000	38000	38000	38000	38000	38000	38000	38000
YPR184W	GDB1	1.74891	7.47329	2570	2570	38000	38000	38000	38000	2570	2570	2570	38000
