# Supplementary material for: Population FBA predicts metabolic phenotypes in yeast
Source: PLoS Comput Biol. 2017 Sep 8;13(9):e1005728. doi: 10.1371/journal.pcbi.1005728 (PMC5626512; doi:10.1371/journal.pcbi.1005728)
Supplement: S2 File — Full parameter set acquired after removing all unreliable fluorescence distributions for protein abundances observed in Dénervaud et. al. [42], including parameters for fluorescence distributions in individual time steps, full plots for fluorescence distributions of proteins used in our simulations and the R code developed to systematically analyze and filter “spikey” distributions. Also provided is list of shape and scale parameters for fluorescence distribution of all 3647 proteins considered reliable along with means and variances for protein count distributions. (ZIP) [file pcbi.1005728.s003.zip › Models_Parameters/y76_C13medium.xml]

<?xml version="1.0" encoding="UTF-8"?>
<sbml xmlns="http://www.sbml.org/sbml/level2" level="2" version="1">
  <model id="y76C13WTGlc20Rev">
    <listOfUnitDefinitions>
      <unitDefinition id="mmol_per_gDW_per_hr">
        <listOfUnits>
          <unit kind="mole" scale="-3"/>
          <unit kind="gram" exponent="-1"/>
          <unit kind="second" exponent="-1" multiplier="0.000277777777777778"/>
        </listOfUnits>
      </unitDefinition>
    </listOfUnitDefinitions>
    <listOfCompartments>
      <compartment id="p" name="periplasm" size="1"/>
      <compartment id="c" name="cytosol" size="1"/>
      <compartment id="e" name="extracellular" size="1"/>
    </listOfCompartments>
    <listOfSpecies>
      <species id="M_s_0001_None" name="s_0001"/>
      <species id="M_s_0002_None" name="s_0002"/>
      <species id="M_s_0003_None" name="s_0003"/>
      <species id="M_s_0004_None" name="s_0004"/>
      <species id="M_s_0006_None" name="s_0006"/>
      <species id="M_s_0007_None" name="s_0007"/>
      <species id="M_s_0008_None" name="s_0008"/>
      <species id="M_s_0009_None" name="s_0009"/>
      <species id="M_s_0010_None" name="s_0010"/>
      <species id="M_s_0011_None" name="s_0011"/>
      <species id="M_s_0012_None" name="s_0012"/>
      <species id="M_s_0013_None" name="s_0013"/>
      <species id="M_s_0014_None" name="s_0014"/>
      <species id="M_s_0015_None" name="s_0015"/>
      <species id="M_s_0016_None" name="s_0016"/>
      <species id="M_s_0017_None" name="s_0017"/>
      <species id="M_s_0018_None" name="s_0018"/>
      <species id="M_s_0019_None" name="s_0019"/>
      <species id="M_s_0020_None" name="s_0020"/>
      <species id="M_s_0021_None" name="s_0021"/>
      <species id="M_s_0022_None" name="s_0022"/>
      <species id="M_s_0023_None" name="s_0023"/>
      <species id="M_s_0024_None" name="s_0024"/>
      <species id="M_s_0025_None" name="s_0025"/>
      <species id="M_s_0026_None" name="s_0026"/>
      <species id="M_s_0027_None" name="s_0027"/>
      <species id="M_s_0028_None" name="s_0028"/>
      <species id="M_s_0029_None" name="s_0029"/>
      <species id="M_s_0030_None" name="s_0030"/>
      <species id="M_s_0031_None" name="s_0031"/>
      <species id="M_s_0032_None" name="s_0032"/>
      <species id="M_s_0033_None" name="s_0033"/>
      <species id="M_s_0034_None" name="s_0034"/>
      <species id="M_s_0035_None" name="s_0035"/>
      <species id="M_s_0036_None" name="s_0036"/>
      <species id="M_s_0037_None" name="s_0037"/>
      <species id="M_s_0038_None" name="s_0038"/>
      <species id="M_s_0039_None" name="s_0039"/>
      <species id="M_s_0042_None" name="s_0042"/>
      <species id="M_s_0045_None" name="s_0045"/>
      <species id="M_s_0048_None" name="s_0048"/>
      <species id="M_s_0051_None" name="s_0051"/>
      <species id="M_s_0054_None" name="s_0054"/>
      <species id="M_s_0056_None" name="s_0056"/>
      <species id="M_s_0058_None" name="s_0058"/>
      <species id="M_s_0060_None" name="s_0060"/>
      <species id="M_s_0061_None" name="s_0061"/>
      <species id="M_s_0062_None" name="s_0062"/>
      <species id="M_s_0063_None" name="s_0063"/>
      <species id="M_s_0064_None" name="s_0064"/>
      <species id="M_s_0065_None" name="s_0065"/>
      <species id="M_s_0066_None" name="s_0066"/>
      <species id="M_s_0067_None" name="s_0067"/>
      <species id="M_s_0068_None" name="s_0068"/>
      <species id="M_s_0069_None" name="s_0069"/>
      <species id="M_s_0075_None" name="s_0075"/>
      <species id="M_s_0076_None" name="s_0076"/>
      <species id="M_s_0077_None" name="s_0077"/>
      <species id="M_s_0078_None" name="s_0078"/>
      <species id="M_s_0079_None" name="s_0079"/>
      <species id="M_s_0080_None" name="s_0080"/>
      <species id="M_s_0084_None" name="s_0084"/>
      <species id="M_s_0086_None" name="s_0086"/>
      <species id="M_s_0087_None" name="s_0087"/>
      <species id="M_s_0089_None" name="s_0089"/>
      <species id="M_s_0116_None" name="s_0116"/>
      <species id="M_s_0117_None" name="s_0117"/>
      <species id="M_s_0118_None" name="s_0118"/>
      <species id="M_s_0119_None" name="s_0119"/>
      <species id="M_s_0120_None" name="s_0120"/>
      <species id="M_s_0121_None" name="s_0121"/>
      <species id="M_s_0122_None" name="s_0122"/>
      <species id="M_s_0123_None" name="s_0123"/>
      <species id="M_s_0124_None" name="s_0124"/>
      <species id="M_s_0125_None" name="s_0125"/>
      <species id="M_s_0126_None" name="s_0126"/>
      <species id="M_s_0127_None" name="s_0127"/>
      <species id="M_s_0129_None" name="s_0129"/>
      <species id="M_s_0131_None" name="s_0131"/>
      <species id="M_s_0132_None" name="s_0132"/>
      <species id="M_s_0133_None" name="s_0133"/>
      <species id="M_s_0134_None" name="s_0134"/>
      <species id="M_s_0135_None" name="s_0135"/>
      <species id="M_s_0136_None" name="s_0136"/>
      <species id="M_s_0137_None" name="s_0137"/>
      <species id="M_s_0138_None" name="s_0138"/>
      <species id="M_s_0139_None" name="s_0139"/>
      <species id="M_s_0140_None" name="s_0140"/>
      <species id="M_s_0141_None" name="s_0141"/>
      <species id="M_s_0142_None" name="s_0142"/>
      <species id="M_s_0143_None" name="s_0143"/>
      <species id="M_s_0144_None" name="s_0144"/>
      <species id="M_s_0145_None" name="s_0145"/>
      <species id="M_s_0146_None" name="s_0146"/>
      <species id="M_s_0147_None" name="s_0147"/>
      <species id="M_s_0148_None" name="s_0148"/>
      <species id="M_s_0149_None" name="s_0149"/>
      <species id="M_s_0150_None" name="s_0150"/>
      <species id="M_s_0152_None" name="s_0152"/>
      <species id="M_s_0153_None" name="s_0153"/>
      <species id="M_s_0154_None" name="s_0154"/>
      <species id="M_s_0155_None" name="s_0155"/>
      <species id="M_s_0156_None" name="s_0156"/>
      <species id="M_s_0157_None" name="s_0157"/>
      <species id="M_s_0158_None" name="s_0158"/>
      <species id="M_s_0161_None" name="s_0161"/>
      <species id="M_s_0162_None" name="s_0162"/>
      <species id="M_s_0163_None" name="s_0163"/>
      <species id="M_s_0164_None" name="s_0164"/>
      <species id="M_s_0165_None" name="s_0165"/>
      <species id="M_s_0166_None" name="s_0166"/>
      <species id="M_s_0167_None" name="s_0167"/>
      <species id="M_s_0168_None" name="s_0168"/>
      <species id="M_s_0169_None" name="s_0169"/>
      <species id="M_s_0170_None" name="s_0170"/>
      <species id="M_s_0171_None" name="s_0171"/>
      <species id="M_s_0172_None" name="s_0172"/>
      <species id="M_s_0173_None" name="s_0173"/>
      <species id="M_s_0174_None" name="s_0174"/>
      <species id="M_s_0176_None" name="s_0176"/>
      <species id="M_s_0177_None" name="s_0177"/>
      <species id="M_s_0178_None" name="s_0178"/>
      <species id="M_s_0179_None" name="s_0179"/>
      <species id="M_s_0180_None" name="s_0180"/>
      <species id="M_s_0181_None" name="s_0181"/>
      <species id="M_s_0182_None" name="s_0182"/>
      <species id="M_s_0183_None" name="s_0183"/>
      <species id="M_s_0184_None" name="s_0184"/>
      <species id="M_s_0185_None" name="s_0185"/>
      <species id="M_s_0186_None" name="s_0186"/>
      <species id="M_s_0187_None" name="s_0187"/>
      <species id="M_s_0188_None" name="s_0188"/>
      <species id="M_s_0189_None" name="s_0189"/>
      <species id="M_s_0190_None" name="s_0190"/>
      <species id="M_s_0191_None" name="s_0191"/>
      <species id="M_s_0192_None" name="s_0192"/>
      <species id="M_s_0193_None" name="s_0193"/>
      <species id="M_s_0194_None" name="s_0194"/>
      <species id="M_s_0195_None" name="s_0195"/>
      <species id="M_s_0196_None" name="s_0196"/>
      <species id="M_s_0197_None" name="s_0197"/>
      <species id="M_s_0200_None" name="s_0200"/>
      <species id="M_s_0201_None" name="s_0201"/>
      <species id="M_s_0204_None" name="s_0204"/>
      <species id="M_s_0206_None" name="s_0206"/>
      <species id="M_s_0207_None" name="s_0207"/>
      <species id="M_s_0208_None" name="s_0208"/>
      <species id="M_s_0209_None" name="s_0209"/>
      <species id="M_s_0210_None" name="s_0210"/>
      <species id="M_s_0211_None" name="s_0211"/>
      <species id="M_s_0212_None" name="s_0212"/>
      <species id="M_s_0213_None" name="s_0213"/>
      <species id="M_s_0214_None" name="s_0214"/>
      <species id="M_s_0215_None" name="s_0215"/>
      <species id="M_s_0216_None" name="s_0216"/>
      <species id="M_s_0217_None" name="s_0217"/>
      <species id="M_s_0218_None" name="s_0218"/>
      <species id="M_s_0221_None" name="s_0221"/>
      <species id="M_s_0222_None" name="s_0222"/>
      <species id="M_s_0224_None" name="s_0224"/>
      <species id="M_s_0229_None" name="s_0229"/>
      <species id="M_s_0231_None" name="s_0231"/>
      <species id="M_s_0232_None" name="s_0232"/>
      <species id="M_s_0233_None" name="s_0233"/>
      <species id="M_s_0234_None" name="s_0234"/>
      <species id="M_s_0235_None" name="s_0235"/>
      <species id="M_s_0236_None" name="s_0236"/>
      <species id="M_s_0239_None" name="s_0239"/>
      <species id="M_s_0243_None" name="s_0243"/>
      <species id="M_s_0247_None" name="s_0247"/>
      <species id="M_s_0250_None" name="s_0250"/>
      <species id="M_s_0253_None" name="s_0253"/>
      <species id="M_s_0257_None" name="s_0257"/>
      <species id="M_s_0258_None" name="s_0258"/>
      <species id="M_s_0259_None" name="s_0259"/>
      <species id="M_s_0260_None" name="s_0260"/>
      <species id="M_s_0261_None" name="s_0261"/>
      <species id="M_s_0262_None" name="s_0262"/>
      <species id="M_s_0263_None" name="s_0263"/>
      <species id="M_s_0264_None" name="s_0264"/>
      <species id="M_s_0267_None" name="s_0267"/>
      <species id="M_s_0268_None" name="s_0268"/>
      <species id="M_s_0269_None" name="s_0269"/>
      <species id="M_s_0270_None" name="s_0270"/>
      <species id="M_s_0271_None" name="s_0271"/>
      <species id="M_s_0272_None" name="s_0272"/>
      <species id="M_s_0273_None" name="s_0273"/>
      <species id="M_s_0274_None" name="s_0274"/>
      <species id="M_s_0275_None" name="s_0275"/>
      <species id="M_s_0279_None" name="s_0279"/>
      <species id="M_s_0280_None" name="s_0280"/>
      <species id="M_s_0281_None" name="s_0281"/>
      <species id="M_s_0282_None" name="s_0282"/>
      <species id="M_s_0283_None" name="s_0283"/>
      <species id="M_s_0284_None" name="s_0284"/>
      <species id="M_s_0285_None" name="s_0285"/>
      <species id="M_s_0286_None" name="s_0286"/>
      <species id="M_s_0287_None" name="s_0287"/>
      <species id="M_s_0290_None" name="s_0290"/>
      <species id="M_s_0291_None" name="s_0291"/>
      <species id="M_s_0292_None" name="s_0292"/>
      <species id="M_s_0293_None" name="s_0293"/>
      <species id="M_s_0294_None" name="s_0294"/>
      <species id="M_s_0295_None" name="s_0295"/>
      <species id="M_s_0296_None" name="s_0296"/>
      <species id="M_s_0297_None" name="s_0297"/>
      <species id="M_s_0298_None" name="s_0298"/>
      <species id="M_s_0299_None" name="s_0299"/>
      <species id="M_s_0300_None" name="s_0300"/>
      <species id="M_s_0301_None" name="s_0301"/>
      <species id="M_s_0302_None" name="s_0302"/>
      <species id="M_s_0303_None" name="s_0303"/>
      <species id="M_s_0304_None" name="s_0304"/>
      <species id="M_s_0305_None" name="s_0305"/>
      <species id="M_s_0306_None" name="s_0306"/>
      <species id="M_s_0307_None" name="s_0307"/>
      <species id="M_s_0308_None" name="s_0308"/>
      <species id="M_s_0309_None" name="s_0309"/>
      <species id="M_s_0310_None" name="s_0310"/>
      <species id="M_s_0311_None" name="s_0311"/>
      <species id="M_s_0312_None" name="s_0312"/>
      <species id="M_s_0313_None" name="s_0313"/>
      <species id="M_s_0314_None" name="s_0314"/>
      <species id="M_s_0315_None" name="s_0315"/>
      <species id="M_s_0316_None" name="s_0316"/>
      <species id="M_s_0317_None" name="s_0317"/>
      <species id="M_s_0318_None" name="s_0318"/>
      <species id="M_s_0319_None" name="s_0319"/>
      <species id="M_s_0320_None" name="s_0320"/>
      <species id="M_s_0321_None" name="s_0321"/>
      <species id="M_s_0322_None" name="s_0322"/>
      <species id="M_s_0323_None" name="s_0323"/>
      <species id="M_s_0324_None" name="s_0324"/>
      <species id="M_s_0325_None" name="s_0325"/>
      <species id="M_s_0326_None" name="s_0326"/>
      <species id="M_s_0327_None" name="s_0327"/>
      <species id="M_s_0328_None" name="s_0328"/>
      <species id="M_s_0329_None" name="s_0329"/>
      <species id="M_s_0330_None" name="s_0330"/>
      <species id="M_s_0331_None" name="s_0331"/>
      <species id="M_s_0332_None" name="s_0332"/>
      <species id="M_s_0333_None" name="s_0333"/>
      <species id="M_s_0334_None" name="s_0334"/>
      <species id="M_s_0335_None" name="s_0335"/>
      <species id="M_s_0337_None" name="s_0337"/>
      <species id="M_s_0338_None" name="s_0338"/>
      <species id="M_s_0339_None" name="s_0339"/>
      <species id="M_s_0340_None" name="s_0340"/>
      <species id="M_s_0341_None" name="s_0341"/>
      <species id="M_s_0342_None" name="s_0342"/>
      <species id="M_s_0343_None" name="s_0343"/>
      <species id="M_s_0344_None" name="s_0344"/>
      <species id="M_s_0345_None" name="s_0345"/>
      <species id="M_s_0346_None" name="s_0346"/>
      <species id="M_s_0347_None" name="s_0347"/>
      <species id="M_s_0348_None" name="s_0348"/>
      <species id="M_s_0349_None" name="s_0349"/>
      <species id="M_s_0350_None" name="s_0350"/>
      <species id="M_s_0352_None" name="s_0352"/>
      <species id="M_s_0354_None" name="s_0354"/>
      <species id="M_s_0357_None" name="s_0357"/>
      <species id="M_s_0358_None" name="s_0358"/>
      <species id="M_s_0359_None" name="s_0359"/>
      <species id="M_s_0360_None" name="s_0360"/>
      <species id="M_s_0361_None" name="s_0361"/>
      <species id="M_s_0362_None" name="s_0362"/>
      <species id="M_s_0363_None" name="s_0363"/>
      <species id="M_s_0364_None" name="s_0364"/>
      <species id="M_s_0365_None" name="s_0365"/>
      <species id="M_s_0366_None" name="s_0366"/>
      <species id="M_s_0367_None" name="s_0367"/>
      <species id="M_s_0370_None" name="s_0370"/>
      <species id="M_s_0372_None" name="s_0372"/>
      <species id="M_s_0373_None" name="s_0373"/>
      <species id="M_s_0376_None" name="s_0376"/>
      <species id="M_s_0377_None" name="s_0377"/>
      <species id="M_s_0378_None" name="s_0378"/>
      <species id="M_s_0383_None" name="s_0383"/>
      <species id="M_s_0384_None" name="s_0384"/>
      <species id="M_s_0385_None" name="s_0385"/>
      <species id="M_s_0386_None" name="s_0386"/>
      <species id="M_s_0387_None" name="s_0387"/>
      <species id="M_s_0389_None" name="s_0389"/>
      <species id="M_s_0390_None" name="s_0390"/>
      <species id="M_s_0391_None" name="s_0391"/>
      <species id="M_s_0392_None" name="s_0392"/>
      <species id="M_s_0393_None" name="s_0393"/>
      <species id="M_s_0394_None" name="s_0394"/>
      <species id="M_s_0395_None" name="s_0395"/>
      <species id="M_s_0397_None" name="s_0397"/>
      <species id="M_s_0398_None" name="s_0398"/>
      <species id="M_s_0399_None" name="s_0399"/>
      <species id="M_s_0402_None" name="s_0402"/>
      <species id="M_s_0403_None" name="s_0403"/>
      <species id="M_s_0404_None" name="s_0404"/>
      <species id="M_s_0405_None" name="s_0405"/>
      <species id="M_s_0406_None" name="s_0406"/>
      <species id="M_s_0407_None" name="s_0407"/>
      <species id="M_s_0408_None" name="s_0408"/>
      <species id="M_s_0409_None" name="s_0409"/>
      <species id="M_s_0410_None" name="s_0410"/>
      <species id="M_s_0411_None" name="s_0411"/>
      <species id="M_s_0412_None" name="s_0412"/>
      <species id="M_s_0413_None" name="s_0413"/>
      <species id="M_s_0414_None" name="s_0414"/>
      <species id="M_s_0415_None" name="s_0415"/>
      <species id="M_s_0416_None" name="s_0416"/>
      <species id="M_s_0417_None" name="s_0417"/>
      <species id="M_s_0418_None" name="s_0418"/>
      <species id="M_s_0419_None" name="s_0419"/>
      <species id="M_s_0420_None" name="s_0420"/>
      <species id="M_s_0421_None" name="s_0421"/>
      <species id="M_s_0423_None" name="s_0423"/>
      <species id="M_s_0424_None" name="s_0424"/>
      <species id="M_s_0425_None" name="s_0425"/>
      <species id="M_s_0426_None" name="s_0426"/>
      <species id="M_s_0427_None" name="s_0427"/>
      <species id="M_s_0428_None" name="s_0428"/>
      <species id="M_s_0429_None" name="s_0429"/>
      <species id="M_s_0430_None" name="s_0430"/>
      <species id="M_s_0431_None" name="s_0431"/>
      <species id="M_s_0432_None" name="s_0432"/>
      <species id="M_s_0433_None" name="s_0433"/>
      <species id="M_s_0434_None" name="s_0434"/>
      <species id="M_s_0435_None" name="s_0435"/>
      <species id="M_s_0437_None" name="s_0437"/>
      <species id="M_s_0438_None" name="s_0438"/>
      <species id="M_s_0439_None" name="s_0439"/>
      <species id="M_s_0441_None" name="s_0441"/>
      <species id="M_s_0442_None" name="s_0442"/>
      <species id="M_s_0443_None" name="s_0443"/>
      <species id="M_s_0444_None" name="s_0444"/>
      <species id="M_s_0445_None" name="s_0445"/>
      <species id="M_s_0446_None" name="s_0446"/>
      <species id="M_s_0447_None" name="s_0447"/>
      <species id="M_s_0448_None" name="s_0448"/>
      <species id="M_s_0450_None" name="s_0450"/>
      <species id="M_s_0451_None" name="s_0451"/>
      <species id="M_s_0452_None" name="s_0452"/>
      <species id="M_s_0453_None" name="s_0453"/>
      <species id="M_s_0454_None" name="s_0454"/>
      <species id="M_s_0455_None" name="s_0455"/>
      <species id="M_s_0456_None" name="s_0456"/>
      <species id="M_s_0457_None" name="s_0457"/>
      <species id="M_s_0458_None" name="s_0458"/>
      <species id="M_s_0460_None" name="s_0460"/>
      <species id="M_s_0461_None" name="s_0461"/>
      <species id="M_s_0462_None" name="s_0462"/>
      <species id="M_s_0465_None" name="s_0465"/>
      <species id="M_s_0467_None" name="s_0467"/>
      <species id="M_s_0468_None" name="s_0468"/>
      <species id="M_s_0469_None" name="s_0469"/>
      <species id="M_s_0474_None" name="s_0474"/>
      <species id="M_s_0475_None" name="s_0475"/>
      <species id="M_s_0476_None" name="s_0476"/>
      <species id="M_s_0477_None" name="s_0477"/>
      <species id="M_s_0478_None" name="s_0478"/>
      <species id="M_s_0479_None" name="s_0479"/>
      <species id="M_s_0480_None" name="s_0480"/>
      <species id="M_s_0481_None" name="s_0481"/>
      <species id="M_s_0482_None" name="s_0482"/>
      <species id="M_s_0483_None" name="s_0483"/>
      <species id="M_s_0484_None" name="s_0484"/>
      <species id="M_s_0485_None" name="s_0485"/>
      <species id="M_s_0486_None" name="s_0486"/>
      <species id="M_s_0487_None" name="s_0487"/>
      <species id="M_s_0488_None" name="s_0488"/>
      <species id="M_s_0489_None" name="s_0489"/>
      <species id="M_s_0490_None" name="s_0490"/>
      <species id="M_s_0491_None" name="s_0491"/>
      <species id="M_s_0492_None" name="s_0492"/>
      <species id="M_s_0493_None" name="s_0493"/>
      <species id="M_s_0494_None" name="s_0494"/>
      <species id="M_s_0495_None" name="s_0495"/>
      <species id="M_s_0496_None" name="s_0496"/>
      <species id="M_s_0497_None" name="s_0497"/>
      <species id="M_s_0498_None" name="s_0498"/>
      <species id="M_s_0499_None" name="s_0499"/>
      <species id="M_s_0500_None" name="s_0500"/>
      <species id="M_s_0501_None" name="s_0501"/>
      <species id="M_s_0502_None" name="s_0502"/>
      <species id="M_s_0503_None" name="s_0503"/>
      <species id="M_s_0504_None" name="s_0504"/>
      <species id="M_s_0507_None" name="s_0507"/>
      <species id="M_s_0509_None" name="s_0509"/>
      <species id="M_s_0510_None" name="s_0510"/>
      <species id="M_s_0511_None" name="s_0511"/>
      <species id="M_s_0512_None" name="s_0512"/>
      <species id="M_s_0513_None" name="s_0513"/>
      <species id="M_s_0514_None" name="s_0514"/>
      <species id="M_s_0515_None" name="s_0515"/>
      <species id="M_s_0516_None" name="s_0516"/>
      <species id="M_s_0517_None" name="s_0517"/>
      <species id="M_s_0522_None" name="s_0522"/>
      <species id="M_s_0523_None" name="s_0523"/>
      <species id="M_s_0524_None" name="s_0524"/>
      <species id="M_s_0525_None" name="s_0525"/>
      <species id="M_s_0526_None" name="s_0526"/>
      <species id="M_s_0528_None" name="s_0528"/>
      <species id="M_s_0529_None" name="s_0529"/>
      <species id="M_s_0530_None" name="s_0530"/>
      <species id="M_s_0531_None" name="s_0531"/>
      <species id="M_s_0532_None" name="s_0532"/>
      <species id="M_s_0533_None" name="s_0533"/>
      <species id="M_s_0534_None" name="s_0534"/>
      <species id="M_s_0535_None" name="s_0535"/>
      <species id="M_s_0536_None" name="s_0536"/>
      <species id="M_s_0537_None" name="s_0537"/>
      <species id="M_s_0538_None" name="s_0538"/>
      <species id="M_s_0539_None" name="s_0539"/>
      <species id="M_s_0541_None" name="s_0541"/>
      <species id="M_s_0542_None" name="s_0542"/>
      <species id="M_s_0543_None" name="s_0543"/>
      <species id="M_s_0544_None" name="s_0544"/>
      <species id="M_s_0545_None" name="s_0545"/>
      <species id="M_s_0546_None" name="s_0546"/>
      <species id="M_s_0547_None" name="s_0547"/>
      <species id="M_s_0548_None" name="s_0548"/>
      <species id="M_s_0549_None" name="s_0549"/>
      <species id="M_s_0550_None" name="s_0550"/>
      <species id="M_s_0551_None" name="s_0551"/>
      <species id="M_s_0552_None" name="s_0552"/>
      <species id="M_s_0553_None" name="s_0553"/>
      <species id="M_s_0554_None" name="s_0554"/>
      <species id="M_s_0555_None" name="s_0555"/>
      <species id="M_s_0556_None" name="s_0556"/>
      <species id="M_s_0557_None" name="s_0557"/>
      <species id="M_s_0558_None" name="s_0558"/>
      <species id="M_s_0559_None" name="s_0559"/>
      <species id="M_s_0560_None" name="s_0560"/>
      <species id="M_s_0561_None" name="s_0561"/>
      <species id="M_s_0562_None" name="s_0562"/>
      <species id="M_s_0563_None" name="s_0563"/>
      <species id="M_s_0565_None" name="s_0565"/>
      <species id="M_s_0566_None" name="s_0566"/>
      <species id="M_s_0567_None" name="s_0567"/>
      <species id="M_s_0568_None" name="s_0568"/>
      <species id="M_s_0570_None" name="s_0570"/>
      <species id="M_s_0571_None" name="s_0571"/>
      <species id="M_s_0572_None" name="s_0572"/>
      <species id="M_s_0573_None" name="s_0573"/>
      <species id="M_s_0574_None" name="s_0574"/>
      <species id="M_s_0575_None" name="s_0575"/>
      <species id="M_s_0576_None" name="s_0576"/>
      <species id="M_s_0577_None" name="s_0577"/>
      <species id="M_s_0578_None" name="s_0578"/>
      <species id="M_s_0579_None" name="s_0579"/>
      <species id="M_s_0580_None" name="s_0580"/>
      <species id="M_s_0581_None" name="s_0581"/>
      <species id="M_s_0582_None" name="s_0582"/>
      <species id="M_s_0583_None" name="s_0583"/>
      <species id="M_s_0584_None" name="s_0584"/>
      <species id="M_s_0585_None" name="s_0585"/>
      <species id="M_s_0586_None" name="s_0586"/>
      <species id="M_s_0587_None" name="s_0587"/>
      <species id="M_s_0588_None" name="s_0588"/>
      <species id="M_s_0589_None" name="s_0589"/>
      <species id="M_s_0590_None" name="s_0590"/>
      <species id="M_s_0591_None" name="s_0591"/>
      <species id="M_s_0593_None" name="s_0593"/>
      <species id="M_s_0595_None" name="s_0595"/>
      <species id="M_s_0597_None" name="s_0597"/>
      <species id="M_s_0600_None" name="s_0600"/>
      <species id="M_s_0605_None" name="s_0605"/>
      <species id="M_s_0606_None" name="s_0606"/>
      <species id="M_s_0607_None" name="s_0607"/>
      <species id="M_s_0608_None" name="s_0608"/>
      <species id="M_s_0609_None" name="s_0609"/>
      <species id="M_s_0610_None" name="s_0610"/>
      <species id="M_s_0611_None" name="s_0611"/>
      <species id="M_s_0612_None" name="s_0612"/>
      <species id="M_s_0613_None" name="s_0613"/>
      <species id="M_s_0614_None" name="s_0614"/>
      <species id="M_s_0615_None" name="s_0615"/>
      <species id="M_s_0616_None" name="s_0616"/>
      <species id="M_s_0617_None" name="s_0617"/>
      <species id="M_s_0618_None" name="s_0618"/>
      <species id="M_s_0620_None" name="s_0620"/>
      <species id="M_s_0625_None" name="s_0625"/>
      <species id="M_s_0626_None" name="s_0626"/>
      <species id="M_s_0627_None" name="s_0627"/>
      <species id="M_s_0628_None" name="s_0628"/>
      <species id="M_s_0629_None" name="s_0629"/>
      <species id="M_s_0631_None" name="s_0631"/>
      <species id="M_s_0632_None" name="s_0632"/>
      <species id="M_s_0633_None" name="s_0633"/>
      <species id="M_s_0635_None" name="s_0635"/>
      <species id="M_s_0636_None" name="s_0636"/>
      <species id="M_s_0637_None" name="s_0637"/>
      <species id="M_s_0638_None" name="s_0638"/>
      <species id="M_s_0639_None" name="s_0639"/>
      <species id="M_s_0640_None" name="s_0640"/>
      <species id="M_s_0641_None" name="s_0641"/>
      <species id="M_s_0642_None" name="s_0642"/>
      <species id="M_s_0643_None" name="s_0643"/>
      <species id="M_s_0644_None" name="s_0644"/>
      <species id="M_s_0645_None" name="s_0645"/>
      <species id="M_s_0646_None" name="s_0646"/>
      <species id="M_s_0647_None" name="s_0647"/>
      <species id="M_s_0649_None" name="s_0649"/>
      <species id="M_s_0650_None" name="s_0650"/>
      <species id="M_s_0651_None" name="s_0651"/>
      <species id="M_s_0652_None" name="s_0652"/>
      <species id="M_s_0653_None" name="s_0653"/>
      <species id="M_s_0654_None" name="s_0654"/>
      <species id="M_s_0655_None" name="s_0655"/>
      <species id="M_s_0656_None" name="s_0656"/>
      <species id="M_s_0657_None" name="s_0657"/>
      <species id="M_s_0659_None" name="s_0659"/>
      <species id="M_s_0662_None" name="s_0662"/>
      <species id="M_s_0663_None" name="s_0663"/>
      <species id="M_s_0664_None" name="s_0664"/>
      <species id="M_s_0665_None" name="s_0665"/>
      <species id="M_s_0666_None" name="s_0666"/>
      <species id="M_s_0667_None" name="s_0667"/>
      <species id="M_s_0668_None" name="s_0668"/>
      <species id="M_s_0669_None" name="s_0669"/>
      <species id="M_s_0670_None" name="s_0670"/>
      <species id="M_s_0672_None" name="s_0672"/>
      <species id="M_s_0677_None" name="s_0677"/>
      <species id="M_s_0678_None" name="s_0678"/>
      <species id="M_s_0679_None" name="s_0679"/>
      <species id="M_s_0680_None" name="s_0680"/>
      <species id="M_s_0681_None" name="s_0681"/>
      <species id="M_s_0682_None" name="s_0682"/>
      <species id="M_s_0683_None" name="s_0683"/>
      <species id="M_s_0684_None" name="s_0684"/>
      <species id="M_s_0685_None" name="s_0685"/>
      <species id="M_s_0686_None" name="s_0686"/>
      <species id="M_s_0687_None" name="s_0687"/>
      <species id="M_s_0688_None" name="s_0688"/>
      <species id="M_s_0689_None" name="s_0689"/>
      <species id="M_s_0690_None" name="s_0690"/>
      <species id="M_s_0692_None" name="s_0692"/>
      <species id="M_s_0694_None" name="s_0694"/>
      <species id="M_s_0699_None" name="s_0699"/>
      <species id="M_s_0700_None" name="s_0700"/>
      <species id="M_s_0702_None" name="s_0702"/>
      <species id="M_s_0703_None" name="s_0703"/>
      <species id="M_s_0709_None" name="s_0709"/>
      <species id="M_s_0710_None" name="s_0710"/>
      <species id="M_s_0712_None" name="s_0712"/>
      <species id="M_s_0713_None" name="s_0713"/>
      <species id="M_s_0714_None" name="s_0714"/>
      <species id="M_s_0715_None" name="s_0715"/>
      <species id="M_s_0716_None" name="s_0716"/>
      <species id="M_s_0717_None" name="s_0717"/>
      <species id="M_s_0719_None" name="s_0719"/>
      <species id="M_s_0720_None" name="s_0720"/>
      <species id="M_s_0721_None" name="s_0721"/>
      <species id="M_s_0722_None" name="s_0722"/>
      <species id="M_s_0723_None" name="s_0723"/>
      <species id="M_s_0724_None" name="s_0724"/>
      <species id="M_s_0725_None" name="s_0725"/>
      <species id="M_s_0726_None" name="s_0726"/>
      <species id="M_s_0727_None" name="s_0727"/>
      <species id="M_s_0734_None" name="s_0734"/>
      <species id="M_s_0736_None" name="s_0736"/>
      <species id="M_s_0738_None" name="s_0738"/>
      <species id="M_s_0739_None" name="s_0739"/>
      <species id="M_s_0740_None" name="s_0740"/>
      <species id="M_s_0741_None" name="s_0741"/>
      <species id="M_s_0742_None" name="s_0742"/>
      <species id="M_s_0743_None" name="s_0743"/>
      <species id="M_s_0744_None" name="s_0744"/>
      <species id="M_s_0745_None" name="s_0745"/>
      <species id="M_s_0746_None" name="s_0746"/>
      <species id="M_s_0747_None" name="s_0747"/>
      <species id="M_s_0748_None" name="s_0748"/>
      <species id="M_s_0749_None" name="s_0749"/>
      <species id="M_s_0750_None" name="s_0750"/>
      <species id="M_s_0751_None" name="s_0751"/>
      <species id="M_s_0752_None" name="s_0752"/>
      <species id="M_s_0753_None" name="s_0753"/>
      <species id="M_s_0754_None" name="s_0754"/>
      <species id="M_s_0755_None" name="s_0755"/>
      <species id="M_s_0756_None" name="s_0756"/>
      <species id="M_s_0757_None" name="s_0757"/>
      <species id="M_s_0764_None" name="s_0764"/>
      <species id="M_s_0765_None" name="s_0765"/>
      <species id="M_s_0766_None" name="s_0766"/>
      <species id="M_s_0767_None" name="s_0767"/>
      <species id="M_s_0769_None" name="s_0769"/>
      <species id="M_s_0770_None" name="s_0770"/>
      <species id="M_s_0771_None" name="s_0771"/>
      <species id="M_s_0773_None" name="s_0773"/>
      <species id="M_s_0774_None" name="s_0774"/>
      <species id="M_s_0775_None" name="s_0775"/>
      <species id="M_s_0776_None" name="s_0776"/>
      <species id="M_s_0777_None" name="s_0777"/>
      <species id="M_s_0779_None" name="s_0779"/>
      <species id="M_s_0780_None" name="s_0780"/>
      <species id="M_s_0781_None" name="s_0781"/>
      <species id="M_s_0782_None" name="s_0782"/>
      <species id="M_s_0783_None" name="s_0783"/>
      <species id="M_s_0785_None" name="s_0785"/>
      <species id="M_s_0786_None" name="s_0786"/>
      <species id="M_s_0787_None" name="s_0787"/>
      <species id="M_s_0788_None" name="s_0788"/>
      <species id="M_s_0789_None" name="s_0789"/>
      <species id="M_s_0790_None" name="s_0790"/>
      <species id="M_s_0791_None" name="s_0791"/>
      <species id="M_s_0792_None" name="s_0792"/>
      <species id="M_s_0793_None" name="s_0793"/>
      <species id="M_s_0794_None" name="s_0794"/>
      <species id="M_s_0795_None" name="s_0795"/>
      <species id="M_s_0796_None" name="s_0796"/>
      <species id="M_s_0797_None" name="s_0797"/>
      <species id="M_s_0798_None" name="s_0798"/>
      <species id="M_s_0799_None" name="s_0799"/>
      <species id="M_s_0800_None" name="s_0800"/>
      <species id="M_s_0801_None" name="s_0801"/>
      <species id="M_s_0802_None" name="s_0802"/>
      <species id="M_s_0803_None" name="s_0803"/>
      <species id="M_s_0804_None" name="s_0804"/>
      <species id="M_s_0805_None" name="s_0805"/>
      <species id="M_s_0806_None" name="s_0806"/>
      <species id="M_s_0807_None" name="s_0807"/>
      <species id="M_s_0808_None" name="s_0808"/>
      <species id="M_s_0809_None" name="s_0809"/>
      <species id="M_s_0810_None" name="s_0810"/>
      <species id="M_s_0811_None" name="s_0811"/>
      <species id="M_s_0812_None" name="s_0812"/>
      <species id="M_s_0813_None" name="s_0813"/>
      <species id="M_s_0814_None" name="s_0814"/>
      <species id="M_s_0815_None" name="s_0815"/>
      <species id="M_s_0816_None" name="s_0816"/>
      <species id="M_s_0817_None" name="s_0817"/>
      <species id="M_s_0819_None" name="s_0819"/>
      <species id="M_s_0823_None" name="s_0823"/>
      <species id="M_s_0825_None" name="s_0825"/>
      <species id="M_s_0826_None" name="s_0826"/>
      <species id="M_s_0829_None" name="s_0829"/>
      <species id="M_s_0830_None" name="s_0830"/>
      <species id="M_s_0831_None" name="s_0831"/>
      <species id="M_s_0832_None" name="s_0832"/>
      <species id="M_s_0833_None" name="s_0833"/>
      <species id="M_s_0834_None" name="s_0834"/>
      <species id="M_s_0835_None" name="s_0835"/>
      <species id="M_s_0836_None" name="s_0836"/>
      <species id="M_s_0837_None" name="s_0837"/>
      <species id="M_s_0838_None" name="s_0838"/>
      <species id="M_s_0839_None" name="s_0839"/>
      <species id="M_s_0840_None" name="s_0840"/>
      <species id="M_s_0841_None" name="s_0841"/>
      <species id="M_s_0843_None" name="s_0843"/>
      <species id="M_s_0844_None" name="s_0844"/>
      <species id="M_s_0845_None" name="s_0845"/>
      <species id="M_s_0846_None" name="s_0846"/>
      <species id="M_s_0847_None" name="s_0847"/>
      <species id="M_s_0848_None" name="s_0848"/>
      <species id="M_s_0849_None" name="s_0849"/>
      <species id="M_s_0850_None" name="s_0850"/>
      <species id="M_s_0851_None" name="s_0851"/>
      <species id="M_s_0852_None" name="s_0852"/>
      <species id="M_s_0853_None" name="s_0853"/>
      <species id="M_s_0854_None" name="s_0854"/>
      <species id="M_s_0855_None" name="s_0855"/>
      <species id="M_s_0856_None" name="s_0856"/>
      <species id="M_s_0857_None" name="s_0857"/>
      <species id="M_s_0858_None" name="s_0858"/>
      <species id="M_s_0859_None" name="s_0859"/>
      <species id="M_s_0860_None" name="s_0860"/>
      <species id="M_s_0861_None" name="s_0861"/>
      <species id="M_s_0862_None" name="s_0862"/>
      <species id="M_s_0863_None" name="s_0863"/>
      <species id="M_s_0864_None" name="s_0864"/>
      <species id="M_s_0865_None" name="s_0865"/>
      <species id="M_s_0866_None" name="s_0866"/>
      <species id="M_s_0867_None" name="s_0867"/>
      <species id="M_s_0868_None" name="s_0868"/>
      <species id="M_s_0869_None" name="s_0869"/>
      <species id="M_s_0870_None" name="s_0870"/>
      <species id="M_s_0871_None" name="s_0871"/>
      <species id="M_s_0872_None" name="s_0872"/>
      <species id="M_s_0873_None" name="s_0873"/>
      <species id="M_s_0874_None" name="s_0874"/>
      <species id="M_s_0875_None" name="s_0875"/>
      <species id="M_s_0876_None" name="s_0876"/>
      <species id="M_s_0877_None" name="s_0877"/>
      <species id="M_s_0878_None" name="s_0878"/>
      <species id="M_s_0879_None" name="s_0879"/>
      <species id="M_s_0880_None" name="s_0880"/>
      <species id="M_s_0881_None" name="s_0881"/>
      <species id="M_s_0882_None" name="s_0882"/>
      <species id="M_s_0883_None" name="s_0883"/>
      <species id="M_s_0884_None" name="s_0884"/>
      <species id="M_s_0885_None" name="s_0885"/>
      <species id="M_s_0886_None" name="s_0886"/>
      <species id="M_s_0887_None" name="s_0887"/>
      <species id="M_s_0888_None" name="s_0888"/>
      <species id="M_s_0889_None" name="s_0889"/>
      <species id="M_s_0890_None" name="s_0890"/>
      <species id="M_s_0891_None" name="s_0891"/>
      <species id="M_s_0892_None" name="s_0892"/>
      <species id="M_s_0893_None" name="s_0893"/>
      <species id="M_s_0894_None" name="s_0894"/>
      <species id="M_s_0895_None" name="s_0895"/>
      <species id="M_s_0896_None" name="s_0896"/>
      <species id="M_s_0897_None" name="s_0897"/>
      <species id="M_s_0898_None" name="s_0898"/>
      <species id="M_s_0899_None" name="s_0899"/>
      <species id="M_s_0900_None" name="s_0900"/>
      <species id="M_s_0901_None" name="s_0901"/>
      <species id="M_s_0902_None" name="s_0902"/>
      <species id="M_s_0903_None" name="s_0903"/>
      <species id="M_s_0904_None" name="s_0904"/>
      <species id="M_s_0905_None" name="s_0905"/>
      <species id="M_s_0906_None" name="s_0906"/>
      <species id="M_s_0907_None" name="s_0907"/>
      <species id="M_s_0908_None" name="s_0908"/>
      <species id="M_s_0909_None" name="s_0909"/>
      <species id="M_s_0910_None" name="s_0910"/>
      <species id="M_s_0911_None" name="s_0911"/>
      <species id="M_s_0912_None" name="s_0912"/>
      <species id="M_s_0913_None" name="s_0913"/>
      <species id="M_s_0914_None" name="s_0914"/>
      <species id="M_s_0915_None" name="s_0915"/>
      <species id="M_s_0916_None" name="s_0916"/>
      <species id="M_s_0917_None" name="s_0917"/>
      <species id="M_s_0918_None" name="s_0918"/>
      <species id="M_s_0919_None" name="s_0919"/>
      <species id="M_s_0920_None" name="s_0920"/>
      <species id="M_s_0921_None" name="s_0921"/>
      <species id="M_s_0922_None" name="s_0922"/>
      <species id="M_s_0923_None" name="s_0923"/>
      <species id="M_s_0924_None" name="s_0924"/>
      <species id="M_s_0925_None" name="s_0925"/>
      <species id="M_s_0926_None" name="s_0926"/>
      <species id="M_s_0927_None" name="s_0927"/>
      <species id="M_s_0928_None" name="s_0928"/>
      <species id="M_s_0929_None" name="s_0929"/>
      <species id="M_s_0930_None" name="s_0930"/>
      <species id="M_s_0931_None" name="s_0931"/>
      <species id="M_s_0932_None" name="s_0932"/>
      <species id="M_s_0933_None" name="s_0933"/>
      <species id="M_s_0934_None" name="s_0934"/>
      <species id="M_s_0935_None" name="s_0935"/>
      <species id="M_s_0936_None" name="s_0936"/>
      <species id="M_s_0937_None" name="s_0937"/>
      <species id="M_s_0938_None" name="s_0938"/>
      <species id="M_s_0939_None" name="s_0939"/>
      <species id="M_s_0940_None" name="s_0940"/>
      <species id="M_s_0941_None" name="s_0941"/>
      <species id="M_s_0942_None" name="s_0942"/>
      <species id="M_s_0943_None" name="s_0943"/>
      <species id="M_s_0944_None" name="s_0944"/>
      <species id="M_s_0945_None" name="s_0945"/>
      <species id="M_s_0946_None" name="s_0946"/>
      <species id="M_s_0949_None" name="s_0949"/>
      <species id="M_s_0950_None" name="s_0950"/>
      <species id="M_s_0951_None" name="s_0951"/>
      <species id="M_s_0952_None" name="s_0952"/>
      <species id="M_s_0953_None" name="s_0953"/>
      <species id="M_s_0954_None" name="s_0954"/>
      <species id="M_s_0955_None" name="s_0955"/>
      <species id="M_s_0956_None" name="s_0956"/>
      <species id="M_s_0957_None" name="s_0957"/>
      <species id="M_s_0958_None" name="s_0958"/>
      <species id="M_s_0959_None" name="s_0959"/>
      <species id="M_s_0960_None" name="s_0960"/>
      <species id="M_s_0961_None" name="s_0961"/>
      <species id="M_s_0962_None" name="s_0962"/>
      <species id="M_s_0963_None" name="s_0963"/>
      <species id="M_s_0964_None" name="s_0964"/>
      <species id="M_s_0965_None" name="s_0965"/>
      <species id="M_s_0966_None" name="s_0966"/>
      <species id="M_s_0967_None" name="s_0967"/>
      <species id="M_s_0968_None" name="s_0968"/>
      <species id="M_s_0969_None" name="s_0969"/>
      <species id="M_s_0970_None" name="s_0970"/>
      <species id="M_s_0971_None" name="s_0971"/>
      <species id="M_s_0972_None" name="s_0972"/>
      <species id="M_s_0973_None" name="s_0973"/>
      <species id="M_s_0974_None" name="s_0974"/>
      <species id="M_s_0975_None" name="s_0975"/>
      <species id="M_s_0976_None" name="s_0976"/>
      <species id="M_s_0977_None" name="s_0977"/>
      <species id="M_s_0978_None" name="s_0978"/>
      <species id="M_s_0979_None" name="s_0979"/>
      <species id="M_s_0980_None" name="s_0980"/>
      <species id="M_s_0981_None" name="s_0981"/>
      <species id="M_s_0982_None" name="s_0982"/>
      <species id="M_s_0983_None" name="s_0983"/>
      <species id="M_s_0984_None" name="s_0984"/>
      <species id="M_s_0985_None" name="s_0985"/>
      <species id="M_s_0986_None" name="s_0986"/>
      <species id="M_s_0987_None" name="s_0987"/>
      <species id="M_s_0988_None" name="s_0988"/>
      <species id="M_s_0989_None" name="s_0989"/>
      <species id="M_s_0990_None" name="s_0990"/>
      <species id="M_s_0991_None" name="s_0991"/>
      <species id="M_s_0992_None" name="s_0992"/>
      <species id="M_s_0993_None" name="s_0993"/>
      <species id="M_s_0994_None" name="s_0994"/>
      <species id="M_s_0995_None" name="s_0995"/>
      <species id="M_s_0996_None" name="s_0996"/>
      <species id="M_s_0997_None" name="s_0997"/>
      <species id="M_s_0999_None" name="s_0999"/>
      <species id="M_s_1000_None" name="s_1000"/>
      <species id="M_s_1001_None" name="s_1001"/>
      <species id="M_s_1002_None" name="s_1002"/>
      <species id="M_s_1003_None" name="s_1003"/>
      <species id="M_s_1004_None" name="s_1004"/>
      <species id="M_s_1005_None" name="s_1005"/>
      <species id="M_s_1006_None" name="s_1006"/>
      <species id="M_s_1007_None" name="s_1007"/>
      <species id="M_s_1008_None" name="s_1008"/>
      <species id="M_s_1009_None" name="s_1009"/>
      <species id="M_s_1010_None" name="s_1010"/>
      <species id="M_s_1011_None" name="s_1011"/>
      <species id="M_s_1012_None" name="s_1012"/>
      <species id="M_s_1014_None" name="s_1014"/>
      <species id="M_s_1015_None" name="s_1015"/>
      <species id="M_s_1016_None" name="s_1016"/>
      <species id="M_s_1017_None" name="s_1017"/>
      <species id="M_s_1018_None" name="s_1018"/>
      <species id="M_s_1019_None" name="s_1019"/>
      <species id="M_s_1020_None" name="s_1020"/>
      <species id="M_s_1021_None" name="s_1021"/>
      <species id="M_s_1022_None" name="s_1022"/>
      <species id="M_s_1023_None" name="s_1023"/>
      <species id="M_s_1024_None" name="s_1024"/>
      <species id="M_s_1025_None" name="s_1025"/>
      <species id="M_s_1026_None" name="s_1026"/>
      <species id="M_s_1027_None" name="s_1027"/>
      <species id="M_s_1028_None" name="s_1028"/>
      <species id="M_s_1029_None" name="s_1029"/>
      <species id="M_s_1030_None" name="s_1030"/>
      <species id="M_s_1031_None" name="s_1031"/>
      <species id="M_s_1032_None" name="s_1032"/>
      <species id="M_s_1033_None" name="s_1033"/>
      <species id="M_s_1034_None" name="s_1034"/>
      <species id="M_s_1035_None" name="s_1035"/>
      <species id="M_s_1036_None" name="s_1036"/>
      <species id="M_s_1037_None" name="s_1037"/>
      <species id="M_s_1038_None" name="s_1038"/>
      <species id="M_s_1039_None" name="s_1039"/>
      <species id="M_s_1040_None" name="s_1040"/>
      <species id="M_s_1041_None" name="s_1041"/>
      <species id="M_s_1042_None" name="s_1042"/>
      <species id="M_s_1043_None" name="s_1043"/>
      <species id="M_s_1044_None" name="s_1044"/>
      <species id="M_s_1045_None" name="s_1045"/>
      <species id="M_s_1046_None" name="s_1046"/>
      <species id="M_s_1047_None" name="s_1047"/>
      <species id="M_s_1048_None" name="s_1048"/>
      <species id="M_s_1049_None" name="s_1049"/>
      <species id="M_s_1050_None" name="s_1050"/>
      <species id="M_s_1051_None" name="s_1051"/>
      <species id="M_s_1052_None" name="s_1052"/>
      <species id="M_s_1053_None" name="s_1053"/>
      <species id="M_s_1054_None" name="s_1054"/>
      <species id="M_s_1055_None" name="s_1055"/>
      <species id="M_s_1056_None" name="s_1056"/>
      <species id="M_s_1057_None" name="s_1057"/>
      <species id="M_s_1058_None" name="s_1058"/>
      <species id="M_s_1059_None" name="s_1059"/>
      <species id="M_s_1061_None" name="s_1061"/>
      <species id="M_s_1065_None" name="s_1065"/>
      <species id="M_s_1067_None" name="s_1067"/>
      <species id="M_s_1070_None" name="s_1070"/>
      <species id="M_s_1073_None" name="s_1073"/>
      <species id="M_s_1076_None" name="s_1076"/>
      <species id="M_s_1077_None" name="s_1077"/>
      <species id="M_s_1078_None" name="s_1078"/>
      <species id="M_s_1079_None" name="s_1079"/>
      <species id="M_s_1080_None" name="s_1080"/>
      <species id="M_s_1081_None" name="s_1081"/>
      <species id="M_s_1082_None" name="s_1082"/>
      <species id="M_s_1085_None" name="s_1085"/>
      <species id="M_s_1096_None" name="s_1096"/>
      <species id="M_s_1097_None" name="s_1097"/>
      <species id="M_s_1098_None" name="s_1098"/>
      <species id="M_s_1099_None" name="s_1099"/>
      <species id="M_s_1100_None" name="s_1100"/>
      <species id="M_s_1101_None" name="s_1101"/>
      <species id="M_s_1104_None" name="s_1104"/>
      <species id="M_s_1105_None" name="s_1105"/>
      <species id="M_s_1106_None" name="s_1106"/>
      <species id="M_s_1107_None" name="s_1107"/>
      <species id="M_s_1108_None" name="s_1108"/>
      <species id="M_s_1109_None" name="s_1109"/>
      <species id="M_s_1110_None" name="s_1110"/>
      <species id="M_s_1111_None" name="s_1111"/>
      <species id="M_s_1112_None" name="s_1112"/>
      <species id="M_s_1113_None" name="s_1113"/>
      <species id="M_s_1114_None" name="s_1114"/>
      <species id="M_s_1115_None" name="s_1115"/>
      <species id="M_s_1116_None" name="s_1116"/>
      <species id="M_s_1117_None" name="s_1117"/>
      <species id="M_s_1118_None" name="s_1118"/>
      <species id="M_s_1119_None" name="s_1119"/>
      <species id="M_s_1120_None" name="s_1120"/>
      <species id="M_s_1121_None" name="s_1121"/>
      <species id="M_s_1122_None" name="s_1122"/>
      <species id="M_s_1123_None" name="s_1123"/>
      <species id="M_s_1124_None" name="s_1124"/>
      <species id="M_s_1125_None" name="s_1125"/>
      <species id="M_s_1126_None" name="s_1126"/>
      <species id="M_s_1127_None" name="s_1127"/>
      <species id="M_s_1128_None" name="s_1128"/>
      <species id="M_s_1129_None" name="s_1129"/>
      <species id="M_s_1130_None" name="s_1130"/>
      <species id="M_s_1131_None" name="s_1131"/>
      <species id="M_s_1132_None" name="s_1132"/>
      <species id="M_s_1133_None" name="s_1133"/>
      <species id="M_s_1134_None" name="s_1134"/>
      <species id="M_s_1135_None" name="s_1135"/>
      <species id="M_s_1136_None" name="s_1136"/>
      <species id="M_s_1137_None" name="s_1137"/>
      <species id="M_s_1138_None" name="s_1138"/>
      <species id="M_s_1139_None" name="s_1139"/>
      <species id="M_s_1140_None" name="s_1140"/>
      <species id="M_s_1141_None" name="s_1141"/>
      <species id="M_s_1142_None" name="s_1142"/>
      <species id="M_s_1143_None" name="s_1143"/>
      <species id="M_s_1144_None" name="s_1144"/>
      <species id="M_s_1145_None" name="s_1145"/>
      <species id="M_s_1148_None" name="s_1148"/>
      <species id="M_s_1149_None" name="s_1149"/>
      <species id="M_s_1150_None" name="s_1150"/>
      <species id="M_s_1151_None" name="s_1151"/>
      <species id="M_s_1153_None" name="s_1153"/>
      <species id="M_s_1154_None" name="s_1154"/>
      <species id="M_s_1156_None" name="s_1156"/>
      <species id="M_s_1157_None" name="s_1157"/>
      <species id="M_s_1158_None" name="s_1158"/>
      <species id="M_s_1159_None" name="s_1159"/>
      <species id="M_s_1161_None" name="s_1161"/>
      <species id="M_s_1163_None" name="s_1163"/>
      <species id="M_s_1166_None" name="s_1166"/>
      <species id="M_s_1176_None" name="s_1176"/>
      <species id="M_s_1179_None" name="s_1179"/>
      <species id="M_s_1180_None" name="s_1180"/>
      <species id="M_s_1181_None" name="s_1181"/>
      <species id="M_s_1182_None" name="s_1182"/>
      <species id="M_s_1183_None" name="s_1183"/>
      <species id="M_s_1184_None" name="s_1184"/>
      <species id="M_s_1185_None" name="s_1185"/>
      <species id="M_s_1186_None" name="s_1186"/>
      <species id="M_s_1187_None" name="s_1187"/>
      <species id="M_s_1188_None" name="s_1188"/>
      <species id="M_s_1189_None" name="s_1189"/>
      <species id="M_s_1190_None" name="s_1190"/>
      <species id="M_s_1191_None" name="s_1191"/>
      <species id="M_s_1192_None" name="s_1192"/>
      <species id="M_s_1193_None" name="s_1193"/>
      <species id="M_s_1194_None" name="s_1194"/>
      <species id="M_s_1195_None" name="s_1195"/>
      <species id="M_s_1196_None" name="s_1196"/>
      <species id="M_s_1198_None" name="s_1198"/>
      <species id="M_s_1199_None" name="s_1199"/>
      <species id="M_s_1200_None" name="s_1200"/>
      <species id="M_s_1201_None" name="s_1201"/>
      <species id="M_s_1202_None" name="s_1202"/>
      <species id="M_s_1203_None" name="s_1203"/>
      <species id="M_s_1204_None" name="s_1204"/>
      <species id="M_s_1205_None" name="s_1205"/>
      <species id="M_s_1206_None" name="s_1206"/>
      <species id="M_s_1207_None" name="s_1207"/>
      <species id="M_s_1208_None" name="s_1208"/>
      <species id="M_s_1210_None" name="s_1210"/>
      <species id="M_s_1211_None" name="s_1211"/>
      <species id="M_s_1212_None" name="s_1212"/>
      <species id="M_s_1213_None" name="s_1213"/>
      <species id="M_s_1214_None" name="s_1214"/>
      <species id="M_s_1215_None" name="s_1215"/>
      <species id="M_s_1216_None" name="s_1216"/>
      <species id="M_s_1217_None" name="s_1217"/>
      <species id="M_s_1218_None" name="s_1218"/>
      <species id="M_s_1219_None" name="s_1219"/>
      <species id="M_s_1220_None" name="s_1220"/>
      <species id="M_s_1221_None" name="s_1221"/>
      <species id="M_s_1222_None" name="s_1222"/>
      <species id="M_s_1223_None" name="s_1223"/>
      <species id="M_s_1224_None" name="s_1224"/>
      <species id="M_s_1225_None" name="s_1225"/>
      <species id="M_s_1227_None" name="s_1227"/>
      <species id="M_s_1228_None" name="s_1228"/>
      <species id="M_s_1229_None" name="s_1229"/>
      <species id="M_s_1230_None" name="s_1230"/>
      <species id="M_s_1231_None" name="s_1231"/>
      <species id="M_s_1232_None" name="s_1232"/>
      <species id="M_s_1233_None" name="s_1233"/>
      <species id="M_s_1234_None" name="s_1234"/>
      <species id="M_s_1235_None" name="s_1235"/>
      <species id="M_s_1236_None" name="s_1236"/>
      <species id="M_s_1237_None" name="s_1237"/>
      <species id="M_s_1238_None" name="s_1238"/>
      <species id="M_s_1239_None" name="s_1239"/>
      <species id="M_s_1240_None" name="s_1240"/>
      <species id="M_s_1241_None" name="s_1241"/>
      <species id="M_s_1246_None" name="s_1246"/>
      <species id="M_s_1248_None" name="s_1248"/>
      <species id="M_s_1250_None" name="s_1250"/>
      <species id="M_s_1253_None" name="s_1253"/>
      <species id="M_s_1254_None" name="s_1254"/>
      <species id="M_s_1258_None" name="s_1258"/>
      <species id="M_s_1259_None" name="s_1259"/>
      <species id="M_s_1260_None" name="s_1260"/>
      <species id="M_s_1262_None" name="s_1262"/>
      <species id="M_s_1265_None" name="s_1265"/>
      <species id="M_s_1266_None" name="s_1266"/>
      <species id="M_s_1267_None" name="s_1267"/>
      <species id="M_s_1268_None" name="s_1268"/>
      <species id="M_s_1269_None" name="s_1269"/>
      <species id="M_s_1270_None" name="s_1270"/>
      <species id="M_s_1271_None" name="s_1271"/>
      <species id="M_s_1272_None" name="s_1272"/>
      <species id="M_s_1273_None" name="s_1273"/>
      <species id="M_s_1274_None" name="s_1274"/>
      <species id="M_s_1275_None" name="s_1275"/>
      <species id="M_s_1276_None" name="s_1276"/>
      <species id="M_s_1277_None" name="s_1277"/>
      <species id="M_s_1278_None" name="s_1278"/>
      <species id="M_s_1279_None" name="s_1279"/>
      <species id="M_s_1282_None" name="s_1282"/>
      <species id="M_s_1283_None" name="s_1283"/>
      <species id="M_s_1284_None" name="s_1284"/>
      <species id="M_s_1286_None" name="s_1286"/>
      <species id="M_s_1288_None" name="s_1288"/>
      <species id="M_s_1291_None" name="s_1291"/>
      <species id="M_s_1293_None" name="s_1293"/>
      <species id="M_s_1295_None" name="s_1295"/>
      <species id="M_s_1298_None" name="s_1298"/>
      <species id="M_s_1302_None" name="s_1302"/>
      <species id="M_s_1303_None" name="s_1303"/>
      <species id="M_s_1305_None" name="s_1305"/>
      <species id="M_s_1307_None" name="s_1307"/>
      <species id="M_s_1308_None" name="s_1308"/>
      <species id="M_s_1309_None" name="s_1309"/>
      <species id="M_s_1310_None" name="s_1310"/>
      <species id="M_s_1311_None" name="s_1311"/>
      <species id="M_s_1312_None" name="s_1312"/>
      <species id="M_s_1313_None" name="s_1313"/>
      <species id="M_s_1314_None" name="s_1314"/>
      <species id="M_s_1315_None" name="s_1315"/>
      <species id="M_s_1316_None" name="s_1316"/>
      <species id="M_s_1317_None" name="s_1317"/>
      <species id="M_s_1318_None" name="s_1318"/>
      <species id="M_s_1319_None" name="s_1319"/>
      <species id="M_s_1320_None" name="s_1320"/>
      <species id="M_s_1321_None" name="s_1321"/>
      <species id="M_s_1322_None" name="s_1322"/>
      <species id="M_s_1323_None" name="s_1323"/>
      <species id="M_s_1324_None" name="s_1324"/>
      <species id="M_s_1325_None" name="s_1325"/>
      <species id="M_s_1326_None" name="s_1326"/>
      <species id="M_s_1329_None" name="s_1329"/>
      <species id="M_s_1337_None" name="s_1337"/>
      <species id="M_s_1346_None" name="s_1346"/>
      <species id="M_s_1351_None" name="s_1351"/>
      <species id="M_s_1352_None" name="s_1352"/>
      <species id="M_s_1360_None" name="s_1360"/>
      <species id="M_s_1361_None" name="s_1361"/>
      <species id="M_s_1364_None" name="s_1364"/>
      <species id="M_s_1365_None" name="s_1365"/>
      <species id="M_s_1366_None" name="s_1366"/>
      <species id="M_s_1367_None" name="s_1367"/>
      <species id="M_s_1368_None" name="s_1368"/>
      <species id="M_s_1371_None" name="s_1371"/>
      <species id="M_s_1372_None" name="s_1372"/>
      <species id="M_s_1373_None" name="s_1373"/>
      <species id="M_s_1374_None" name="s_1374"/>
      <species id="M_s_1375_None" name="s_1375"/>
      <species id="M_s_1376_None" name="s_1376"/>
      <species id="M_s_1377_None" name="s_1377"/>
      <species id="M_s_1378_None" name="s_1378"/>
      <species id="M_s_1379_None" name="s_1379"/>
      <species id="M_s_1382_None" name="s_1382"/>
      <species id="M_s_1383_None" name="s_1383"/>
      <species id="M_s_1384_None" name="s_1384"/>
      <species id="M_s_1385_None" name="s_1385"/>
      <species id="M_s_1386_None" name="s_1386"/>
      <species id="M_s_1387_None" name="s_1387"/>
      <species id="M_s_1388_None" name="s_1388"/>
      <species id="M_s_1389_None" name="s_1389"/>
      <species id="M_s_1390_None" name="s_1390"/>
      <species id="M_s_1391_None" name="s_1391"/>
      <species id="M_s_1392_None" name="s_1392"/>
      <species id="M_s_1393_None" name="s_1393"/>
      <species id="M_s_1394_None" name="s_1394"/>
      <species id="M_s_1395_None" name="s_1395"/>
      <species id="M_s_1396_None" name="s_1396"/>
      <species id="M_s_1397_None" name="s_1397"/>
      <species id="M_s_1398_None" name="s_1398"/>
      <species id="M_s_1399_None" name="s_1399"/>
      <species id="M_s_1400_None" name="s_1400"/>
      <species id="M_s_1401_None" name="s_1401"/>
      <species id="M_s_1403_None" name="s_1403"/>
      <species id="M_s_1404_None" name="s_1404"/>
      <species id="M_s_1405_None" name="s_1405"/>
      <species id="M_s_1406_None" name="s_1406"/>
      <species id="M_s_1407_None" name="s_1407"/>
      <species id="M_s_1408_None" name="s_1408"/>
      <species id="M_s_1409_None" name="s_1409"/>
      <species id="M_s_1410_None" name="s_1410"/>
      <species id="M_s_1411_None" name="s_1411"/>
      <species id="M_s_1412_None" name="s_1412"/>
      <species id="M_s_1413_None" name="s_1413"/>
      <species id="M_s_1415_None" name="s_1415"/>
      <species id="M_s_1416_None" name="s_1416"/>
      <species id="M_s_1418_None" name="s_1418"/>
      <species id="M_s_1419_None" name="s_1419"/>
      <species id="M_s_1420_None" name="s_1420"/>
      <species id="M_s_1421_None" name="s_1421"/>
      <species id="M_s_1422_None" name="s_1422"/>
      <species id="M_s_1423_None" name="s_1423"/>
      <species id="M_s_1424_None" name="s_1424"/>
      <species id="M_s_1425_None" name="s_1425"/>
      <species id="M_s_1426_None" name="s_1426"/>
      <species id="M_s_1427_None" name="s_1427"/>
      <species id="M_s_1428_None" name="s_1428"/>
      <species id="M_s_1429_None" name="s_1429"/>
      <species id="M_s_1430_None" name="s_1430"/>
      <species id="M_s_1431_None" name="s_1431"/>
      <species id="M_s_1432_None" name="s_1432"/>
      <species id="M_s_1433_None" name="s_1433"/>
      <species id="M_s_1435_None" name="s_1435"/>
      <species id="M_s_1437_None" name="s_1437"/>
      <species id="M_s_1438_None" name="s_1438"/>
      <species id="M_s_1439_None" name="s_1439"/>
      <species id="M_s_1440_None" name="s_1440"/>
      <species id="M_s_1441_None" name="s_1441"/>
      <species id="M_s_1442_None" name="s_1442"/>
      <species id="M_s_1443_None" name="s_1443"/>
      <species id="M_s_1444_None" name="s_1444"/>
      <species id="M_s_1445_None" name="s_1445"/>
      <species id="M_s_1446_None" name="s_1446"/>
      <species id="M_s_1447_None" name="s_1447"/>
      <species id="M_s_1448_None" name="s_1448"/>
      <species id="M_s_1449_None" name="s_1449"/>
      <species id="M_s_1450_None" name="s_1450"/>
      <species id="M_s_1451_None" name="s_1451"/>
      <species id="M_s_1454_None" name="s_1454"/>
      <species id="M_s_1457_None" name="s_1457"/>
      <species id="M_s_1458_None" name="s_1458"/>
      <species id="M_s_1459_None" name="s_1459"/>
      <species id="M_s_1460_None" name="s_1460"/>
      <species id="M_s_1461_None" name="s_1461"/>
      <species id="M_s_1464_None" name="s_1464"/>
      <species id="M_s_1466_None" name="s_1466"/>
      <species id="M_s_1467_None" name="s_1467"/>
      <species id="M_s_1468_None" name="s_1468"/>
      <species id="M_s_1469_None" name="s_1469"/>
      <species id="M_s_1470_None" name="s_1470"/>
      <species id="M_s_1471_None" name="s_1471"/>
      <species id="M_s_1472_None" name="s_1472"/>
      <species id="M_s_1473_None" name="s_1473"/>
      <species id="M_s_1474_None" name="s_1474"/>
      <species id="M_s_1475_None" name="s_1475"/>
      <species id="M_s_1476_None" name="s_1476"/>
      <species id="M_s_1477_None" name="s_1477"/>
      <species id="M_s_1479_None" name="s_1479"/>
      <species id="M_s_1480_None" name="s_1480"/>
      <species id="M_s_1482_None" name="s_1482"/>
      <species id="M_s_1483_None" name="s_1483"/>
      <species id="M_s_1486_None" name="s_1486"/>
      <species id="M_s_1487_None" name="s_1487"/>
      <species id="M_s_1488_None" name="s_1488"/>
      <species id="M_s_1489_None" name="s_1489"/>
      <species id="M_s_1490_None" name="s_1490"/>
      <species id="M_s_1491_None" name="s_1491"/>
      <species id="M_s_1492_None" name="s_1492"/>
      <species id="M_s_1493_None" name="s_1493"/>
      <species id="M_s_1494_None" name="s_1494"/>
      <species id="M_s_1497_None" name="s_1497"/>
      <species id="M_s_1498_None" name="s_1498"/>
      <species id="M_s_1503_None" name="s_1503"/>
      <species id="M_s_1504_None" name="s_1504"/>
      <species id="M_s_1507_None" name="s_1507"/>
      <species id="M_s_1510_None" name="s_1510"/>
      <species id="M_s_1513_None" name="s_1513"/>
      <species id="M_s_1516_None" name="s_1516"/>
      <species id="M_s_1519_None" name="s_1519"/>
      <species id="M_s_1520_None" name="s_1520"/>
      <species id="M_s_1521_None" name="s_1521"/>
      <species id="M_s_1522_None" name="s_1522"/>
      <species id="M_s_1523_None" name="s_1523"/>
      <species id="M_s_1524_None" name="s_1524"/>
      <species id="M_s_1526_None" name="s_1526"/>
      <species id="M_s_1527_None" name="s_1527"/>
      <species id="M_s_1528_None" name="s_1528"/>
      <species id="M_s_1529_None" name="s_1529"/>
      <species id="M_s_1530_None" name="s_1530"/>
      <species id="M_s_1531_None" name="s_1531"/>
      <species id="M_s_1532_None" name="s_1532"/>
      <species id="M_s_1533_None" name="s_1533"/>
      <species id="M_s_1534_None" name="s_1534"/>
      <species id="M_s_1535_None" name="s_1535"/>
      <species id="M_s_1537_None" name="s_1537"/>
      <species id="M_s_1538_None" name="s_1538"/>
      <species id="M_s_1539_None" name="s_1539"/>
      <species id="M_s_1540_None" name="s_1540"/>
      <species id="M_s_1541_None" name="s_1541"/>
      <species id="M_s_1542_None" name="s_1542"/>
      <species id="M_s_1543_None" name="s_1543"/>
      <species id="M_s_1544_None" name="s_1544"/>
      <species id="M_s_1545_None" name="s_1545"/>
      <species id="M_s_1546_None" name="s_1546"/>
      <species id="M_s_1547_None" name="s_1547"/>
      <species id="M_s_1548_None" name="s_1548"/>
      <species id="M_s_1549_None" name="s_1549"/>
      <species id="M_s_1550_None" name="s_1550"/>
      <species id="M_s_1551_None" name="s_1551"/>
      <species id="M_s_1552_None" name="s_1552"/>
      <species id="M_s_1553_None" name="s_1553"/>
      <species id="M_s_1554_None" name="s_1554"/>
      <species id="M_s_1555_None" name="s_1555"/>
      <species id="M_s_1556_None" name="s_1556"/>
      <species id="M_s_1557_None" name="s_1557"/>
      <species id="M_s_1558_None" name="s_1558"/>
      <species id="M_s_1559_None" name="s_1559"/>
      <species id="M_s_1560_None" name="s_1560"/>
      <species id="M_s_1561_None" name="s_1561"/>
      <species id="M_s_1562_None" name="s_1562"/>
      <species id="M_s_1563_None" name="s_1563"/>
      <species id="M_s_1564_None" name="s_1564"/>
      <species id="M_s_1565_None" name="s_1565"/>
      <species id="M_s_1566_None" name="s_1566"/>
      <species id="M_s_1567_None" name="s_1567"/>
      <species id="M_s_1568_None" name="s_1568"/>
      <species id="M_s_1569_None" name="s_1569"/>
      <species id="M_s_1571_None" name="s_1571"/>
      <species id="M_s_1572_None" name="s_1572"/>
      <species id="M_s_1576_None" name="s_1576"/>
      <species id="M_s_1577_None" name="s_1577"/>
      <species id="M_s_1578_None" name="s_1578"/>
      <species id="M_s_1579_None" name="s_1579"/>
      <species id="M_s_1582_None" name="s_1582"/>
      <species id="M_s_1583_None" name="s_1583"/>
      <species id="M_s_1584_None" name="s_1584"/>
      <species id="M_s_1585_None" name="s_1585"/>
      <species id="M_s_1586_None" name="s_1586"/>
      <species id="M_s_1587_None" name="s_1587"/>
      <species id="M_s_1588_None" name="s_1588"/>
      <species id="M_s_1589_None" name="s_1589"/>
      <species id="M_s_1590_None" name="s_1590"/>
      <species id="M_s_1591_None" name="s_1591"/>
      <species id="M_s_1592_None" name="s_1592"/>
      <species id="M_s_1593_None" name="s_1593"/>
      <species id="M_s_1594_None" name="s_1594"/>
      <species id="M_s_1595_None" name="s_1595"/>
      <species id="M_s_1596_None" name="s_1596"/>
      <species id="M_s_1597_None" name="s_1597"/>
      <species id="M_s_1598_None" name="s_1598"/>
      <species id="M_s_1599_None" name="s_1599"/>
      <species id="M_s_1600_None" name="s_1600"/>
      <species id="M_s_1601_None" name="s_1601"/>
      <species id="M_s_1602_None" name="s_1602"/>
      <species id="M_s_1603_None" name="s_1603"/>
      <species id="M_s_1604_None" name="s_1604"/>
      <species id="M_s_1605_None" name="s_1605"/>
      <species id="M_s_1606_None" name="s_1606"/>
      <species id="M_s_1607_None" name="s_1607"/>
      <species id="M_s_1608_None" name="s_1608"/>
      <species id="M_s_1609_None" name="s_1609"/>
      <species id="M_s_1610_None" name="s_1610"/>
      <species id="M_s_1611_None" name="s_1611"/>
      <species id="M_s_1612_None" name="s_1612"/>
      <species id="M_s_1613_None" name="s_1613"/>
      <species id="M_s_1614_None" name="s_1614"/>
      <species id="M_s_1615_None" name="s_1615"/>
      <species id="M_s_1616_None" name="s_1616"/>
      <species id="M_s_1617_None" name="s_1617"/>
      <species id="M_s_1618_None" name="s_1618"/>
      <species id="M_s_1619_None" name="s_1619"/>
      <species id="M_s_1620_None" name="s_1620"/>
      <species id="M_s_1621_None" name="s_1621"/>
      <species id="M_s_1622_None" name="s_1622"/>
      <species id="M_s_1623_None" name="s_1623"/>
      <species id="M_s_2763_None" name="s_2763"/>
      <species id="M_s_2764_None" name="s_2764"/>
      <species id="M_s_1845_None" name="s_1845"/>
      <species id="M_s_2766_None" name="s_2766"/>
      <species id="M_s_2768_None" name="s_2768"/>
      <species id="M_s_2770_None" name="s_2770"/>
      <species id="M_s_2771_None" name="s_2771"/>
      <species id="M_s_2772_None" name="s_2772"/>
      <species id="M_s_2773_None" name="s_2773"/>
      <species id="M_s_2774_None" name="s_2774"/>
      <species id="M_s_2775_None" name="s_2775"/>
      <species id="M_s_2776_None" name="s_2776"/>
      <species id="M_s_2777_None" name="s_2777"/>
      <species id="M_s_2778_None" name="s_2778"/>
      <species id="M_s_2779_None" name="s_2779"/>
      <species id="M_s_2780_None" name="s_2780"/>
      <species id="M_s_2781_None" name="s_2781"/>
      <species id="M_s_2782_None" name="s_2782"/>
      <species id="M_s_2783_None" name="s_2783"/>
      <species id="M_s_2784_None" name="s_2784"/>
      <species id="M_s_2785_None" name="s_2785"/>
      <species id="M_s_2786_None" name="s_2786"/>
      <species id="M_s_2787_None" name="s_2787"/>
      <species id="M_s_2788_None" name="s_2788"/>
      <species id="M_s_2789_None" name="s_2789"/>
      <species id="M_s_2790_None" name="s_2790"/>
      <species id="M_s_2791_None" name="s_2791"/>
      <species id="M_s_2792_None" name="s_2792"/>
      <species id="M_s_2793_None" name="s_2793"/>
      <species id="M_s_2794_None" name="s_2794"/>
      <species id="M_s_2795_None" name="s_2795"/>
      <species id="M_s_2796_None" name="s_2796"/>
      <species id="M_s_2797_None" name="s_2797"/>
      <species id="M_s_2798_None" name="s_2798"/>
      <species id="M_s_2799_None" name="s_2799"/>
      <species id="M_s_2800_None" name="s_2800"/>
      <species id="M_s_2801_None" name="s_2801"/>
      <species id="M_s_2802_None" name="s_2802"/>
      <species id="M_s_2803_None" name="s_2803"/>
      <species id="M_s_2804_None" name="s_2804"/>
      <species id="M_s_2805_None" name="s_2805"/>
      <species id="M_s_2806_None" name="s_2806"/>
      <species id="M_s_2807_None" name="s_2807"/>
      <species id="M_s_2808_None" name="s_2808"/>
      <species id="M_s_2809_None" name="s_2809"/>
      <species id="M_s_2810_None" name="s_2810"/>
      <species id="M_s_2811_None" name="s_2811"/>
      <species id="M_s_2812_None" name="s_2812"/>
      <species id="M_s_2813_None" name="s_2813"/>
      <species id="M_s_2814_None" name="s_2814"/>
      <species id="M_s_2815_None" name="s_2815"/>
      <species id="M_s_2816_None" name="s_2816"/>
      <species id="M_s_2817_None" name="s_2817"/>
      <species id="M_s_2818_None" name="s_2818"/>
      <species id="M_s_2819_None" name="s_2819"/>
      <species id="M_s_2820_None" name="s_2820"/>
      <species id="M_s_2821_None" name="s_2821"/>
      <species id="M_s_2822_None" name="s_2822"/>
      <species id="M_s_2824_None" name="s_2824"/>
      <species id="M_s_2826_None" name="s_2826"/>
      <species id="M_s_2828_None" name="s_2828"/>
      <species id="M_s_2829_None" name="s_2829"/>
      <species id="M_s_2831_None" name="s_2831"/>
      <species id="M_s_2832_None" name="s_2832"/>
      <species id="M_s_2833_None" name="s_2833"/>
      <species id="M_s_2834_None" name="s_2834"/>
      <species id="M_s_2835_None" name="s_2835"/>
      <species id="M_s_2836_None" name="s_2836"/>
      <species id="M_s_2837_None" name="s_2837"/>
      <species id="M_s_2838_None" name="s_2838"/>
      <species id="M_s_2839_None" name="s_2839"/>
      <species id="M_s_2840_None" name="s_2840"/>
      <species id="M_s_2841_None" name="s_2841"/>
      <species id="M_s_2842_None" name="s_2842"/>
      <species id="M_s_2843_None" name="s_2843"/>
      <species id="M_s_2844_None" name="s_2844"/>
      <species id="M_s_2845_None" name="s_2845"/>
      <species id="M_s_2846_None" name="s_2846"/>
      <species id="M_s_2847_None" name="s_2847"/>
      <species id="M_s_2848_None" name="s_2848"/>
      <species id="M_s_2849_None" name="s_2849"/>
      <species id="M_s_2850_None" name="s_2850"/>
      <species id="M_s_2851_None" name="s_2851"/>
      <species id="M_s_2852_None" name="s_2852"/>
      <species id="M_s_2853_None" name="s_2853"/>
      <species id="M_s_2854_None" name="s_2854"/>
      <species id="M_s_2855_None" name="s_2855"/>
      <species id="M_s_2856_None" name="s_2856"/>
      <species id="M_s_2857_None" name="s_2857"/>
      <species id="M_s_2858_None" name="s_2858"/>
      <species id="M_s_2859_None" name="s_2859"/>
      <species id="M_s_2860_None" name="s_2860"/>
      <species id="M_s_2861_None" name="s_2861"/>
      <species id="M_s_2862_None" name="s_2862"/>
      <species id="M_s_2863_None" name="s_2863"/>
      <species id="M_s_2864_None" name="s_2864"/>
      <species id="M_s_2865_None" name="s_2865"/>
      <species id="M_s_2866_None" name="s_2866"/>
      <species id="M_s_2867_None" name="s_2867"/>
      <species id="M_s_2868_None" name="s_2868"/>
      <species id="M_s_2869_None" name="s_2869"/>
      <species id="M_s_2870_None" name="s_2870"/>
      <species id="M_s_2871_None" name="s_2871"/>
      <species id="M_s_2872_None" name="s_2872"/>
      <species id="M_s_2873_None" name="s_2873"/>
      <species id="M_s_2874_None" name="s_2874"/>
      <species id="M_s_2875_None" name="s_2875"/>
      <species id="M_s_2876_None" name="s_2876"/>
      <species id="M_s_2877_None" name="s_2877"/>
      <species id="M_s_2878_None" name="s_2878"/>
      <species id="M_s_2879_None" name="s_2879"/>
      <species id="M_s_2880_None" name="s_2880"/>
      <species id="M_s_2881_None" name="s_2881"/>
      <species id="M_s_2882_None" name="s_2882"/>
      <species id="M_s_2883_None" name="s_2883"/>
      <species id="M_s_2884_None" name="s_2884"/>
      <species id="M_s_2885_None" name="s_2885"/>
      <species id="M_s_2886_None" name="s_2886"/>
      <species id="M_s_2887_None" name="s_2887"/>
      <species id="M_s_2888_None" name="s_2888"/>
      <species id="M_s_2889_None" name="s_2889"/>
      <species id="M_s_2890_None" name="s_2890"/>
      <species id="M_s_2891_None" name="s_2891"/>
      <species id="M_s_2892_None" name="s_2892"/>
      <species id="M_s_2893_None" name="s_2893"/>
      <species id="M_s_2894_None" name="s_2894"/>
      <species id="M_s_2895_None" name="s_2895"/>
      <species id="M_s_2896_None" name="s_2896"/>
      <species id="M_s_2897_None" name="s_2897"/>
      <species id="M_s_2898_None" name="s_2898"/>
      <species id="M_s_2899_None" name="s_2899"/>
      <species id="M_s_2900_None" name="s_2900"/>
      <species id="M_s_2901_None" name="s_2901"/>
      <species id="M_s_2902_None" name="s_2902"/>
      <species id="M_s_2903_None" name="s_2903"/>
      <species id="M_s_2904_None" name="s_2904"/>
      <species id="M_s_2905_None" name="s_2905"/>
      <species id="M_s_2906_None" name="s_2906"/>
      <species id="M_s_2907_None" name="s_2907"/>
      <species id="M_s_2908_None" name="s_2908"/>
      <species id="M_s_2909_None" name="s_2909"/>
      <species id="M_s_2910_None" name="s_2910"/>
      <species id="M_s_2911_None" name="s_2911"/>
      <species id="M_s_2912_None" name="s_2912"/>
      <species id="M_s_2913_None" name="s_2913"/>
      <species id="M_s_2914_None" name="s_2914"/>
      <species id="M_s_2915_None" name="s_2915"/>
      <species id="M_s_2916_None" name="s_2916"/>
      <species id="M_s_2917_None" name="s_2917"/>
      <species id="M_s_2918_None" name="s_2918"/>
      <species id="M_s_2919_None" name="s_2919"/>
      <species id="M_s_2920_None" name="s_2920"/>
      <species id="M_s_2921_None" name="s_2921"/>
      <species id="M_s_2922_None" name="s_2922"/>
      <species id="M_s_2923_None" name="s_2923"/>
      <species id="M_s_2924_None" name="s_2924"/>
      <species id="M_s_2925_None" name="s_2925"/>
      <species id="M_s_2926_None" name="s_2926"/>
      <species id="M_s_2927_None" name="s_2927"/>
      <species id="M_s_2928_None" name="s_2928"/>
      <species id="M_s_2929_None" name="s_2929"/>
      <species id="M_s_2930_None" name="s_2930"/>
      <species id="M_s_2931_None" name="s_2931"/>
      <species id="M_s_2932_None" name="s_2932"/>
      <species id="M_s_2933_None" name="s_2933"/>
      <species id="M_s_2934_None" name="s_2934"/>
      <species id="M_s_2935_None" name="s_2935"/>
      <species id="M_s_2936_None" name="s_2936"/>
      <species id="M_s_2937_None" name="s_2937"/>
      <species id="M_s_2938_None" name="s_2938"/>
      <species id="M_s_2939_None" name="s_2939"/>
      <species id="M_s_2940_None" name="s_2940"/>
      <species id="M_s_2941_None" name="s_2941"/>
      <species id="M_s_2942_None" name="s_2942"/>
      <species id="M_s_2943_None" name="s_2943"/>
      <species id="M_s_2944_None" name="s_2944"/>
      <species id="M_s_2945_None" name="s_2945"/>
      <species id="M_s_2946_None" name="s_2946"/>
      <species id="M_s_2947_None" name="s_2947"/>
      <species id="M_s_2948_None" name="s_2948"/>
      <species id="M_s_2949_None" name="s_2949"/>
      <species id="M_s_2950_None" name="s_2950"/>
      <species id="M_s_2951_None" name="s_2951"/>
      <species id="M_s_2952_None" name="s_2952"/>
      <species id="M_s_2953_None" name="s_2953"/>
      <species id="M_s_2954_None" name="s_2954"/>
      <species id="M_s_2955_None" name="s_2955"/>
      <species id="M_s_2956_None" name="s_2956"/>
      <species id="M_s_2957_None" name="s_2957"/>
      <species id="M_s_2958_None" name="s_2958"/>
      <species id="M_s_2959_None" name="s_2959"/>
      <species id="M_s_2960_None" name="s_2960"/>
      <species id="M_s_2961_None" name="s_2961"/>
      <species id="M_s_2962_None" name="s_2962"/>
      <species id="M_s_2963_None" name="s_2963"/>
      <species id="M_s_2964_None" name="s_2964"/>
      <species id="M_s_2965_None" name="s_2965"/>
      <species id="M_s_2966_None" name="s_2966"/>
      <species id="M_s_2967_None" name="s_2967"/>
      <species id="M_s_2968_None" name="s_2968"/>
      <species id="M_s_2969_None" name="s_2969"/>
      <species id="M_s_2970_None" name="s_2970"/>
      <species id="M_s_2971_None" name="s_2971"/>
      <species id="M_s_2972_None" name="s_2972"/>
      <species id="M_s_2973_None" name="s_2973"/>
      <species id="M_s_2974_None" name="s_2974"/>
      <species id="M_s_2975_None" name="s_2975"/>
      <species id="M_s_2976_None" name="s_2976"/>
      <species id="M_s_2977_None" name="s_2977"/>
      <species id="M_s_2978_None" name="s_2978"/>
      <species id="M_s_2979_None" name="s_2979"/>
      <species id="M_s_2980_None" name="s_2980"/>
      <species id="M_s_2981_None" name="s_2981"/>
      <species id="M_s_2982_None" name="s_2982"/>
      <species id="M_s_2983_None" name="s_2983"/>
      <species id="M_s_2984_None" name="s_2984"/>
      <species id="M_s_2985_None" name="s_2985"/>
      <species id="M_s_2986_None" name="s_2986"/>
      <species id="M_s_2987_None" name="s_2987"/>
      <species id="M_s_2988_None" name="s_2988"/>
      <species id="M_s_2989_None" name="s_2989"/>
      <species id="M_s_2990_None" name="s_2990"/>
      <species id="M_s_2991_None" name="s_2991"/>
      <species id="M_s_2992_None" name="s_2992"/>
      <species id="M_s_2993_None" name="s_2993"/>
      <species id="M_s_2994_None" name="s_2994"/>
      <species id="M_s_2995_None" name="s_2995"/>
      <species id="M_s_2996_None" name="s_2996"/>
      <species id="M_s_2997_None" name="s_2997"/>
      <species id="M_s_2998_None" name="s_2998"/>
      <species id="M_s_2999_None" name="s_2999"/>
      <species id="M_s_3000_None" name="s_3000"/>
      <species id="M_s_3001_None" name="s_3001"/>
      <species id="M_s_3002_None" name="s_3002"/>
      <species id="M_s_3003_None" name="s_3003"/>
      <species id="M_s_3004_None" name="s_3004"/>
      <species id="M_s_3005_None" name="s_3005"/>
      <species id="M_s_3006_None" name="s_3006"/>
      <species id="M_s_3007_None" name="s_3007"/>
      <species id="M_s_3008_None" name="s_3008"/>
      <species id="M_s_3009_None" name="s_3009"/>
      <species id="M_s_3010_None" name="s_3010"/>
      <species id="M_s_3011_None" name="s_3011"/>
      <species id="M_s_3012_None" name="s_3012"/>
      <species id="M_s_3013_None" name="s_3013"/>
      <species id="M_s_3014_None" name="s_3014"/>
      <species id="M_s_3015_None" name="s_3015"/>
      <species id="M_s_3016_None" name="s_3016"/>
      <species id="M_s_3017_None" name="s_3017"/>
      <species id="M_s_3018_None" name="s_3018"/>
      <species id="M_s_3019_None" name="s_3019"/>
      <species id="M_s_3020_None" name="s_3020"/>
      <species id="M_s_3021_None" name="s_3021"/>
      <species id="M_s_3022_None" name="s_3022"/>
      <species id="M_s_3023_None" name="s_3023"/>
      <species id="M_s_3024_None" name="s_3024"/>
      <species id="M_s_3025_None" name="s_3025"/>
      <species id="M_s_3026_None" name="s_3026"/>
      <species id="M_s_3027_None" name="s_3027"/>
      <species id="M_s_3028_None" name="s_3028"/>
      <species id="M_s_3029_None" name="s_3029"/>
      <species id="M_s_3030_None" name="s_3030"/>
      <species id="M_s_3031_None" name="s_3031"/>
      <species id="M_s_3032_None" name="s_3032"/>
      <species id="M_s_3033_None" name="s_3033"/>
      <species id="M_s_3034_None" name="s_3034"/>
      <species id="M_s_3035_None" name="s_3035"/>
      <species id="M_s_3036_None" name="s_3036"/>
      <species id="M_s_3037_None" name="s_3037"/>
      <species id="M_s_3038_None" name="s_3038"/>
      <species id="M_s_3039_None" name="s_3039"/>
      <species id="M_s_3040_None" name="s_3040"/>
      <species id="M_s_3041_None" name="s_3041"/>
      <species id="M_s_3042_None" name="s_3042"/>
      <species id="M_s_3043_None" name="s_3043"/>
      <species id="M_s_3044_None" name="s_3044"/>
      <species id="M_s_3045_None" name="s_3045"/>
      <species id="M_s_3046_None" name="s_3046"/>
      <species id="M_s_3047_None" name="s_3047"/>
      <species id="M_s_3048_None" name="s_3048"/>
      <species id="M_s_3049_None" name="s_3049"/>
      <species id="M_s_3050_None" name="s_3050"/>
      <species id="M_s_3051_None" name="s_3051"/>
      <species id="M_s_3052_None" name="s_3052"/>
      <species id="M_s_3053_None" name="s_3053"/>
      <species id="M_s_3054_None" name="s_3054"/>
      <species id="M_s_3055_None" name="s_3055"/>
      <species id="M_s_3056_None" name="s_3056"/>
      <species id="M_s_3057_None" name="s_3057"/>
      <species id="M_s_3058_None" name="s_3058"/>
      <species id="M_s_3059_None" name="s_3059"/>
      <species id="M_s_3060_None" name="s_3060"/>
      <species id="M_s_3061_None" name="s_3061"/>
      <species id="M_s_3062_None" name="s_3062"/>
      <species id="M_s_3063_None" name="s_3063"/>
      <species id="M_s_3064_None" name="s_3064"/>
      <species id="M_s_3065_None" name="s_3065"/>
      <species id="M_s_3066_None" name="s_3066"/>
      <species id="M_s_3067_None" name="s_3067"/>
      <species id="M_s_3068_None" name="s_3068"/>
      <species id="M_s_3069_None" name="s_3069"/>
      <species id="M_s_3070_None" name="s_3070"/>
      <species id="M_s_3071_None" name="s_3071"/>
      <species id="M_s_3072_None" name="s_3072"/>
      <species id="M_s_3073_None" name="s_3073"/>
      <species id="M_s_3074_None" name="s_3074"/>
      <species id="M_s_3075_None" name="s_3075"/>
      <species id="M_s_3076_None" name="s_3076"/>
      <species id="M_s_3077_None" name="s_3077"/>
      <species id="M_s_3078_None" name="s_3078"/>
      <species id="M_s_3079_None" name="s_3079"/>
      <species id="M_s_3080_None" name="s_3080"/>
      <species id="M_s_3081_None" name="s_3081"/>
      <species id="M_s_3082_None" name="s_3082"/>
      <species id="M_s_3083_None" name="s_3083"/>
      <species id="M_s_3084_None" name="s_3084"/>
      <species id="M_s_3085_None" name="s_3085"/>
      <species id="M_s_3086_None" name="s_3086"/>
      <species id="M_s_3087_None" name="s_3087"/>
      <species id="M_s_3088_None" name="s_3088"/>
      <species id="M_s_3089_None" name="s_3089"/>
      <species id="M_s_3090_None" name="s_3090"/>
      <species id="M_s_3091_None" name="s_3091"/>
      <species id="M_s_3092_None" name="s_3092"/>
      <species id="M_s_3093_None" name="s_3093"/>
      <species id="M_s_3094_None" name="s_3094"/>
      <species id="M_s_3095_None" name="s_3095"/>
      <species id="M_s_3096_None" name="s_3096"/>
      <species id="M_s_3097_None" name="s_3097"/>
      <species id="M_s_3098_None" name="s_3098"/>
      <species id="M_s_3099_None" name="s_3099"/>
      <species id="M_s_3100_None" name="s_3100"/>
      <species id="M_s_3101_None" name="s_3101"/>
      <species id="M_s_3102_None" name="s_3102"/>
      <species id="M_s_3103_None" name="s_3103"/>
      <species id="M_s_3104_None" name="s_3104"/>
      <species id="M_s_3105_None" name="s_3105"/>
      <species id="M_s_3106_None" name="s_3106"/>
      <species id="M_s_3107_None" name="s_3107"/>
      <species id="M_s_3108_None" name="s_3108"/>
      <species id="M_s_3109_None" name="s_3109"/>
      <species id="M_s_3110_None" name="s_3110"/>
      <species id="M_s_3111_None" name="s_3111"/>
      <species id="M_s_3112_None" name="s_3112"/>
      <species id="M_s_3113_None" name="s_3113"/>
      <species id="M_s_3114_None" name="s_3114"/>
      <species id="M_s_3115_None" name="s_3115"/>
      <species id="M_s_3116_None" name="s_3116"/>
      <species id="M_s_3117_None" name="s_3117"/>
      <species id="M_s_3118_None" name="s_3118"/>
      <species id="M_s_3119_None" name="s_3119"/>
      <species id="M_s_3120_None" name="s_3120"/>
      <species id="M_s_3121_None" name="s_3121"/>
      <species id="M_s_3122_None" name="s_3122"/>
      <species id="M_s_3123_None" name="s_3123"/>
      <species id="M_s_3124_None" name="s_3124"/>
      <species id="M_s_3125_None" name="s_3125"/>
      <species id="M_s_3126_None" name="s_3126"/>
      <species id="M_s_3127_None" name="s_3127"/>
      <species id="M_s_3128_None" name="s_3128"/>
      <species id="M_s_3129_None" name="s_3129"/>
      <species id="M_s_3130_None" name="s_3130"/>
      <species id="M_s_3131_None" name="s_3131"/>
      <species id="M_s_3132_None" name="s_3132"/>
      <species id="M_s_3133_None" name="s_3133"/>
      <species id="M_s_3134_None" name="s_3134"/>
      <species id="M_s_3135_None" name="s_3135"/>
      <species id="M_s_3136_None" name="s_3136"/>
      <species id="M_s_3137_None" name="s_3137"/>
      <species id="M_s_3138_None" name="s_3138"/>
      <species id="M_s_3139_None" name="s_3139"/>
      <species id="M_s_3140_None" name="s_3140"/>
      <species id="M_s_3141_None" name="s_3141"/>
      <species id="M_s_3142_None" name="s_3142"/>
      <species id="M_s_3143_None" name="s_3143"/>
      <species id="M_s_3144_None" name="s_3144"/>
      <species id="M_s_3145_None" name="s_3145"/>
      <species id="M_s_3146_None" name="s_3146"/>
      <species id="M_s_3147_None" name="s_3147"/>
      <species id="M_s_3148_None" name="s_3148"/>
      <species id="M_s_3149_None" name="s_3149"/>
      <species id="M_s_3150_None" name="s_3150"/>
      <species id="M_s_3151_None" name="s_3151"/>
      <species id="M_s_3152_None" name="s_3152"/>
      <species id="M_s_3153_None" name="s_3153"/>
      <species id="M_s_3154_None" name="s_3154"/>
      <species id="M_s_3155_None" name="s_3155"/>
      <species id="M_s_3156_None" name="s_3156"/>
      <species id="M_s_3157_None" name="s_3157"/>
      <species id="M_s_3158_None" name="s_3158"/>
      <species id="M_s_3159_None" name="s_3159"/>
      <species id="M_s_3160_None" name="s_3160"/>
      <species id="M_s_3161_None" name="s_3161"/>
      <species id="M_s_3162_None" name="s_3162"/>
      <species id="M_s_3163_None" name="s_3163"/>
      <species id="M_s_3164_None" name="s_3164"/>
      <species id="M_s_3165_None" name="s_3165"/>
      <species id="M_s_3166_None" name="s_3166"/>
      <species id="M_s_3167_None" name="s_3167"/>
      <species id="M_s_3168_None" name="s_3168"/>
      <species id="M_s_3169_None" name="s_3169"/>
      <species id="M_s_3170_None" name="s_3170"/>
      <species id="M_s_3171_None" name="s_3171"/>
      <species id="M_s_3172_None" name="s_3172"/>
      <species id="M_s_3173_None" name="s_3173"/>
      <species id="M_s_3174_None" name="s_3174"/>
      <species id="M_s_3175_None" name="s_3175"/>
      <species id="M_s_3176_None" name="s_3176"/>
      <species id="M_s_3177_None" name="s_3177"/>
      <species id="M_s_3178_None" name="s_3178"/>
      <species id="M_s_3179_None" name="s_3179"/>
      <species id="M_s_3180_None" name="s_3180"/>
      <species id="M_s_3181_None" name="s_3181"/>
      <species id="M_s_3182_None" name="s_3182"/>
      <species id="M_s_3183_None" name="s_3183"/>
      <species id="M_s_3184_None" name="s_3184"/>
      <species id="M_s_3185_None" name="s_3185"/>
      <species id="M_s_3186_None" name="s_3186"/>
      <species id="M_s_3187_None" name="s_3187"/>
      <species id="M_s_3188_None" name="s_3188"/>
      <species id="M_s_3189_None" name="s_3189"/>
      <species id="M_s_3190_None" name="s_3190"/>
      <species id="M_s_3191_None" name="s_3191"/>
      <species id="M_s_3192_None" name="s_3192"/>
      <species id="M_s_3193_None" name="s_3193"/>
      <species id="M_s_3194_None" name="s_3194"/>
      <species id="M_s_3195_None" name="s_3195"/>
      <species id="M_s_3196_None" name="s_3196"/>
      <species id="M_s_3197_None" name="s_3197"/>
      <species id="M_s_3198_None" name="s_3198"/>
      <species id="M_s_3199_None" name="s_3199"/>
      <species id="M_s_3200_None" name="s_3200"/>
      <species id="M_s_3201_None" name="s_3201"/>
      <species id="M_s_3202_None" name="s_3202"/>
      <species id="M_s_3203_None" name="s_3203"/>
      <species id="M_s_3204_None" name="s_3204"/>
      <species id="M_s_3205_None" name="s_3205"/>
      <species id="M_s_3206_None" name="s_3206"/>
      <species id="M_s_3207_None" name="s_3207"/>
      <species id="M_s_3208_None" name="s_3208"/>
      <species id="M_s_3209_None" name="s_3209"/>
      <species id="M_s_3210_None" name="s_3210"/>
      <species id="M_s_3211_None" name="s_3211"/>
      <species id="M_s_3212_None" name="s_3212"/>
      <species id="M_s_3213_None" name="s_3213"/>
      <species id="M_s_3214_None" name="s_3214"/>
      <species id="M_s_3215_None" name="s_3215"/>
      <species id="M_s_3216_None" name="s_3216"/>
      <species id="M_s_3217_None" name="s_3217"/>
      <species id="M_s_3218_None" name="s_3218"/>
      <species id="M_s_3219_None" name="s_3219"/>
      <species id="M_s_3220_None" name="s_3220"/>
      <species id="M_s_3221_None" name="s_3221"/>
      <species id="M_s_3222_None" name="s_3222"/>
      <species id="M_s_3223_None" name="s_3223"/>
      <species id="M_s_3224_None" name="s_3224"/>
      <species id="M_s_3225_None" name="s_3225"/>
      <species id="M_s_3226_None" name="s_3226"/>
      <species id="M_s_3227_None" name="s_3227"/>
      <species id="M_s_3228_None" name="s_3228"/>
      <species id="M_s_3229_None" name="s_3229"/>
      <species id="M_s_3230_None" name="s_3230"/>
      <species id="M_s_3231_None" name="s_3231"/>
      <species id="M_s_3232_None" name="s_3232"/>
      <species id="M_s_3233_None" name="s_3233"/>
      <species id="M_s_3234_None" name="s_3234"/>
      <species id="M_s_3235_None" name="s_3235"/>
      <species id="M_s_3236_None" name="s_3236"/>
      <species id="M_s_3237_None" name="s_3237"/>
      <species id="M_s_3238_None" name="s_3238"/>
      <species id="M_s_3239_None" name="s_3239"/>
      <species id="M_s_3240_None" name="s_3240"/>
      <species id="M_s_3241_None" name="s_3241"/>
      <species id="M_s_3242_None" name="s_3242"/>
      <species id="M_s_3243_None" name="s_3243"/>
      <species id="M_s_3244_None" name="s_3244"/>
      <species id="M_s_3245_None" name="s_3245"/>
      <species id="M_s_3246_None" name="s_3246"/>
      <species id="M_s_3247_None" name="s_3247"/>
      <species id="M_s_3248_None" name="s_3248"/>
      <species id="M_s_3249_None" name="s_3249"/>
      <species id="M_s_3250_None" name="s_3250"/>
      <species id="M_s_3251_None" name="s_3251"/>
      <species id="M_s_3252_None" name="s_3252"/>
      <species id="M_s_3253_None" name="s_3253"/>
      <species id="M_s_3254_None" name="s_3254"/>
      <species id="M_s_3255_None" name="s_3255"/>
      <species id="M_s_3256_None" name="s_3256"/>
      <species id="M_s_3257_None" name="s_3257"/>
      <species id="M_s_3258_None" name="s_3258"/>
      <species id="M_s_3259_None" name="s_3259"/>
      <species id="M_s_3260_None" name="s_3260"/>
      <species id="M_s_3261_None" name="s_3261"/>
      <species id="M_s_3262_None" name="s_3262"/>
      <species id="M_s_3263_None" name="s_3263"/>
      <species id="M_s_3264_None" name="s_3264"/>
      <species id="M_s_3265_None" name="s_3265"/>
      <species id="M_s_3266_None" name="s_3266"/>
      <species id="M_s_3267_None" name="s_3267"/>
      <species id="M_s_3268_None" name="s_3268"/>
      <species id="M_s_3269_None" name="s_3269"/>
      <species id="M_s_3270_None" name="s_3270"/>
      <species id="M_s_3271_None" name="s_3271"/>
      <species id="M_s_3272_None" name="s_3272"/>
      <species id="M_s_3273_None" name="s_3273"/>
      <species id="M_s_3274_None" name="s_3274"/>
      <species id="M_s_3275_None" name="s_3275"/>
      <species id="M_s_3276_None" name="s_3276"/>
      <species id="M_s_3277_None" name="s_3277"/>
      <species id="M_s_3278_None" name="s_3278"/>
      <species id="M_s_3279_None" name="s_3279"/>
      <species id="M_s_3280_None" name="s_3280"/>
      <species id="M_s_3281_None" name="s_3281"/>
      <species id="M_s_3282_None" name="s_3282"/>
      <species id="M_s_3283_None" name="s_3283"/>
      <species id="M_s_3284_None" name="s_3284"/>
      <species id="M_s_3285_None" name="s_3285"/>
      <species id="M_s_3286_None" name="s_3286"/>
      <species id="M_s_3287_None" name="s_3287"/>
      <species id="M_s_3288_None" name="s_3288"/>
      <species id="M_s_3289_None" name="s_3289"/>
      <species id="M_s_3290_None" name="s_3290"/>
      <species id="M_s_3291_None" name="s_3291"/>
      <species id="M_s_3292_None" name="s_3292"/>
      <species id="M_s_3293_None" name="s_3293"/>
      <species id="M_s_3294_None" name="s_3294"/>
      <species id="M_s_3295_None" name="s_3295"/>
      <species id="M_s_3296_None" name="s_3296"/>
      <species id="M_s_3297_None" name="s_3297"/>
      <species id="M_s_3298_None" name="s_3298"/>
      <species id="M_s_3299_None" name="s_3299"/>
      <species id="M_s_3300_None" name="s_3300"/>
      <species id="M_s_3301_None" name="s_3301"/>
      <species id="M_s_3302_None" name="s_3302"/>
      <species id="M_s_3303_None" name="s_3303"/>
      <species id="M_s_3304_None" name="s_3304"/>
      <species id="M_s_3305_None" name="s_3305"/>
      <species id="M_s_3306_None" name="s_3306"/>
      <species id="M_s_3307_None" name="s_3307"/>
      <species id="M_s_3308_None" name="s_3308"/>
      <species id="M_s_3309_None" name="s_3309"/>
      <species id="M_s_3310_None" name="s_3310"/>
      <species id="M_s_3311_None" name="s_3311"/>
      <species id="M_s_3312_None" name="s_3312"/>
      <species id="M_s_3313_None" name="s_3313"/>
      <species id="M_s_3314_None" name="s_3314"/>
      <species id="M_s_3315_None" name="s_3315"/>
      <species id="M_s_3316_None" name="s_3316"/>
      <species id="M_s_3317_None" name="s_3317"/>
      <species id="M_s_3318_None" name="s_3318"/>
      <species id="M_s_3319_None" name="s_3319"/>
      <species id="M_s_3320_None" name="s_3320"/>
      <species id="M_s_3321_None" name="s_3321"/>
      <species id="M_s_3322_None" name="s_3322"/>
      <species id="M_s_3323_None" name="s_3323"/>
      <species id="M_s_3324_None" name="s_3324"/>
      <species id="M_s_3325_None" name="s_3325"/>
      <species id="M_s_3326_None" name="s_3326"/>
      <species id="M_s_3327_None" name="s_3327"/>
      <species id="M_s_3328_None" name="s_3328"/>
      <species id="M_s_3329_None" name="s_3329"/>
      <species id="M_s_3330_None" name="s_3330"/>
      <species id="M_s_3331_None" name="s_3331"/>
      <species id="M_s_3332_None" name="s_3332"/>
      <species id="M_s_3333_None" name="s_3333"/>
      <species id="M_s_3334_None" name="s_3334"/>
      <species id="M_s_3335_None" name="s_3335"/>
      <species id="M_s_3336_None" name="s_3336"/>
      <species id="M_s_3337_None" name="s_3337"/>
      <species id="M_s_3338_None" name="s_3338"/>
      <species id="M_s_3339_None" name="s_3339"/>
      <species id="M_s_3340_None" name="s_3340"/>
      <species id="M_s_3341_None" name="s_3341"/>
      <species id="M_s_3342_None" name="s_3342"/>
      <species id="M_s_3343_None" name="s_3343"/>
      <species id="M_s_3344_None" name="s_3344"/>
      <species id="M_s_3345_None" name="s_3345"/>
      <species id="M_s_3346_None" name="s_3346"/>
      <species id="M_s_3347_None" name="s_3347"/>
      <species id="M_s_3348_None" name="s_3348"/>
      <species id="M_s_3349_None" name="s_3349"/>
      <species id="M_s_3350_None" name="s_3350"/>
      <species id="M_s_3351_None" name="s_3351"/>
      <species id="M_s_3352_None" name="s_3352"/>
      <species id="M_s_3353_None" name="s_3353"/>
      <species id="M_s_3354_None" name="s_3354"/>
      <species id="M_s_3355_None" name="s_3355"/>
      <species id="M_s_3356_None" name="s_3356"/>
      <species id="M_s_3357_None" name="s_3357"/>
      <species id="M_s_3358_None" name="s_3358"/>
      <species id="M_s_3359_None" name="s_3359"/>
      <species id="M_s_3360_None" name="s_3360"/>
      <species id="M_s_3361_None" name="s_3361"/>
      <species id="M_s_3362_None" name="s_3362"/>
      <species id="M_s_3363_None" name="s_3363"/>
      <species id="M_s_3364_None" name="s_3364"/>
      <species id="M_s_3365_None" name="s_3365"/>
      <species id="M_s_3366_None" name="s_3366"/>
      <species id="M_s_3367_None" name="s_3367"/>
      <species id="M_s_3368_None" name="s_3368"/>
      <species id="M_s_3369_None" name="s_3369"/>
      <species id="M_s_3370_None" name="s_3370"/>
      <species id="M_s_3371_None" name="s_3371"/>
      <species id="M_s_3372_None" name="s_3372"/>
      <species id="M_s_3373_None" name="s_3373"/>
      <species id="M_s_3374_None" name="s_3374"/>
      <species id="M_s_3375_None" name="s_3375"/>
      <species id="M_s_3376_None" name="s_3376"/>
      <species id="M_s_3377_None" name="s_3377"/>
      <species id="M_s_3378_None" name="s_3378"/>
      <species id="M_s_3379_None" name="s_3379"/>
      <species id="M_s_3380_None" name="s_3380"/>
      <species id="M_s_3381_None" name="s_3381"/>
      <species id="M_s_3382_None" name="s_3382"/>
      <species id="M_s_3383_None" name="s_3383"/>
      <species id="M_s_3384_None" name="s_3384"/>
      <species id="M_s_3385_None" name="s_3385"/>
      <species id="M_s_3386_None" name="s_3386"/>
      <species id="M_s_3387_None" name="s_3387"/>
      <species id="M_s_3388_None" name="s_3388"/>
      <species id="M_s_3389_None" name="s_3389"/>
      <species id="M_s_3390_None" name="s_3390"/>
      <species id="M_s_3391_None" name="s_3391"/>
      <species id="M_s_3392_None" name="s_3392"/>
      <species id="M_s_3393_None" name="s_3393"/>
      <species id="M_s_3394_None" name="s_3394"/>
      <species id="M_s_3395_None" name="s_3395"/>
      <species id="M_s_3396_None" name="s_3396"/>
      <species id="M_s_3397_None" name="s_3397"/>
      <species id="M_s_3398_None" name="s_3398"/>
      <species id="M_s_3399_None" name="s_3399"/>
      <species id="M_s_3400_None" name="s_3400"/>
      <species id="M_s_3401_None" name="s_3401"/>
      <species id="M_s_3402_None" name="s_3402"/>
      <species id="M_s_3403_None" name="s_3403"/>
      <species id="M_s_3404_None" name="s_3404"/>
      <species id="M_s_3405_None" name="s_3405"/>
      <species id="M_s_3406_None" name="s_3406"/>
      <species id="M_s_3407_None" name="s_3407"/>
      <species id="M_s_3408_None" name="s_3408"/>
      <species id="M_s_3409_None" name="s_3409"/>
      <species id="M_s_3410_None" name="s_3410"/>
      <species id="M_s_3411_None" name="s_3411"/>
      <species id="M_s_3412_None" name="s_3412"/>
      <species id="M_s_3413_None" name="s_3413"/>
      <species id="M_s_3414_None" name="s_3414"/>
      <species id="M_s_3415_None" name="s_3415"/>
      <species id="M_s_3416_None" name="s_3416"/>
      <species id="M_s_3417_None" name="s_3417"/>
      <species id="M_s_3418_None" name="s_3418"/>
      <species id="M_s_3419_None" name="s_3419"/>
      <species id="M_s_3420_None" name="s_3420"/>
      <species id="M_s_3421_None" name="s_3421"/>
      <species id="M_s_3422_None" name="s_3422"/>
      <species id="M_s_3423_None" name="s_3423"/>
      <species id="M_s_3424_None" name="s_3424"/>
      <species id="M_s_3425_None" name="s_3425"/>
      <species id="M_s_3426_None" name="s_3426"/>
      <species id="M_s_3427_None" name="s_3427"/>
      <species id="M_s_3428_None" name="s_3428"/>
      <species id="M_s_3429_None" name="s_3429"/>
      <species id="M_s_3430_None" name="s_3430"/>
      <species id="M_s_3431_None" name="s_3431"/>
      <species id="M_s_3432_None" name="s_3432"/>
      <species id="M_s_3433_None" name="s_3433"/>
      <species id="M_s_3434_None" name="s_3434"/>
      <species id="M_s_3435_None" name="s_3435"/>
      <species id="M_s_3436_None" name="s_3436"/>
      <species id="M_s_3437_None" name="s_3437"/>
      <species id="M_s_3438_None" name="s_3438"/>
      <species id="M_s_3439_None" name="s_3439"/>
      <species id="M_s_3440_None" name="s_3440"/>
      <species id="M_s_3441_None" name="s_3441"/>
      <species id="M_s_3442_None" name="s_3442"/>
      <species id="M_s_3443_None" name="s_3443"/>
      <species id="M_s_3444_None" name="s_3444"/>
      <species id="M_s_3445_None" name="s_3445"/>
      <species id="M_s_3446_None" name="s_3446"/>
      <species id="M_s_3447_None" name="s_3447"/>
      <species id="M_s_3448_None" name="s_3448"/>
      <species id="M_s_3449_None" name="s_3449"/>
      <species id="M_s_3450_None" name="s_3450"/>
      <species id="M_s_3451_None" name="s_3451"/>
      <species id="M_s_3452_None" name="s_3452"/>
      <species id="M_s_3453_None" name="s_3453"/>
      <species id="M_s_3454_None" name="s_3454"/>
      <species id="M_s_3455_None" name="s_3455"/>
      <species id="M_s_3456_None" name="s_3456"/>
      <species id="M_s_3457_None" name="s_3457"/>
      <species id="M_s_3458_None" name="s_3458"/>
      <species id="M_s_3459_None" name="s_3459"/>
      <species id="M_s_3460_None" name="s_3460"/>
      <species id="M_s_3461_None" name="s_3461"/>
      <species id="M_s_3462_None" name="s_3462"/>
      <species id="M_s_3463_None" name="s_3463"/>
      <species id="M_s_3464_None" name="s_3464"/>
      <species id="M_s_3465_None" name="s_3465"/>
      <species id="M_s_3466_None" name="s_3466"/>
      <species id="M_s_3467_None" name="s_3467"/>
      <species id="M_s_3468_None" name="s_3468"/>
      <species id="M_s_3469_None" name="s_3469"/>
      <species id="M_s_3470_None" name="s_3470"/>
      <species id="M_s_3471_None" name="s_3471"/>
      <species id="M_s_3472_None" name="s_3472"/>
      <species id="M_s_3473_None" name="s_3473"/>
      <species id="M_s_3474_None" name="s_3474"/>
      <species id="M_s_3475_None" name="s_3475"/>
      <species id="M_s_3476_None" name="s_3476"/>
      <species id="M_s_3477_None" name="s_3477"/>
      <species id="M_s_3478_None" name="s_3478"/>
      <species id="M_s_3479_None" name="s_3479"/>
      <species id="M_s_3480_None" name="s_3480"/>
      <species id="M_s_3481_None" name="s_3481"/>
      <species id="M_s_3482_None" name="s_3482"/>
      <species id="M_s_3483_None" name="s_3483"/>
      <species id="M_s_3484_None" name="s_3484"/>
      <species id="M_s_3485_None" name="s_3485"/>
      <species id="M_s_3486_None" name="s_3486"/>
      <species id="M_s_3487_None" name="s_3487"/>
      <species id="M_s_3488_None" name="s_3488"/>
      <species id="M_s_3489_None" name="s_3489"/>
      <species id="M_s_3490_None" name="s_3490"/>
      <species id="M_s_3491_None" name="s_3491"/>
      <species id="M_s_3492_None" name="s_3492"/>
      <species id="M_s_3493_None" name="s_3493"/>
      <species id="M_s_3494_None" name="s_3494"/>
      <species id="M_s_3495_None" name="s_3495"/>
      <species id="M_s_3496_None" name="s_3496"/>
      <species id="M_s_3497_None" name="s_3497"/>
      <species id="M_s_3498_None" name="s_3498"/>
      <species id="M_s_3499_None" name="s_3499"/>
      <species id="M_s_3500_None" name="s_3500"/>
      <species id="M_s_3501_None" name="s_3501"/>
      <species id="M_s_3502_None" name="s_3502"/>
      <species id="M_s_3503_None" name="s_3503"/>
      <species id="M_s_3504_None" name="s_3504"/>
      <species id="M_s_3505_None" name="s_3505"/>
      <species id="M_s_3506_None" name="s_3506"/>
      <species id="M_s_3507_None" name="s_3507"/>
      <species id="M_s_3508_None" name="s_3508"/>
      <species id="M_s_3509_None" name="s_3509"/>
      <species id="M_s_3510_None" name="s_3510"/>
      <species id="M_s_3511_None" name="s_3511"/>
      <species id="M_s_3512_None" name="s_3512"/>
      <species id="M_s_3513_None" name="s_3513"/>
      <species id="M_s_3514_None" name="s_3514"/>
      <species id="M_s_3515_None" name="s_3515"/>
      <species id="M_s_3516_None" name="s_3516"/>
      <species id="M_s_3517_None" name="s_3517"/>
      <species id="M_s_3518_None" name="s_3518"/>
      <species id="M_s_3519_None" name="s_3519"/>
      <species id="M_s_3520_None" name="s_3520"/>
      <species id="M_s_3521_None" name="s_3521"/>
      <species id="M_s_3522_None" name="s_3522"/>
      <species id="M_s_3523_None" name="s_3523"/>
      <species id="M_s_3524_None" name="s_3524"/>
      <species id="M_s_3525_None" name="s_3525"/>
      <species id="M_s_3526_None" name="s_3526"/>
      <species id="M_s_3527_None" name="s_3527"/>
      <species id="M_s_3528_None" name="s_3528"/>
      <species id="M_s_3529_None" name="s_3529"/>
      <species id="M_s_3530_None" name="s_3530"/>
      <species id="M_s_3531_None" name="s_3531"/>
      <species id="M_s_3532_None" name="s_3532"/>
      <species id="M_s_3533_None" name="s_3533"/>
      <species id="M_s_3534_None" name="s_3534"/>
      <species id="M_s_3535_None" name="s_3535"/>
      <species id="M_s_3536_None" name="s_3536"/>
      <species id="M_s_3537_None" name="s_3537"/>
      <species id="M_s_3538_None" name="s_3538"/>
      <species id="M_s_3539_None" name="s_3539"/>
      <species id="M_s_3540_None" name="s_3540"/>
      <species id="M_s_3541_None" name="s_3541"/>
      <species id="M_s_3542_None" name="s_3542"/>
      <species id="M_s_3543_None" name="s_3543"/>
      <species id="M_s_3544_None" name="s_3544"/>
      <species id="M_s_3545_None" name="s_3545"/>
      <species id="M_s_3546_None" name="s_3546"/>
      <species id="M_s_3547_None" name="s_3547"/>
      <species id="M_s_3548_None" name="s_3548"/>
      <species id="M_s_3549_None" name="s_3549"/>
      <species id="M_s_3550_None" name="s_3550"/>
      <species id="M_s_3551_None" name="s_3551"/>
      <species id="M_s_3552_None" name="s_3552"/>
      <species id="M_s_3553_None" name="s_3553"/>
      <species id="M_s_3554_None" name="s_3554"/>
      <species id="M_s_3555_None" name="s_3555"/>
      <species id="M_s_3556_None" name="s_3556"/>
      <species id="M_s_3557_None" name="s_3557"/>
      <species id="M_s_3558_None" name="s_3558"/>
      <species id="M_s_3559_None" name="s_3559"/>
      <species id="M_s_3560_None" name="s_3560"/>
      <species id="M_s_3561_None" name="s_3561"/>
      <species id="M_s_3562_None" name="s_3562"/>
      <species id="M_s_3563_None" name="s_3563"/>
      <species id="M_s_3564_None" name="s_3564"/>
      <species id="M_s_3565_None" name="s_3565"/>
      <species id="M_s_3566_None" name="s_3566"/>
      <species id="M_s_3567_None" name="s_3567"/>
      <species id="M_s_3568_None" name="s_3568"/>
      <species id="M_s_3569_None" name="s_3569"/>
      <species id="M_s_3570_None" name="s_3570"/>
      <species id="M_s_3571_None" name="s_3571"/>
      <species id="M_s_3572_None" name="s_3572"/>
      <species id="M_s_3573_None" name="s_3573"/>
      <species id="M_s_3574_None" name="s_3574"/>
      <species id="M_s_3575_None" name="s_3575"/>
      <species id="M_s_3576_None" name="s_3576"/>
      <species id="M_s_3577_None" name="s_3577"/>
      <species id="M_s_3578_None" name="s_3578"/>
      <species id="M_s_3579_None" name="s_3579"/>
      <species id="M_s_3580_None" name="s_3580"/>
      <species id="M_s_3581_None" name="s_3581"/>
      <species id="M_s_3582_None" name="s_3582"/>
      <species id="M_s_3583_None" name="s_3583"/>
      <species id="M_s_3584_None" name="s_3584"/>
      <species id="M_s_3585_None" name="s_3585"/>
      <species id="M_s_3586_None" name="s_3586"/>
      <species id="M_s_3587_None" name="s_3587"/>
      <species id="M_s_3588_None" name="s_3588"/>
      <species id="M_s_3589_None" name="s_3589"/>
      <species id="M_s_3590_None" name="s_3590"/>
      <species id="M_s_3591_None" name="s_3591"/>
      <species id="M_s_3592_None" name="s_3592"/>
      <species id="M_s_3593_None" name="s_3593"/>
      <species id="M_s_3594_None" name="s_3594"/>
      <species id="M_s_3595_None" name="s_3595"/>
      <species id="M_s_3596_None" name="s_3596"/>
      <species id="M_s_3597_None" name="s_3597"/>
      <species id="M_s_3598_None" name="s_3598"/>
      <species id="M_s_3599_None" name="s_3599"/>
      <species id="M_s_3600_None" name="s_3600"/>
      <species id="M_s_3601_None" name="s_3601"/>
      <species id="M_s_3602_None" name="s_3602"/>
      <species id="M_s_3603_None" name="s_3603"/>
      <species id="M_s_3604_None" name="s_3604"/>
      <species id="M_s_3605_None" name="s_3605"/>
      <species id="M_s_3606_None" name="s_3606"/>
      <species id="M_s_3607_None" name="s_3607"/>
      <species id="M_s_3608_None" name="s_3608"/>
      <species id="M_s_3609_None" name="s_3609"/>
      <species id="M_s_3610_None" name="s_3610"/>
      <species id="M_s_3611_None" name="s_3611"/>
      <species id="M_s_3612_None" name="s_3612"/>
      <species id="M_s_3613_None" name="s_3613"/>
      <species id="M_s_3614_None" name="s_3614"/>
      <species id="M_s_3615_None" name="s_3615"/>
      <species id="M_s_3616_None" name="s_3616"/>
      <species id="M_s_3617_None" name="s_3617"/>
      <species id="M_s_3618_None" name="s_3618"/>
      <species id="M_s_3619_None" name="s_3619"/>
      <species id="M_s_3620_None" name="s_3620"/>
      <species id="M_s_3621_None" name="s_3621"/>
      <species id="M_s_3622_None" name="s_3622"/>
      <species id="M_s_3623_None" name="s_3623"/>
      <species id="M_s_3624_None" name="s_3624"/>
      <species id="M_s_3625_None" name="s_3625"/>
      <species id="M_s_3626_None" name="s_3626"/>
      <species id="M_s_3627_None" name="s_3627"/>
      <species id="M_s_3628_None" name="s_3628"/>
      <species id="M_s_3629_None" name="s_3629"/>
      <species id="M_s_3630_None" name="s_3630"/>
      <species id="M_s_3631_None" name="s_3631"/>
      <species id="M_s_3632_None" name="s_3632"/>
      <species id="M_s_3633_None" name="s_3633"/>
      <species id="M_s_3634_None" name="s_3634"/>
      <species id="M_s_3635_None" name="s_3635"/>
      <species id="M_s_3636_None" name="s_3636"/>
      <species id="M_s_3637_None" name="s_3637"/>
      <species id="M_s_3638_None" name="s_3638"/>
      <species id="M_s_3639_None" name="s_3639"/>
      <species id="M_s_3640_None" name="s_3640"/>
      <species id="M_s_3641_None" name="s_3641"/>
      <species id="M_s_3642_None" name="s_3642"/>
      <species id="M_s_3643_None" name="s_3643"/>
      <species id="M_s_3644_None" name="s_3644"/>
      <species id="M_s_3645_None" name="s_3645"/>
      <species id="M_s_3646_None" name="s_3646"/>
      <species id="M_s_3647_None" name="s_3647"/>
      <species id="M_s_3648_None" name="s_3648"/>
      <species id="M_s_3649_None" name="s_3649"/>
      <species id="M_s_3650_None" name="s_3650"/>
      <species id="M_s_3651_None" name="s_3651"/>
      <species id="M_s_3652_None" name="s_3652"/>
      <species id="M_s_3653_None" name="s_3653"/>
      <species id="M_s_3654_None" name="s_3654"/>
      <species id="M_s_3655_None" name="s_3655"/>
      <species id="M_s_3656_None" name="s_3656"/>
      <species id="M_s_3657_None" name="s_3657"/>
      <species id="M_s_3658_None" name="s_3658"/>
      <species id="M_s_3659_None" name="s_3659"/>
      <species id="M_s_3660_None" name="s_3660"/>
      <species id="M_s_3661_None" name="s_3661"/>
      <species id="M_s_3662_None" name="s_3662"/>
      <species id="M_s_3663_None" name="s_3663"/>
      <species id="M_s_3664_None" name="s_3664"/>
      <species id="M_s_3665_None" name="s_3665"/>
      <species id="M_s_3666_None" name="s_3666"/>
      <species id="M_s_3667_None" name="s_3667"/>
      <species id="M_s_3668_None" name="s_3668"/>
      <species id="M_s_3669_None" name="s_3669"/>
      <species id="M_s_3670_None" name="s_3670"/>
      <species id="M_s_3671_None" name="s_3671"/>
      <species id="M_s_3672_None" name="s_3672"/>
      <species id="M_s_3673_None" name="s_3673"/>
      <species id="M_s_3674_None" name="s_3674"/>
      <species id="M_s_3675_None" name="s_3675"/>
      <species id="M_s_3676_None" name="s_3676"/>
      <species id="M_s_3677_None" name="s_3677"/>
      <species id="M_s_3678_None" name="s_3678"/>
      <species id="M_s_3679_None" name="s_3679"/>
      <species id="M_s_3680_None" name="s_3680"/>
      <species id="M_s_3681_None" name="s_3681"/>
      <species id="M_s_3682_None" name="s_3682"/>
      <species id="M_s_3683_None" name="s_3683"/>
      <species id="M_s_3684_None" name="s_3684"/>
      <species id="M_s_3685_None" name="s_3685"/>
      <species id="M_s_3686_None" name="s_3686"/>
      <species id="M_s_3687_None" name="s_3687"/>
      <species id="M_s_3688_None" name="s_3688"/>
      <species id="M_s_3689_None" name="s_3689"/>
      <species id="M_s_3690_None" name="s_3690"/>
      <species id="M_s_3691_None" name="s_3691"/>
      <species id="M_s_3692_None" name="s_3692"/>
      <species id="M_s_3693_None" name="s_3693"/>
      <species id="M_s_3694_None" name="s_3694"/>
      <species id="M_s_3695_None" name="s_3695"/>
      <species id="M_s_3696_None" name="s_3696"/>
      <species id="M_s_3697_None" name="s_3697"/>
      <species id="M_s_3698_None" name="s_3698"/>
      <species id="M_s_3699_None" name="s_3699"/>
      <species id="M_s_3700_None" name="s_3700"/>
      <species id="M_s_3701_None" name="s_3701"/>
      <species id="M_s_3702_None" name="s_3702"/>
      <species id="M_s_3703_None" name="s_3703"/>
      <species id="M_s_3704_None" name="s_3704"/>
      <species id="M_s_3705_None" name="s_3705"/>
      <species id="M_s_3706_None" name="s_3706"/>
      <species id="M_s_3707_None" name="s_3707"/>
      <species id="M_s_3708_None" name="s_3708"/>
      <species id="M_s_3709_None" name="s_3709"/>
      <species id="M_s_3710_None" name="s_3710"/>
      <species id="M_s_3711_None" name="s_3711"/>
      <species id="M_s_3712_None" name="s_3712"/>
      <species id="M_s_3713_None" name="s_3713"/>
      <species id="M_s_3714_None" name="s_3714"/>
      <species id="M_s_3715_None" name="s_3715"/>
      <species id="M_s_3716_None" name="s_3716"/>
      <species id="M_s_0003_None_boundary" name="s_0003" boundaryCondition="true"/>
      <species id="M_s_0022_None_boundary" name="s_0022" boundaryCondition="true"/>
      <species id="M_s_0026_None_boundary" name="s_0026" boundaryCondition="true"/>
      <species id="M_s_0029_None_boundary" name="s_0029" boundaryCondition="true"/>
      <species id="M_s_0032_None_boundary" name="s_0032" boundaryCondition="true"/>
      <species id="M_s_0036_None_boundary" name="s_0036" boundaryCondition="true"/>
      <species id="M_s_0058_None_boundary" name="s_0058" boundaryCondition="true"/>
      <species id="M_s_0064_None_boundary" name="s_0064" boundaryCondition="true"/>
      <species id="M_s_0067_None_boundary" name="s_0067" boundaryCondition="true"/>
      <species id="M_s_0080_None_boundary" name="s_0080" boundaryCondition="true"/>
      <species id="M_s_0084_None_boundary" name="s_0084" boundaryCondition="true"/>
      <species id="M_s_0133_None_boundary" name="s_0133" boundaryCondition="true"/>
      <species id="M_s_0135_None_boundary" name="s_0135" boundaryCondition="true"/>
      <species id="M_s_0137_None_boundary" name="s_0137" boundaryCondition="true"/>
      <species id="M_s_0139_None_boundary" name="s_0139" boundaryCondition="true"/>
      <species id="M_s_0163_None_boundary" name="s_0163" boundaryCondition="true"/>
      <species id="M_s_0167_None_boundary" name="s_0167" boundaryCondition="true"/>
      <species id="M_s_0170_None_boundary" name="s_0170" boundaryCondition="true"/>
      <species id="M_s_0173_None_boundary" name="s_0173" boundaryCondition="true"/>
      <species id="M_s_0181_None_boundary" name="s_0181" boundaryCondition="true"/>
      <species id="M_s_0186_None_boundary" name="s_0186" boundaryCondition="true"/>
      <species id="M_s_0235_None_boundary" name="s_0235" boundaryCondition="true"/>
      <species id="M_s_0272_None_boundary" name="s_0272" boundaryCondition="true"/>
      <species id="M_s_0316_None_boundary" name="s_0316" boundaryCondition="true"/>
      <species id="M_s_0320_None_boundary" name="s_0320" boundaryCondition="true"/>
      <species id="M_s_0342_None_boundary" name="s_0342" boundaryCondition="true"/>
      <species id="M_s_0354_None_boundary" name="s_0354" boundaryCondition="true"/>
      <species id="M_s_0358_None_boundary" name="s_0358" boundaryCondition="true"/>
      <species id="M_s_0360_None_boundary" name="s_0360" boundaryCondition="true"/>
      <species id="M_s_0364_None_boundary" name="s_0364" boundaryCondition="true"/>
      <species id="M_s_0384_None_boundary" name="s_0384" boundaryCondition="true"/>
      <species id="M_s_0391_None_boundary" name="s_0391" boundaryCondition="true"/>
      <species id="M_s_0387_None_boundary" name="s_0387" boundaryCondition="true"/>
      <species id="M_s_0406_None_boundary" name="s_0406" boundaryCondition="true"/>
      <species id="M_s_0408_None_boundary" name="s_0408" boundaryCondition="true"/>
      <species id="M_s_1521_None_boundary" name="s_1521" boundaryCondition="true"/>
      <species id="M_s_0413_None_boundary" name="s_0413" boundaryCondition="true"/>
      <species id="M_s_0420_None_boundary" name="s_0420" boundaryCondition="true"/>
      <species id="M_s_0446_None_boundary" name="s_0446" boundaryCondition="true"/>
      <species id="M_s_0452_None_boundary" name="s_0452" boundaryCondition="true"/>
      <species id="M_s_0458_None_boundary" name="s_0458" boundaryCondition="true"/>
      <species id="M_s_0513_None_boundary" name="s_0513" boundaryCondition="true"/>
      <species id="M_s_0523_None_boundary" name="s_0523" boundaryCondition="true"/>
      <species id="M_s_0544_None_boundary" name="s_0544" boundaryCondition="true"/>
      <species id="M_s_0546_None_boundary" name="s_0546" boundaryCondition="true"/>
      <species id="M_s_0549_None_boundary" name="s_0549" boundaryCondition="true"/>
      <species id="M_s_0554_None_boundary" name="s_0554" boundaryCondition="true"/>
      <species id="M_s_0559_None_boundary" name="s_0559" boundaryCondition="true"/>
      <species id="M_s_0560_None_boundary" name="s_0560" boundaryCondition="true"/>
      <species id="M_s_0562_None_boundary" name="s_0562" boundaryCondition="true"/>
      <species id="M_s_0565_None_boundary" name="s_0565" boundaryCondition="true"/>
      <species id="M_s_0572_None_boundary" name="s_0572" boundaryCondition="true"/>
      <species id="M_s_0576_None_boundary" name="s_0576" boundaryCondition="true"/>
      <species id="M_s_0579_None_boundary" name="s_0579" boundaryCondition="true"/>
      <species id="M_s_0597_None_boundary" name="s_0597" boundaryCondition="true"/>
      <species id="M_s_0611_None_boundary" name="s_0611" boundaryCondition="true"/>
      <species id="M_s_0651_None_boundary" name="s_0651" boundaryCondition="true"/>
      <species id="M_s_0659_None_boundary" name="s_0659" boundaryCondition="true"/>
      <species id="M_s_0668_None_boundary" name="s_0668" boundaryCondition="true"/>
      <species id="M_s_0681_None_boundary" name="s_0681" boundaryCondition="true"/>
      <species id="M_s_0684_None_boundary" name="s_0684" boundaryCondition="true"/>
      <species id="M_s_0686_None_boundary" name="s_0686" boundaryCondition="true"/>
      <species id="M_s_0702_None_boundary" name="s_0702" boundaryCondition="true"/>
      <species id="M_s_0715_None_boundary" name="s_0715" boundaryCondition="true"/>
      <species id="M_s_0720_None_boundary" name="s_0720" boundaryCondition="true"/>
      <species id="M_s_0723_None_boundary" name="s_0723" boundaryCondition="true"/>
      <species id="M_s_0726_None_boundary" name="s_0726" boundaryCondition="true"/>
      <species id="M_s_0736_None_boundary" name="s_0736" boundaryCondition="true"/>
      <species id="M_s_0755_None_boundary" name="s_0755" boundaryCondition="true"/>
      <species id="M_s_0751_None_boundary" name="s_0751" boundaryCondition="true"/>
      <species id="M_s_0766_None_boundary" name="s_0766" boundaryCondition="true"/>
      <species id="M_s_1004_None_boundary" name="s_1004" boundaryCondition="true"/>
      <species id="M_s_0776_None_boundary" name="s_0776" boundaryCondition="true"/>
      <species id="M_s_0780_None_boundary" name="s_0780" boundaryCondition="true"/>
      <species id="M_s_0788_None_boundary" name="s_0788" boundaryCondition="true"/>
      <species id="M_s_0791_None_boundary" name="s_0791" boundaryCondition="true"/>
      <species id="M_s_0796_None_boundary" name="s_0796" boundaryCondition="true"/>
      <species id="M_s_0826_None_boundary" name="s_0826" boundaryCondition="true"/>
      <species id="M_s_0844_None_boundary" name="s_0844" boundaryCondition="true"/>
      <species id="M_s_0851_None_boundary" name="s_0851" boundaryCondition="true"/>
      <species id="M_s_0857_None_boundary" name="s_0857" boundaryCondition="true"/>
      <species id="M_s_0925_None_boundary" name="s_0925" boundaryCondition="true"/>
      <species id="M_s_0928_None_boundary" name="s_0928" boundaryCondition="true"/>
      <species id="M_s_0930_None_boundary" name="s_0930" boundaryCondition="true"/>
      <species id="M_s_0933_None_boundary" name="s_0933" boundaryCondition="true"/>
      <species id="M_s_0936_None_boundary" name="s_0936" boundaryCondition="true"/>
      <species id="M_s_0938_None_boundary" name="s_0938" boundaryCondition="true"/>
      <species id="M_s_0956_None_boundary" name="s_0956" boundaryCondition="true"/>
      <species id="M_s_0962_None_boundary" name="s_0962" boundaryCondition="true"/>
      <species id="M_s_0964_None_boundary" name="s_0964" boundaryCondition="true"/>
      <species id="M_s_0966_None_boundary" name="s_0966" boundaryCondition="true"/>
      <species id="M_s_0970_None_boundary" name="s_0970" boundaryCondition="true"/>
      <species id="M_s_0974_None_boundary" name="s_0974" boundaryCondition="true"/>
      <species id="M_s_0982_None_boundary" name="s_0982" boundaryCondition="true"/>
      <species id="M_s_0990_None_boundary" name="s_0990" boundaryCondition="true"/>
      <species id="M_s_0992_None_boundary" name="s_0992" boundaryCondition="true"/>
      <species id="M_s_1000_None_boundary" name="s_1000" boundaryCondition="true"/>
      <species id="M_s_1007_None_boundary" name="s_1007" boundaryCondition="true"/>
      <species id="M_s_1015_None_boundary" name="s_1015" boundaryCondition="true"/>
      <species id="M_s_1017_None_boundary" name="s_1017" boundaryCondition="true"/>
      <species id="M_s_1022_None_boundary" name="s_1022" boundaryCondition="true"/>
      <species id="M_s_1026_None_boundary" name="s_1026" boundaryCondition="true"/>
      <species id="M_s_1030_None_boundary" name="s_1030" boundaryCondition="true"/>
      <species id="M_s_1033_None_boundary" name="s_1033" boundaryCondition="true"/>
      <species id="M_s_1036_None_boundary" name="s_1036" boundaryCondition="true"/>
      <species id="M_s_1041_None_boundary" name="s_1041" boundaryCondition="true"/>
      <species id="M_s_1044_None_boundary" name="s_1044" boundaryCondition="true"/>
      <species id="M_s_1046_None_boundary" name="s_1046" boundaryCondition="true"/>
      <species id="M_s_1049_None_boundary" name="s_1049" boundaryCondition="true"/>
      <species id="M_s_1052_None_boundary" name="s_1052" boundaryCondition="true"/>
      <species id="M_s_1057_None_boundary" name="s_1057" boundaryCondition="true"/>
      <species id="M_s_1061_None_boundary" name="s_1061" boundaryCondition="true"/>
      <species id="M_s_1067_None_boundary" name="s_1067" boundaryCondition="true"/>
      <species id="M_s_1106_None_boundary" name="s_1106" boundaryCondition="true"/>
      <species id="M_s_1154_None_boundary" name="s_1154" boundaryCondition="true"/>
      <species id="M_s_1186_None_boundary" name="s_1186" boundaryCondition="true"/>
      <species id="M_s_1220_None_boundary" name="s_1220" boundaryCondition="true"/>
      <species id="M_s_1225_None_boundary" name="s_1225" boundaryCondition="true"/>
      <species id="M_s_1250_None_boundary" name="s_1250" boundaryCondition="true"/>
      <species id="M_s_1267_None_boundary" name="s_1267" boundaryCondition="true"/>
      <species id="M_s_1272_None_boundary" name="s_1272" boundaryCondition="true"/>
      <species id="M_s_1277_None_boundary" name="s_1277" boundaryCondition="true"/>
      <species id="M_s_1288_None_boundary" name="s_1288" boundaryCondition="true"/>
      <species id="M_s_1295_None_boundary" name="s_1295" boundaryCondition="true"/>
      <species id="M_s_1309_None_boundary" name="s_1309" boundaryCondition="true"/>
      <species id="M_s_1317_None_boundary" name="s_1317" boundaryCondition="true"/>
      <species id="M_s_1319_None_boundary" name="s_1319" boundaryCondition="true"/>
      <species id="M_s_1324_None_boundary" name="s_1324" boundaryCondition="true"/>
      <species id="M_s_1374_None_boundary" name="s_1374" boundaryCondition="true"/>
      <species id="M_s_1390_None_boundary" name="s_1390" boundaryCondition="true"/>
      <species id="M_s_1397_None_boundary" name="s_1397" boundaryCondition="true"/>
      <species id="M_s_1400_None_boundary" name="s_1400" boundaryCondition="true"/>
      <species id="M_s_1406_None_boundary" name="s_1406" boundaryCondition="true"/>
      <species id="M_s_1418_None_boundary" name="s_1418" boundaryCondition="true"/>
      <species id="M_s_1425_None_boundary" name="s_1425" boundaryCondition="true"/>
      <species id="M_s_1435_None_boundary" name="s_1435" boundaryCondition="true"/>
      <species id="M_s_1438_None_boundary" name="s_1438" boundaryCondition="true"/>
      <species id="M_s_1440_None_boundary" name="s_1440" boundaryCondition="true"/>
      <species id="M_s_1443_None_boundary" name="s_1443" boundaryCondition="true"/>
      <species id="M_s_1450_None_boundary" name="s_1450" boundaryCondition="true"/>
      <species id="M_s_1459_None_boundary" name="s_1459" boundaryCondition="true"/>
      <species id="M_s_1466_None_boundary" name="s_1466" boundaryCondition="true"/>
      <species id="M_s_1468_None_boundary" name="s_1468" boundaryCondition="true"/>
      <species id="M_s_1470_None_boundary" name="s_1470" boundaryCondition="true"/>
      <species id="M_s_1472_None_boundary" name="s_1472" boundaryCondition="true"/>
      <species id="M_s_1476_None_boundary" name="s_1476" boundaryCondition="true"/>
      <species id="M_s_1490_None_boundary" name="s_1490" boundaryCondition="true"/>
      <species id="M_s_1498_None_boundary" name="s_1498" boundaryCondition="true"/>
      <species id="M_s_1494_None_boundary" name="s_1494" boundaryCondition="true"/>
      <species id="M_s_1530_None_boundary" name="s_1530" boundaryCondition="true"/>
      <species id="M_s_1551_None_boundary" name="s_1551" boundaryCondition="true"/>
      <species id="M_s_1553_None_boundary" name="s_1553" boundaryCondition="true"/>
      <species id="M_s_1557_None_boundary" name="s_1557" boundaryCondition="true"/>
      <species id="M_s_0805_None_boundary" name="s_0805" boundaryCondition="true"/>
      <species id="M_s_1564_None_boundary" name="s_1564" boundaryCondition="true"/>
      <species id="M_s_1567_None_boundary" name="s_1567" boundaryCondition="true"/>
      <species id="M_s_1571_None_boundary" name="s_1571" boundaryCondition="true"/>
      <species id="M_s_0450_None_boundary" name="s_0450" boundaryCondition="true"/>
      <species id="M_s_2766_None_boundary" name="s_2766" boundaryCondition="true"/>
      <species id="M_s_2768_None_boundary" name="s_2768" boundaryCondition="true"/>
      <species id="M_s_2822_None_boundary" name="s_2822" boundaryCondition="true"/>
      <species id="M_s_2824_None_boundary" name="s_2824" boundaryCondition="true"/>
      <species id="M_s_2826_None_boundary" name="s_2826" boundaryCondition="true"/>
      <species id="M_s_1163_None_boundary" name="s_1163" boundaryCondition="true"/>
      <species id="M_s_3715_None_boundary" name="s_3715" boundaryCondition="true"/>
      <species id="M_s_3716_None_boundary" name="s_3716" boundaryCondition="true"/>
    </listOfSpecies>
    <listOfReactions>
      <reaction id="R_r_0001" name="(R)-lactate:ferricytochrome-c 2-oxidoreductase" reversible="false">
        <notes>
          <html xmlns="http://www.w3.org/1999/xhtml">
            <p>GENE_ASSOCIATION: ((YDL174C AND YEL039C) OR (YDL174C AND YJR048W) OR (YEL039C AND YEL071W) OR (YEL071W AND YJR048W))</p>
          </html>
        </notes>
        <listOfReactants>
          <speciesReference species="M_s_0025_None" stoichiometry="1"/>
          <speciesReference species="M_s_0709_None" stoichiometry="2"/>
        </listOfReactants>
        <listOfProducts>
          <speciesReference species="M_s_0710_None" stoichiometry="2"/>
          <speciesReference species="M_s_1399_None" stoichiometry="1"/>
        </listOfProducts>
        <kineticLaw>
          <math xmlns="http://www.w3.org/1998/Math/MathML">
            <ci> FLUX_VALUE </ci>
          </math>
          <listOfParameters>
            <parameter id="LOWER_BOUND" value="0" units="mmol_per_gDW_per_hr"/>
            <parameter id="OBJECTIVE_COEFFICIENT" value="0" units="dimensionless"/>
            <parameter id="UPPER_BOUND" value="5.500169953" units="mmol_per_gDW_per_hr"/>
            <parameter id="FLUX_VALUE" value="0" units="mmol_per_gDW_per_hr"/>
          </listOfParameters>
        </kineticLaw>
      </reaction>
      <reaction id="R_r_0002" name="(R)-lactate:ferricytochrome-c 2-oxidoreductase" reversible="false">
        <notes>
          <html xmlns="http://www.w3.org/1999/xhtml">
            <p>GENE_ASSOCIATION: ((YDL178W AND YEL039C) OR (YDL178W AND YJR048W))</p>
          </html>
        </notes>
        <listOfReactants>
          <speciesReference species="M_s_0709_None" stoichiometry="2"/>
          <speciesReference species="M_s_0027_None" stoichiometry="1"/>
        </listOfReactants>
        <listOfProducts>
          <speciesReference species="M_s_1401_None" stoichiometry="1"/>
          <speciesReference species="M_s_0710_None" stoichiometry="2"/>
        </listOfProducts>
        <kineticLaw>
          <math xmlns="http://www.w3.org/1998/Math/MathML">
            <ci> FLUX_VALUE </ci>
          </math>
          <listOfParameters>
            <parameter id="LOWER_BOUND" value="0" units="mmol_per_gDW_per_hr"/>
            <parameter id="OBJECTIVE_COEFFICIENT" value="0" units="dimensionless"/>
            <parameter id="UPPER_BOUND" value="3.66246124" units="mmol_per_gDW_per_hr"/>
            <parameter id="FLUX_VALUE" value="0" units="mmol_per_gDW_per_hr"/>
          </listOfParameters>
        </kineticLaw>
      </reaction>
      <reaction id="R_r_0003" name="(R,R)-butanediol dehydrogenase" reversible="true">
        <notes>
          <html xmlns="http://www.w3.org/1999/xhtml">
            <p>GENE_ASSOCIATION: YAL060W</p>
          </html>
        </notes>
        <listOfReactants>
          <speciesReference species="M_s_1198_None" stoichiometry="1"/>
          <speciesReference species="M_s_0035_None" stoichiometry="1"/>
        </listOfReactants>
        <listOfProducts>
          <speciesReference species="M_s_1203_None" stoichiometry="1"/>
          <speciesReference species="M_s_0794_None" stoichiometry="1"/>
          <speciesReference species="M_s_0020_None" stoichiometry="1"/>
        </listOfProducts>
        <kineticLaw>
          <math xmlns="http://www.w3.org/1998/Math/MathML">
            <ci> FLUX_VALUE </ci>
          </math>
          <listOfParameters>
            <parameter id="LOWER_BOUND" value="-86.53418647" units="mmol_per_gDW_per_hr"/>
            <parameter id="OBJECTIVE_COEFFICIENT" value="0" units="dimensionless"/>
            <parameter id="UPPER_BOUND" value="86.53418647" units="mmol_per_gDW_per_hr"/>
            <parameter id="FLUX_VALUE" value="0" units="mmol_per_gDW_per_hr"/>
          </listOfParameters>
        </kineticLaw>
      </reaction>
      <reaction id="R_r_0004" name="(S)-lactate:ferricytochrome-c 2-oxidoreductase" reversible="false">
        <notes>
          <html xmlns="http://www.w3.org/1999/xhtml">
            <p>GENE_ASSOCIATION: ((YEL039C AND YML054C) OR (YJR048W AND YML054C))</p>
          </html>
        </notes>
        <listOfReactants>
          <speciesReference species="M_s_0063_None" stoichiometry="1"/>
          <speciesReference species="M_s_0709_None" stoichiometry="2"/>
        </listOfReactants>
        <listOfProducts>
          <speciesReference species="M_s_1399_None" stoichiometry="1"/>
          <speciesReference species="M_s_0710_None" stoichiometry="2"/>
        </listOfProducts>
        <kineticLaw>
          <math xmlns="http://www.w3.org/1998/Math/MathML">
            <ci> FLUX_VALUE </ci>
          </math>
          <listOfParameters>
            <parameter id="LOWER_BOUND" value="0" units="mmol_per_gDW_per_hr"/>
            <parameter id="OBJECTIVE_COEFFICIENT" value="0" units="dimensionless"/>
            <parameter id="UPPER_BOUND" value="1000" units="mmol_per_gDW_per_hr"/>
            <parameter id="FLUX_VALUE" value="0" units="mmol_per_gDW_per_hr"/>
          </listOfParameters>
        </kineticLaw>
      </reaction>
      <reaction id="R_r_0005" name="1,3-beta-glucan synthase" reversible="false">
        <notes>
          <html xmlns="http://www.w3.org/1999/xhtml">
            <p>GENE_ASSOCIATION: (YGR032W OR YLR342W)</p>
          </html>
        </notes>
        <listOfReactants>
          <speciesReference species="M_s_1543_None" stoichiometry="1"/>
        </listOfReactants>
        <listOfProducts>
          <speciesReference species="M_s_1538_None" stoichiometry="1"/>
          <speciesReference species="M_s_0001_None" stoichiometry="1"/>
          <speciesReference species="M_s_0794_None" stoichiometry="1"/>
        </listOfProducts>
        <kineticLaw>
          <math xmlns="http://www.w3.org/1998/Math/MathML">
            <ci> FLUX_VALUE </ci>
          </math>
          <listOfParameters>
            <parameter id="LOWER_BOUND" value="0" units="mmol_per_gDW_per_hr"/>
            <parameter id="OBJECTIVE_COEFFICIENT" value="0" units="dimensionless"/>
            <parameter id="UPPER_BOUND" value="1000" units="mmol_per_gDW_per_hr"/>
            <parameter id="FLUX_VALUE" value="0" units="mmol_per_gDW_per_hr"/>
          </listOfParameters>
        </kineticLaw>
      </reaction>
      <reaction id="R_r_0006" name="1,6-beta-glucan synthase" reversible="false">
        <notes>
          <html xmlns="http://www.w3.org/1999/xhtml">
            <p>GENE_ASSOCIATION: (YGR143W OR YPR159W)</p>
          </html>
        </notes>
        <listOfReactants>
          <speciesReference species="M_s_1543_None" stoichiometry="1"/>
        </listOfReactants>
        <listOfProducts>
          <speciesReference species="M_s_0794_None" stoichiometry="1"/>
          <speciesReference species="M_s_1538_None" stoichiometry="1"/>
          <speciesReference species="M_s_0004_None" stoichiometry="1"/>
        </listOfProducts>
        <kineticLaw>
          <math xmlns="http://www.w3.org/1998/Math/MathML">
            <ci> FLUX_VALUE </ci>
          </math>
          <listOfParameters>
            <parameter id="LOWER_BOUND" value="0" units="mmol_per_gDW_per_hr"/>
            <parameter id="OBJECTIVE_COEFFICIENT" value="0" units="dimensionless"/>
            <parameter id="UPPER_BOUND" value="1000" units="mmol_per_gDW_per_hr"/>
            <parameter id="FLUX_VALUE" value="0" units="mmol_per_gDW_per_hr"/>
          </listOfParameters>
        </kineticLaw>
      </reaction>
      <reaction id="R_r_0007" name="1-(5-phosphoribosyl)-5-[(5-phosphoribosylamino)methylideneamino)imidazole-4-carboxamide isomerase" reversible="false">
        <notes>
          <html xmlns="http://www.w3.org/1999/xhtml">
            <p>GENE_ASSOCIATION: YIL020C</p>
          </html>
        </notes>
        <listOfReactants>
          <speciesReference species="M_s_0077_None" stoichiometry="1"/>
        </listOfReactants>
        <listOfProducts>
          <speciesReference species="M_s_0312_None" stoichiometry="1"/>
        </listOfProducts>
        <kineticLaw>
          <math xmlns="http://www.w3.org/1998/Math/MathML">
            <ci> FLUX_VALUE </ci>
          </math>
          <listOfParameters>
            <parameter id="LOWER_BOUND" value="0" units="mmol_per_gDW_per_hr"/>
            <parameter id="OBJECTIVE_COEFFICIENT" value="0" units="dimensionless"/>
            <parameter id="UPPER_BOUND" value="0.277926896" units="mmol_per_gDW_per_hr"/>
            <parameter id="FLUX_VALUE" value="0" units="mmol_per_gDW_per_hr"/>
          </listOfParameters>
        </kineticLaw>
      </reaction>
      <reaction id="R_r_0012" name="1-pyrroline-5-carboxylate dehydrogenase" reversible="true">
        <notes>
          <html xmlns="http://www.w3.org/1999/xhtml">
            <p>GENE_ASSOCIATION: YHR037W</p>
          </html>
        </notes>
        <listOfReactants>
          <speciesReference species="M_s_0119_None" stoichiometry="1"/>
          <speciesReference species="M_s_1200_None" stoichiometry="1"/>
          <speciesReference species="M_s_0807_None" stoichiometry="2"/>
        </listOfReactants>
        <listOfProducts>
          <speciesReference species="M_s_0799_None" stoichiometry="1"/>
          <speciesReference species="M_s_0993_None" stoichiometry="1"/>
          <speciesReference species="M_s_1205_None" stoichiometry="1"/>
        </listOfProducts>
        <kineticLaw>
          <math xmlns="http://www.w3.org/1998/Math/MathML">
            <ci> FLUX_VALUE </ci>
          </math>
          <listOfParameters>
            <parameter id="LOWER_BOUND" value="-1000" units="mmol_per_gDW_per_hr"/>
            <parameter id="OBJECTIVE_COEFFICIENT" value="0" units="dimensionless"/>
            <parameter id="UPPER_BOUND" value="1000" units="mmol_per_gDW_per_hr"/>
            <parameter id="FLUX_VALUE" value="0" units="mmol_per_gDW_per_hr"/>
          </listOfParameters>
        </kineticLaw>
      </reaction>
      <reaction id="R_r_0013" name="2,3-diketo-5-methylthio-1-phosphopentane degradation reaction" reversible="false">
        <notes>
          <html xmlns="http://www.w3.org/1999/xhtml">
            <p>GENE_ASSOCIATION: (YEL038W AND YMR009W)</p>
          </html>
        </notes>
        <listOfReactants>
          <speciesReference species="M_s_0311_None" stoichiometry="1"/>
          <speciesReference species="M_s_0803_None" stoichiometry="3"/>
        </listOfReactants>
        <listOfProducts>
          <speciesReference species="M_s_0722_None" stoichiometry="1"/>
          <speciesReference species="M_s_0294_None" stoichiometry="1"/>
          <speciesReference species="M_s_0794_None" stoichiometry="6"/>
          <speciesReference species="M_s_1322_None" stoichiometry="1"/>
        </listOfProducts>
        <kineticLaw>
          <math xmlns="http://www.w3.org/1998/Math/MathML">
            <ci> FLUX_VALUE </ci>
          </math>
          <listOfParameters>
            <parameter id="LOWER_BOUND" value="0" units="mmol_per_gDW_per_hr"/>
            <parameter id="OBJECTIVE_COEFFICIENT" value="0" units="dimensionless"/>
            <parameter id="UPPER_BOUND" value="0.015708064" units="mmol_per_gDW_per_hr"/>
            <parameter id="FLUX_VALUE" value="0" units="mmol_per_gDW_per_hr"/>
          </listOfParameters>
        </kineticLaw>
      </reaction>
      <reaction id="R_r_0014" name="2,5-diamino-6-ribitylamino-4(3H)-pyrimidinone 5&apos;-phosphate deaminase" reversible="false">
        <notes>
          <html xmlns="http://www.w3.org/1999/xhtml">
            <p>GENE_ASSOCIATION: YOL066C</p>
          </html>
        </notes>
        <listOfReactants>
          <speciesReference species="M_s_0794_None" stoichiometry="1"/>
          <speciesReference species="M_s_0142_None" stoichiometry="1"/>
          <speciesReference species="M_s_0803_None" stoichiometry="1"/>
        </listOfReactants>
        <listOfProducts>
          <speciesReference species="M_s_0313_None" stoichiometry="1"/>
          <speciesReference species="M_s_0419_None" stoichiometry="1"/>
        </listOfProducts>
        <kineticLaw>
          <math xmlns="http://www.w3.org/1998/Math/MathML">
            <ci> FLUX_VALUE </ci>
          </math>
          <listOfParameters>
            <parameter id="LOWER_BOUND" value="0" units="mmol_per_gDW_per_hr"/>
            <parameter id="OBJECTIVE_COEFFICIENT" value="0" units="dimensionless"/>
            <parameter id="UPPER_BOUND" value="2.729278972" units="mmol_per_gDW_per_hr"/>
            <parameter id="FLUX_VALUE" value="0" units="mmol_per_gDW_per_hr"/>
          </listOfParameters>
        </kineticLaw>
      </reaction>
      <reaction id="R_r_0015" name="2,5-diamino-6-ribosylamino-4(3H)-pyrimidinone 5&apos;-phosphate reductase (NADPH)" reversible="false">
        <notes>
          <html xmlns="http://www.w3.org/1999/xhtml">
            <p>GENE_ASSOCIATION: YBR153W</p>
          </html>
        </notes>
        <listOfReactants>
          <speciesReference species="M_s_0794_None" stoichiometry="1"/>
          <speciesReference species="M_s_0141_None" stoichiometry="1"/>
          <speciesReference species="M_s_1212_None" stoichiometry="1"/>
        </listOfReactants>
        <listOfProducts>
          <speciesReference species="M_s_1207_None" stoichiometry="1"/>
          <speciesReference species="M_s_0142_None" stoichiometry="1"/>
        </listOfProducts>
        <kineticLaw>
          <math xmlns="http://www.w3.org/1998/Math/MathML">
            <ci> FLUX_VALUE </ci>
          </math>
          <listOfParameters>
            <parameter id="LOWER_BOUND" value="0" units="mmol_per_gDW_per_hr"/>
            <parameter id="OBJECTIVE_COEFFICIENT" value="0" units="dimensionless"/>
            <parameter id="UPPER_BOUND" value="1000" units="mmol_per_gDW_per_hr"/>
            <parameter id="FLUX_VALUE" value="0" units="mmol_per_gDW_per_hr"/>
          </listOfParameters>
        </kineticLaw>
      </reaction>
      <reaction id="R_r_0016" name="2-aceto-2-hydroxybutanoate synthase" reversible="false">
        <notes>
          <html xmlns="http://www.w3.org/1999/xhtml">
            <p>GENE_ASSOCIATION: ((YCL009C AND YMR108W) OR YMR108W)</p>
          </html>
        </notes>
        <listOfReactants>
          <speciesReference species="M_s_0179_None" stoichiometry="1"/>
          <speciesReference species="M_s_1401_None" stoichiometry="1"/>
          <speciesReference species="M_s_0799_None" stoichiometry="1"/>
        </listOfReactants>
        <listOfProducts>
          <speciesReference species="M_s_0460_None" stoichiometry="1"/>
          <speciesReference species="M_s_0039_None" stoichiometry="1"/>
        </listOfProducts>
        <kineticLaw>
          <math xmlns="http://www.w3.org/1998/Math/MathML">
            <ci> FLUX_VALUE </ci>
          </math>
          <listOfParameters>
            <parameter id="LOWER_BOUND" value="0" units="mmol_per_gDW_per_hr"/>
            <parameter id="OBJECTIVE_COEFFICIENT" value="0" units="dimensionless"/>
            <parameter id="UPPER_BOUND" value="1.322375912" units="mmol_per_gDW_per_hr"/>
            <parameter id="FLUX_VALUE" value="0" units="mmol_per_gDW_per_hr"/>
          </listOfParameters>
        </kineticLaw>
      </reaction>
      <reaction id="R_r_0017" name="2-amino-4-hydroxy-6-hydroxymethyldihydropteridine diphosphokinase" reversible="false">
        <notes>
          <html xmlns="http://www.w3.org/1999/xhtml">
            <p>GENE_ASSOCIATION: YNL256W</p>
          </html>
        </notes>
        <listOfReactants>
          <speciesReference species="M_s_0437_None" stoichiometry="1"/>
          <speciesReference species="M_s_0148_None" stoichiometry="1"/>
        </listOfReactants>
        <listOfProducts>
          <speciesReference species="M_s_0006_None" stoichiometry="1"/>
          <speciesReference species="M_s_0799_None" stoichiometry="1"/>
          <speciesReference species="M_s_0424_None" stoichiometry="1"/>
        </listOfProducts>
        <kineticLaw>
          <math xmlns="http://www.w3.org/1998/Math/MathML">
            <ci> FLUX_VALUE </ci>
          </math>
          <listOfParameters>
            <parameter id="LOWER_BOUND" value="0" units="mmol_per_gDW_per_hr"/>
            <parameter id="OBJECTIVE_COEFFICIENT" value="0" units="dimensionless"/>
            <parameter id="UPPER_BOUND" value="0.851344058" units="mmol_per_gDW_per_hr"/>
            <parameter id="FLUX_VALUE" value="0" units="mmol_per_gDW_per_hr"/>
          </listOfParameters>
        </kineticLaw>
      </reaction>
      <reaction id="R_r_0018" name="2-aminoadipate transaminase" reversible="true">
        <notes>
          <html xmlns="http://www.w3.org/1999/xhtml">
            <p>GENE_ASSOCIATION: (YER152C OR YGL202W OR YJL060W)</p>
          </html>
        </notes>
        <listOfReactants>
          <speciesReference species="M_s_0991_None" stoichiometry="1"/>
          <speciesReference species="M_s_0176_None" stoichiometry="1"/>
        </listOfReactants>
        <listOfProducts>
          <speciesReference species="M_s_0953_None" stoichiometry="1"/>
          <speciesReference species="M_s_0180_None" stoichiometry="1"/>
        </listOfProducts>
        <kineticLaw>
          <math xmlns="http://www.w3.org/1998/Math/MathML">
            <ci> FLUX_VALUE </ci>
          </math>
          <listOfParameters>
            <parameter id="LOWER_BOUND" value="-6.360441466" units="mmol_per_gDW_per_hr"/>
            <parameter id="OBJECTIVE_COEFFICIENT" value="0" units="dimensionless"/>
            <parameter id="UPPER_BOUND" value="6.360441466" units="mmol_per_gDW_per_hr"/>
            <parameter id="FLUX_VALUE" value="0" units="mmol_per_gDW_per_hr"/>
          </listOfParameters>
        </kineticLaw>
      </reaction>
      <reaction id="R_r_0019" name="2-dehydropantoate 2-reductase" reversible="false">
        <notes>
          <html xmlns="http://www.w3.org/1999/xhtml">
            <p>GENE_ASSOCIATION: YHR063C</p>
          </html>
        </notes>
        <listOfReactants>
          <speciesReference species="M_s_0794_None" stoichiometry="1"/>
          <speciesReference species="M_s_0149_None" stoichiometry="1"/>
          <speciesReference species="M_s_1212_None" stoichiometry="1"/>
        </listOfReactants>
        <listOfProducts>
          <speciesReference species="M_s_1207_None" stoichiometry="1"/>
          <speciesReference species="M_s_0030_None" stoichiometry="1"/>
        </listOfProducts>
        <kineticLaw>
          <math xmlns="http://www.w3.org/1998/Math/MathML">
            <ci> FLUX_VALUE </ci>
          </math>
          <listOfParameters>
            <parameter id="LOWER_BOUND" value="0" units="mmol_per_gDW_per_hr"/>
            <parameter id="OBJECTIVE_COEFFICIENT" value="0" units="dimensionless"/>
            <parameter id="UPPER_BOUND" value="0.002400684" units="mmol_per_gDW_per_hr"/>
            <parameter id="FLUX_VALUE" value="0" units="mmol_per_gDW_per_hr"/>
          </listOfParameters>
        </kineticLaw>
      </reaction>
      <reaction id="R_r_0020" name="2-deoxy-D-arabino-heptulosonate 7-phosphate synthetase" reversible="false">
        <notes>
          <html xmlns="http://www.w3.org/1999/xhtml">
            <p>GENE_ASSOCIATION: YDR035W</p>
          </html>
        </notes>
        <listOfReactants>
          <speciesReference species="M_s_0552_None" stoichiometry="1"/>
          <speciesReference species="M_s_0807_None" stoichiometry="1"/>
          <speciesReference species="M_s_1361_None" stoichiometry="1"/>
        </listOfReactants>
        <listOfProducts>
          <speciesReference species="M_s_0350_None" stoichiometry="1"/>
          <speciesReference species="M_s_1326_None" stoichiometry="1"/>
        </listOfProducts>
        <kineticLaw>
          <math xmlns="http://www.w3.org/1998/Math/MathML">
            <ci> FLUX_VALUE </ci>
          </math>
          <listOfParameters>
            <parameter id="LOWER_BOUND" value="0" units="mmol_per_gDW_per_hr"/>
            <parameter id="OBJECTIVE_COEFFICIENT" value="0" units="dimensionless"/>
            <parameter id="UPPER_BOUND" value="0.40179051" units="mmol_per_gDW_per_hr"/>
            <parameter id="FLUX_VALUE" value="0" units="mmol_per_gDW_per_hr"/>
          </listOfParameters>
        </kineticLaw>
      </reaction>
      <reaction id="R_r_0021" name="2-hexaprenyl-6-methoxy-1,4-benzoquinone methyltransferase" reversible="false">
        <notes>
          <html xmlns="http://www.w3.org/1999/xhtml">
            <p>GENE_ASSOCIATION: (YDR204W AND YGL119W AND YGR255C AND YLR201C AND YML110C AND YOL096C AND YOR125C)</p>
          </html>
        </notes>
        <listOfReactants>
          <speciesReference species="M_s_0155_None" stoichiometry="1"/>
          <speciesReference species="M_s_1419_None" stoichiometry="1"/>
        </listOfReactants>
        <listOfProducts>
          <speciesReference species="M_s_0156_None" stoichiometry="1"/>
          <speciesReference species="M_s_0799_None" stoichiometry="1"/>
          <speciesReference species="M_s_1415_None" stoichiometry="1"/>
        </listOfProducts>
        <kineticLaw>
          <math xmlns="http://www.w3.org/1998/Math/MathML">
            <ci> FLUX_VALUE </ci>
          </math>
          <listOfParameters>
            <parameter id="LOWER_BOUND" value="0" units="mmol_per_gDW_per_hr"/>
            <parameter id="OBJECTIVE_COEFFICIENT" value="0" units="dimensionless"/>
            <parameter id="UPPER_BOUND" value="2.680098416" units="mmol_per_gDW_per_hr"/>
            <parameter id="FLUX_VALUE" value="0" units="mmol_per_gDW_per_hr"/>
          </listOfParameters>
        </kineticLaw>
      </reaction>
      <reaction id="R_r_0022" name="2-hexaprenyl-6-methoxyphenol monooxygenase" reversible="false">
        <notes>
          <html xmlns="http://www.w3.org/1999/xhtml">
            <p>GENE_ASSOCIATION: (YDR204W AND YGL119W AND YGR255C AND YLR201C AND YML110C AND YOL096C AND YOR125C)</p>
          </html>
        </notes>
        <listOfReactants>
          <speciesReference species="M_s_0157_None" stoichiometry="1"/>
          <speciesReference species="M_s_1278_None" stoichiometry="1"/>
        </listOfReactants>
        <listOfProducts>
          <speciesReference species="M_s_0155_None" stoichiometry="1"/>
          <speciesReference species="M_s_0807_None" stoichiometry="1"/>
        </listOfProducts>
        <kineticLaw>
          <math xmlns="http://www.w3.org/1998/Math/MathML">
            <ci> FLUX_VALUE </ci>
          </math>
          <listOfParameters>
            <parameter id="LOWER_BOUND" value="0" units="mmol_per_gDW_per_hr"/>
            <parameter id="OBJECTIVE_COEFFICIENT" value="0" units="dimensionless"/>
            <parameter id="UPPER_BOUND" value="2.680098416" units="mmol_per_gDW_per_hr"/>
            <parameter id="FLUX_VALUE" value="0" units="mmol_per_gDW_per_hr"/>
          </listOfParameters>
        </kineticLaw>
      </reaction>
      <reaction id="R_r_0023" name="2-isopropylmalate hydratase" reversible="true">
        <notes>
          <html xmlns="http://www.w3.org/1999/xhtml">
            <p>GENE_ASSOCIATION: YGL009C</p>
          </html>
        </notes>
        <listOfReactants>
          <speciesReference species="M_s_0165_None" stoichiometry="1"/>
          <speciesReference species="M_s_0803_None" stoichiometry="1"/>
        </listOfReactants>
        <listOfProducts>
          <speciesReference species="M_s_0162_None" stoichiometry="1"/>
        </listOfProducts>
        <kineticLaw>
          <math xmlns="http://www.w3.org/1998/Math/MathML">
            <ci> FLUX_VALUE </ci>
          </math>
          <listOfParameters>
            <parameter id="LOWER_BOUND" value="-122.7195494" units="mmol_per_gDW_per_hr"/>
            <parameter id="OBJECTIVE_COEFFICIENT" value="0" units="dimensionless"/>
            <parameter id="UPPER_BOUND" value="122.7195494" units="mmol_per_gDW_per_hr"/>
            <parameter id="FLUX_VALUE" value="0" units="mmol_per_gDW_per_hr"/>
          </listOfParameters>
        </kineticLaw>
      </reaction>
      <reaction id="R_r_0024" name="2-isopropylmalate synthase" reversible="false">
        <notes>
          <html xmlns="http://www.w3.org/1999/xhtml">
            <p>GENE_ASSOCIATION: (YNL104C OR YOR108W)</p>
          </html>
        </notes>
        <listOfReactants>
          <speciesReference species="M_s_0232_None" stoichiometry="1"/>
          <speciesReference species="M_s_0373_None" stoichiometry="1"/>
          <speciesReference species="M_s_0803_None" stoichiometry="1"/>
        </listOfReactants>
        <listOfProducts>
          <speciesReference species="M_s_0162_None" stoichiometry="1"/>
          <speciesReference species="M_s_0794_None" stoichiometry="1"/>
          <speciesReference species="M_s_0529_None" stoichiometry="1"/>
        </listOfProducts>
        <kineticLaw>
          <math xmlns="http://www.w3.org/1998/Math/MathML">
            <ci> FLUX_VALUE </ci>
          </math>
          <listOfParameters>
            <parameter id="LOWER_BOUND" value="0" units="mmol_per_gDW_per_hr"/>
            <parameter id="OBJECTIVE_COEFFICIENT" value="0" units="dimensionless"/>
            <parameter id="UPPER_BOUND" value="0.404211003" units="mmol_per_gDW_per_hr"/>
            <parameter id="FLUX_VALUE" value="0" units="mmol_per_gDW_per_hr"/>
          </listOfParameters>
        </kineticLaw>
      </reaction>
      <reaction id="R_r_0025" name="2-isopropylmalate synthase" reversible="false">
        <notes>
          <html xmlns="http://www.w3.org/1999/xhtml">
            <p>GENE_ASSOCIATION: YNL104C</p>
          </html>
        </notes>
        <listOfReactants>
          <speciesReference species="M_s_0233_None" stoichiometry="1"/>
          <speciesReference species="M_s_0376_None" stoichiometry="1"/>
          <speciesReference species="M_s_0807_None" stoichiometry="1"/>
        </listOfReactants>
        <listOfProducts>
          <speciesReference species="M_s_0799_None" stoichiometry="1"/>
          <speciesReference species="M_s_0164_None" stoichiometry="1"/>
          <speciesReference species="M_s_0532_None" stoichiometry="1"/>
        </listOfProducts>
        <kineticLaw>
          <math xmlns="http://www.w3.org/1998/Math/MathML">
            <ci> FLUX_VALUE </ci>
          </math>
          <listOfParameters>
            <parameter id="LOWER_BOUND" value="0" units="mmol_per_gDW_per_hr"/>
            <parameter id="OBJECTIVE_COEFFICIENT" value="0" units="dimensionless"/>
            <parameter id="UPPER_BOUND" value="0.403206604" units="mmol_per_gDW_per_hr"/>
            <parameter id="FLUX_VALUE" value="0" units="mmol_per_gDW_per_hr"/>
          </listOfParameters>
        </kineticLaw>
      </reaction>
      <reaction id="R_r_0026" name="2-keto-4-methylthiobutyrate transamination" reversible="false">
        <listOfReactants>
          <speciesReference species="M_s_0991_None" stoichiometry="1"/>
          <speciesReference species="M_s_0294_None" stoichiometry="1"/>
        </listOfReactants>
        <listOfProducts>
          <speciesReference species="M_s_0180_None" stoichiometry="1"/>
          <speciesReference species="M_s_1029_None" stoichiometry="1"/>
        </listOfProducts>
        <kineticLaw>
          <math xmlns="http://www.w3.org/1998/Math/MathML">
            <ci> FLUX_VALUE </ci>
          </math>
          <listOfParameters>
            <parameter id="LOWER_BOUND" value="0" units="mmol_per_gDW_per_hr"/>
            <parameter id="OBJECTIVE_COEFFICIENT" value="0" units="dimensionless"/>
            <parameter id="UPPER_BOUND" value="1000" units="mmol_per_gDW_per_hr"/>
            <parameter id="FLUX_VALUE" value="0" units="mmol_per_gDW_per_hr"/>
          </listOfParameters>
        </kineticLaw>
      </reaction>
      <reaction id="R_r_0027" name="2-methylcitrate dehydratase" reversible="true">
        <notes>
          <html xmlns="http://www.w3.org/1999/xhtml">
            <p>GENE_ASSOCIATION: YDR234W</p>
          </html>
        </notes>
        <listOfReactants>
          <speciesReference species="M_s_0834_None" stoichiometry="1"/>
        </listOfReactants>
        <listOfProducts>
          <speciesReference species="M_s_0454_None" stoichiometry="1"/>
          <speciesReference species="M_s_0807_None" stoichiometry="1"/>
        </listOfProducts>
        <kineticLaw>
          <math xmlns="http://www.w3.org/1998/Math/MathML">
            <ci> FLUX_VALUE </ci>
          </math>
          <listOfParameters>
            <parameter id="LOWER_BOUND" value="-1000" units="mmol_per_gDW_per_hr"/>
            <parameter id="OBJECTIVE_COEFFICIENT" value="0" units="dimensionless"/>
            <parameter id="UPPER_BOUND" value="1000" units="mmol_per_gDW_per_hr"/>
            <parameter id="FLUX_VALUE" value="0" units="mmol_per_gDW_per_hr"/>
          </listOfParameters>
        </kineticLaw>
      </reaction>
      <reaction id="R_r_0028" name="2-methylcitrate synthase" reversible="false">
        <notes>
          <html xmlns="http://www.w3.org/1999/xhtml">
            <p>GENE_ASSOCIATION: YPR001W</p>
          </html>
        </notes>
        <listOfReactants>
          <speciesReference species="M_s_1382_None" stoichiometry="1"/>
          <speciesReference species="M_s_1273_None" stoichiometry="1"/>
          <speciesReference species="M_s_0807_None" stoichiometry="1"/>
        </listOfReactants>
        <listOfProducts>
          <speciesReference species="M_s_0799_None" stoichiometry="1"/>
          <speciesReference species="M_s_0532_None" stoichiometry="1"/>
          <speciesReference species="M_s_0174_None" stoichiometry="1"/>
        </listOfProducts>
        <kineticLaw>
          <math xmlns="http://www.w3.org/1998/Math/MathML">
            <ci> FLUX_VALUE </ci>
          </math>
          <listOfParameters>
            <parameter id="LOWER_BOUND" value="0" units="mmol_per_gDW_per_hr"/>
            <parameter id="OBJECTIVE_COEFFICIENT" value="0" units="dimensionless"/>
            <parameter id="UPPER_BOUND" value="0.017329694" units="mmol_per_gDW_per_hr"/>
            <parameter id="FLUX_VALUE" value="0" units="mmol_per_gDW_per_hr"/>
          </listOfParameters>
        </kineticLaw>
      </reaction>
      <reaction id="R_r_0029" name="2-oxo-4-methyl-3-carboxypentanoate decarboxylation" reversible="false">
        <notes>
          <html xmlns="http://www.w3.org/1999/xhtml">
            <p>GENE_ASSOCIATION: YJR148W</p>
          </html>
        </notes>
        <listOfReactants>
          <speciesReference species="M_s_0794_None" stoichiometry="1"/>
          <speciesReference species="M_s_0010_None" stoichiometry="1"/>
        </listOfReactants>
        <listOfProducts>
          <speciesReference species="M_s_0291_None" stoichiometry="1"/>
          <speciesReference species="M_s_0456_None" stoichiometry="1"/>
        </listOfProducts>
        <kineticLaw>
          <math xmlns="http://www.w3.org/1998/Math/MathML">
            <ci> FLUX_VALUE </ci>
          </math>
          <listOfParameters>
            <parameter id="LOWER_BOUND" value="0" units="mmol_per_gDW_per_hr"/>
            <parameter id="OBJECTIVE_COEFFICIENT" value="0" units="dimensionless"/>
            <parameter id="UPPER_BOUND" value="1.567697468" units="mmol_per_gDW_per_hr"/>
            <parameter id="FLUX_VALUE" value="0" units="mmol_per_gDW_per_hr"/>
          </listOfParameters>
        </kineticLaw>
      </reaction>
      <reaction id="R_r_0030" name="2-oxo-4-methyl-3-carboxypentanoate decarboxylation" reversible="false">
        <notes>
          <html xmlns="http://www.w3.org/1999/xhtml">
            <p>GENE_ASSOCIATION: YHR208W</p>
          </html>
        </notes>
        <listOfReactants>
          <speciesReference species="M_s_0799_None" stoichiometry="1"/>
          <speciesReference species="M_s_0011_None" stoichiometry="1"/>
        </listOfReactants>
        <listOfProducts>
          <speciesReference species="M_s_0460_None" stoichiometry="1"/>
          <speciesReference species="M_s_0292_None" stoichiometry="1"/>
        </listOfProducts>
        <kineticLaw>
          <math xmlns="http://www.w3.org/1998/Math/MathML">
            <ci> FLUX_VALUE </ci>
          </math>
          <listOfParameters>
            <parameter id="LOWER_BOUND" value="0" units="mmol_per_gDW_per_hr"/>
            <parameter id="OBJECTIVE_COEFFICIENT" value="0" units="dimensionless"/>
            <parameter id="UPPER_BOUND" value="1000" units="mmol_per_gDW_per_hr"/>
            <parameter id="FLUX_VALUE" value="0" units="mmol_per_gDW_per_hr"/>
          </listOfParameters>
        </kineticLaw>
      </reaction>
      <reaction id="R_r_0032" name="3&apos;,5&apos;-bisphosphate nucleotidase" reversible="false">
        <notes>
          <html xmlns="http://www.w3.org/1999/xhtml">
            <p>GENE_ASSOCIATION: YOL064C</p>
          </html>
        </notes>
        <listOfReactants>
          <speciesReference species="M_s_0390_None" stoichiometry="1"/>
          <speciesReference species="M_s_0803_None" stoichiometry="1"/>
        </listOfReactants>
        <listOfProducts>
          <speciesReference species="M_s_0423_None" stoichiometry="1"/>
          <speciesReference species="M_s_1322_None" stoichiometry="1"/>
        </listOfProducts>
        <kineticLaw>
          <math xmlns="http://www.w3.org/1998/Math/MathML">
            <ci> FLUX_VALUE </ci>
          </math>
          <listOfParameters>
            <parameter id="LOWER_BOUND" value="0" units="mmol_per_gDW_per_hr"/>
            <parameter id="OBJECTIVE_COEFFICIENT" value="0" units="dimensionless"/>
            <parameter id="UPPER_BOUND" value="0.061552958" units="mmol_per_gDW_per_hr"/>
            <parameter id="FLUX_VALUE" value="0" units="mmol_per_gDW_per_hr"/>
          </listOfParameters>
        </kineticLaw>
      </reaction>
      <reaction id="R_r_0033" name="3&apos;,5&apos;-cyclic-nucleotide phosphodiesterase" reversible="false">
        <notes>
          <html xmlns="http://www.w3.org/1999/xhtml">
            <p>GENE_ASSOCIATION: (YGL248W OR YOR360C)</p>
          </html>
        </notes>
        <listOfReactants>
          <speciesReference species="M_s_0803_None" stoichiometry="1"/>
          <speciesReference species="M_s_0192_None" stoichiometry="1"/>
        </listOfReactants>
        <listOfProducts>
          <speciesReference species="M_s_0794_None" stoichiometry="1"/>
          <speciesReference species="M_s_0423_None" stoichiometry="1"/>
        </listOfProducts>
        <kineticLaw>
          <math xmlns="http://www.w3.org/1998/Math/MathML">
            <ci> FLUX_VALUE </ci>
          </math>
          <listOfParameters>
            <parameter id="LOWER_BOUND" value="0" units="mmol_per_gDW_per_hr"/>
            <parameter id="OBJECTIVE_COEFFICIENT" value="0" units="dimensionless"/>
            <parameter id="UPPER_BOUND" value="1000" units="mmol_per_gDW_per_hr"/>
            <parameter id="FLUX_VALUE" value="0" units="mmol_per_gDW_per_hr"/>
          </listOfParameters>
        </kineticLaw>
      </reaction>
      <reaction id="R_r_0034" name="3&apos;,5&apos;-cyclic-nucleotide phosphodiesterase" reversible="false">
        <notes>
          <html xmlns="http://www.w3.org/1999/xhtml">
            <p>GENE_ASSOCIATION: YOR360C</p>
          </html>
        </notes>
        <listOfReactants>
          <speciesReference species="M_s_0803_None" stoichiometry="1"/>
          <speciesReference species="M_s_0194_None" stoichiometry="1"/>
        </listOfReactants>
        <listOfProducts>
          <speciesReference species="M_s_0794_None" stoichiometry="1"/>
          <speciesReference species="M_s_0584_None" stoichiometry="1"/>
        </listOfProducts>
        <kineticLaw>
          <math xmlns="http://www.w3.org/1998/Math/MathML">
            <ci> FLUX_VALUE </ci>
          </math>
          <listOfParameters>
            <parameter id="LOWER_BOUND" value="0" units="mmol_per_gDW_per_hr"/>
            <parameter id="OBJECTIVE_COEFFICIENT" value="0" units="dimensionless"/>
            <parameter id="UPPER_BOUND" value="0.006549419" units="mmol_per_gDW_per_hr"/>
            <parameter id="FLUX_VALUE" value="0" units="mmol_per_gDW_per_hr"/>
          </listOfParameters>
        </kineticLaw>
      </reaction>
      <reaction id="R_r_0035" name="3&apos;,5&apos;-cyclic-nucleotide phosphodiesterase" reversible="false">
        <notes>
          <html xmlns="http://www.w3.org/1999/xhtml">
            <p>GENE_ASSOCIATION: YOR360C</p>
          </html>
        </notes>
        <listOfReactants>
          <speciesReference species="M_s_0196_None" stoichiometry="1"/>
          <speciesReference species="M_s_0803_None" stoichiometry="1"/>
        </listOfReactants>
        <listOfProducts>
          <speciesReference species="M_s_0794_None" stoichiometry="1"/>
          <speciesReference species="M_s_0849_None" stoichiometry="1"/>
        </listOfProducts>
        <kineticLaw>
          <math xmlns="http://www.w3.org/1998/Math/MathML">
            <ci> FLUX_VALUE </ci>
          </math>
          <listOfParameters>
            <parameter id="LOWER_BOUND" value="0" units="mmol_per_gDW_per_hr"/>
            <parameter id="OBJECTIVE_COEFFICIENT" value="0" units="dimensionless"/>
            <parameter id="UPPER_BOUND" value="0.006549419" units="mmol_per_gDW_per_hr"/>
            <parameter id="FLUX_VALUE" value="0" units="mmol_per_gDW_per_hr"/>
          </listOfParameters>
        </kineticLaw>
      </reaction>
      <reaction id="R_r_0036" name="3&apos;,5&apos;-cyclic-nucleotide phosphodiesterase" reversible="false">
        <notes>
          <html xmlns="http://www.w3.org/1999/xhtml">
            <p>GENE_ASSOCIATION: YOR360C</p>
          </html>
        </notes>
        <listOfReactants>
          <speciesReference species="M_s_0195_None" stoichiometry="1"/>
          <speciesReference species="M_s_0803_None" stoichiometry="1"/>
        </listOfReactants>
        <listOfProducts>
          <speciesReference species="M_s_0794_None" stoichiometry="1"/>
          <speciesReference species="M_s_0782_None" stoichiometry="1"/>
        </listOfProducts>
        <kineticLaw>
          <math xmlns="http://www.w3.org/1998/Math/MathML">
            <ci> FLUX_VALUE </ci>
          </math>
          <listOfParameters>
            <parameter id="LOWER_BOUND" value="0" units="mmol_per_gDW_per_hr"/>
            <parameter id="OBJECTIVE_COEFFICIENT" value="0" units="dimensionless"/>
            <parameter id="UPPER_BOUND" value="0.006549419" units="mmol_per_gDW_per_hr"/>
            <parameter id="FLUX_VALUE" value="0" units="mmol_per_gDW_per_hr"/>
          </listOfParameters>
        </kineticLaw>
      </reaction>
      <reaction id="R_r_0037" name="3&apos;,5&apos;-cyclic-nucleotide phosphodiesterase" reversible="false">
        <notes>
          <html xmlns="http://www.w3.org/1999/xhtml">
            <p>GENE_ASSOCIATION: YOR360C</p>
          </html>
        </notes>
        <listOfReactants>
          <speciesReference species="M_s_0193_None" stoichiometry="1"/>
          <speciesReference species="M_s_0803_None" stoichiometry="1"/>
        </listOfReactants>
        <listOfProducts>
          <speciesReference species="M_s_0794_None" stoichiometry="1"/>
          <speciesReference species="M_s_0526_None" stoichiometry="1"/>
        </listOfProducts>
        <kineticLaw>
          <math xmlns="http://www.w3.org/1998/Math/MathML">
            <ci> FLUX_VALUE </ci>
          </math>
          <listOfParameters>
            <parameter id="LOWER_BOUND" value="0" units="mmol_per_gDW_per_hr"/>
            <parameter id="OBJECTIVE_COEFFICIENT" value="0" units="dimensionless"/>
            <parameter id="UPPER_BOUND" value="0.006549419" units="mmol_per_gDW_per_hr"/>
            <parameter id="FLUX_VALUE" value="0" units="mmol_per_gDW_per_hr"/>
          </listOfParameters>
        </kineticLaw>
      </reaction>
      <reaction id="R_r_0038" name="3,4-dihydroxy-2-butanone-4-phosphate synthase" reversible="false">
        <notes>
          <html xmlns="http://www.w3.org/1999/xhtml">
            <p>GENE_ASSOCIATION: YDR487C</p>
          </html>
        </notes>
        <listOfReactants>
          <speciesReference species="M_s_0577_None" stoichiometry="1"/>
        </listOfReactants>
        <listOfProducts>
          <speciesReference species="M_s_0722_None" stoichiometry="1"/>
          <speciesReference species="M_s_0158_None" stoichiometry="1"/>
          <speciesReference species="M_s_0794_None" stoichiometry="1"/>
        </listOfProducts>
        <kineticLaw>
          <math xmlns="http://www.w3.org/1998/Math/MathML">
            <ci> FLUX_VALUE </ci>
          </math>
          <listOfParameters>
            <parameter id="LOWER_BOUND" value="0" units="mmol_per_gDW_per_hr"/>
            <parameter id="OBJECTIVE_COEFFICIENT" value="0" units="dimensionless"/>
            <parameter id="UPPER_BOUND" value="20.78278303" units="mmol_per_gDW_per_hr"/>
            <parameter id="FLUX_VALUE" value="0" units="mmol_per_gDW_per_hr"/>
          </listOfParameters>
        </kineticLaw>
      </reaction>
      <reaction id="R_r_0039" name="3-dehydroquinate dehydratase" reversible="false">
        <notes>
          <html xmlns="http://www.w3.org/1999/xhtml">
            <p>GENE_ASSOCIATION: YDR127W</p>
          </html>
        </notes>
        <listOfReactants>
          <speciesReference species="M_s_0210_None" stoichiometry="1"/>
        </listOfReactants>
        <listOfProducts>
          <speciesReference species="M_s_0211_None" stoichiometry="1"/>
          <speciesReference species="M_s_0803_None" stoichiometry="1"/>
        </listOfProducts>
        <kineticLaw>
          <math xmlns="http://www.w3.org/1998/Math/MathML">
            <ci> FLUX_VALUE </ci>
          </math>
          <listOfParameters>
            <parameter id="LOWER_BOUND" value="0" units="mmol_per_gDW_per_hr"/>
            <parameter id="OBJECTIVE_COEFFICIENT" value="0" units="dimensionless"/>
            <parameter id="UPPER_BOUND" value="30.07988494" units="mmol_per_gDW_per_hr"/>
            <parameter id="FLUX_VALUE" value="0" units="mmol_per_gDW_per_hr"/>
          </listOfParameters>
        </kineticLaw>
      </reaction>
      <reaction id="R_r_0040" name="3-dehydroquinate synthase" reversible="false">
        <notes>
          <html xmlns="http://www.w3.org/1999/xhtml">
            <p>GENE_ASSOCIATION: YDR127W</p>
          </html>
        </notes>
        <listOfReactants>
          <speciesReference species="M_s_0349_None" stoichiometry="1"/>
        </listOfReactants>
        <listOfProducts>
          <speciesReference species="M_s_0210_None" stoichiometry="1"/>
          <speciesReference species="M_s_1322_None" stoichiometry="1"/>
        </listOfProducts>
        <kineticLaw>
          <math xmlns="http://www.w3.org/1998/Math/MathML">
            <ci> FLUX_VALUE </ci>
          </math>
          <listOfParameters>
            <parameter id="LOWER_BOUND" value="0" units="mmol_per_gDW_per_hr"/>
            <parameter id="OBJECTIVE_COEFFICIENT" value="0" units="dimensionless"/>
            <parameter id="UPPER_BOUND" value="30.07988494" units="mmol_per_gDW_per_hr"/>
            <parameter id="FLUX_VALUE" value="0" units="mmol_per_gDW_per_hr"/>
          </listOfParameters>
        </kineticLaw>
      </reaction>
      <reaction id="R_r_0041" name="3-dehydrosphinganine reductase" reversible="false">
        <notes>
          <html xmlns="http://www.w3.org/1999/xhtml">
            <p>GENE_ASSOCIATION: YBR265W</p>
          </html>
        </notes>
        <listOfReactants>
          <speciesReference species="M_s_0795_None" stoichiometry="2"/>
          <speciesReference species="M_s_0231_None" stoichiometry="1"/>
          <speciesReference species="M_s_1213_None" stoichiometry="1"/>
        </listOfReactants>
        <listOfProducts>
          <speciesReference species="M_s_1445_None" stoichiometry="1"/>
          <speciesReference species="M_s_1208_None" stoichiometry="1"/>
        </listOfProducts>
        <kineticLaw>
          <math xmlns="http://www.w3.org/1998/Math/MathML">
            <ci> FLUX_VALUE </ci>
          </math>
          <listOfParameters>
            <parameter id="LOWER_BOUND" value="0" units="mmol_per_gDW_per_hr"/>
            <parameter id="OBJECTIVE_COEFFICIENT" value="0" units="dimensionless"/>
            <parameter id="UPPER_BOUND" value="0.022390285" units="mmol_per_gDW_per_hr"/>
            <parameter id="FLUX_VALUE" value="0" units="mmol_per_gDW_per_hr"/>
          </listOfParameters>
        </kineticLaw>
      </reaction>
      <reaction id="R_r_0042" name="3-deoxy-D-arabino-heptulosonate 7-phosphate synthetase" reversible="false">
        <notes>
          <html xmlns="http://www.w3.org/1999/xhtml">
            <p>GENE_ASSOCIATION: (YBR249C OR YDR035W)</p>
          </html>
        </notes>
        <listOfReactants>
          <speciesReference species="M_s_0551_None" stoichiometry="1"/>
          <speciesReference species="M_s_0803_None" stoichiometry="1"/>
          <speciesReference species="M_s_1360_None" stoichiometry="1"/>
        </listOfReactants>
        <listOfProducts>
          <speciesReference species="M_s_0349_None" stoichiometry="1"/>
          <speciesReference species="M_s_1322_None" stoichiometry="1"/>
        </listOfProducts>
        <kineticLaw>
          <math xmlns="http://www.w3.org/1998/Math/MathML">
            <ci> FLUX_VALUE </ci>
          </math>
          <listOfParameters>
            <parameter id="LOWER_BOUND" value="0" units="mmol_per_gDW_per_hr"/>
            <parameter id="OBJECTIVE_COEFFICIENT" value="0" units="dimensionless"/>
            <parameter id="UPPER_BOUND" value="0.600983914" units="mmol_per_gDW_per_hr"/>
            <parameter id="FLUX_VALUE" value="0" units="mmol_per_gDW_per_hr"/>
          </listOfParameters>
        </kineticLaw>
      </reaction>
      <reaction id="R_r_0043" name="3-hexaprenyl-4,5-dihydroxybenzoate hydroxylase" reversible="false">
        <listOfReactants>
          <speciesReference species="M_s_1275_None" stoichiometry="0.5"/>
          <speciesReference species="M_s_0215_None" stoichiometry="1"/>
        </listOfReactants>
        <listOfProducts>
          <speciesReference species="M_s_0212_None" stoichiometry="1"/>
        </listOfProducts>
        <kineticLaw>
          <math xmlns="http://www.w3.org/1998/Math/MathML">
            <ci> FLUX_VALUE </ci>
          </math>
          <listOfParameters>
            <parameter id="LOWER_BOUND" value="0" units="mmol_per_gDW_per_hr"/>
            <parameter id="OBJECTIVE_COEFFICIENT" value="0" units="dimensionless"/>
            <parameter id="UPPER_BOUND" value="1000" units="mmol_per_gDW_per_hr"/>
            <parameter id="FLUX_VALUE" value="0" units="mmol_per_gDW_per_hr"/>
          </listOfParameters>
        </kineticLaw>
      </reaction>
      <reaction id="R_r_0044" name="3-hexaprenyl-4-hydroxy-5-methoxybenzoate decarboxylase" reversible="false">
        <listOfReactants>
          <speciesReference species="M_s_0214_None" stoichiometry="1"/>
          <speciesReference species="M_s_0799_None" stoichiometry="1"/>
        </listOfReactants>
        <listOfProducts>
          <speciesReference species="M_s_0460_None" stoichiometry="1"/>
          <speciesReference species="M_s_0157_None" stoichiometry="1"/>
        </listOfProducts>
        <kineticLaw>
          <math xmlns="http://www.w3.org/1998/Math/MathML">
            <ci> FLUX_VALUE </ci>
          </math>
          <listOfParameters>
            <parameter id="LOWER_BOUND" value="0" units="mmol_per_gDW_per_hr"/>
            <parameter id="OBJECTIVE_COEFFICIENT" value="0" units="dimensionless"/>
            <parameter id="UPPER_BOUND" value="1000" units="mmol_per_gDW_per_hr"/>
            <parameter id="FLUX_VALUE" value="0" units="mmol_per_gDW_per_hr"/>
          </listOfParameters>
        </kineticLaw>
      </reaction>
      <reaction id="R_r_0045" name="3-hydroxy-L-kynurenine hydrolase" reversible="false">
        <notes>
          <html xmlns="http://www.w3.org/1999/xhtml">
            <p>GENE_ASSOCIATION: YLR231C</p>
          </html>
        </notes>
        <listOfReactants>
          <speciesReference species="M_s_0803_None" stoichiometry="1"/>
          <speciesReference species="M_s_0222_None" stoichiometry="1"/>
        </listOfReactants>
        <listOfProducts>
          <speciesReference species="M_s_0955_None" stoichiometry="1"/>
          <speciesReference species="M_s_0224_None" stoichiometry="1"/>
        </listOfProducts>
        <kineticLaw>
          <math xmlns="http://www.w3.org/1998/Math/MathML">
            <ci> FLUX_VALUE </ci>
          </math>
          <listOfParameters>
            <parameter id="LOWER_BOUND" value="0" units="mmol_per_gDW_per_hr"/>
            <parameter id="OBJECTIVE_COEFFICIENT" value="0" units="dimensionless"/>
            <parameter id="UPPER_BOUND" value="0.042016188" units="mmol_per_gDW_per_hr"/>
            <parameter id="FLUX_VALUE" value="0" units="mmol_per_gDW_per_hr"/>
          </listOfParameters>
        </kineticLaw>
      </reaction>
      <reaction id="R_r_0057" name="3-hydroxyacyl-CoA dehydrogenase (3-oxotetradecanoyl-CoA)" reversible="false">
        <notes>
          <html xmlns="http://www.w3.org/1999/xhtml">
            <p>GENE_ASSOCIATION: YKR009C</p>
          </html>
        </notes>
        <listOfReactants>
          <speciesReference species="M_s_0054_None" stoichiometry="1"/>
          <speciesReference species="M_s_1202_None" stoichiometry="1"/>
        </listOfReactants>
        <listOfProducts>
          <speciesReference species="M_s_0257_None" stoichiometry="1"/>
          <speciesReference species="M_s_1206_None" stoichiometry="1"/>
          <speciesReference species="M_s_0801_None" stoichiometry="1"/>
        </listOfProducts>
        <kineticLaw>
          <math xmlns="http://www.w3.org/1998/Math/MathML">
            <ci> FLUX_VALUE </ci>
          </math>
          <listOfParameters>
            <parameter id="LOWER_BOUND" value="0" units="mmol_per_gDW_per_hr"/>
            <parameter id="OBJECTIVE_COEFFICIENT" value="0" units="dimensionless"/>
            <parameter id="UPPER_BOUND" value="1000" units="mmol_per_gDW_per_hr"/>
            <parameter id="FLUX_VALUE" value="0" units="mmol_per_gDW_per_hr"/>
          </listOfParameters>
        </kineticLaw>
      </reaction>
      <reaction id="R_r_0058" name="3-hydroxyanthranilate 3,4-dioxygenase" reversible="false">
        <notes>
          <html xmlns="http://www.w3.org/1999/xhtml">
            <p>GENE_ASSOCIATION: YJR025C</p>
          </html>
        </notes>
        <listOfReactants>
          <speciesReference species="M_s_0224_None" stoichiometry="1"/>
          <speciesReference species="M_s_1275_None" stoichiometry="1"/>
        </listOfReactants>
        <listOfProducts>
          <speciesReference species="M_s_0794_None" stoichiometry="1"/>
          <speciesReference species="M_s_0147_None" stoichiometry="1"/>
        </listOfProducts>
        <kineticLaw>
          <math xmlns="http://www.w3.org/1998/Math/MathML">
            <ci> FLUX_VALUE </ci>
          </math>
          <listOfParameters>
            <parameter id="LOWER_BOUND" value="0" units="mmol_per_gDW_per_hr"/>
            <parameter id="OBJECTIVE_COEFFICIENT" value="0" units="dimensionless"/>
            <parameter id="UPPER_BOUND" value="0.00145167" units="mmol_per_gDW_per_hr"/>
            <parameter id="FLUX_VALUE" value="0" units="mmol_per_gDW_per_hr"/>
          </listOfParameters>
        </kineticLaw>
      </reaction>
      <reaction id="R_r_0059" name="3-isopropylmalate 3-methyltransferase" reversible="false">
        <notes>
          <html xmlns="http://www.w3.org/1999/xhtml">
            <p>GENE_ASSOCIATION: YER175C</p>
          </html>
        </notes>
        <listOfReactants>
          <speciesReference species="M_s_1416_None" stoichiometry="1"/>
          <speciesReference species="M_s_0009_None" stoichiometry="1"/>
        </listOfReactants>
        <listOfProducts>
          <speciesReference species="M_s_1413_None" stoichiometry="1"/>
          <speciesReference species="M_s_0217_None" stoichiometry="1"/>
        </listOfProducts>
        <kineticLaw>
          <math xmlns="http://www.w3.org/1998/Math/MathML">
            <ci> FLUX_VALUE </ci>
          </math>
          <listOfParameters>
            <parameter id="LOWER_BOUND" value="0" units="mmol_per_gDW_per_hr"/>
            <parameter id="OBJECTIVE_COEFFICIENT" value="0" units="dimensionless"/>
            <parameter id="UPPER_BOUND" value="1000" units="mmol_per_gDW_per_hr"/>
            <parameter id="FLUX_VALUE" value="0" units="mmol_per_gDW_per_hr"/>
          </listOfParameters>
        </kineticLaw>
      </reaction>
      <reaction id="R_r_0060" name="3-isopropylmalate dehydratase" reversible="true">
        <notes>
          <html xmlns="http://www.w3.org/1999/xhtml">
            <p>GENE_ASSOCIATION: YGL009C</p>
          </html>
        </notes>
        <listOfReactants>
          <speciesReference species="M_s_0009_None" stoichiometry="1"/>
        </listOfReactants>
        <listOfProducts>
          <speciesReference species="M_s_0165_None" stoichiometry="1"/>
          <speciesReference species="M_s_0803_None" stoichiometry="1"/>
        </listOfProducts>
        <kineticLaw>
          <math xmlns="http://www.w3.org/1998/Math/MathML">
            <ci> FLUX_VALUE </ci>
          </math>
          <listOfParameters>
            <parameter id="LOWER_BOUND" value="-122.7195494" units="mmol_per_gDW_per_hr"/>
            <parameter id="OBJECTIVE_COEFFICIENT" value="0" units="dimensionless"/>
            <parameter id="UPPER_BOUND" value="122.7195494" units="mmol_per_gDW_per_hr"/>
            <parameter id="FLUX_VALUE" value="0" units="mmol_per_gDW_per_hr"/>
          </listOfParameters>
        </kineticLaw>
      </reaction>
      <reaction id="R_r_0061" name="3-isopropylmalate dehydrogenase" reversible="false">
        <notes>
          <html xmlns="http://www.w3.org/1999/xhtml">
            <p>GENE_ASSOCIATION: YCL018W</p>
          </html>
        </notes>
        <listOfReactants>
          <speciesReference species="M_s_1198_None" stoichiometry="1"/>
          <speciesReference species="M_s_0009_None" stoichiometry="1"/>
        </listOfReactants>
        <listOfProducts>
          <speciesReference species="M_s_1203_None" stoichiometry="1"/>
          <speciesReference species="M_s_0794_None" stoichiometry="1"/>
          <speciesReference species="M_s_0010_None" stoichiometry="1"/>
        </listOfProducts>
        <kineticLaw>
          <math xmlns="http://www.w3.org/1998/Math/MathML">
            <ci> FLUX_VALUE </ci>
          </math>
          <listOfParameters>
            <parameter id="LOWER_BOUND" value="0" units="mmol_per_gDW_per_hr"/>
            <parameter id="OBJECTIVE_COEFFICIENT" value="0" units="dimensionless"/>
            <parameter id="UPPER_BOUND" value="1000" units="mmol_per_gDW_per_hr"/>
            <parameter id="FLUX_VALUE" value="0" units="mmol_per_gDW_per_hr"/>
          </listOfParameters>
        </kineticLaw>
      </reaction>
      <reaction id="R_r_0062" name="3-methyl-2-oxobutanoate decarboxylase" reversible="false">
        <notes>
          <html xmlns="http://www.w3.org/1999/xhtml">
            <p>GENE_ASSOCIATION: (YGR087C OR YLR044C OR YLR134W)</p>
          </html>
        </notes>
        <listOfReactants>
          <speciesReference species="M_s_0794_None" stoichiometry="1"/>
          <speciesReference species="M_s_0232_None" stoichiometry="1"/>
        </listOfReactants>
        <listOfProducts>
          <speciesReference species="M_s_0937_None" stoichiometry="1"/>
          <speciesReference species="M_s_0456_None" stoichiometry="1"/>
        </listOfProducts>
        <kineticLaw>
          <math xmlns="http://www.w3.org/1998/Math/MathML">
            <ci> FLUX_VALUE </ci>
          </math>
          <listOfParameters>
            <parameter id="LOWER_BOUND" value="0" units="mmol_per_gDW_per_hr"/>
            <parameter id="OBJECTIVE_COEFFICIENT" value="0" units="dimensionless"/>
            <parameter id="UPPER_BOUND" value="325.8528746" units="mmol_per_gDW_per_hr"/>
            <parameter id="FLUX_VALUE" value="0" units="mmol_per_gDW_per_hr"/>
          </listOfParameters>
        </kineticLaw>
      </reaction>
      <reaction id="R_r_0063" name="3-methyl-2-oxobutanoate hydroxymethyltransferase" reversible="false">
        <notes>
          <html xmlns="http://www.w3.org/1999/xhtml">
            <p>GENE_ASSOCIATION: YBR176W</p>
          </html>
        </notes>
        <listOfReactants>
          <speciesReference species="M_s_0307_None" stoichiometry="1"/>
          <speciesReference species="M_s_0233_None" stoichiometry="1"/>
          <speciesReference species="M_s_0807_None" stoichiometry="1"/>
        </listOfReactants>
        <listOfProducts>
          <speciesReference species="M_s_1488_None" stoichiometry="1"/>
          <speciesReference species="M_s_0150_None" stoichiometry="1"/>
        </listOfProducts>
        <kineticLaw>
          <math xmlns="http://www.w3.org/1998/Math/MathML">
            <ci> FLUX_VALUE </ci>
          </math>
          <listOfParameters>
            <parameter id="LOWER_BOUND" value="0" units="mmol_per_gDW_per_hr"/>
            <parameter id="OBJECTIVE_COEFFICIENT" value="0" units="dimensionless"/>
            <parameter id="UPPER_BOUND" value="1000" units="mmol_per_gDW_per_hr"/>
            <parameter id="FLUX_VALUE" value="0" units="mmol_per_gDW_per_hr"/>
          </listOfParameters>
        </kineticLaw>
      </reaction>
      <reaction id="R_r_0064" name="3-methyl-2-oxopentanoate decarboxylase" reversible="false">
        <notes>
          <html xmlns="http://www.w3.org/1999/xhtml">
            <p>GENE_ASSOCIATION: (YDL080C OR YGR087C OR YLR044C OR YLR134W)</p>
          </html>
        </notes>
        <listOfReactants>
          <speciesReference species="M_s_0056_None" stoichiometry="1"/>
          <speciesReference species="M_s_0794_None" stoichiometry="1"/>
        </listOfReactants>
        <listOfProducts>
          <speciesReference species="M_s_0456_None" stoichiometry="1"/>
          <speciesReference species="M_s_0166_None" stoichiometry="1"/>
        </listOfProducts>
        <kineticLaw>
          <math xmlns="http://www.w3.org/1998/Math/MathML">
            <ci> FLUX_VALUE </ci>
          </math>
          <listOfParameters>
            <parameter id="LOWER_BOUND" value="0" units="mmol_per_gDW_per_hr"/>
            <parameter id="OBJECTIVE_COEFFICIENT" value="0" units="dimensionless"/>
            <parameter id="UPPER_BOUND" value="333.568052" units="mmol_per_gDW_per_hr"/>
            <parameter id="FLUX_VALUE" value="0" units="mmol_per_gDW_per_hr"/>
          </listOfParameters>
        </kineticLaw>
      </reaction>
      <reaction id="R_r_0065" name="3-phosphoshikimate 1-carboxyvinyltransferase" reversible="false">
        <notes>
          <html xmlns="http://www.w3.org/1999/xhtml">
            <p>GENE_ASSOCIATION: YDR127W</p>
          </html>
        </notes>
        <listOfReactants>
          <speciesReference species="M_s_0261_None" stoichiometry="1"/>
          <speciesReference species="M_s_1360_None" stoichiometry="1"/>
        </listOfReactants>
        <listOfProducts>
          <speciesReference species="M_s_1322_None" stoichiometry="1"/>
          <speciesReference species="M_s_0324_None" stoichiometry="1"/>
        </listOfProducts>
        <kineticLaw>
          <math xmlns="http://www.w3.org/1998/Math/MathML">
            <ci> FLUX_VALUE </ci>
          </math>
          <listOfParameters>
            <parameter id="LOWER_BOUND" value="0" units="mmol_per_gDW_per_hr"/>
            <parameter id="OBJECTIVE_COEFFICIENT" value="0" units="dimensionless"/>
            <parameter id="UPPER_BOUND" value="30.07988494" units="mmol_per_gDW_per_hr"/>
            <parameter id="FLUX_VALUE" value="0" units="mmol_per_gDW_per_hr"/>
          </listOfParameters>
        </kineticLaw>
      </reaction>
      <reaction id="R_r_0066" name="4-amino-4-deoxychorismate synthase" reversible="false">
        <notes>
          <html xmlns="http://www.w3.org/1999/xhtml">
            <p>GENE_ASSOCIATION: YNR033W</p>
          </html>
        </notes>
        <listOfReactants>
          <speciesReference species="M_s_0999_None" stoichiometry="1"/>
          <speciesReference species="M_s_0515_None" stoichiometry="1"/>
        </listOfReactants>
        <listOfProducts>
          <speciesReference species="M_s_0269_None" stoichiometry="1"/>
          <speciesReference species="M_s_0991_None" stoichiometry="1"/>
        </listOfProducts>
        <kineticLaw>
          <math xmlns="http://www.w3.org/1998/Math/MathML">
            <ci> FLUX_VALUE </ci>
          </math>
          <listOfParameters>
            <parameter id="LOWER_BOUND" value="0" units="mmol_per_gDW_per_hr"/>
            <parameter id="OBJECTIVE_COEFFICIENT" value="0" units="dimensionless"/>
            <parameter id="UPPER_BOUND" value="9.44e-05" units="mmol_per_gDW_per_hr"/>
            <parameter id="FLUX_VALUE" value="0" units="mmol_per_gDW_per_hr"/>
          </listOfParameters>
        </kineticLaw>
      </reaction>
      <reaction id="R_r_0067" name="4-aminobenzoate synthase" reversible="false">
        <notes>
          <html xmlns="http://www.w3.org/1999/xhtml">
            <p>GENE_ASSOCIATION: YMR289W</p>
          </html>
        </notes>
        <listOfReactants>
          <speciesReference species="M_s_0269_None" stoichiometry="1"/>
        </listOfReactants>
        <listOfProducts>
          <speciesReference species="M_s_0794_None" stoichiometry="1"/>
          <speciesReference species="M_s_0271_None" stoichiometry="1"/>
          <speciesReference species="M_s_1399_None" stoichiometry="1"/>
        </listOfProducts>
        <kineticLaw>
          <math xmlns="http://www.w3.org/1998/Math/MathML">
            <ci> FLUX_VALUE </ci>
          </math>
          <listOfParameters>
            <parameter id="LOWER_BOUND" value="0" units="mmol_per_gDW_per_hr"/>
            <parameter id="OBJECTIVE_COEFFICIENT" value="0" units="dimensionless"/>
            <parameter id="UPPER_BOUND" value="1000" units="mmol_per_gDW_per_hr"/>
            <parameter id="FLUX_VALUE" value="0" units="mmol_per_gDW_per_hr"/>
          </listOfParameters>
        </kineticLaw>
      </reaction>
      <reaction id="R_r_0068" name="4-aminobutyrate transaminase" reversible="false">
        <notes>
          <html xmlns="http://www.w3.org/1999/xhtml">
            <p>GENE_ASSOCIATION: YGR019W</p>
          </html>
        </notes>
        <listOfReactants>
          <speciesReference species="M_s_0734_None" stoichiometry="1"/>
          <speciesReference species="M_s_0180_None" stoichiometry="1"/>
        </listOfReactants>
        <listOfProducts>
          <speciesReference species="M_s_0991_None" stoichiometry="1"/>
          <speciesReference species="M_s_1461_None" stoichiometry="1"/>
        </listOfProducts>
        <kineticLaw>
          <math xmlns="http://www.w3.org/1998/Math/MathML">
            <ci> FLUX_VALUE </ci>
          </math>
          <listOfParameters>
            <parameter id="LOWER_BOUND" value="0" units="mmol_per_gDW_per_hr"/>
            <parameter id="OBJECTIVE_COEFFICIENT" value="0" units="dimensionless"/>
            <parameter id="UPPER_BOUND" value="0.032445898" units="mmol_per_gDW_per_hr"/>
            <parameter id="FLUX_VALUE" value="0" units="mmol_per_gDW_per_hr"/>
          </listOfParameters>
        </kineticLaw>
      </reaction>
      <reaction id="R_r_0069" name="4-hydroxy-L-threonine synthase" reversible="false">
        <notes>
          <html xmlns="http://www.w3.org/1999/xhtml">
            <p>GENE_ASSOCIATION: YCR053W</p>
          </html>
        </notes>
        <listOfReactants>
          <speciesReference species="M_s_0803_None" stoichiometry="1"/>
          <speciesReference species="M_s_0264_None" stoichiometry="1"/>
        </listOfReactants>
        <listOfProducts>
          <speciesReference species="M_s_0285_None" stoichiometry="1"/>
          <speciesReference species="M_s_1322_None" stoichiometry="1"/>
        </listOfProducts>
        <kineticLaw>
          <math xmlns="http://www.w3.org/1998/Math/MathML">
            <ci> FLUX_VALUE </ci>
          </math>
          <listOfParameters>
            <parameter id="LOWER_BOUND" value="0" units="mmol_per_gDW_per_hr"/>
            <parameter id="OBJECTIVE_COEFFICIENT" value="0" units="dimensionless"/>
            <parameter id="UPPER_BOUND" value="12.29995973" units="mmol_per_gDW_per_hr"/>
            <parameter id="FLUX_VALUE" value="0" units="mmol_per_gDW_per_hr"/>
          </listOfParameters>
        </kineticLaw>
      </reaction>
      <reaction id="R_r_0070" name="4-hydroxybenzoate formation" reversible="false">
        <listOfReactants>
          <speciesReference species="M_s_0290_None" stoichiometry="1"/>
          <speciesReference species="M_s_0807_None" stoichiometry="1"/>
        </listOfReactants>
        <listOfProducts>
          <speciesReference species="M_s_0287_None" stoichiometry="1"/>
          <speciesReference species="M_s_0532_None" stoichiometry="1"/>
          <speciesReference species="M_s_0799_None" stoichiometry="1"/>
        </listOfProducts>
        <kineticLaw>
          <math xmlns="http://www.w3.org/1998/Math/MathML">
            <ci> FLUX_VALUE </ci>
          </math>
          <listOfParameters>
            <parameter id="LOWER_BOUND" value="0" units="mmol_per_gDW_per_hr"/>
            <parameter id="OBJECTIVE_COEFFICIENT" value="0" units="dimensionless"/>
            <parameter id="UPPER_BOUND" value="1000" units="mmol_per_gDW_per_hr"/>
            <parameter id="FLUX_VALUE" value="0" units="mmol_per_gDW_per_hr"/>
          </listOfParameters>
        </kineticLaw>
      </reaction>
      <reaction id="R_r_0072" name="4-methyl-2-oxopentanoate decarboxylase" reversible="false">
        <notes>
          <html xmlns="http://www.w3.org/1999/xhtml">
            <p>GENE_ASSOCIATION: YDL080C</p>
          </html>
        </notes>
        <listOfReactants>
          <speciesReference species="M_s_0291_None" stoichiometry="1"/>
          <speciesReference species="M_s_0794_None" stoichiometry="1"/>
        </listOfReactants>
        <listOfProducts>
          <speciesReference species="M_s_0234_None" stoichiometry="1"/>
          <speciesReference species="M_s_0456_None" stoichiometry="1"/>
        </listOfProducts>
        <kineticLaw>
          <math xmlns="http://www.w3.org/1998/Math/MathML">
            <ci> FLUX_VALUE </ci>
          </math>
          <listOfParameters>
            <parameter id="LOWER_BOUND" value="0" units="mmol_per_gDW_per_hr"/>
            <parameter id="OBJECTIVE_COEFFICIENT" value="0" units="dimensionless"/>
            <parameter id="UPPER_BOUND" value="7.715177368" units="mmol_per_gDW_per_hr"/>
            <parameter id="FLUX_VALUE" value="0" units="mmol_per_gDW_per_hr"/>
          </listOfParameters>
        </kineticLaw>
      </reaction>
      <reaction id="R_r_0073" name="4PP-IP5 depyrophosphorylation to IP6" reversible="true">
        <notes>
          <html xmlns="http://www.w3.org/1999/xhtml">
            <p>GENE_ASSOCIATION: (YLR410W OR YOR163W)</p>
          </html>
        </notes>
        <listOfReactants>
          <speciesReference species="M_s_0279_None" stoichiometry="1"/>
          <speciesReference species="M_s_0803_None" stoichiometry="1"/>
        </listOfReactants>
        <listOfProducts>
          <speciesReference species="M_s_1322_None" stoichiometry="1"/>
          <speciesReference species="M_s_1158_None" stoichiometry="1"/>
          <speciesReference species="M_s_0794_None" stoichiometry="2"/>
        </listOfProducts>
        <kineticLaw>
          <math xmlns="http://www.w3.org/1998/Math/MathML">
            <ci> FLUX_VALUE </ci>
          </math>
          <listOfParameters>
            <parameter id="LOWER_BOUND" value="-0.010849675" units="mmol_per_gDW_per_hr"/>
            <parameter id="OBJECTIVE_COEFFICIENT" value="0" units="dimensionless"/>
            <parameter id="UPPER_BOUND" value="0.010849675" units="mmol_per_gDW_per_hr"/>
            <parameter id="FLUX_VALUE" value="0" units="mmol_per_gDW_per_hr"/>
          </listOfParameters>
        </kineticLaw>
      </reaction>
      <reaction id="R_r_0074" name="4PP-IP5 pyrophosphorylation to 4,5-PP2-IP4" reversible="false">
        <notes>
          <html xmlns="http://www.w3.org/1999/xhtml">
            <p>GENE_ASSOCIATION: YDR017C</p>
          </html>
        </notes>
        <listOfReactants>
          <speciesReference species="M_s_0794_None" stoichiometry="2"/>
          <speciesReference species="M_s_0279_None" stoichiometry="1"/>
          <speciesReference species="M_s_0434_None" stoichiometry="1"/>
        </listOfReactants>
        <listOfProducts>
          <speciesReference species="M_s_0263_None" stoichiometry="1"/>
          <speciesReference species="M_s_0394_None" stoichiometry="1"/>
          <speciesReference species="M_s_0803_None" stoichiometry="1"/>
        </listOfProducts>
        <kineticLaw>
          <math xmlns="http://www.w3.org/1998/Math/MathML">
            <ci> FLUX_VALUE </ci>
          </math>
          <listOfParameters>
            <parameter id="LOWER_BOUND" value="0" units="mmol_per_gDW_per_hr"/>
            <parameter id="OBJECTIVE_COEFFICIENT" value="0" units="dimensionless"/>
            <parameter id="UPPER_BOUND" value="2.32e-06" units="mmol_per_gDW_per_hr"/>
            <parameter id="FLUX_VALUE" value="0" units="mmol_per_gDW_per_hr"/>
          </listOfParameters>
        </kineticLaw>
      </reaction>
      <reaction id="R_r_0075" name="5&apos;-methylthioadenosine phosphorylase" reversible="false">
        <notes>
          <html xmlns="http://www.w3.org/1999/xhtml">
            <p>GENE_ASSOCIATION: YLR017W</p>
          </html>
        </notes>
        <listOfReactants>
          <speciesReference species="M_s_0303_None" stoichiometry="1"/>
          <speciesReference species="M_s_1322_None" stoichiometry="1"/>
        </listOfReactants>
        <listOfProducts>
          <speciesReference species="M_s_1422_None" stoichiometry="1"/>
          <speciesReference species="M_s_0383_None" stoichiometry="1"/>
        </listOfProducts>
        <kineticLaw>
          <math xmlns="http://www.w3.org/1998/Math/MathML">
            <ci> FLUX_VALUE </ci>
          </math>
          <listOfParameters>
            <parameter id="LOWER_BOUND" value="0" units="mmol_per_gDW_per_hr"/>
            <parameter id="OBJECTIVE_COEFFICIENT" value="0" units="dimensionless"/>
            <parameter id="UPPER_BOUND" value="0.014279987" units="mmol_per_gDW_per_hr"/>
            <parameter id="FLUX_VALUE" value="0" units="mmol_per_gDW_per_hr"/>
          </listOfParameters>
        </kineticLaw>
      </reaction>
      <reaction id="R_r_0076" name="5&apos;-nucleotidase (CMP)" reversible="false">
        <notes>
          <html xmlns="http://www.w3.org/1999/xhtml">
            <p>GENE_ASSOCIATION: (YER037W OR YGL224C)</p>
          </html>
        </notes>
        <listOfReactants>
          <speciesReference species="M_s_0803_None" stoichiometry="1"/>
          <speciesReference species="M_s_0526_None" stoichiometry="1"/>
        </listOfReactants>
        <listOfProducts>
          <speciesReference species="M_s_0543_None" stoichiometry="1"/>
          <speciesReference species="M_s_1322_None" stoichiometry="1"/>
        </listOfProducts>
        <kineticLaw>
          <math xmlns="http://www.w3.org/1998/Math/MathML">
            <ci> FLUX_VALUE </ci>
          </math>
          <listOfParameters>
            <parameter id="LOWER_BOUND" value="0" units="mmol_per_gDW_per_hr"/>
            <parameter id="OBJECTIVE_COEFFICIENT" value="0" units="dimensionless"/>
            <parameter id="UPPER_BOUND" value="1000" units="mmol_per_gDW_per_hr"/>
            <parameter id="FLUX_VALUE" value="0" units="mmol_per_gDW_per_hr"/>
          </listOfParameters>
        </kineticLaw>
      </reaction>
      <reaction id="R_r_0077" name="5&apos;-nucleotidase (IMP)" reversible="false">
        <notes>
          <html xmlns="http://www.w3.org/1999/xhtml">
            <p>GENE_ASSOCIATION: YOR155C</p>
          </html>
        </notes>
        <listOfReactants>
          <speciesReference species="M_s_0803_None" stoichiometry="1"/>
          <speciesReference species="M_s_0849_None" stoichiometry="1"/>
        </listOfReactants>
        <listOfProducts>
          <speciesReference species="M_s_0856_None" stoichiometry="1"/>
          <speciesReference species="M_s_1322_None" stoichiometry="1"/>
        </listOfProducts>
        <kineticLaw>
          <math xmlns="http://www.w3.org/1998/Math/MathML">
            <ci> FLUX_VALUE </ci>
          </math>
          <listOfParameters>
            <parameter id="LOWER_BOUND" value="0" units="mmol_per_gDW_per_hr"/>
            <parameter id="OBJECTIVE_COEFFICIENT" value="0" units="dimensionless"/>
            <parameter id="UPPER_BOUND" value="1000" units="mmol_per_gDW_per_hr"/>
            <parameter id="FLUX_VALUE" value="0" units="mmol_per_gDW_per_hr"/>
          </listOfParameters>
        </kineticLaw>
      </reaction>
      <reaction id="R_r_0078" name="5&apos;-nucleotidase (UMP)" reversible="false">
        <notes>
          <html xmlns="http://www.w3.org/1999/xhtml">
            <p>GENE_ASSOCIATION: (YER037W OR YGL224C)</p>
          </html>
        </notes>
        <listOfReactants>
          <speciesReference species="M_s_1545_None" stoichiometry="1"/>
          <speciesReference species="M_s_0803_None" stoichiometry="1"/>
        </listOfReactants>
        <listOfProducts>
          <speciesReference species="M_s_1322_None" stoichiometry="1"/>
          <speciesReference species="M_s_1556_None" stoichiometry="1"/>
        </listOfProducts>
        <kineticLaw>
          <math xmlns="http://www.w3.org/1998/Math/MathML">
            <ci> FLUX_VALUE </ci>
          </math>
          <listOfParameters>
            <parameter id="LOWER_BOUND" value="0" units="mmol_per_gDW_per_hr"/>
            <parameter id="OBJECTIVE_COEFFICIENT" value="0" units="dimensionless"/>
            <parameter id="UPPER_BOUND" value="1000" units="mmol_per_gDW_per_hr"/>
            <parameter id="FLUX_VALUE" value="0" units="mmol_per_gDW_per_hr"/>
          </listOfParameters>
        </kineticLaw>
      </reaction>
      <reaction id="R_r_0079" name="5&apos;-phosphoribosylformyl glycinamidine synthetase" reversible="false">
        <notes>
          <html xmlns="http://www.w3.org/1999/xhtml">
            <p>GENE_ASSOCIATION: YGR061C</p>
          </html>
        </notes>
        <listOfReactants>
          <speciesReference species="M_s_0301_None" stoichiometry="1"/>
          <speciesReference species="M_s_0434_None" stoichiometry="1"/>
          <speciesReference species="M_s_0999_None" stoichiometry="1"/>
          <speciesReference species="M_s_0803_None" stoichiometry="1"/>
        </listOfReactants>
        <listOfProducts>
          <speciesReference species="M_s_0394_None" stoichiometry="1"/>
          <speciesReference species="M_s_0794_None" stoichiometry="1"/>
          <speciesReference species="M_s_0991_None" stoichiometry="1"/>
          <speciesReference species="M_s_1322_None" stoichiometry="1"/>
          <speciesReference species="M_s_0302_None" stoichiometry="1"/>
        </listOfProducts>
        <kineticLaw>
          <math xmlns="http://www.w3.org/1998/Math/MathML">
            <ci> FLUX_VALUE </ci>
          </math>
          <listOfParameters>
            <parameter id="LOWER_BOUND" value="0" units="mmol_per_gDW_per_hr"/>
            <parameter id="OBJECTIVE_COEFFICIENT" value="0" units="dimensionless"/>
            <parameter id="UPPER_BOUND" value="0.229385405" units="mmol_per_gDW_per_hr"/>
            <parameter id="FLUX_VALUE" value="0" units="mmol_per_gDW_per_hr"/>
          </listOfParameters>
        </kineticLaw>
      </reaction>
      <reaction id="R_r_0080" name="5,10-methylenetetrahydrofolate reductase (NADPH)" reversible="false">
        <notes>
          <html xmlns="http://www.w3.org/1999/xhtml">
            <p>GENE_ASSOCIATION: (YGL125W OR YPL023C)</p>
          </html>
        </notes>
        <listOfReactants>
          <speciesReference species="M_s_0794_None" stoichiometry="2"/>
          <speciesReference species="M_s_1212_None" stoichiometry="1"/>
          <speciesReference species="M_s_0306_None" stoichiometry="1"/>
        </listOfReactants>
        <listOfProducts>
          <speciesReference species="M_s_0322_None" stoichiometry="1"/>
          <speciesReference species="M_s_1207_None" stoichiometry="1"/>
        </listOfProducts>
        <kineticLaw>
          <math xmlns="http://www.w3.org/1998/Math/MathML">
            <ci> FLUX_VALUE </ci>
          </math>
          <listOfParameters>
            <parameter id="LOWER_BOUND" value="0" units="mmol_per_gDW_per_hr"/>
            <parameter id="OBJECTIVE_COEFFICIENT" value="0" units="dimensionless"/>
            <parameter id="UPPER_BOUND" value="1000" units="mmol_per_gDW_per_hr"/>
            <parameter id="FLUX_VALUE" value="0" units="mmol_per_gDW_per_hr"/>
          </listOfParameters>
        </kineticLaw>
      </reaction>
      <reaction id="R_r_0081" name="5-aminolevulinate synthase" reversible="false">
        <notes>
          <html xmlns="http://www.w3.org/1999/xhtml">
            <p>GENE_ASSOCIATION: YDR232W</p>
          </html>
        </notes>
        <listOfReactants>
          <speciesReference species="M_s_1005_None" stoichiometry="1"/>
          <speciesReference species="M_s_0799_None" stoichiometry="1"/>
          <speciesReference species="M_s_1464_None" stoichiometry="1"/>
        </listOfReactants>
        <listOfProducts>
          <speciesReference species="M_s_0460_None" stoichiometry="1"/>
          <speciesReference species="M_s_0317_None" stoichiometry="1"/>
          <speciesReference species="M_s_0532_None" stoichiometry="1"/>
        </listOfProducts>
        <kineticLaw>
          <math xmlns="http://www.w3.org/1998/Math/MathML">
            <ci> FLUX_VALUE </ci>
          </math>
          <listOfParameters>
            <parameter id="LOWER_BOUND" value="0" units="mmol_per_gDW_per_hr"/>
            <parameter id="OBJECTIVE_COEFFICIENT" value="0" units="dimensionless"/>
            <parameter id="UPPER_BOUND" value="7.75e-05" units="mmol_per_gDW_per_hr"/>
            <parameter id="FLUX_VALUE" value="0" units="mmol_per_gDW_per_hr"/>
          </listOfParameters>
        </kineticLaw>
      </reaction>
      <reaction id="R_r_0082" name="5-diphosphoinositol-1,2,3,4,6-pentakisphosphate diphosphohydrolase" reversible="false">
        <notes>
          <html xmlns="http://www.w3.org/1999/xhtml">
            <p>GENE_ASSOCIATION: YOR163W</p>
          </html>
        </notes>
        <listOfReactants>
          <speciesReference species="M_s_0318_None" stoichiometry="1"/>
          <speciesReference species="M_s_0803_None" stoichiometry="1"/>
        </listOfReactants>
        <listOfProducts>
          <speciesReference species="M_s_0794_None" stoichiometry="2"/>
          <speciesReference species="M_s_1322_None" stoichiometry="1"/>
          <speciesReference species="M_s_1158_None" stoichiometry="1"/>
        </listOfProducts>
        <kineticLaw>
          <math xmlns="http://www.w3.org/1998/Math/MathML">
            <ci> FLUX_VALUE </ci>
          </math>
          <listOfParameters>
            <parameter id="LOWER_BOUND" value="0" units="mmol_per_gDW_per_hr"/>
            <parameter id="OBJECTIVE_COEFFICIENT" value="0" units="dimensionless"/>
            <parameter id="UPPER_BOUND" value="0.000493068" units="mmol_per_gDW_per_hr"/>
            <parameter id="FLUX_VALUE" value="0" units="mmol_per_gDW_per_hr"/>
          </listOfParameters>
        </kineticLaw>
      </reaction>
      <reaction id="R_r_0083" name="5-diphosphoinositol-1,2,3,4,6-pentakisphosphate synthase" reversible="false">
        <notes>
          <html xmlns="http://www.w3.org/1999/xhtml">
            <p>GENE_ASSOCIATION: YDR017C</p>
          </html>
        </notes>
        <listOfReactants>
          <speciesReference species="M_s_0794_None" stoichiometry="1"/>
          <speciesReference species="M_s_0434_None" stoichiometry="1"/>
          <speciesReference species="M_s_1158_None" stoichiometry="1"/>
        </listOfReactants>
        <listOfProducts>
          <speciesReference species="M_s_0394_None" stoichiometry="1"/>
          <speciesReference species="M_s_0318_None" stoichiometry="1"/>
        </listOfProducts>
        <kineticLaw>
          <math xmlns="http://www.w3.org/1998/Math/MathML">
            <ci> FLUX_VALUE </ci>
          </math>
          <listOfParameters>
            <parameter id="LOWER_BOUND" value="0" units="mmol_per_gDW_per_hr"/>
            <parameter id="OBJECTIVE_COEFFICIENT" value="0" units="dimensionless"/>
            <parameter id="UPPER_BOUND" value="2.32e-06" units="mmol_per_gDW_per_hr"/>
            <parameter id="FLUX_VALUE" value="0" units="mmol_per_gDW_per_hr"/>
          </listOfParameters>
        </kineticLaw>
      </reaction>
      <reaction id="R_r_0084" name="5-formethyltetrahydrofolate cyclo-ligase" reversible="false">
        <notes>
          <html xmlns="http://www.w3.org/1999/xhtml">
            <p>GENE_ASSOCIATION: YER183C</p>
          </html>
        </notes>
        <listOfReactants>
          <speciesReference species="M_s_0434_None" stoichiometry="1"/>
          <speciesReference species="M_s_0319_None" stoichiometry="1"/>
        </listOfReactants>
        <listOfProducts>
          <speciesReference species="M_s_0394_None" stoichiometry="1"/>
          <speciesReference species="M_s_0304_None" stoichiometry="1"/>
          <speciesReference species="M_s_1322_None" stoichiometry="1"/>
        </listOfProducts>
        <kineticLaw>
          <math xmlns="http://www.w3.org/1998/Math/MathML">
            <ci> FLUX_VALUE </ci>
          </math>
          <listOfParameters>
            <parameter id="LOWER_BOUND" value="0" units="mmol_per_gDW_per_hr"/>
            <parameter id="OBJECTIVE_COEFFICIENT" value="0" units="dimensionless"/>
            <parameter id="UPPER_BOUND" value="1000" units="mmol_per_gDW_per_hr"/>
            <parameter id="FLUX_VALUE" value="0" units="mmol_per_gDW_per_hr"/>
          </listOfParameters>
        </kineticLaw>
      </reaction>
      <reaction id="R_r_0085" name="5-methyltetrahydropteroyltriglutamate-homocysteine S-methyltransferase" reversible="false">
        <notes>
          <html xmlns="http://www.w3.org/1999/xhtml">
            <p>GENE_ASSOCIATION: YER091C</p>
          </html>
        </notes>
        <listOfReactants>
          <speciesReference species="M_s_1012_None" stoichiometry="1"/>
          <speciesReference species="M_s_0323_None" stoichiometry="1"/>
        </listOfReactants>
        <listOfProducts>
          <speciesReference species="M_s_1029_None" stoichiometry="1"/>
          <speciesReference species="M_s_1486_None" stoichiometry="1"/>
        </listOfProducts>
        <kineticLaw>
          <math xmlns="http://www.w3.org/1998/Math/MathML">
            <ci> FLUX_VALUE </ci>
          </math>
          <listOfParameters>
            <parameter id="LOWER_BOUND" value="0" units="mmol_per_gDW_per_hr"/>
            <parameter id="OBJECTIVE_COEFFICIENT" value="0" units="dimensionless"/>
            <parameter id="UPPER_BOUND" value="0.116267589" units="mmol_per_gDW_per_hr"/>
            <parameter id="FLUX_VALUE" value="0" units="mmol_per_gDW_per_hr"/>
          </listOfParameters>
        </kineticLaw>
      </reaction>
      <reaction id="R_r_0086" name="5-methylthio-5-deoxy-D-ribulose 1-phosphate dehydratase" reversible="false">
        <listOfReactants>
          <speciesReference species="M_s_1423_None" stoichiometry="1"/>
        </listOfReactants>
        <listOfProducts>
          <speciesReference species="M_s_0311_None" stoichiometry="1"/>
          <speciesReference species="M_s_0803_None" stoichiometry="1"/>
        </listOfProducts>
        <kineticLaw>
          <math xmlns="http://www.w3.org/1998/Math/MathML">
            <ci> FLUX_VALUE </ci>
          </math>
          <listOfParameters>
            <parameter id="LOWER_BOUND" value="0" units="mmol_per_gDW_per_hr"/>
            <parameter id="OBJECTIVE_COEFFICIENT" value="0" units="dimensionless"/>
            <parameter id="UPPER_BOUND" value="1000" units="mmol_per_gDW_per_hr"/>
            <parameter id="FLUX_VALUE" value="0" units="mmol_per_gDW_per_hr"/>
          </listOfParameters>
        </kineticLaw>
      </reaction>
      <reaction id="R_r_0087" name="5-methylthioribose-1-phosphate isomerase" reversible="true">
        <listOfReactants>
          <speciesReference species="M_s_1422_None" stoichiometry="1"/>
        </listOfReactants>
        <listOfProducts>
          <speciesReference species="M_s_1423_None" stoichiometry="1"/>
        </listOfProducts>
        <kineticLaw>
          <math xmlns="http://www.w3.org/1998/Math/MathML">
            <ci> FLUX_VALUE </ci>
          </math>
          <listOfParameters>
            <parameter id="LOWER_BOUND" value="-1000" units="mmol_per_gDW_per_hr"/>
            <parameter id="OBJECTIVE_COEFFICIENT" value="0" units="dimensionless"/>
            <parameter id="UPPER_BOUND" value="1000" units="mmol_per_gDW_per_hr"/>
            <parameter id="FLUX_VALUE" value="0" units="mmol_per_gDW_per_hr"/>
          </listOfParameters>
        </kineticLaw>
      </reaction>
      <reaction id="R_r_0088" name="5PP-IP5 pyrophosphorylation to 4,5-PP2-IP4" reversible="true">
        <notes>
          <html xmlns="http://www.w3.org/1999/xhtml">
            <p>GENE_ASSOCIATION: YLR410W</p>
          </html>
        </notes>
        <listOfReactants>
          <speciesReference species="M_s_0794_None" stoichiometry="2"/>
          <speciesReference species="M_s_0318_None" stoichiometry="1"/>
          <speciesReference species="M_s_1322_None" stoichiometry="1"/>
        </listOfReactants>
        <listOfProducts>
          <speciesReference species="M_s_0263_None" stoichiometry="1"/>
          <speciesReference species="M_s_0803_None" stoichiometry="1"/>
        </listOfProducts>
        <kineticLaw>
          <math xmlns="http://www.w3.org/1998/Math/MathML">
            <ci> FLUX_VALUE </ci>
          </math>
          <listOfParameters>
            <parameter id="LOWER_BOUND" value="-0.010356607" units="mmol_per_gDW_per_hr"/>
            <parameter id="OBJECTIVE_COEFFICIENT" value="0" units="dimensionless"/>
            <parameter id="UPPER_BOUND" value="0.010356607" units="mmol_per_gDW_per_hr"/>
            <parameter id="FLUX_VALUE" value="0" units="mmol_per_gDW_per_hr"/>
          </listOfParameters>
        </kineticLaw>
      </reaction>
      <reaction id="R_r_0089" name="5PP-IP5 pyrophosphorylation to 5,6-PP2-IP4" reversible="true">
        <notes>
          <html xmlns="http://www.w3.org/1999/xhtml">
            <p>GENE_ASSOCIATION: YLR410W</p>
          </html>
        </notes>
        <listOfReactants>
          <speciesReference species="M_s_0794_None" stoichiometry="2"/>
          <speciesReference species="M_s_1322_None" stoichiometry="1"/>
          <speciesReference species="M_s_0318_None" stoichiometry="1"/>
        </listOfReactants>
        <listOfProducts>
          <speciesReference species="M_s_0309_None" stoichiometry="1"/>
          <speciesReference species="M_s_0803_None" stoichiometry="1"/>
        </listOfProducts>
        <kineticLaw>
          <math xmlns="http://www.w3.org/1998/Math/MathML">
            <ci> FLUX_VALUE </ci>
          </math>
          <listOfParameters>
            <parameter id="LOWER_BOUND" value="-0.010356607" units="mmol_per_gDW_per_hr"/>
            <parameter id="OBJECTIVE_COEFFICIENT" value="0" units="dimensionless"/>
            <parameter id="UPPER_BOUND" value="0.010356607" units="mmol_per_gDW_per_hr"/>
            <parameter id="FLUX_VALUE" value="0" units="mmol_per_gDW_per_hr"/>
          </listOfParameters>
        </kineticLaw>
      </reaction>
      <reaction id="R_r_0090" name="6-phosphofructo-2-kinase" reversible="false">
        <notes>
          <html xmlns="http://www.w3.org/1999/xhtml">
            <p>GENE_ASSOCIATION: (YIL107C OR YOL136C)</p>
          </html>
        </notes>
        <listOfReactants>
          <speciesReference species="M_s_0557_None" stoichiometry="1"/>
          <speciesReference species="M_s_0434_None" stoichiometry="1"/>
        </listOfReactants>
        <listOfProducts>
          <speciesReference species="M_s_0442_None" stoichiometry="1"/>
          <speciesReference species="M_s_0394_None" stoichiometry="1"/>
          <speciesReference species="M_s_0794_None" stoichiometry="1"/>
        </listOfProducts>
        <kineticLaw>
          <math xmlns="http://www.w3.org/1998/Math/MathML">
            <ci> FLUX_VALUE </ci>
          </math>
          <listOfParameters>
            <parameter id="LOWER_BOUND" value="0" units="mmol_per_gDW_per_hr"/>
            <parameter id="OBJECTIVE_COEFFICIENT" value="0" units="dimensionless"/>
            <parameter id="UPPER_BOUND" value="1000" units="mmol_per_gDW_per_hr"/>
            <parameter id="FLUX_VALUE" value="0" units="mmol_per_gDW_per_hr"/>
          </listOfParameters>
        </kineticLaw>
      </reaction>
      <reaction id="R_r_0091" name="6-phosphogluconolactonase" reversible="false">
        <notes>
          <html xmlns="http://www.w3.org/1999/xhtml">
            <p>GENE_ASSOCIATION: (YGR248W OR YHR163W)</p>
          </html>
        </notes>
        <listOfReactants>
          <speciesReference species="M_s_0335_None" stoichiometry="1"/>
          <speciesReference species="M_s_0803_None" stoichiometry="1"/>
        </listOfReactants>
        <listOfProducts>
          <speciesReference species="M_s_0340_None" stoichiometry="1"/>
          <speciesReference species="M_s_0794_None" stoichiometry="1"/>
        </listOfProducts>
        <kineticLaw>
          <math xmlns="http://www.w3.org/1998/Math/MathML">
            <ci> FLUX_VALUE </ci>
          </math>
          <listOfParameters>
            <parameter id="LOWER_BOUND" value="0" units="mmol_per_gDW_per_hr"/>
            <parameter id="OBJECTIVE_COEFFICIENT" value="0" units="dimensionless"/>
            <parameter id="UPPER_BOUND" value="52.40490466" units="mmol_per_gDW_per_hr"/>
            <parameter id="FLUX_VALUE" value="0" units="mmol_per_gDW_per_hr"/>
          </listOfParameters>
        </kineticLaw>
      </reaction>
      <reaction id="R_r_0092" name="6PP-IP5 depyrophosphorylation to IP6" reversible="true">
        <notes>
          <html xmlns="http://www.w3.org/1999/xhtml">
            <p>GENE_ASSOCIATION: (YLR410W OR YOR163W)</p>
          </html>
        </notes>
        <listOfReactants>
          <speciesReference species="M_s_0333_None" stoichiometry="1"/>
          <speciesReference species="M_s_0803_None" stoichiometry="1"/>
        </listOfReactants>
        <listOfProducts>
          <speciesReference species="M_s_0794_None" stoichiometry="2"/>
          <speciesReference species="M_s_1322_None" stoichiometry="1"/>
          <speciesReference species="M_s_1158_None" stoichiometry="1"/>
        </listOfProducts>
        <kineticLaw>
          <math xmlns="http://www.w3.org/1998/Math/MathML">
            <ci> FLUX_VALUE </ci>
          </math>
          <listOfParameters>
            <parameter id="LOWER_BOUND" value="-0.010849675" units="mmol_per_gDW_per_hr"/>
            <parameter id="OBJECTIVE_COEFFICIENT" value="0" units="dimensionless"/>
            <parameter id="UPPER_BOUND" value="0.010849675" units="mmol_per_gDW_per_hr"/>
            <parameter id="FLUX_VALUE" value="0" units="mmol_per_gDW_per_hr"/>
          </listOfParameters>
        </kineticLaw>
      </reaction>
      <reaction id="R_r_0093" name="6PP-IP5 pyrophosphorylation to 5,6-PP2-IP4" reversible="false">
        <notes>
          <html xmlns="http://www.w3.org/1999/xhtml">
            <p>GENE_ASSOCIATION: YDR017C</p>
          </html>
        </notes>
        <listOfReactants>
          <speciesReference species="M_s_0333_None" stoichiometry="1"/>
          <speciesReference species="M_s_0434_None" stoichiometry="1"/>
          <speciesReference species="M_s_0794_None" stoichiometry="2"/>
        </listOfReactants>
        <listOfProducts>
          <speciesReference species="M_s_0309_None" stoichiometry="1"/>
          <speciesReference species="M_s_0394_None" stoichiometry="1"/>
          <speciesReference species="M_s_0803_None" stoichiometry="1"/>
        </listOfProducts>
        <kineticLaw>
          <math xmlns="http://www.w3.org/1998/Math/MathML">
            <ci> FLUX_VALUE </ci>
          </math>
          <listOfParameters>
            <parameter id="LOWER_BOUND" value="0" units="mmol_per_gDW_per_hr"/>
            <parameter id="OBJECTIVE_COEFFICIENT" value="0" units="dimensionless"/>
            <parameter id="UPPER_BOUND" value="2.32e-06" units="mmol_per_gDW_per_hr"/>
            <parameter id="FLUX_VALUE" value="0" units="mmol_per_gDW_per_hr"/>
          </listOfParameters>
        </kineticLaw>
      </reaction>
      <reaction id="R_r_0094" name="8-amino-7-oxononanoate synthase" reversible="false">
        <listOfReactants>
          <speciesReference species="M_s_1368_None" stoichiometry="1"/>
          <speciesReference species="M_s_0955_None" stoichiometry="1"/>
        </listOfReactants>
        <listOfProducts>
          <speciesReference species="M_s_0352_None" stoichiometry="1"/>
          <speciesReference species="M_s_0456_None" stoichiometry="1"/>
          <speciesReference species="M_s_0794_None" stoichiometry="4"/>
          <speciesReference species="M_s_0529_None" stoichiometry="1"/>
        </listOfProducts>
        <kineticLaw>
          <math xmlns="http://www.w3.org/1998/Math/MathML">
            <ci> FLUX_VALUE </ci>
          </math>
          <listOfParameters>
            <parameter id="LOWER_BOUND" value="0" units="mmol_per_gDW_per_hr"/>
            <parameter id="OBJECTIVE_COEFFICIENT" value="0" units="dimensionless"/>
            <parameter id="UPPER_BOUND" value="1000" units="mmol_per_gDW_per_hr"/>
            <parameter id="FLUX_VALUE" value="0" units="mmol_per_gDW_per_hr"/>
          </listOfParameters>
        </kineticLaw>
      </reaction>
      <reaction id="R_r_0095" name="acetaldehyde condensation" reversible="false">
        <notes>
          <html xmlns="http://www.w3.org/1999/xhtml">
            <p>GENE_ASSOCIATION: (YGR087C OR YLR044C OR YLR134W)</p>
          </html>
        </notes>
        <listOfReactants>
          <speciesReference species="M_s_0359_None" stoichiometry="2"/>
        </listOfReactants>
        <listOfProducts>
          <speciesReference species="M_s_0020_None" stoichiometry="1"/>
        </listOfProducts>
        <kineticLaw>
          <math xmlns="http://www.w3.org/1998/Math/MathML">
            <ci> FLUX_VALUE </ci>
          </math>
          <listOfParameters>
            <parameter id="LOWER_BOUND" value="0" units="mmol_per_gDW_per_hr"/>
            <parameter id="OBJECTIVE_COEFFICIENT" value="0" units="dimensionless"/>
            <parameter id="UPPER_BOUND" value="325.8528746" units="mmol_per_gDW_per_hr"/>
            <parameter id="FLUX_VALUE" value="0" units="mmol_per_gDW_per_hr"/>
          </listOfParameters>
        </kineticLaw>
      </reaction>
      <reaction id="R_r_0096" name="acetohydroxy acid isomeroreductase" reversible="false">
        <notes>
          <html xmlns="http://www.w3.org/1999/xhtml">
            <p>GENE_ASSOCIATION: YLR355C</p>
          </html>
        </notes>
        <listOfReactants>
          <speciesReference species="M_s_1214_None" stoichiometry="1"/>
          <speciesReference species="M_s_0146_None" stoichiometry="1"/>
          <speciesReference species="M_s_0799_None" stoichiometry="1"/>
        </listOfReactants>
        <listOfProducts>
          <speciesReference species="M_s_0016_None" stoichiometry="1"/>
          <speciesReference species="M_s_1210_None" stoichiometry="1"/>
        </listOfProducts>
        <kineticLaw>
          <math xmlns="http://www.w3.org/1998/Math/MathML">
            <ci> FLUX_VALUE </ci>
          </math>
          <listOfParameters>
            <parameter id="LOWER_BOUND" value="0" units="mmol_per_gDW_per_hr"/>
            <parameter id="OBJECTIVE_COEFFICIENT" value="0" units="dimensionless"/>
            <parameter id="UPPER_BOUND" value="1000" units="mmol_per_gDW_per_hr"/>
            <parameter id="FLUX_VALUE" value="0" units="mmol_per_gDW_per_hr"/>
          </listOfParameters>
        </kineticLaw>
      </reaction>
      <reaction id="R_r_0097" name="acetolactate synthase" reversible="false">
        <notes>
          <html xmlns="http://www.w3.org/1999/xhtml">
            <p>GENE_ASSOCIATION: ((YCL009C AND YMR108W) OR YMR108W)</p>
          </html>
        </notes>
        <listOfReactants>
          <speciesReference species="M_s_0799_None" stoichiometry="1"/>
          <speciesReference species="M_s_1401_None" stoichiometry="2"/>
        </listOfReactants>
        <listOfProducts>
          <speciesReference species="M_s_0460_None" stoichiometry="1"/>
          <speciesReference species="M_s_0146_None" stoichiometry="1"/>
        </listOfProducts>
        <kineticLaw>
          <math xmlns="http://www.w3.org/1998/Math/MathML">
            <ci> FLUX_VALUE </ci>
          </math>
          <listOfParameters>
            <parameter id="LOWER_BOUND" value="0" units="mmol_per_gDW_per_hr"/>
            <parameter id="OBJECTIVE_COEFFICIENT" value="0" units="dimensionless"/>
            <parameter id="UPPER_BOUND" value="1.322375912" units="mmol_per_gDW_per_hr"/>
            <parameter id="FLUX_VALUE" value="0" units="mmol_per_gDW_per_hr"/>
          </listOfParameters>
        </kineticLaw>
      </reaction>
      <reaction id="R_r_0099" name="acetyl-CoA ACP transacylase" reversible="true">
        <notes>
          <html xmlns="http://www.w3.org/1999/xhtml">
            <p>GENE_ASSOCIATION: YKL192C</p>
          </html>
        </notes>
        <listOfReactants>
          <speciesReference species="M_s_1845_None" stoichiometry="1"/>
          <speciesReference species="M_s_0376_None" stoichiometry="1"/>
        </listOfReactants>
        <listOfProducts>
          <speciesReference species="M_s_0372_None" stoichiometry="1"/>
          <speciesReference species="M_s_0532_None" stoichiometry="1"/>
        </listOfProducts>
        <kineticLaw>
          <math xmlns="http://www.w3.org/1998/Math/MathML">
            <ci> FLUX_VALUE </ci>
          </math>
          <listOfParameters>
            <parameter id="LOWER_BOUND" value="-1000" units="mmol_per_gDW_per_hr"/>
            <parameter id="OBJECTIVE_COEFFICIENT" value="0" units="dimensionless"/>
            <parameter id="UPPER_BOUND" value="1000" units="mmol_per_gDW_per_hr"/>
            <parameter id="FLUX_VALUE" value="0" units="mmol_per_gDW_per_hr"/>
          </listOfParameters>
        </kineticLaw>
      </reaction>
      <reaction id="R_r_0100" name="acetyl-CoA C-acyltransferase (palmitoyl-CoA)" reversible="false">
        <notes>
          <html xmlns="http://www.w3.org/1999/xhtml">
            <p>GENE_ASSOCIATION: YIL160C</p>
          </html>
        </notes>
        <listOfReactants>
          <speciesReference species="M_s_0250_None" stoichiometry="1"/>
          <speciesReference species="M_s_0534_None" stoichiometry="1"/>
        </listOfReactants>
        <listOfProducts>
          <speciesReference species="M_s_0378_None" stoichiometry="1"/>
          <speciesReference species="M_s_1305_None" stoichiometry="1"/>
        </listOfProducts>
        <kineticLaw>
          <math xmlns="http://www.w3.org/1998/Math/MathML">
            <ci> FLUX_VALUE </ci>
          </math>
          <listOfParameters>
            <parameter id="LOWER_BOUND" value="0" units="mmol_per_gDW_per_hr"/>
            <parameter id="OBJECTIVE_COEFFICIENT" value="0" units="dimensionless"/>
            <parameter id="UPPER_BOUND" value="1000" units="mmol_per_gDW_per_hr"/>
            <parameter id="FLUX_VALUE" value="0" units="mmol_per_gDW_per_hr"/>
          </listOfParameters>
        </kineticLaw>
      </reaction>
      <reaction id="R_r_0101" name="acetyl-CoA C-acyltransferase (tetracosanoyl-CoA)" reversible="false">
        <notes>
          <html xmlns="http://www.w3.org/1999/xhtml">
            <p>GENE_ASSOCIATION: YIL160C</p>
          </html>
        </notes>
        <listOfReactants>
          <speciesReference species="M_s_0243_None" stoichiometry="1"/>
          <speciesReference species="M_s_0534_None" stoichiometry="1"/>
        </listOfReactants>
        <listOfProducts>
          <speciesReference species="M_s_0378_None" stoichiometry="1"/>
          <speciesReference species="M_s_1482_None" stoichiometry="1"/>
        </listOfProducts>
        <kineticLaw>
          <math xmlns="http://www.w3.org/1998/Math/MathML">
            <ci> FLUX_VALUE </ci>
          </math>
          <listOfParameters>
            <parameter id="LOWER_BOUND" value="0" units="mmol_per_gDW_per_hr"/>
            <parameter id="OBJECTIVE_COEFFICIENT" value="0" units="dimensionless"/>
            <parameter id="UPPER_BOUND" value="1000" units="mmol_per_gDW_per_hr"/>
            <parameter id="FLUX_VALUE" value="0" units="mmol_per_gDW_per_hr"/>
          </listOfParameters>
        </kineticLaw>
      </reaction>
      <reaction id="R_r_0102" name="acetyl-CoA C-acyltransferase (myristoyl-CoA)" reversible="false">
        <notes>
          <html xmlns="http://www.w3.org/1999/xhtml">
            <p>GENE_ASSOCIATION: YIL160C</p>
          </html>
        </notes>
        <listOfReactants>
          <speciesReference species="M_s_0253_None" stoichiometry="1"/>
          <speciesReference species="M_s_0534_None" stoichiometry="1"/>
        </listOfReactants>
        <listOfProducts>
          <speciesReference species="M_s_0378_None" stoichiometry="1"/>
          <speciesReference species="M_s_1179_None" stoichiometry="1"/>
        </listOfProducts>
        <kineticLaw>
          <math xmlns="http://www.w3.org/1998/Math/MathML">
            <ci> FLUX_VALUE </ci>
          </math>
          <listOfParameters>
            <parameter id="LOWER_BOUND" value="0" units="mmol_per_gDW_per_hr"/>
            <parameter id="OBJECTIVE_COEFFICIENT" value="0" units="dimensionless"/>
            <parameter id="UPPER_BOUND" value="1000" units="mmol_per_gDW_per_hr"/>
            <parameter id="FLUX_VALUE" value="0" units="mmol_per_gDW_per_hr"/>
          </listOfParameters>
        </kineticLaw>
      </reaction>
      <reaction id="R_r_0103" name="acetyl-CoA C-acetyltransferase" reversible="false">
        <notes>
          <html xmlns="http://www.w3.org/1999/xhtml">
            <p>GENE_ASSOCIATION: YPL028W</p>
          </html>
        </notes>
        <listOfReactants>
          <speciesReference species="M_s_0373_None" stoichiometry="2"/>
        </listOfReactants>
        <listOfProducts>
          <speciesReference species="M_s_0367_None" stoichiometry="1"/>
          <speciesReference species="M_s_0529_None" stoichiometry="1"/>
        </listOfProducts>
        <kineticLaw>
          <math xmlns="http://www.w3.org/1998/Math/MathML">
            <ci> FLUX_VALUE </ci>
          </math>
          <listOfParameters>
            <parameter id="LOWER_BOUND" value="0" units="mmol_per_gDW_per_hr"/>
            <parameter id="OBJECTIVE_COEFFICIENT" value="0" units="dimensionless"/>
            <parameter id="UPPER_BOUND" value="3.45362325" units="mmol_per_gDW_per_hr"/>
            <parameter id="FLUX_VALUE" value="0" units="mmol_per_gDW_per_hr"/>
          </listOfParameters>
        </kineticLaw>
      </reaction>
      <reaction id="R_r_0104" name="acetyl-CoA C-acetyltransferase" reversible="false">
        <notes>
          <html xmlns="http://www.w3.org/1999/xhtml">
            <p>GENE_ASSOCIATION: YPL028W</p>
          </html>
        </notes>
        <listOfReactants>
          <speciesReference species="M_s_0376_None" stoichiometry="2"/>
        </listOfReactants>
        <listOfProducts>
          <speciesReference species="M_s_0532_None" stoichiometry="1"/>
          <speciesReference species="M_s_0370_None" stoichiometry="1"/>
        </listOfProducts>
        <kineticLaw>
          <math xmlns="http://www.w3.org/1998/Math/MathML">
            <ci> FLUX_VALUE </ci>
          </math>
          <listOfParameters>
            <parameter id="LOWER_BOUND" value="0" units="mmol_per_gDW_per_hr"/>
            <parameter id="OBJECTIVE_COEFFICIENT" value="0" units="dimensionless"/>
            <parameter id="UPPER_BOUND" value="3.45362325" units="mmol_per_gDW_per_hr"/>
            <parameter id="FLUX_VALUE" value="0" units="mmol_per_gDW_per_hr"/>
          </listOfParameters>
        </kineticLaw>
      </reaction>
      <reaction id="R_r_0105" name="acetyl-CoA C-acyltransferase (lauroyl-CoA)" reversible="false">
        <notes>
          <html xmlns="http://www.w3.org/1999/xhtml">
            <p>GENE_ASSOCIATION: YIL160C</p>
          </html>
        </notes>
        <listOfReactants>
          <speciesReference species="M_s_0257_None" stoichiometry="1"/>
          <speciesReference species="M_s_0534_None" stoichiometry="1"/>
        </listOfReactants>
        <listOfProducts>
          <speciesReference species="M_s_0378_None" stoichiometry="1"/>
          <speciesReference species="M_s_1076_None" stoichiometry="1"/>
        </listOfProducts>
        <kineticLaw>
          <math xmlns="http://www.w3.org/1998/Math/MathML">
            <ci> FLUX_VALUE </ci>
          </math>
          <listOfParameters>
            <parameter id="LOWER_BOUND" value="0" units="mmol_per_gDW_per_hr"/>
            <parameter id="OBJECTIVE_COEFFICIENT" value="0" units="dimensionless"/>
            <parameter id="UPPER_BOUND" value="1000" units="mmol_per_gDW_per_hr"/>
            <parameter id="FLUX_VALUE" value="0" units="mmol_per_gDW_per_hr"/>
          </listOfParameters>
        </kineticLaw>
      </reaction>
      <reaction id="R_r_0106" name="acetyl-CoA C-acyltransferase (octanoyl-CoA)" reversible="false">
        <notes>
          <html xmlns="http://www.w3.org/1999/xhtml">
            <p>GENE_ASSOCIATION: YIL160C</p>
          </html>
        </notes>
        <listOfReactants>
          <speciesReference species="M_s_0239_None" stoichiometry="1"/>
          <speciesReference species="M_s_0534_None" stoichiometry="1"/>
        </listOfReactants>
        <listOfProducts>
          <speciesReference species="M_s_0378_None" stoichiometry="1"/>
          <speciesReference species="M_s_1258_None" stoichiometry="1"/>
        </listOfProducts>
        <kineticLaw>
          <math xmlns="http://www.w3.org/1998/Math/MathML">
            <ci> FLUX_VALUE </ci>
          </math>
          <listOfParameters>
            <parameter id="LOWER_BOUND" value="0" units="mmol_per_gDW_per_hr"/>
            <parameter id="OBJECTIVE_COEFFICIENT" value="0" units="dimensionless"/>
            <parameter id="UPPER_BOUND" value="1000" units="mmol_per_gDW_per_hr"/>
            <parameter id="FLUX_VALUE" value="0" units="mmol_per_gDW_per_hr"/>
          </listOfParameters>
        </kineticLaw>
      </reaction>
      <reaction id="R_r_0107" name="acetyl-CoA C-acyltransferase (decanoyl-CoA)" reversible="false">
        <notes>
          <html xmlns="http://www.w3.org/1999/xhtml">
            <p>GENE_ASSOCIATION: YIL160C</p>
          </html>
        </notes>
        <listOfReactants>
          <speciesReference species="M_s_0534_None" stoichiometry="1"/>
          <speciesReference species="M_s_0247_None" stoichiometry="1"/>
        </listOfReactants>
        <listOfProducts>
          <speciesReference species="M_s_0605_None" stoichiometry="1"/>
          <speciesReference species="M_s_0378_None" stoichiometry="1"/>
        </listOfProducts>
        <kineticLaw>
          <math xmlns="http://www.w3.org/1998/Math/MathML">
            <ci> FLUX_VALUE </ci>
          </math>
          <listOfParameters>
            <parameter id="LOWER_BOUND" value="0" units="mmol_per_gDW_per_hr"/>
            <parameter id="OBJECTIVE_COEFFICIENT" value="0" units="dimensionless"/>
            <parameter id="UPPER_BOUND" value="1000" units="mmol_per_gDW_per_hr"/>
            <parameter id="FLUX_VALUE" value="0" units="mmol_per_gDW_per_hr"/>
          </listOfParameters>
        </kineticLaw>
      </reaction>
      <reaction id="R_r_0108" name="acetyl-Coa carboxylase" reversible="false">
        <notes>
          <html xmlns="http://www.w3.org/1999/xhtml">
            <p>GENE_ASSOCIATION: YMR207C</p>
          </html>
        </notes>
        <listOfReactants>
          <speciesReference species="M_s_0437_None" stoichiometry="1"/>
          <speciesReference species="M_s_0447_None" stoichiometry="1"/>
          <speciesReference species="M_s_0376_None" stoichiometry="1"/>
        </listOfReactants>
        <listOfProducts>
          <speciesReference species="M_s_0799_None" stoichiometry="1"/>
          <speciesReference species="M_s_1326_None" stoichiometry="1"/>
          <speciesReference species="M_s_0397_None" stoichiometry="1"/>
          <speciesReference species="M_s_1104_None" stoichiometry="1"/>
        </listOfProducts>
        <kineticLaw>
          <math xmlns="http://www.w3.org/1998/Math/MathML">
            <ci> FLUX_VALUE </ci>
          </math>
          <listOfParameters>
            <parameter id="LOWER_BOUND" value="0" units="mmol_per_gDW_per_hr"/>
            <parameter id="OBJECTIVE_COEFFICIENT" value="0" units="dimensionless"/>
            <parameter id="UPPER_BOUND" value="0.009859693" units="mmol_per_gDW_per_hr"/>
            <parameter id="FLUX_VALUE" value="0" units="mmol_per_gDW_per_hr"/>
          </listOfParameters>
        </kineticLaw>
      </reaction>
      <reaction id="R_r_0109" name="acetyl-CoA carboxylase, reaction" reversible="false">
        <notes>
          <html xmlns="http://www.w3.org/1999/xhtml">
            <p>GENE_ASSOCIATION: (YDL141W AND YNR016C)</p>
          </html>
        </notes>
        <listOfReactants>
          <speciesReference species="M_s_0445_None" stoichiometry="1"/>
          <speciesReference species="M_s_0434_None" stoichiometry="1"/>
          <speciesReference species="M_s_0373_None" stoichiometry="1"/>
        </listOfReactants>
        <listOfProducts>
          <speciesReference species="M_s_0394_None" stoichiometry="1"/>
          <speciesReference species="M_s_1101_None" stoichiometry="1"/>
          <speciesReference species="M_s_0794_None" stoichiometry="1"/>
          <speciesReference species="M_s_1322_None" stoichiometry="1"/>
        </listOfProducts>
        <kineticLaw>
          <math xmlns="http://www.w3.org/1998/Math/MathML">
            <ci> FLUX_VALUE </ci>
          </math>
          <listOfParameters>
            <parameter id="LOWER_BOUND" value="0" units="mmol_per_gDW_per_hr"/>
            <parameter id="OBJECTIVE_COEFFICIENT" value="0" units="dimensionless"/>
            <parameter id="UPPER_BOUND" value="0.573048804" units="mmol_per_gDW_per_hr"/>
            <parameter id="FLUX_VALUE" value="0" units="mmol_per_gDW_per_hr"/>
          </listOfParameters>
        </kineticLaw>
      </reaction>
      <reaction id="R_r_0111" name="acetyl-CoA hydrolase" reversible="false">
        <notes>
          <html xmlns="http://www.w3.org/1999/xhtml">
            <p>GENE_ASSOCIATION: YBL015W</p>
          </html>
        </notes>
        <listOfReactants>
          <speciesReference species="M_s_0376_None" stoichiometry="1"/>
          <speciesReference species="M_s_0807_None" stoichiometry="1"/>
        </listOfReactants>
        <listOfProducts>
          <speciesReference species="M_s_0365_None" stoichiometry="1"/>
          <speciesReference species="M_s_0532_None" stoichiometry="1"/>
          <speciesReference species="M_s_0799_None" stoichiometry="1"/>
        </listOfProducts>
        <kineticLaw>
          <math xmlns="http://www.w3.org/1998/Math/MathML">
            <ci> FLUX_VALUE </ci>
          </math>
          <listOfParameters>
            <parameter id="LOWER_BOUND" value="0" units="mmol_per_gDW_per_hr"/>
            <parameter id="OBJECTIVE_COEFFICIENT" value="0" units="dimensionless"/>
            <parameter id="UPPER_BOUND" value="0.78396194" units="mmol_per_gDW_per_hr"/>
            <parameter id="FLUX_VALUE" value="0" units="mmol_per_gDW_per_hr"/>
          </listOfParameters>
        </kineticLaw>
      </reaction>
      <reaction id="R_r_0112" name="acetyl-CoA synthetase" reversible="false">
        <notes>
          <html xmlns="http://www.w3.org/1999/xhtml">
            <p>GENE_ASSOCIATION: (YAL054C OR YLR153C)</p>
          </html>
        </notes>
        <listOfReactants>
          <speciesReference species="M_s_0434_None" stoichiometry="1"/>
          <speciesReference species="M_s_0529_None" stoichiometry="1"/>
          <speciesReference species="M_s_0362_None" stoichiometry="1"/>
        </listOfReactants>
        <listOfProducts>
          <speciesReference species="M_s_0423_None" stoichiometry="1"/>
          <speciesReference species="M_s_0373_None" stoichiometry="1"/>
          <speciesReference species="M_s_0633_None" stoichiometry="1"/>
        </listOfProducts>
        <kineticLaw>
          <math xmlns="http://www.w3.org/1998/Math/MathML">
            <ci> FLUX_VALUE </ci>
          </math>
          <listOfParameters>
            <parameter id="LOWER_BOUND" value="0" units="mmol_per_gDW_per_hr"/>
            <parameter id="OBJECTIVE_COEFFICIENT" value="0" units="dimensionless"/>
            <parameter id="UPPER_BOUND" value="115.0481901" units="mmol_per_gDW_per_hr"/>
            <parameter id="FLUX_VALUE" value="0" units="mmol_per_gDW_per_hr"/>
          </listOfParameters>
        </kineticLaw>
      </reaction>
      <reaction id="R_r_0113" name="acetyl-CoA synthetase" reversible="false">
        <notes>
          <html xmlns="http://www.w3.org/1999/xhtml">
            <p>GENE_ASSOCIATION: YAL054C</p>
          </html>
        </notes>
        <listOfReactants>
          <speciesReference species="M_s_0437_None" stoichiometry="1"/>
          <speciesReference species="M_s_0365_None" stoichiometry="1"/>
          <speciesReference species="M_s_0532_None" stoichiometry="1"/>
        </listOfReactants>
        <listOfProducts>
          <speciesReference species="M_s_0636_None" stoichiometry="1"/>
          <speciesReference species="M_s_0376_None" stoichiometry="1"/>
          <speciesReference species="M_s_0424_None" stoichiometry="1"/>
        </listOfProducts>
        <kineticLaw>
          <math xmlns="http://www.w3.org/1998/Math/MathML">
            <ci> FLUX_VALUE </ci>
          </math>
          <listOfParameters>
            <parameter id="LOWER_BOUND" value="0" units="mmol_per_gDW_per_hr"/>
            <parameter id="OBJECTIVE_COEFFICIENT" value="0" units="dimensionless"/>
            <parameter id="UPPER_BOUND" value="0.281121275" units="mmol_per_gDW_per_hr"/>
            <parameter id="FLUX_VALUE" value="0" units="mmol_per_gDW_per_hr"/>
          </listOfParameters>
        </kineticLaw>
      </reaction>
      <reaction id="R_r_0114" name="acetyl-CoA synthetase nuclear" reversible="false">
        <notes>
          <html xmlns="http://www.w3.org/1999/xhtml">
            <p>GENE_ASSOCIATION: YLR153C</p>
          </html>
        </notes>
        <listOfReactants>
          <speciesReference species="M_s_0533_None" stoichiometry="1"/>
          <speciesReference species="M_s_0438_None" stoichiometry="1"/>
          <speciesReference species="M_s_0366_None" stoichiometry="1"/>
        </listOfReactants>
        <listOfProducts>
          <speciesReference species="M_s_0425_None" stoichiometry="1"/>
          <speciesReference species="M_s_0377_None" stoichiometry="1"/>
          <speciesReference species="M_s_0637_None" stoichiometry="1"/>
        </listOfProducts>
        <kineticLaw>
          <math xmlns="http://www.w3.org/1998/Math/MathML">
            <ci> FLUX_VALUE </ci>
          </math>
          <listOfParameters>
            <parameter id="LOWER_BOUND" value="0" units="mmol_per_gDW_per_hr"/>
            <parameter id="OBJECTIVE_COEFFICIENT" value="0" units="dimensionless"/>
            <parameter id="UPPER_BOUND" value="114.7670688" units="mmol_per_gDW_per_hr"/>
            <parameter id="FLUX_VALUE" value="0" units="mmol_per_gDW_per_hr"/>
          </listOfParameters>
        </kineticLaw>
      </reaction>
      <reaction id="R_r_0115" name="acetylglutamate kinase" reversible="false">
        <notes>
          <html xmlns="http://www.w3.org/1999/xhtml">
            <p>GENE_ASSOCIATION: YER069W</p>
          </html>
        </notes>
        <listOfReactants>
          <speciesReference species="M_s_0437_None" stoichiometry="1"/>
          <speciesReference species="M_s_1192_None" stoichiometry="1"/>
        </listOfReactants>
        <listOfProducts>
          <speciesReference species="M_s_1191_None" stoichiometry="1"/>
          <speciesReference species="M_s_0397_None" stoichiometry="1"/>
        </listOfProducts>
        <kineticLaw>
          <math xmlns="http://www.w3.org/1998/Math/MathML">
            <ci> FLUX_VALUE </ci>
          </math>
          <listOfParameters>
            <parameter id="LOWER_BOUND" value="0" units="mmol_per_gDW_per_hr"/>
            <parameter id="OBJECTIVE_COEFFICIENT" value="0" units="dimensionless"/>
            <parameter id="UPPER_BOUND" value="2.407281926" units="mmol_per_gDW_per_hr"/>
            <parameter id="FLUX_VALUE" value="0" units="mmol_per_gDW_per_hr"/>
          </listOfParameters>
        </kineticLaw>
      </reaction>
      <reaction id="R_r_0116" name="acid phosphatase (secreted)" reversible="false">
        <notes>
          <html xmlns="http://www.w3.org/1999/xhtml">
            <p>GENE_ASSOCIATION: (YAR071W OR YBR093C)</p>
          </html>
        </notes>
        <listOfReactants>
          <speciesReference species="M_s_0715_None" stoichiometry="1"/>
          <speciesReference species="M_s_0805_None" stoichiometry="1"/>
        </listOfReactants>
        <listOfProducts>
          <speciesReference species="M_s_1406_None" stoichiometry="1"/>
          <speciesReference species="M_s_1324_None" stoichiometry="1"/>
        </listOfProducts>
        <kineticLaw>
          <math xmlns="http://www.w3.org/1998/Math/MathML">
            <ci> FLUX_VALUE </ci>
          </math>
          <listOfParameters>
            <parameter id="LOWER_BOUND" value="0" units="mmol_per_gDW_per_hr"/>
            <parameter id="OBJECTIVE_COEFFICIENT" value="0" units="dimensionless"/>
            <parameter id="UPPER_BOUND" value="1000" units="mmol_per_gDW_per_hr"/>
            <parameter id="FLUX_VALUE" value="0" units="mmol_per_gDW_per_hr"/>
          </listOfParameters>
        </kineticLaw>
      </reaction>
      <reaction id="R_r_0117" name="aconitase" reversible="true">
        <notes>
          <html xmlns="http://www.w3.org/1999/xhtml">
            <p>GENE_ASSOCIATION: YPR002W</p>
          </html>
        </notes>
        <listOfReactants>
          <speciesReference species="M_s_0174_None" stoichiometry="1"/>
        </listOfReactants>
        <listOfProducts>
          <speciesReference species="M_s_0012_None" stoichiometry="1"/>
        </listOfProducts>
        <kineticLaw>
          <math xmlns="http://www.w3.org/1998/Math/MathML">
            <ci> FLUX_VALUE </ci>
          </math>
          <listOfParameters>
            <parameter id="LOWER_BOUND" value="-1000" units="mmol_per_gDW_per_hr"/>
            <parameter id="OBJECTIVE_COEFFICIENT" value="0" units="dimensionless"/>
            <parameter id="UPPER_BOUND" value="1000" units="mmol_per_gDW_per_hr"/>
            <parameter id="FLUX_VALUE" value="0" units="mmol_per_gDW_per_hr"/>
          </listOfParameters>
        </kineticLaw>
      </reaction>
      <reaction id="R_r_0118" name="acteylornithine transaminase" reversible="false">
        <notes>
          <html xmlns="http://www.w3.org/1999/xhtml">
            <p>GENE_ASSOCIATION: YOL140W</p>
          </html>
        </notes>
        <listOfReactants>
          <speciesReference species="M_s_0993_None" stoichiometry="1"/>
          <speciesReference species="M_s_0145_None" stoichiometry="1"/>
        </listOfReactants>
        <listOfProducts>
          <speciesReference species="M_s_0182_None" stoichiometry="1"/>
          <speciesReference species="M_s_1182_None" stoichiometry="1"/>
        </listOfProducts>
        <kineticLaw>
          <math xmlns="http://www.w3.org/1998/Math/MathML">
            <ci> FLUX_VALUE </ci>
          </math>
          <listOfParameters>
            <parameter id="LOWER_BOUND" value="0" units="mmol_per_gDW_per_hr"/>
            <parameter id="OBJECTIVE_COEFFICIENT" value="0" units="dimensionless"/>
            <parameter id="UPPER_BOUND" value="0.386137492" units="mmol_per_gDW_per_hr"/>
            <parameter id="FLUX_VALUE" value="0" units="mmol_per_gDW_per_hr"/>
          </listOfParameters>
        </kineticLaw>
      </reaction>
      <reaction id="R_r_0119" name="acyl carrier protein synthase" reversible="false">
        <notes>
          <html xmlns="http://www.w3.org/1999/xhtml">
            <p>GENE_ASSOCIATION: YPL148C</p>
          </html>
        </notes>
        <listOfReactants>
          <speciesReference species="M_s_0532_None" stoichiometry="1"/>
          <speciesReference species="M_s_0807_None" stoichiometry="1"/>
        </listOfReactants>
        <listOfProducts>
          <speciesReference species="M_s_0392_None" stoichiometry="1"/>
          <speciesReference species="M_s_0799_None" stoichiometry="2"/>
          <speciesReference species="M_s_1308_None" stoichiometry="1"/>
        </listOfProducts>
        <kineticLaw>
          <math xmlns="http://www.w3.org/1998/Math/MathML">
            <ci> FLUX_VALUE </ci>
          </math>
          <listOfParameters>
            <parameter id="LOWER_BOUND" value="0" units="mmol_per_gDW_per_hr"/>
            <parameter id="OBJECTIVE_COEFFICIENT" value="0" units="dimensionless"/>
            <parameter id="UPPER_BOUND" value="1000" units="mmol_per_gDW_per_hr"/>
            <parameter id="FLUX_VALUE" value="0" units="mmol_per_gDW_per_hr"/>
          </listOfParameters>
        </kineticLaw>
      </reaction>
      <reaction id="R_r_0120" name="acyl-CoA oxidase (decanoyl-CoA)" reversible="false">
        <notes>
          <html xmlns="http://www.w3.org/1999/xhtml">
            <p>GENE_ASSOCIATION: YGL205W</p>
          </html>
        </notes>
        <listOfReactants>
          <speciesReference species="M_s_1279_None" stoichiometry="1"/>
          <speciesReference species="M_s_0605_None" stoichiometry="1"/>
        </listOfReactants>
        <listOfProducts>
          <speciesReference species="M_s_1507_None" stoichiometry="1"/>
          <speciesReference species="M_s_0840_None" stoichiometry="1"/>
        </listOfProducts>
        <kineticLaw>
          <math xmlns="http://www.w3.org/1998/Math/MathML">
            <ci> FLUX_VALUE </ci>
          </math>
          <listOfParameters>
            <parameter id="LOWER_BOUND" value="0" units="mmol_per_gDW_per_hr"/>
            <parameter id="OBJECTIVE_COEFFICIENT" value="0" units="dimensionless"/>
            <parameter id="UPPER_BOUND" value="1000" units="mmol_per_gDW_per_hr"/>
            <parameter id="FLUX_VALUE" value="0" units="mmol_per_gDW_per_hr"/>
          </listOfParameters>
        </kineticLaw>
      </reaction>
      <reaction id="R_r_0121" name="acyl-CoA oxidase (dodecanoyl-CoA)" reversible="false">
        <notes>
          <html xmlns="http://www.w3.org/1999/xhtml">
            <p>GENE_ASSOCIATION: YGL205W</p>
          </html>
        </notes>
        <listOfReactants>
          <speciesReference species="M_s_1279_None" stoichiometry="1"/>
          <speciesReference species="M_s_1076_None" stoichiometry="1"/>
        </listOfReactants>
        <listOfProducts>
          <speciesReference species="M_s_1510_None" stoichiometry="1"/>
          <speciesReference species="M_s_0840_None" stoichiometry="1"/>
        </listOfProducts>
        <kineticLaw>
          <math xmlns="http://www.w3.org/1998/Math/MathML">
            <ci> FLUX_VALUE </ci>
          </math>
          <listOfParameters>
            <parameter id="LOWER_BOUND" value="0" units="mmol_per_gDW_per_hr"/>
            <parameter id="OBJECTIVE_COEFFICIENT" value="0" units="dimensionless"/>
            <parameter id="UPPER_BOUND" value="1000" units="mmol_per_gDW_per_hr"/>
            <parameter id="FLUX_VALUE" value="0" units="mmol_per_gDW_per_hr"/>
          </listOfParameters>
        </kineticLaw>
      </reaction>
      <reaction id="R_r_0122" name="acyl-CoA oxidase (hexacosanoyl-CoA)" reversible="false">
        <notes>
          <html xmlns="http://www.w3.org/1999/xhtml">
            <p>GENE_ASSOCIATION: YGL205W</p>
          </html>
        </notes>
        <listOfReactants>
          <speciesReference species="M_s_1279_None" stoichiometry="1"/>
          <speciesReference species="M_s_0819_None" stoichiometry="1"/>
        </listOfReactants>
        <listOfProducts>
          <speciesReference species="M_s_1513_None" stoichiometry="1"/>
          <speciesReference species="M_s_0840_None" stoichiometry="1"/>
        </listOfProducts>
        <kineticLaw>
          <math xmlns="http://www.w3.org/1998/Math/MathML">
            <ci> FLUX_VALUE </ci>
          </math>
          <listOfParameters>
            <parameter id="LOWER_BOUND" value="0" units="mmol_per_gDW_per_hr"/>
            <parameter id="OBJECTIVE_COEFFICIENT" value="0" units="dimensionless"/>
            <parameter id="UPPER_BOUND" value="1000" units="mmol_per_gDW_per_hr"/>
            <parameter id="FLUX_VALUE" value="0" units="mmol_per_gDW_per_hr"/>
          </listOfParameters>
        </kineticLaw>
      </reaction>
      <reaction id="R_r_0123" name="acyl-CoA oxidase (hexadecanoyl-CoA)" reversible="false">
        <notes>
          <html xmlns="http://www.w3.org/1999/xhtml">
            <p>GENE_ASSOCIATION: YGL205W</p>
          </html>
        </notes>
        <listOfReactants>
          <speciesReference species="M_s_1305_None" stoichiometry="1"/>
          <speciesReference species="M_s_1279_None" stoichiometry="1"/>
        </listOfReactants>
        <listOfProducts>
          <speciesReference species="M_s_0840_None" stoichiometry="1"/>
          <speciesReference species="M_s_0823_None" stoichiometry="1"/>
        </listOfProducts>
        <kineticLaw>
          <math xmlns="http://www.w3.org/1998/Math/MathML">
            <ci> FLUX_VALUE </ci>
          </math>
          <listOfParameters>
            <parameter id="LOWER_BOUND" value="0" units="mmol_per_gDW_per_hr"/>
            <parameter id="OBJECTIVE_COEFFICIENT" value="0" units="dimensionless"/>
            <parameter id="UPPER_BOUND" value="1000" units="mmol_per_gDW_per_hr"/>
            <parameter id="FLUX_VALUE" value="0" units="mmol_per_gDW_per_hr"/>
          </listOfParameters>
        </kineticLaw>
      </reaction>
      <reaction id="R_r_0124" name="acyl-CoA oxidase (octadecanoyl-CoA)" reversible="false">
        <notes>
          <html xmlns="http://www.w3.org/1999/xhtml">
            <p>GENE_ASSOCIATION: YGL205W</p>
          </html>
        </notes>
        <listOfReactants>
          <speciesReference species="M_s_1457_None" stoichiometry="1"/>
          <speciesReference species="M_s_1279_None" stoichiometry="1"/>
        </listOfReactants>
        <listOfProducts>
          <speciesReference species="M_s_0840_None" stoichiometry="1"/>
          <speciesReference species="M_s_1516_None" stoichiometry="1"/>
        </listOfProducts>
        <kineticLaw>
          <math xmlns="http://www.w3.org/1998/Math/MathML">
            <ci> FLUX_VALUE </ci>
          </math>
          <listOfParameters>
            <parameter id="LOWER_BOUND" value="0" units="mmol_per_gDW_per_hr"/>
            <parameter id="OBJECTIVE_COEFFICIENT" value="0" units="dimensionless"/>
            <parameter id="UPPER_BOUND" value="1000" units="mmol_per_gDW_per_hr"/>
            <parameter id="FLUX_VALUE" value="0" units="mmol_per_gDW_per_hr"/>
          </listOfParameters>
        </kineticLaw>
      </reaction>
      <reaction id="R_r_0125" name="acyl-CoA oxidase (tetradecanoyl-CoA)" reversible="false">
        <notes>
          <html xmlns="http://www.w3.org/1999/xhtml">
            <p>GENE_ASSOCIATION: YGL205W</p>
          </html>
        </notes>
        <listOfReactants>
          <speciesReference species="M_s_1279_None" stoichiometry="1"/>
          <speciesReference species="M_s_1179_None" stoichiometry="1"/>
        </listOfReactants>
        <listOfProducts>
          <speciesReference species="M_s_1519_None" stoichiometry="1"/>
          <speciesReference species="M_s_0840_None" stoichiometry="1"/>
        </listOfProducts>
        <kineticLaw>
          <math xmlns="http://www.w3.org/1998/Math/MathML">
            <ci> FLUX_VALUE </ci>
          </math>
          <listOfParameters>
            <parameter id="LOWER_BOUND" value="0" units="mmol_per_gDW_per_hr"/>
            <parameter id="OBJECTIVE_COEFFICIENT" value="0" units="dimensionless"/>
            <parameter id="UPPER_BOUND" value="1000" units="mmol_per_gDW_per_hr"/>
            <parameter id="FLUX_VALUE" value="0" units="mmol_per_gDW_per_hr"/>
          </listOfParameters>
        </kineticLaw>
      </reaction>
      <reaction id="R_r_0126" name="acyl-CoA:sterol acyltransferase (oleoyl-CoA:episterol), ER membrane" reversible="true">
        <notes>
          <html xmlns="http://www.w3.org/1999/xhtml">
            <p>GENE_ASSOCIATION: YCR048W</p>
          </html>
        </notes>
        <listOfReactants>
          <speciesReference species="M_s_3432_None" stoichiometry="1"/>
          <speciesReference species="M_s_2821_None" stoichiometry="1"/>
        </listOfReactants>
        <listOfProducts>
          <speciesReference species="M_s_2785_None" stoichiometry="1"/>
          <speciesReference species="M_s_3433_None" stoichiometry="1"/>
        </listOfProducts>
        <kineticLaw>
          <math xmlns="http://www.w3.org/1998/Math/MathML">
            <ci> FLUX_VALUE </ci>
          </math>
          <listOfParameters>
            <parameter id="LOWER_BOUND" value="-1000" units="mmol_per_gDW_per_hr"/>
            <parameter id="OBJECTIVE_COEFFICIENT" value="0" units="dimensionless"/>
            <parameter id="UPPER_BOUND" value="1000" units="mmol_per_gDW_per_hr"/>
            <parameter id="FLUX_VALUE" value="0" units="mmol_per_gDW_per_hr"/>
          </listOfParameters>
        </kineticLaw>
      </reaction>
      <reaction id="R_r_0127" name="acyl-CoA:sterol acyltransferase (oleoyl-CoA:ergosterol), ER membrane" reversible="true">
        <notes>
          <html xmlns="http://www.w3.org/1999/xhtml">
            <p>GENE_ASSOCIATION: (YCR048W OR YNR019W)</p>
          </html>
        </notes>
        <listOfReactants>
          <speciesReference species="M_s_2821_None" stoichiometry="1"/>
          <speciesReference species="M_s_3441_None" stoichiometry="1"/>
        </listOfReactants>
        <listOfProducts>
          <speciesReference species="M_s_2785_None" stoichiometry="1"/>
          <speciesReference species="M_s_3442_None" stoichiometry="1"/>
        </listOfProducts>
        <kineticLaw>
          <math xmlns="http://www.w3.org/1998/Math/MathML">
            <ci> FLUX_VALUE </ci>
          </math>
          <listOfParameters>
            <parameter id="LOWER_BOUND" value="-1000" units="mmol_per_gDW_per_hr"/>
            <parameter id="OBJECTIVE_COEFFICIENT" value="0" units="dimensionless"/>
            <parameter id="UPPER_BOUND" value="1000" units="mmol_per_gDW_per_hr"/>
            <parameter id="FLUX_VALUE" value="0" units="mmol_per_gDW_per_hr"/>
          </listOfParameters>
        </kineticLaw>
      </reaction>
      <reaction id="R_r_0128" name="acyl-CoA:sterol acyltransferase (oleoyl-CoA:fecosterol), ER membrane" reversible="true">
        <notes>
          <html xmlns="http://www.w3.org/1999/xhtml">
            <p>GENE_ASSOCIATION: YCR048W</p>
          </html>
        </notes>
        <listOfReactants>
          <speciesReference species="M_s_2821_None" stoichiometry="1"/>
          <speciesReference species="M_s_3435_None" stoichiometry="1"/>
        </listOfReactants>
        <listOfProducts>
          <speciesReference species="M_s_2785_None" stoichiometry="1"/>
          <speciesReference species="M_s_3436_None" stoichiometry="1"/>
        </listOfProducts>
        <kineticLaw>
          <math xmlns="http://www.w3.org/1998/Math/MathML">
            <ci> FLUX_VALUE </ci>
          </math>
          <listOfParameters>
            <parameter id="LOWER_BOUND" value="-1000" units="mmol_per_gDW_per_hr"/>
            <parameter id="OBJECTIVE_COEFFICIENT" value="0" units="dimensionless"/>
            <parameter id="UPPER_BOUND" value="1000" units="mmol_per_gDW_per_hr"/>
            <parameter id="FLUX_VALUE" value="0" units="mmol_per_gDW_per_hr"/>
          </listOfParameters>
        </kineticLaw>
      </reaction>
      <reaction id="R_r_0129" name="acyl-CoA:sterol acyltransferase (oleoyl-CoA:lanosterol), ER membrane" reversible="true">
        <notes>
          <html xmlns="http://www.w3.org/1999/xhtml">
            <p>GENE_ASSOCIATION: YCR048W</p>
          </html>
        </notes>
        <listOfReactants>
          <speciesReference species="M_s_3438_None" stoichiometry="1"/>
          <speciesReference species="M_s_2821_None" stoichiometry="1"/>
        </listOfReactants>
        <listOfProducts>
          <speciesReference species="M_s_2785_None" stoichiometry="1"/>
          <speciesReference species="M_s_3439_None" stoichiometry="1"/>
        </listOfProducts>
        <kineticLaw>
          <math xmlns="http://www.w3.org/1998/Math/MathML">
            <ci> FLUX_VALUE </ci>
          </math>
          <listOfParameters>
            <parameter id="LOWER_BOUND" value="-1000" units="mmol_per_gDW_per_hr"/>
            <parameter id="OBJECTIVE_COEFFICIENT" value="0" units="dimensionless"/>
            <parameter id="UPPER_BOUND" value="1000" units="mmol_per_gDW_per_hr"/>
            <parameter id="FLUX_VALUE" value="0" units="mmol_per_gDW_per_hr"/>
          </listOfParameters>
        </kineticLaw>
      </reaction>
      <reaction id="R_r_0130" name="acyl-CoA:sterol acyltransferase (oleoyl-CoA:zymosterol), ER membrane" reversible="true">
        <notes>
          <html xmlns="http://www.w3.org/1999/xhtml">
            <p>GENE_ASSOCIATION: YCR048W</p>
          </html>
        </notes>
        <listOfReactants>
          <speciesReference species="M_s_2821_None" stoichiometry="1"/>
          <speciesReference species="M_s_3444_None" stoichiometry="1"/>
        </listOfReactants>
        <listOfProducts>
          <speciesReference species="M_s_2785_None" stoichiometry="1"/>
          <speciesReference species="M_s_3445_None" stoichiometry="1"/>
        </listOfProducts>
        <kineticLaw>
          <math xmlns="http://www.w3.org/1998/Math/MathML">
            <ci> FLUX_VALUE </ci>
          </math>
          <listOfParameters>
            <parameter id="LOWER_BOUND" value="-1000" units="mmol_per_gDW_per_hr"/>
            <parameter id="OBJECTIVE_COEFFICIENT" value="0" units="dimensionless"/>
            <parameter id="UPPER_BOUND" value="1000" units="mmol_per_gDW_per_hr"/>
            <parameter id="FLUX_VALUE" value="0" units="mmol_per_gDW_per_hr"/>
          </listOfParameters>
        </kineticLaw>
      </reaction>
      <reaction id="R_r_0131" name="acyl-CoA:sterol acyltransferase (palmitoleoyl-CoA:episterol), ER membrane" reversible="true">
        <notes>
          <html xmlns="http://www.w3.org/1999/xhtml">
            <p>GENE_ASSOCIATION: YCR048W</p>
          </html>
        </notes>
        <listOfReactants>
          <speciesReference species="M_s_3432_None" stoichiometry="1"/>
          <speciesReference species="M_s_2819_None" stoichiometry="1"/>
        </listOfReactants>
        <listOfProducts>
          <speciesReference species="M_s_2785_None" stoichiometry="1"/>
          <speciesReference species="M_s_3434_None" stoichiometry="1"/>
        </listOfProducts>
        <kineticLaw>
          <math xmlns="http://www.w3.org/1998/Math/MathML">
            <ci> FLUX_VALUE </ci>
          </math>
          <listOfParameters>
            <parameter id="LOWER_BOUND" value="-1000" units="mmol_per_gDW_per_hr"/>
            <parameter id="OBJECTIVE_COEFFICIENT" value="0" units="dimensionless"/>
            <parameter id="UPPER_BOUND" value="1000" units="mmol_per_gDW_per_hr"/>
            <parameter id="FLUX_VALUE" value="0" units="mmol_per_gDW_per_hr"/>
          </listOfParameters>
        </kineticLaw>
      </reaction>
      <reaction id="R_r_0132" name="acyl-CoA:sterol acyltransferase (palmitoleoyl-CoA:ergosterol), ER membrane" reversible="true">
        <notes>
          <html xmlns="http://www.w3.org/1999/xhtml">
            <p>GENE_ASSOCIATION: (YCR048W OR YNR019W)</p>
          </html>
        </notes>
        <listOfReactants>
          <speciesReference species="M_s_3441_None" stoichiometry="1"/>
          <speciesReference species="M_s_2819_None" stoichiometry="1"/>
        </listOfReactants>
        <listOfProducts>
          <speciesReference species="M_s_2785_None" stoichiometry="1"/>
          <speciesReference species="M_s_3443_None" stoichiometry="1"/>
        </listOfProducts>
        <kineticLaw>
          <math xmlns="http://www.w3.org/1998/Math/MathML">
            <ci> FLUX_VALUE </ci>
          </math>
          <listOfParameters>
            <parameter id="LOWER_BOUND" value="-1000" units="mmol_per_gDW_per_hr"/>
            <parameter id="OBJECTIVE_COEFFICIENT" value="0" units="dimensionless"/>
            <parameter id="UPPER_BOUND" value="1000" units="mmol_per_gDW_per_hr"/>
            <parameter id="FLUX_VALUE" value="0" units="mmol_per_gDW_per_hr"/>
          </listOfParameters>
        </kineticLaw>
      </reaction>
      <reaction id="R_r_0133" name="acyl-CoA:sterol acyltransferase (palmitoleoyl-CoA:fecosterol), ER membrane" reversible="true">
        <notes>
          <html xmlns="http://www.w3.org/1999/xhtml">
            <p>GENE_ASSOCIATION: YCR048W</p>
          </html>
        </notes>
        <listOfReactants>
          <speciesReference species="M_s_3435_None" stoichiometry="1"/>
          <speciesReference species="M_s_2819_None" stoichiometry="1"/>
        </listOfReactants>
        <listOfProducts>
          <speciesReference species="M_s_2785_None" stoichiometry="1"/>
          <speciesReference species="M_s_3437_None" stoichiometry="1"/>
        </listOfProducts>
        <kineticLaw>
          <math xmlns="http://www.w3.org/1998/Math/MathML">
            <ci> FLUX_VALUE </ci>
          </math>
          <listOfParameters>
            <parameter id="LOWER_BOUND" value="-1000" units="mmol_per_gDW_per_hr"/>
            <parameter id="OBJECTIVE_COEFFICIENT" value="0" units="dimensionless"/>
            <parameter id="UPPER_BOUND" value="1000" units="mmol_per_gDW_per_hr"/>
            <parameter id="FLUX_VALUE" value="0" units="mmol_per_gDW_per_hr"/>
          </listOfParameters>
        </kineticLaw>
      </reaction>
      <reaction id="R_r_0134" name="acyl-CoA:sterol acyltransferase (palmitoleoyl-CoA:lanosterol), ER membrane" reversible="true">
        <notes>
          <html xmlns="http://www.w3.org/1999/xhtml">
            <p>GENE_ASSOCIATION: YCR048W</p>
          </html>
        </notes>
        <listOfReactants>
          <speciesReference species="M_s_3438_None" stoichiometry="1"/>
          <speciesReference species="M_s_2819_None" stoichiometry="1"/>
        </listOfReactants>
        <listOfProducts>
          <speciesReference species="M_s_2785_None" stoichiometry="1"/>
          <speciesReference species="M_s_3440_None" stoichiometry="1"/>
        </listOfProducts>
        <kineticLaw>
          <math xmlns="http://www.w3.org/1998/Math/MathML">
            <ci> FLUX_VALUE </ci>
          </math>
          <listOfParameters>
            <parameter id="LOWER_BOUND" value="-1000" units="mmol_per_gDW_per_hr"/>
            <parameter id="OBJECTIVE_COEFFICIENT" value="0" units="dimensionless"/>
            <parameter id="UPPER_BOUND" value="1000" units="mmol_per_gDW_per_hr"/>
            <parameter id="FLUX_VALUE" value="0" units="mmol_per_gDW_per_hr"/>
          </listOfParameters>
        </kineticLaw>
      </reaction>
      <reaction id="R_r_0135" name="acyl-CoA:sterol acyltransferase (palmitoleoyl-CoA:zymosterol), ER membrane" reversible="true">
        <notes>
          <html xmlns="http://www.w3.org/1999/xhtml">
            <p>GENE_ASSOCIATION: YCR048W</p>
          </html>
        </notes>
        <listOfReactants>
          <speciesReference species="M_s_3444_None" stoichiometry="1"/>
          <speciesReference species="M_s_2819_None" stoichiometry="1"/>
        </listOfReactants>
        <listOfProducts>
          <speciesReference species="M_s_2785_None" stoichiometry="1"/>
          <speciesReference species="M_s_3446_None" stoichiometry="1"/>
        </listOfProducts>
        <kineticLaw>
          <math xmlns="http://www.w3.org/1998/Math/MathML">
            <ci> FLUX_VALUE </ci>
          </math>
          <listOfParameters>
            <parameter id="LOWER_BOUND" value="-1000" units="mmol_per_gDW_per_hr"/>
            <parameter id="OBJECTIVE_COEFFICIENT" value="0" units="dimensionless"/>
            <parameter id="UPPER_BOUND" value="1000" units="mmol_per_gDW_per_hr"/>
            <parameter id="FLUX_VALUE" value="0" units="mmol_per_gDW_per_hr"/>
          </listOfParameters>
        </kineticLaw>
      </reaction>
      <reaction id="R_r_0137" name="acylation of GPI inositol at 2 position, GPI-anchor assembly, step 3" reversible="true">
        <notes>
          <html xmlns="http://www.w3.org/1999/xhtml">
            <p>GENE_ASSOCIATION: YJL091C</p>
          </html>
        </notes>
        <listOfReactants>
          <speciesReference species="M_s_0329_None" stoichiometry="1"/>
          <speciesReference species="M_s_1303_None" stoichiometry="1"/>
        </listOfReactants>
        <listOfProducts>
          <speciesReference species="M_s_0330_None" stoichiometry="1"/>
          <speciesReference species="M_s_0530_None" stoichiometry="1"/>
        </listOfProducts>
        <kineticLaw>
          <math xmlns="http://www.w3.org/1998/Math/MathML">
            <ci> FLUX_VALUE </ci>
          </math>
          <listOfParameters>
            <parameter id="LOWER_BOUND" value="-1000" units="mmol_per_gDW_per_hr"/>
            <parameter id="OBJECTIVE_COEFFICIENT" value="0" units="dimensionless"/>
            <parameter id="UPPER_BOUND" value="1000" units="mmol_per_gDW_per_hr"/>
            <parameter id="FLUX_VALUE" value="0" units="mmol_per_gDW_per_hr"/>
          </listOfParameters>
        </kineticLaw>
      </reaction>
      <reaction id="R_r_0138" name="adenine deaminase" reversible="false">
        <notes>
          <html xmlns="http://www.w3.org/1999/xhtml">
            <p>GENE_ASSOCIATION: YNL141W</p>
          </html>
        </notes>
        <listOfReactants>
          <speciesReference species="M_s_0794_None" stoichiometry="1"/>
          <speciesReference species="M_s_0803_None" stoichiometry="1"/>
          <speciesReference species="M_s_0383_None" stoichiometry="1"/>
        </listOfReactants>
        <listOfProducts>
          <speciesReference species="M_s_0419_None" stoichiometry="1"/>
          <speciesReference species="M_s_0843_None" stoichiometry="1"/>
        </listOfProducts>
        <kineticLaw>
          <math xmlns="http://www.w3.org/1998/Math/MathML">
            <ci> FLUX_VALUE </ci>
          </math>
          <listOfParameters>
            <parameter id="LOWER_BOUND" value="0" units="mmol_per_gDW_per_hr"/>
            <parameter id="OBJECTIVE_COEFFICIENT" value="0" units="dimensionless"/>
            <parameter id="UPPER_BOUND" value="0.002439338" units="mmol_per_gDW_per_hr"/>
            <parameter id="FLUX_VALUE" value="0" units="mmol_per_gDW_per_hr"/>
          </listOfParameters>
        </kineticLaw>
      </reaction>
      <reaction id="R_r_0139" name="adenine phosphoribosyltransferase" reversible="false">
        <notes>
          <html xmlns="http://www.w3.org/1999/xhtml">
            <p>GENE_ASSOCIATION: YML022W</p>
          </html>
        </notes>
        <listOfReactants>
          <speciesReference species="M_s_1386_None" stoichiometry="1"/>
          <speciesReference species="M_s_0383_None" stoichiometry="1"/>
        </listOfReactants>
        <listOfProducts>
          <speciesReference species="M_s_0423_None" stoichiometry="1"/>
          <speciesReference species="M_s_0633_None" stoichiometry="1"/>
        </listOfProducts>
        <kineticLaw>
          <math xmlns="http://www.w3.org/1998/Math/MathML">
            <ci> FLUX_VALUE </ci>
          </math>
          <listOfParameters>
            <parameter id="LOWER_BOUND" value="0" units="mmol_per_gDW_per_hr"/>
            <parameter id="OBJECTIVE_COEFFICIENT" value="0" units="dimensionless"/>
            <parameter id="UPPER_BOUND" value="0.012556658" units="mmol_per_gDW_per_hr"/>
            <parameter id="FLUX_VALUE" value="0" units="mmol_per_gDW_per_hr"/>
          </listOfParameters>
        </kineticLaw>
      </reaction>
      <reaction id="R_r_0140" name="adenosine deaminase" reversible="false">
        <notes>
          <html xmlns="http://www.w3.org/1999/xhtml">
            <p>GENE_ASSOCIATION: YNL141W</p>
          </html>
        </notes>
        <listOfReactants>
          <speciesReference species="M_s_0794_None" stoichiometry="1"/>
          <speciesReference species="M_s_0803_None" stoichiometry="1"/>
          <speciesReference species="M_s_0386_None" stoichiometry="1"/>
        </listOfReactants>
        <listOfProducts>
          <speciesReference species="M_s_0856_None" stoichiometry="1"/>
          <speciesReference species="M_s_0419_None" stoichiometry="1"/>
        </listOfProducts>
        <kineticLaw>
          <math xmlns="http://www.w3.org/1998/Math/MathML">
            <ci> FLUX_VALUE </ci>
          </math>
          <listOfParameters>
            <parameter id="LOWER_BOUND" value="0" units="mmol_per_gDW_per_hr"/>
            <parameter id="OBJECTIVE_COEFFICIENT" value="0" units="dimensionless"/>
            <parameter id="UPPER_BOUND" value="0.002439338" units="mmol_per_gDW_per_hr"/>
            <parameter id="FLUX_VALUE" value="0" units="mmol_per_gDW_per_hr"/>
          </listOfParameters>
        </kineticLaw>
      </reaction>
      <reaction id="R_r_0142" name="adenosine kinase" reversible="false">
        <notes>
          <html xmlns="http://www.w3.org/1999/xhtml">
            <p>GENE_ASSOCIATION: YJR105W</p>
          </html>
        </notes>
        <listOfReactants>
          <speciesReference species="M_s_0386_None" stoichiometry="1"/>
          <speciesReference species="M_s_0434_None" stoichiometry="1"/>
        </listOfReactants>
        <listOfProducts>
          <speciesReference species="M_s_0794_None" stoichiometry="1"/>
          <speciesReference species="M_s_0423_None" stoichiometry="1"/>
          <speciesReference species="M_s_0394_None" stoichiometry="1"/>
        </listOfProducts>
        <kineticLaw>
          <math xmlns="http://www.w3.org/1998/Math/MathML">
            <ci> FLUX_VALUE </ci>
          </math>
          <listOfParameters>
            <parameter id="LOWER_BOUND" value="0" units="mmol_per_gDW_per_hr"/>
            <parameter id="OBJECTIVE_COEFFICIENT" value="0" units="dimensionless"/>
            <parameter id="UPPER_BOUND" value="1.419514469" units="mmol_per_gDW_per_hr"/>
            <parameter id="FLUX_VALUE" value="0" units="mmol_per_gDW_per_hr"/>
          </listOfParameters>
        </kineticLaw>
      </reaction>
      <reaction id="R_r_0143" name="adenosine monophosphate deaminase" reversible="false">
        <notes>
          <html xmlns="http://www.w3.org/1999/xhtml">
            <p>GENE_ASSOCIATION: YML035C</p>
          </html>
        </notes>
        <listOfReactants>
          <speciesReference species="M_s_0794_None" stoichiometry="1"/>
          <speciesReference species="M_s_0423_None" stoichiometry="1"/>
          <speciesReference species="M_s_0803_None" stoichiometry="1"/>
        </listOfReactants>
        <listOfProducts>
          <speciesReference species="M_s_0849_None" stoichiometry="1"/>
          <speciesReference species="M_s_0419_None" stoichiometry="1"/>
        </listOfProducts>
        <kineticLaw>
          <math xmlns="http://www.w3.org/1998/Math/MathML">
            <ci> FLUX_VALUE </ci>
          </math>
          <listOfParameters>
            <parameter id="LOWER_BOUND" value="0" units="mmol_per_gDW_per_hr"/>
            <parameter id="OBJECTIVE_COEFFICIENT" value="0" units="dimensionless"/>
            <parameter id="UPPER_BOUND" value="7.974812329" units="mmol_per_gDW_per_hr"/>
            <parameter id="FLUX_VALUE" value="0" units="mmol_per_gDW_per_hr"/>
          </listOfParameters>
        </kineticLaw>
      </reaction>
      <reaction id="R_r_0144" name="adenosylhomocysteinase" reversible="false">
        <notes>
          <html xmlns="http://www.w3.org/1999/xhtml">
            <p>GENE_ASSOCIATION: YER043C</p>
          </html>
        </notes>
        <listOfReactants>
          <speciesReference species="M_s_1413_None" stoichiometry="1"/>
          <speciesReference species="M_s_0803_None" stoichiometry="1"/>
        </listOfReactants>
        <listOfProducts>
          <speciesReference species="M_s_0386_None" stoichiometry="1"/>
          <speciesReference species="M_s_1012_None" stoichiometry="1"/>
        </listOfProducts>
        <kineticLaw>
          <math xmlns="http://www.w3.org/1998/Math/MathML">
            <ci> FLUX_VALUE </ci>
          </math>
          <listOfParameters>
            <parameter id="LOWER_BOUND" value="0" units="mmol_per_gDW_per_hr"/>
            <parameter id="OBJECTIVE_COEFFICIENT" value="0" units="dimensionless"/>
            <parameter id="UPPER_BOUND" value="38.24123272" units="mmol_per_gDW_per_hr"/>
            <parameter id="FLUX_VALUE" value="0" units="mmol_per_gDW_per_hr"/>
          </listOfParameters>
        </kineticLaw>
      </reaction>
      <reaction id="R_r_0145" name="adenosylmethionine decarboxylase" reversible="false">
        <notes>
          <html xmlns="http://www.w3.org/1999/xhtml">
            <p>GENE_ASSOCIATION: YOL052C</p>
          </html>
        </notes>
        <listOfReactants>
          <speciesReference species="M_s_0794_None" stoichiometry="1"/>
          <speciesReference species="M_s_1416_None" stoichiometry="1"/>
        </listOfReactants>
        <listOfProducts>
          <speciesReference species="M_s_1420_None" stoichiometry="1"/>
          <speciesReference species="M_s_0456_None" stoichiometry="1"/>
        </listOfProducts>
        <kineticLaw>
          <math xmlns="http://www.w3.org/1998/Math/MathML">
            <ci> FLUX_VALUE </ci>
          </math>
          <listOfParameters>
            <parameter id="LOWER_BOUND" value="0" units="mmol_per_gDW_per_hr"/>
            <parameter id="OBJECTIVE_COEFFICIENT" value="0" units="dimensionless"/>
            <parameter id="UPPER_BOUND" value="0.000757997" units="mmol_per_gDW_per_hr"/>
            <parameter id="FLUX_VALUE" value="0" units="mmol_per_gDW_per_hr"/>
          </listOfParameters>
        </kineticLaw>
      </reaction>
      <reaction id="R_r_0146" name="adenosylmethionine-8-amino-7-oxononanoate transaminase" reversible="true">
        <notes>
          <html xmlns="http://www.w3.org/1999/xhtml">
            <p>GENE_ASSOCIATION: YNR058W</p>
          </html>
        </notes>
        <listOfReactants>
          <speciesReference species="M_s_1416_None" stoichiometry="1"/>
          <speciesReference species="M_s_0352_None" stoichiometry="1"/>
        </listOfReactants>
        <listOfProducts>
          <speciesReference species="M_s_0341_None" stoichiometry="1"/>
          <speciesReference species="M_s_1412_None" stoichiometry="1"/>
        </listOfProducts>
        <kineticLaw>
          <math xmlns="http://www.w3.org/1998/Math/MathML">
            <ci> FLUX_VALUE </ci>
          </math>
          <listOfParameters>
            <parameter id="LOWER_BOUND" value="-1000" units="mmol_per_gDW_per_hr"/>
            <parameter id="OBJECTIVE_COEFFICIENT" value="0" units="dimensionless"/>
            <parameter id="UPPER_BOUND" value="1000" units="mmol_per_gDW_per_hr"/>
            <parameter id="FLUX_VALUE" value="0" units="mmol_per_gDW_per_hr"/>
          </listOfParameters>
        </kineticLaw>
      </reaction>
      <reaction id="R_r_0147" name="adenylate cyclase" reversible="false">
        <notes>
          <html xmlns="http://www.w3.org/1999/xhtml">
            <p>GENE_ASSOCIATION: YJL005W</p>
          </html>
        </notes>
        <listOfReactants>
          <speciesReference species="M_s_0434_None" stoichiometry="1"/>
        </listOfReactants>
        <listOfProducts>
          <speciesReference species="M_s_0192_None" stoichiometry="1"/>
          <speciesReference species="M_s_0633_None" stoichiometry="1"/>
        </listOfProducts>
        <kineticLaw>
          <math xmlns="http://www.w3.org/1998/Math/MathML">
            <ci> FLUX_VALUE </ci>
          </math>
          <listOfParameters>
            <parameter id="LOWER_BOUND" value="0" units="mmol_per_gDW_per_hr"/>
            <parameter id="OBJECTIVE_COEFFICIENT" value="0" units="dimensionless"/>
            <parameter id="UPPER_BOUND" value="0.271746072" units="mmol_per_gDW_per_hr"/>
            <parameter id="FLUX_VALUE" value="0" units="mmol_per_gDW_per_hr"/>
          </listOfParameters>
        </kineticLaw>
      </reaction>
      <reaction id="R_r_0148" name="adenylate kinase" reversible="false">
        <notes>
          <html xmlns="http://www.w3.org/1999/xhtml">
            <p>GENE_ASSOCIATION: YDR226W</p>
          </html>
        </notes>
        <listOfReactants>
          <speciesReference species="M_s_0434_None" stoichiometry="1"/>
          <speciesReference species="M_s_0423_None" stoichiometry="1"/>
        </listOfReactants>
        <listOfProducts>
          <speciesReference species="M_s_0394_None" stoichiometry="2"/>
        </listOfProducts>
        <kineticLaw>
          <math xmlns="http://www.w3.org/1998/Math/MathML">
            <ci> FLUX_VALUE </ci>
          </math>
          <listOfParameters>
            <parameter id="LOWER_BOUND" value="0" units="mmol_per_gDW_per_hr"/>
            <parameter id="OBJECTIVE_COEFFICIENT" value="0" units="dimensionless"/>
            <parameter id="UPPER_BOUND" value="5.286074858" units="mmol_per_gDW_per_hr"/>
            <parameter id="FLUX_VALUE" value="0" units="mmol_per_gDW_per_hr"/>
          </listOfParameters>
        </kineticLaw>
      </reaction>
      <reaction id="R_r_0149" name="adenylate kinase" reversible="false">
        <notes>
          <html xmlns="http://www.w3.org/1999/xhtml">
            <p>GENE_ASSOCIATION: YER170W</p>
          </html>
        </notes>
        <listOfReactants>
          <speciesReference species="M_s_0437_None" stoichiometry="1"/>
          <speciesReference species="M_s_0424_None" stoichiometry="1"/>
        </listOfReactants>
        <listOfProducts>
          <speciesReference species="M_s_0397_None" stoichiometry="2"/>
        </listOfProducts>
        <kineticLaw>
          <math xmlns="http://www.w3.org/1998/Math/MathML">
            <ci> FLUX_VALUE </ci>
          </math>
          <listOfParameters>
            <parameter id="LOWER_BOUND" value="0" units="mmol_per_gDW_per_hr"/>
            <parameter id="OBJECTIVE_COEFFICIENT" value="0" units="dimensionless"/>
            <parameter id="UPPER_BOUND" value="1000" units="mmol_per_gDW_per_hr"/>
            <parameter id="FLUX_VALUE" value="0" units="mmol_per_gDW_per_hr"/>
          </listOfParameters>
        </kineticLaw>
      </reaction>
      <reaction id="R_r_0150" name="adenylate kinase (GTP)" reversible="true">
        <notes>
          <html xmlns="http://www.w3.org/1999/xhtml">
            <p>GENE_ASSOCIATION: YER170W</p>
          </html>
        </notes>
        <listOfReactants>
          <speciesReference species="M_s_0786_None" stoichiometry="1"/>
          <speciesReference species="M_s_0424_None" stoichiometry="1"/>
        </listOfReactants>
        <listOfProducts>
          <speciesReference species="M_s_0397_None" stoichiometry="1"/>
          <speciesReference species="M_s_0741_None" stoichiometry="1"/>
        </listOfProducts>
        <kineticLaw>
          <math xmlns="http://www.w3.org/1998/Math/MathML">
            <ci> FLUX_VALUE </ci>
          </math>
          <listOfParameters>
            <parameter id="LOWER_BOUND" value="-1000" units="mmol_per_gDW_per_hr"/>
            <parameter id="OBJECTIVE_COEFFICIENT" value="0" units="dimensionless"/>
            <parameter id="UPPER_BOUND" value="1000" units="mmol_per_gDW_per_hr"/>
            <parameter id="FLUX_VALUE" value="0" units="mmol_per_gDW_per_hr"/>
          </listOfParameters>
        </kineticLaw>
      </reaction>
      <reaction id="R_r_0151" name="adenylosuccinate lyase (AICAR)" reversible="false">
        <notes>
          <html xmlns="http://www.w3.org/1999/xhtml">
            <p>GENE_ASSOCIATION: YLR359W</p>
          </html>
        </notes>
        <listOfReactants>
          <speciesReference species="M_s_0299_None" stoichiometry="1"/>
        </listOfReactants>
        <listOfProducts>
          <speciesReference species="M_s_0725_None" stoichiometry="1"/>
          <speciesReference species="M_s_0403_None" stoichiometry="1"/>
        </listOfProducts>
        <kineticLaw>
          <math xmlns="http://www.w3.org/1998/Math/MathML">
            <ci> FLUX_VALUE </ci>
          </math>
          <listOfParameters>
            <parameter id="LOWER_BOUND" value="0" units="mmol_per_gDW_per_hr"/>
            <parameter id="OBJECTIVE_COEFFICIENT" value="0" units="dimensionless"/>
            <parameter id="UPPER_BOUND" value="1000" units="mmol_per_gDW_per_hr"/>
            <parameter id="FLUX_VALUE" value="0" units="mmol_per_gDW_per_hr"/>
          </listOfParameters>
        </kineticLaw>
      </reaction>
      <reaction id="R_r_0152" name="adenylosuccinate lyase" reversible="true">
        <notes>
          <html xmlns="http://www.w3.org/1999/xhtml">
            <p>GENE_ASSOCIATION: YLR359W</p>
          </html>
        </notes>
        <listOfReactants>
          <speciesReference species="M_s_0393_None" stoichiometry="1"/>
        </listOfReactants>
        <listOfProducts>
          <speciesReference species="M_s_0423_None" stoichiometry="1"/>
          <speciesReference species="M_s_0725_None" stoichiometry="1"/>
        </listOfProducts>
        <kineticLaw>
          <math xmlns="http://www.w3.org/1998/Math/MathML">
            <ci> FLUX_VALUE </ci>
          </math>
          <listOfParameters>
            <parameter id="LOWER_BOUND" value="-1000" units="mmol_per_gDW_per_hr"/>
            <parameter id="OBJECTIVE_COEFFICIENT" value="0" units="dimensionless"/>
            <parameter id="UPPER_BOUND" value="1000" units="mmol_per_gDW_per_hr"/>
            <parameter id="FLUX_VALUE" value="0" units="mmol_per_gDW_per_hr"/>
          </listOfParameters>
        </kineticLaw>
      </reaction>
      <reaction id="R_r_0153" name="adenylosuccinate synthase" reversible="false">
        <notes>
          <html xmlns="http://www.w3.org/1999/xhtml">
            <p>GENE_ASSOCIATION: YNL220W</p>
          </html>
        </notes>
        <listOfReactants>
          <speciesReference species="M_s_0785_None" stoichiometry="1"/>
          <speciesReference species="M_s_0973_None" stoichiometry="1"/>
          <speciesReference species="M_s_0849_None" stoichiometry="1"/>
        </listOfReactants>
        <listOfProducts>
          <speciesReference species="M_s_0739_None" stoichiometry="1"/>
          <speciesReference species="M_s_0794_None" stoichiometry="2"/>
          <speciesReference species="M_s_1322_None" stoichiometry="1"/>
          <speciesReference species="M_s_0393_None" stoichiometry="1"/>
        </listOfProducts>
        <kineticLaw>
          <math xmlns="http://www.w3.org/1998/Math/MathML">
            <ci> FLUX_VALUE </ci>
          </math>
          <listOfParameters>
            <parameter id="LOWER_BOUND" value="0" units="mmol_per_gDW_per_hr"/>
            <parameter id="OBJECTIVE_COEFFICIENT" value="0" units="dimensionless"/>
            <parameter id="UPPER_BOUND" value="0.175593605" units="mmol_per_gDW_per_hr"/>
            <parameter id="FLUX_VALUE" value="0" units="mmol_per_gDW_per_hr"/>
          </listOfParameters>
        </kineticLaw>
      </reaction>
      <reaction id="R_r_0154" name="adenylyl-sulfate kinase" reversible="false">
        <notes>
          <html xmlns="http://www.w3.org/1999/xhtml">
            <p>GENE_ASSOCIATION: YKL001C</p>
          </html>
        </notes>
        <listOfReactants>
          <speciesReference species="M_s_0298_None" stoichiometry="1"/>
          <speciesReference species="M_s_0434_None" stoichiometry="1"/>
        </listOfReactants>
        <listOfProducts>
          <speciesReference species="M_s_0394_None" stoichiometry="1"/>
          <speciesReference species="M_s_0201_None" stoichiometry="1"/>
          <speciesReference species="M_s_0794_None" stoichiometry="1"/>
        </listOfProducts>
        <kineticLaw>
          <math xmlns="http://www.w3.org/1998/Math/MathML">
            <ci> FLUX_VALUE </ci>
          </math>
          <listOfParameters>
            <parameter id="LOWER_BOUND" value="0" units="mmol_per_gDW_per_hr"/>
            <parameter id="OBJECTIVE_COEFFICIENT" value="0" units="dimensionless"/>
            <parameter id="UPPER_BOUND" value="0.240048159" units="mmol_per_gDW_per_hr"/>
            <parameter id="FLUX_VALUE" value="0" units="mmol_per_gDW_per_hr"/>
          </listOfParameters>
        </kineticLaw>
      </reaction>
      <reaction id="R_r_0155" name="ADP-ribose 2,3-cyclic phosphodiesterase" reversible="false">
        <notes>
          <html xmlns="http://www.w3.org/1999/xhtml">
            <p>GENE_ASSOCIATION: YGR247W</p>
          </html>
        </notes>
        <listOfReactants>
          <speciesReference species="M_s_0794_None" stoichiometry="1"/>
          <speciesReference species="M_s_0131_None" stoichiometry="1"/>
          <speciesReference species="M_s_0803_None" stoichiometry="1"/>
        </listOfReactants>
        <listOfProducts>
          <speciesReference species="M_s_0389_None" stoichiometry="1"/>
        </listOfProducts>
        <kineticLaw>
          <math xmlns="http://www.w3.org/1998/Math/MathML">
            <ci> FLUX_VALUE </ci>
          </math>
          <listOfParameters>
            <parameter id="LOWER_BOUND" value="0" units="mmol_per_gDW_per_hr"/>
            <parameter id="OBJECTIVE_COEFFICIENT" value="0" units="dimensionless"/>
            <parameter id="UPPER_BOUND" value="1000" units="mmol_per_gDW_per_hr"/>
            <parameter id="FLUX_VALUE" value="0" units="mmol_per_gDW_per_hr"/>
          </listOfParameters>
        </kineticLaw>
      </reaction>
      <reaction id="R_r_0156" name="alanine glyoxylate aminotransferase" reversible="false">
        <notes>
          <html xmlns="http://www.w3.org/1999/xhtml">
            <p>GENE_ASSOCIATION: YFL030W</p>
          </html>
        </notes>
        <listOfReactants>
          <speciesReference species="M_s_0955_None" stoichiometry="1"/>
          <speciesReference species="M_s_0779_None" stoichiometry="1"/>
        </listOfReactants>
        <listOfProducts>
          <speciesReference species="M_s_1003_None" stoichiometry="1"/>
          <speciesReference species="M_s_1399_None" stoichiometry="1"/>
        </listOfProducts>
        <kineticLaw>
          <math xmlns="http://www.w3.org/1998/Math/MathML">
            <ci> FLUX_VALUE </ci>
          </math>
          <listOfParameters>
            <parameter id="LOWER_BOUND" value="0" units="mmol_per_gDW_per_hr"/>
            <parameter id="OBJECTIVE_COEFFICIENT" value="0" units="dimensionless"/>
            <parameter id="UPPER_BOUND" value="0.003101128" units="mmol_per_gDW_per_hr"/>
            <parameter id="FLUX_VALUE" value="0" units="mmol_per_gDW_per_hr"/>
          </listOfParameters>
        </kineticLaw>
      </reaction>
      <reaction id="R_r_0157" name="alanyl-tRNA synthetase" reversible="false">
        <notes>
          <html xmlns="http://www.w3.org/1999/xhtml">
            <p>GENE_ASSOCIATION: YOR335C</p>
          </html>
        </notes>
        <listOfReactants>
          <speciesReference species="M_s_0434_None" stoichiometry="1"/>
          <speciesReference species="M_s_0955_None" stoichiometry="1"/>
          <speciesReference species="M_s_1582_None" stoichiometry="1"/>
        </listOfReactants>
        <listOfProducts>
          <speciesReference species="M_s_0423_None" stoichiometry="1"/>
          <speciesReference species="M_s_0404_None" stoichiometry="1"/>
          <speciesReference species="M_s_0633_None" stoichiometry="1"/>
        </listOfProducts>
        <kineticLaw>
          <math xmlns="http://www.w3.org/1998/Math/MathML">
            <ci> FLUX_VALUE </ci>
          </math>
          <listOfParameters>
            <parameter id="LOWER_BOUND" value="0" units="mmol_per_gDW_per_hr"/>
            <parameter id="OBJECTIVE_COEFFICIENT" value="0" units="dimensionless"/>
            <parameter id="UPPER_BOUND" value="0.650926182" units="mmol_per_gDW_per_hr"/>
            <parameter id="FLUX_VALUE" value="0" units="mmol_per_gDW_per_hr"/>
          </listOfParameters>
        </kineticLaw>
      </reaction>
      <reaction id="R_r_0158" name="alcohol acetyltransferase (2-methylbutanol)" reversible="false">
        <notes>
          <html xmlns="http://www.w3.org/1999/xhtml">
            <p>GENE_ASSOCIATION: (YGR177C OR YOR377W)</p>
          </html>
        </notes>
        <listOfReactants>
          <speciesReference species="M_s_0169_None" stoichiometry="1"/>
          <speciesReference species="M_s_0373_None" stoichiometry="1"/>
        </listOfReactants>
        <listOfProducts>
          <speciesReference species="M_s_0172_None" stoichiometry="1"/>
          <speciesReference species="M_s_0529_None" stoichiometry="1"/>
        </listOfProducts>
        <kineticLaw>
          <math xmlns="http://www.w3.org/1998/Math/MathML">
            <ci> FLUX_VALUE </ci>
          </math>
          <listOfParameters>
            <parameter id="LOWER_BOUND" value="0" units="mmol_per_gDW_per_hr"/>
            <parameter id="OBJECTIVE_COEFFICIENT" value="0" units="dimensionless"/>
            <parameter id="UPPER_BOUND" value="0.596631955" units="mmol_per_gDW_per_hr"/>
            <parameter id="FLUX_VALUE" value="0" units="mmol_per_gDW_per_hr"/>
          </listOfParameters>
        </kineticLaw>
      </reaction>
      <reaction id="R_r_0159" name="alcohol acetyltransferase (ethanol)" reversible="false">
        <notes>
          <html xmlns="http://www.w3.org/1999/xhtml">
            <p>GENE_ASSOCIATION: (YGR177C OR YOR377W)</p>
          </html>
        </notes>
        <listOfReactants>
          <speciesReference species="M_s_0373_None" stoichiometry="1"/>
          <speciesReference species="M_s_0680_None" stoichiometry="1"/>
        </listOfReactants>
        <listOfProducts>
          <speciesReference species="M_s_0529_None" stoichiometry="1"/>
          <speciesReference species="M_s_0685_None" stoichiometry="1"/>
        </listOfProducts>
        <kineticLaw>
          <math xmlns="http://www.w3.org/1998/Math/MathML">
            <ci> FLUX_VALUE </ci>
          </math>
          <listOfParameters>
            <parameter id="LOWER_BOUND" value="0" units="mmol_per_gDW_per_hr"/>
            <parameter id="OBJECTIVE_COEFFICIENT" value="0" units="dimensionless"/>
            <parameter id="UPPER_BOUND" value="0.596631955" units="mmol_per_gDW_per_hr"/>
            <parameter id="FLUX_VALUE" value="0" units="mmol_per_gDW_per_hr"/>
          </listOfParameters>
        </kineticLaw>
      </reaction>
      <reaction id="R_r_0160" name="alcohol acetyltransferase (isoamyl alcohol)" reversible="false">
        <notes>
          <html xmlns="http://www.w3.org/1999/xhtml">
            <p>GENE_ASSOCIATION: (YGR177C OR YOR377W)</p>
          </html>
        </notes>
        <listOfReactants>
          <speciesReference species="M_s_0373_None" stoichiometry="1"/>
          <speciesReference species="M_s_0929_None" stoichiometry="1"/>
        </listOfReactants>
        <listOfProducts>
          <speciesReference species="M_s_0529_None" stoichiometry="1"/>
          <speciesReference species="M_s_0927_None" stoichiometry="1"/>
        </listOfProducts>
        <kineticLaw>
          <math xmlns="http://www.w3.org/1998/Math/MathML">
            <ci> FLUX_VALUE </ci>
          </math>
          <listOfParameters>
            <parameter id="LOWER_BOUND" value="0" units="mmol_per_gDW_per_hr"/>
            <parameter id="OBJECTIVE_COEFFICIENT" value="0" units="dimensionless"/>
            <parameter id="UPPER_BOUND" value="0.596631955" units="mmol_per_gDW_per_hr"/>
            <parameter id="FLUX_VALUE" value="0" units="mmol_per_gDW_per_hr"/>
          </listOfParameters>
        </kineticLaw>
      </reaction>
      <reaction id="R_r_0161" name="alcohol acetyltransferase (isobutyl alcohol)" reversible="false">
        <notes>
          <html xmlns="http://www.w3.org/1999/xhtml">
            <p>GENE_ASSOCIATION: (YGR177C OR YOR377W)</p>
          </html>
        </notes>
        <listOfReactants>
          <speciesReference species="M_s_0373_None" stoichiometry="1"/>
          <speciesReference species="M_s_0932_None" stoichiometry="1"/>
        </listOfReactants>
        <listOfProducts>
          <speciesReference species="M_s_0529_None" stoichiometry="1"/>
          <speciesReference species="M_s_0935_None" stoichiometry="1"/>
        </listOfProducts>
        <kineticLaw>
          <math xmlns="http://www.w3.org/1998/Math/MathML">
            <ci> FLUX_VALUE </ci>
          </math>
          <listOfParameters>
            <parameter id="LOWER_BOUND" value="0" units="mmol_per_gDW_per_hr"/>
            <parameter id="OBJECTIVE_COEFFICIENT" value="0" units="dimensionless"/>
            <parameter id="UPPER_BOUND" value="0.596631955" units="mmol_per_gDW_per_hr"/>
            <parameter id="FLUX_VALUE" value="0" units="mmol_per_gDW_per_hr"/>
          </listOfParameters>
        </kineticLaw>
      </reaction>
      <reaction id="R_r_0162" name="alcohol acetyltransferase (phenylethanol alcohol)" reversible="false">
        <notes>
          <html xmlns="http://www.w3.org/1999/xhtml">
            <p>GENE_ASSOCIATION: (YGR177C OR YOR377W)</p>
          </html>
        </notes>
        <listOfReactants>
          <speciesReference species="M_s_0373_None" stoichiometry="1"/>
          <speciesReference species="M_s_0185_None" stoichiometry="1"/>
        </listOfReactants>
        <listOfProducts>
          <speciesReference species="M_s_0529_None" stoichiometry="1"/>
          <speciesReference species="M_s_1316_None" stoichiometry="1"/>
        </listOfProducts>
        <kineticLaw>
          <math xmlns="http://www.w3.org/1998/Math/MathML">
            <ci> FLUX_VALUE </ci>
          </math>
          <listOfParameters>
            <parameter id="LOWER_BOUND" value="0" units="mmol_per_gDW_per_hr"/>
            <parameter id="OBJECTIVE_COEFFICIENT" value="0" units="dimensionless"/>
            <parameter id="UPPER_BOUND" value="0.596631955" units="mmol_per_gDW_per_hr"/>
            <parameter id="FLUX_VALUE" value="0" units="mmol_per_gDW_per_hr"/>
          </listOfParameters>
        </kineticLaw>
      </reaction>
      <reaction id="R_r_0163" name="alcohol dehydrogenase (ethanol to acetaldehyde)" reversible="false">
        <notes>
          <html xmlns="http://www.w3.org/1999/xhtml">
            <p>GENE_ASSOCIATION: YMR303C</p>
          </html>
        </notes>
        <listOfReactants>
          <speciesReference species="M_s_1198_None" stoichiometry="1"/>
          <speciesReference species="M_s_0680_None" stoichiometry="1"/>
        </listOfReactants>
        <listOfProducts>
          <speciesReference species="M_s_1203_None" stoichiometry="1"/>
          <speciesReference species="M_s_0359_None" stoichiometry="1"/>
          <speciesReference species="M_s_0794_None" stoichiometry="1"/>
        </listOfProducts>
        <kineticLaw>
          <math xmlns="http://www.w3.org/1998/Math/MathML">
            <ci> FLUX_VALUE </ci>
          </math>
          <listOfParameters>
            <parameter id="LOWER_BOUND" value="0" units="mmol_per_gDW_per_hr"/>
            <parameter id="OBJECTIVE_COEFFICIENT" value="0" units="dimensionless"/>
            <parameter id="UPPER_BOUND" value="1000" units="mmol_per_gDW_per_hr"/>
            <parameter id="FLUX_VALUE" value="0" units="mmol_per_gDW_per_hr"/>
          </listOfParameters>
        </kineticLaw>
      </reaction>
      <reaction id="R_r_0164" name="alcohol dehydrogenase (glycerol, NADP)" reversible="false">
        <notes>
          <html xmlns="http://www.w3.org/1999/xhtml">
            <p>GENE_ASSOCIATION: (YDR368W OR YHR104W)</p>
          </html>
        </notes>
        <listOfReactants>
          <speciesReference species="M_s_0794_None" stoichiometry="1"/>
          <speciesReference species="M_s_1212_None" stoichiometry="1"/>
          <speciesReference species="M_s_0570_None" stoichiometry="1"/>
        </listOfReactants>
        <listOfProducts>
          <speciesReference species="M_s_0765_None" stoichiometry="1"/>
          <speciesReference species="M_s_1207_None" stoichiometry="1"/>
        </listOfProducts>
        <kineticLaw>
          <math xmlns="http://www.w3.org/1998/Math/MathML">
            <ci> FLUX_VALUE </ci>
          </math>
          <listOfParameters>
            <parameter id="LOWER_BOUND" value="0" units="mmol_per_gDW_per_hr"/>
            <parameter id="OBJECTIVE_COEFFICIENT" value="0" units="dimensionless"/>
            <parameter id="UPPER_BOUND" value="16.55745269" units="mmol_per_gDW_per_hr"/>
            <parameter id="FLUX_VALUE" value="0" units="mmol_per_gDW_per_hr"/>
          </listOfParameters>
        </kineticLaw>
      </reaction>
      <reaction id="R_r_0165" name="mitochondrial alcohol dehydrogenase" reversible="false">
        <notes>
          <html xmlns="http://www.w3.org/1999/xhtml">
            <p>GENE_ASSOCIATION: (YGL256W OR YMR083W)</p>
          </html>
        </notes>
        <listOfReactants>
          <speciesReference species="M_s_1205_None" stoichiometry="1"/>
          <speciesReference species="M_s_0361_None" stoichiometry="1"/>
          <speciesReference species="M_s_0799_None" stoichiometry="1"/>
        </listOfReactants>
        <listOfProducts>
          <speciesReference species="M_s_1200_None" stoichiometry="1"/>
          <speciesReference species="M_s_0682_None" stoichiometry="1"/>
        </listOfProducts>
        <kineticLaw>
          <math xmlns="http://www.w3.org/1998/Math/MathML">
            <ci> FLUX_VALUE </ci>
          </math>
          <listOfParameters>
            <parameter id="LOWER_BOUND" value="0" units="mmol_per_gDW_per_hr"/>
            <parameter id="OBJECTIVE_COEFFICIENT" value="0" units="dimensionless"/>
            <parameter id="UPPER_BOUND" value="1000" units="mmol_per_gDW_per_hr"/>
            <parameter id="FLUX_VALUE" value="0" units="mmol_per_gDW_per_hr"/>
          </listOfParameters>
        </kineticLaw>
      </reaction>
      <reaction id="R_r_0166" name="aldehyde dehydrogenase (2-methylbutanol, NAD)" reversible="false">
        <notes>
          <html xmlns="http://www.w3.org/1999/xhtml">
            <p>GENE_ASSOCIATION: (YBR145W OR YDL168W OR YOL086C)</p>
          </html>
        </notes>
        <listOfReactants>
          <speciesReference species="M_s_1203_None" stoichiometry="1"/>
          <speciesReference species="M_s_0794_None" stoichiometry="1"/>
          <speciesReference species="M_s_0166_None" stoichiometry="1"/>
        </listOfReactants>
        <listOfProducts>
          <speciesReference species="M_s_1198_None" stoichiometry="1"/>
          <speciesReference species="M_s_0169_None" stoichiometry="1"/>
        </listOfProducts>
        <kineticLaw>
          <math xmlns="http://www.w3.org/1998/Math/MathML">
            <ci> FLUX_VALUE </ci>
          </math>
          <listOfParameters>
            <parameter id="LOWER_BOUND" value="0" units="mmol_per_gDW_per_hr"/>
            <parameter id="OBJECTIVE_COEFFICIENT" value="0" units="dimensionless"/>
            <parameter id="UPPER_BOUND" value="1000" units="mmol_per_gDW_per_hr"/>
            <parameter id="FLUX_VALUE" value="0" units="mmol_per_gDW_per_hr"/>
          </listOfParameters>
        </kineticLaw>
      </reaction>
      <reaction id="R_r_0167" name="aldehyde dehydrogenase (2-methylbutanol, NAD)" reversible="false">
        <notes>
          <html xmlns="http://www.w3.org/1999/xhtml">
            <p>GENE_ASSOCIATION: (YGL256W OR YMR083W)</p>
          </html>
        </notes>
        <listOfReactants>
          <speciesReference species="M_s_1205_None" stoichiometry="1"/>
          <speciesReference species="M_s_0799_None" stoichiometry="1"/>
          <speciesReference species="M_s_0168_None" stoichiometry="1"/>
        </listOfReactants>
        <listOfProducts>
          <speciesReference species="M_s_1200_None" stoichiometry="1"/>
          <speciesReference species="M_s_0171_None" stoichiometry="1"/>
        </listOfProducts>
        <kineticLaw>
          <math xmlns="http://www.w3.org/1998/Math/MathML">
            <ci> FLUX_VALUE </ci>
          </math>
          <listOfParameters>
            <parameter id="LOWER_BOUND" value="0" units="mmol_per_gDW_per_hr"/>
            <parameter id="OBJECTIVE_COEFFICIENT" value="0" units="dimensionless"/>
            <parameter id="UPPER_BOUND" value="1000" units="mmol_per_gDW_per_hr"/>
            <parameter id="FLUX_VALUE" value="0" units="mmol_per_gDW_per_hr"/>
          </listOfParameters>
        </kineticLaw>
      </reaction>
      <reaction id="R_r_0168" name="aldehyde dehydrogenase (2-methylbutanol, NADP)" reversible="false">
        <notes>
          <html xmlns="http://www.w3.org/1999/xhtml">
            <p>GENE_ASSOCIATION: (YCR105W OR YDR368W OR YMR318C)</p>
          </html>
        </notes>
        <listOfReactants>
          <speciesReference species="M_s_0794_None" stoichiometry="1"/>
          <speciesReference species="M_s_1212_None" stoichiometry="1"/>
          <speciesReference species="M_s_0166_None" stoichiometry="1"/>
        </listOfReactants>
        <listOfProducts>
          <speciesReference species="M_s_0169_None" stoichiometry="1"/>
          <speciesReference species="M_s_1207_None" stoichiometry="1"/>
        </listOfProducts>
        <kineticLaw>
          <math xmlns="http://www.w3.org/1998/Math/MathML">
            <ci> FLUX_VALUE </ci>
          </math>
          <listOfParameters>
            <parameter id="LOWER_BOUND" value="0" units="mmol_per_gDW_per_hr"/>
            <parameter id="OBJECTIVE_COEFFICIENT" value="0" units="dimensionless"/>
            <parameter id="UPPER_BOUND" value="1000" units="mmol_per_gDW_per_hr"/>
            <parameter id="FLUX_VALUE" value="0" units="mmol_per_gDW_per_hr"/>
          </listOfParameters>
        </kineticLaw>
      </reaction>
      <reaction id="R_r_0169" name="aldehyde dehydrogenase (2-phenylethanol, NAD)" reversible="false">
        <notes>
          <html xmlns="http://www.w3.org/1999/xhtml">
            <p>GENE_ASSOCIATION: (YBR145W OR YDL168W OR YOL086C)</p>
          </html>
        </notes>
        <listOfReactants>
          <speciesReference species="M_s_0794_None" stoichiometry="1"/>
          <speciesReference species="M_s_1318_None" stoichiometry="1"/>
          <speciesReference species="M_s_1203_None" stoichiometry="1"/>
        </listOfReactants>
        <listOfProducts>
          <speciesReference species="M_s_1198_None" stoichiometry="1"/>
          <speciesReference species="M_s_0185_None" stoichiometry="1"/>
        </listOfProducts>
        <kineticLaw>
          <math xmlns="http://www.w3.org/1998/Math/MathML">
            <ci> FLUX_VALUE </ci>
          </math>
          <listOfParameters>
            <parameter id="LOWER_BOUND" value="0" units="mmol_per_gDW_per_hr"/>
            <parameter id="OBJECTIVE_COEFFICIENT" value="0" units="dimensionless"/>
            <parameter id="UPPER_BOUND" value="1000" units="mmol_per_gDW_per_hr"/>
            <parameter id="FLUX_VALUE" value="0" units="mmol_per_gDW_per_hr"/>
          </listOfParameters>
        </kineticLaw>
      </reaction>
      <reaction id="R_r_0170" name="aldehyde dehydrogenase (2-phenylethanol, NAD)" reversible="false">
        <notes>
          <html xmlns="http://www.w3.org/1999/xhtml">
            <p>GENE_ASSOCIATION: (YGL256W OR YMR083W)</p>
          </html>
        </notes>
        <listOfReactants>
          <speciesReference species="M_s_1320_None" stoichiometry="1"/>
          <speciesReference species="M_s_1205_None" stoichiometry="1"/>
          <speciesReference species="M_s_0799_None" stoichiometry="1"/>
        </listOfReactants>
        <listOfProducts>
          <speciesReference species="M_s_0187_None" stoichiometry="1"/>
          <speciesReference species="M_s_1200_None" stoichiometry="1"/>
        </listOfProducts>
        <kineticLaw>
          <math xmlns="http://www.w3.org/1998/Math/MathML">
            <ci> FLUX_VALUE </ci>
          </math>
          <listOfParameters>
            <parameter id="LOWER_BOUND" value="0" units="mmol_per_gDW_per_hr"/>
            <parameter id="OBJECTIVE_COEFFICIENT" value="0" units="dimensionless"/>
            <parameter id="UPPER_BOUND" value="1000" units="mmol_per_gDW_per_hr"/>
            <parameter id="FLUX_VALUE" value="0" units="mmol_per_gDW_per_hr"/>
          </listOfParameters>
        </kineticLaw>
      </reaction>
      <reaction id="R_r_0171" name="aldehyde dehydrogenase (2-phenylethanol, NADP)" reversible="false">
        <notes>
          <html xmlns="http://www.w3.org/1999/xhtml">
            <p>GENE_ASSOCIATION: (YCR105W OR YMR318C)</p>
          </html>
        </notes>
        <listOfReactants>
          <speciesReference species="M_s_1318_None" stoichiometry="1"/>
          <speciesReference species="M_s_1212_None" stoichiometry="1"/>
          <speciesReference species="M_s_0794_None" stoichiometry="1"/>
        </listOfReactants>
        <listOfProducts>
          <speciesReference species="M_s_1207_None" stoichiometry="1"/>
          <speciesReference species="M_s_0185_None" stoichiometry="1"/>
        </listOfProducts>
        <kineticLaw>
          <math xmlns="http://www.w3.org/1998/Math/MathML">
            <ci> FLUX_VALUE </ci>
          </math>
          <listOfParameters>
            <parameter id="LOWER_BOUND" value="0" units="mmol_per_gDW_per_hr"/>
            <parameter id="OBJECTIVE_COEFFICIENT" value="0" units="dimensionless"/>
            <parameter id="UPPER_BOUND" value="1000" units="mmol_per_gDW_per_hr"/>
            <parameter id="FLUX_VALUE" value="0" units="mmol_per_gDW_per_hr"/>
          </listOfParameters>
        </kineticLaw>
      </reaction>
      <reaction id="R_r_0172" name="aldehyde dehydrogenase (3-aminopropanal, NAD)" reversible="false">
        <notes>
          <html xmlns="http://www.w3.org/1999/xhtml">
            <p>GENE_ASSOCIATION: (YMR169C OR YMR170C)</p>
          </html>
        </notes>
        <listOfReactants>
          <speciesReference species="M_s_1198_None" stoichiometry="1"/>
          <speciesReference species="M_s_0208_None" stoichiometry="1"/>
          <speciesReference species="M_s_0803_None" stoichiometry="1"/>
        </listOfReactants>
        <listOfProducts>
          <speciesReference species="M_s_1203_None" stoichiometry="1"/>
          <speciesReference species="M_s_0441_None" stoichiometry="1"/>
          <speciesReference species="M_s_0794_None" stoichiometry="2"/>
        </listOfProducts>
        <kineticLaw>
          <math xmlns="http://www.w3.org/1998/Math/MathML">
            <ci> FLUX_VALUE </ci>
          </math>
          <listOfParameters>
            <parameter id="LOWER_BOUND" value="0" units="mmol_per_gDW_per_hr"/>
            <parameter id="OBJECTIVE_COEFFICIENT" value="0" units="dimensionless"/>
            <parameter id="UPPER_BOUND" value="0.027557814" units="mmol_per_gDW_per_hr"/>
            <parameter id="FLUX_VALUE" value="0" units="mmol_per_gDW_per_hr"/>
          </listOfParameters>
        </kineticLaw>
      </reaction>
      <reaction id="R_r_0173" name="aldehyde dehydrogenase (acetaldehyde, NADP)" reversible="false">
        <notes>
          <html xmlns="http://www.w3.org/1999/xhtml">
            <p>GENE_ASSOCIATION: YPL061W</p>
          </html>
        </notes>
        <listOfReactants>
          <speciesReference species="M_s_0359_None" stoichiometry="1"/>
          <speciesReference species="M_s_1207_None" stoichiometry="1"/>
          <speciesReference species="M_s_0803_None" stoichiometry="1"/>
        </listOfReactants>
        <listOfProducts>
          <speciesReference species="M_s_1212_None" stoichiometry="1"/>
          <speciesReference species="M_s_0794_None" stoichiometry="2"/>
          <speciesReference species="M_s_0362_None" stoichiometry="1"/>
        </listOfProducts>
        <kineticLaw>
          <math xmlns="http://www.w3.org/1998/Math/MathML">
            <ci> FLUX_VALUE </ci>
          </math>
          <listOfParameters>
            <parameter id="LOWER_BOUND" value="0" units="mmol_per_gDW_per_hr"/>
            <parameter id="OBJECTIVE_COEFFICIENT" value="0" units="dimensionless"/>
            <parameter id="UPPER_BOUND" value="0.691309396" units="mmol_per_gDW_per_hr"/>
            <parameter id="FLUX_VALUE" value="0" units="mmol_per_gDW_per_hr"/>
          </listOfParameters>
        </kineticLaw>
      </reaction>
      <reaction id="R_r_0174" name="aldehyde dehydrogenase (acetylaldehyde, NAD)" reversible="false">
        <notes>
          <html xmlns="http://www.w3.org/1999/xhtml">
            <p>GENE_ASSOCIATION: YOR374W</p>
          </html>
        </notes>
        <listOfReactants>
          <speciesReference species="M_s_0361_None" stoichiometry="1"/>
          <speciesReference species="M_s_1200_None" stoichiometry="1"/>
          <speciesReference species="M_s_0807_None" stoichiometry="1"/>
        </listOfReactants>
        <listOfProducts>
          <speciesReference species="M_s_0365_None" stoichiometry="1"/>
          <speciesReference species="M_s_0799_None" stoichiometry="2"/>
          <speciesReference species="M_s_1205_None" stoichiometry="1"/>
        </listOfProducts>
        <kineticLaw>
          <math xmlns="http://www.w3.org/1998/Math/MathML">
            <ci> FLUX_VALUE </ci>
          </math>
          <listOfParameters>
            <parameter id="LOWER_BOUND" value="0" units="mmol_per_gDW_per_hr"/>
            <parameter id="OBJECTIVE_COEFFICIENT" value="0" units="dimensionless"/>
            <parameter id="UPPER_BOUND" value="0.299069132" units="mmol_per_gDW_per_hr"/>
            <parameter id="FLUX_VALUE" value="0" units="mmol_per_gDW_per_hr"/>
          </listOfParameters>
        </kineticLaw>
      </reaction>
      <reaction id="R_r_0175" name="aldehyde dehydrogenase (acetylaldehyde, NADP)" reversible="false">
        <notes>
          <html xmlns="http://www.w3.org/1999/xhtml">
            <p>GENE_ASSOCIATION: (YER073W OR YOR374W)</p>
          </html>
        </notes>
        <listOfReactants>
          <speciesReference species="M_s_1210_None" stoichiometry="1"/>
          <speciesReference species="M_s_0361_None" stoichiometry="1"/>
          <speciesReference species="M_s_0807_None" stoichiometry="1"/>
        </listOfReactants>
        <listOfProducts>
          <speciesReference species="M_s_0365_None" stoichiometry="1"/>
          <speciesReference species="M_s_1214_None" stoichiometry="1"/>
          <speciesReference species="M_s_0799_None" stoichiometry="2"/>
        </listOfProducts>
        <kineticLaw>
          <math xmlns="http://www.w3.org/1998/Math/MathML">
            <ci> FLUX_VALUE </ci>
          </math>
          <listOfParameters>
            <parameter id="LOWER_BOUND" value="0" units="mmol_per_gDW_per_hr"/>
            <parameter id="OBJECTIVE_COEFFICIENT" value="0" units="dimensionless"/>
            <parameter id="UPPER_BOUND" value="0.302900025" units="mmol_per_gDW_per_hr"/>
            <parameter id="FLUX_VALUE" value="0" units="mmol_per_gDW_per_hr"/>
          </listOfParameters>
        </kineticLaw>
      </reaction>
      <reaction id="R_r_0176" name="aldehyde dehydrogenase (indole-3-acetaldehyde, NAD)" reversible="false">
        <notes>
          <html xmlns="http://www.w3.org/1999/xhtml">
            <p>GENE_ASSOCIATION: YOR374W</p>
          </html>
        </notes>
        <listOfReactants>
          <speciesReference species="M_s_1200_None" stoichiometry="1"/>
          <speciesReference species="M_s_0852_None" stoichiometry="1"/>
          <speciesReference species="M_s_0807_None" stoichiometry="1"/>
        </listOfReactants>
        <listOfProducts>
          <speciesReference species="M_s_0854_None" stoichiometry="1"/>
          <speciesReference species="M_s_0799_None" stoichiometry="2"/>
          <speciesReference species="M_s_1205_None" stoichiometry="1"/>
        </listOfProducts>
        <kineticLaw>
          <math xmlns="http://www.w3.org/1998/Math/MathML">
            <ci> FLUX_VALUE </ci>
          </math>
          <listOfParameters>
            <parameter id="LOWER_BOUND" value="0" units="mmol_per_gDW_per_hr"/>
            <parameter id="OBJECTIVE_COEFFICIENT" value="0" units="dimensionless"/>
            <parameter id="UPPER_BOUND" value="0.299069132" units="mmol_per_gDW_per_hr"/>
            <parameter id="FLUX_VALUE" value="0" units="mmol_per_gDW_per_hr"/>
          </listOfParameters>
        </kineticLaw>
      </reaction>
      <reaction id="R_r_0177" name="aldehyde dehydrogenase (indole-3-acetaldehyde, NADP)" reversible="false">
        <notes>
          <html xmlns="http://www.w3.org/1999/xhtml">
            <p>GENE_ASSOCIATION: YPL061W</p>
          </html>
        </notes>
        <listOfReactants>
          <speciesReference species="M_s_0850_None" stoichiometry="1"/>
          <speciesReference species="M_s_1207_None" stoichiometry="1"/>
          <speciesReference species="M_s_0803_None" stoichiometry="1"/>
        </listOfReactants>
        <listOfProducts>
          <speciesReference species="M_s_0853_None" stoichiometry="1"/>
          <speciesReference species="M_s_1212_None" stoichiometry="1"/>
          <speciesReference species="M_s_0794_None" stoichiometry="2"/>
        </listOfProducts>
        <kineticLaw>
          <math xmlns="http://www.w3.org/1998/Math/MathML">
            <ci> FLUX_VALUE </ci>
          </math>
          <listOfParameters>
            <parameter id="LOWER_BOUND" value="0" units="mmol_per_gDW_per_hr"/>
            <parameter id="OBJECTIVE_COEFFICIENT" value="0" units="dimensionless"/>
            <parameter id="UPPER_BOUND" value="0.691309396" units="mmol_per_gDW_per_hr"/>
            <parameter id="FLUX_VALUE" value="0" units="mmol_per_gDW_per_hr"/>
          </listOfParameters>
        </kineticLaw>
      </reaction>
      <reaction id="R_r_0178" name="aldehyde dehydrogenase (indole-3-acetaldehyde, NADP)" reversible="false">
        <notes>
          <html xmlns="http://www.w3.org/1999/xhtml">
            <p>GENE_ASSOCIATION: (YER073W OR YOR374W)</p>
          </html>
        </notes>
        <listOfReactants>
          <speciesReference species="M_s_1210_None" stoichiometry="1"/>
          <speciesReference species="M_s_0852_None" stoichiometry="1"/>
          <speciesReference species="M_s_0807_None" stoichiometry="1"/>
        </listOfReactants>
        <listOfProducts>
          <speciesReference species="M_s_0854_None" stoichiometry="1"/>
          <speciesReference species="M_s_1214_None" stoichiometry="1"/>
          <speciesReference species="M_s_0799_None" stoichiometry="2"/>
        </listOfProducts>
        <kineticLaw>
          <math xmlns="http://www.w3.org/1998/Math/MathML">
            <ci> FLUX_VALUE </ci>
          </math>
          <listOfParameters>
            <parameter id="LOWER_BOUND" value="0" units="mmol_per_gDW_per_hr"/>
            <parameter id="OBJECTIVE_COEFFICIENT" value="0" units="dimensionless"/>
            <parameter id="UPPER_BOUND" value="0.302900025" units="mmol_per_gDW_per_hr"/>
            <parameter id="FLUX_VALUE" value="0" units="mmol_per_gDW_per_hr"/>
          </listOfParameters>
        </kineticLaw>
      </reaction>
      <reaction id="R_r_0179" name="aldehyde dehydrogenase (isoamyl alcohol, NAD)" reversible="false">
        <notes>
          <html xmlns="http://www.w3.org/1999/xhtml">
            <p>GENE_ASSOCIATION: (YBR145W OR YDL168W OR YOL086C)</p>
          </html>
        </notes>
        <listOfReactants>
          <speciesReference species="M_s_0794_None" stoichiometry="1"/>
          <speciesReference species="M_s_1203_None" stoichiometry="1"/>
          <speciesReference species="M_s_0234_None" stoichiometry="1"/>
        </listOfReactants>
        <listOfProducts>
          <speciesReference species="M_s_1198_None" stoichiometry="1"/>
          <speciesReference species="M_s_0929_None" stoichiometry="1"/>
        </listOfProducts>
        <kineticLaw>
          <math xmlns="http://www.w3.org/1998/Math/MathML">
            <ci> FLUX_VALUE </ci>
          </math>
          <listOfParameters>
            <parameter id="LOWER_BOUND" value="0" units="mmol_per_gDW_per_hr"/>
            <parameter id="OBJECTIVE_COEFFICIENT" value="0" units="dimensionless"/>
            <parameter id="UPPER_BOUND" value="1000" units="mmol_per_gDW_per_hr"/>
            <parameter id="FLUX_VALUE" value="0" units="mmol_per_gDW_per_hr"/>
          </listOfParameters>
        </kineticLaw>
      </reaction>
      <reaction id="R_r_0180" name="aldehyde dehydrogenase (isoamyl alcohol, NAD)" reversible="false">
        <notes>
          <html xmlns="http://www.w3.org/1999/xhtml">
            <p>GENE_ASSOCIATION: (YGL256W OR YMR083W)</p>
          </html>
        </notes>
        <listOfReactants>
          <speciesReference species="M_s_0236_None" stoichiometry="1"/>
          <speciesReference species="M_s_1205_None" stoichiometry="1"/>
          <speciesReference species="M_s_0799_None" stoichiometry="1"/>
        </listOfReactants>
        <listOfProducts>
          <speciesReference species="M_s_0931_None" stoichiometry="1"/>
          <speciesReference species="M_s_1200_None" stoichiometry="1"/>
        </listOfProducts>
        <kineticLaw>
          <math xmlns="http://www.w3.org/1998/Math/MathML">
            <ci> FLUX_VALUE </ci>
          </math>
          <listOfParameters>
            <parameter id="LOWER_BOUND" value="0" units="mmol_per_gDW_per_hr"/>
            <parameter id="OBJECTIVE_COEFFICIENT" value="0" units="dimensionless"/>
            <parameter id="UPPER_BOUND" value="1000" units="mmol_per_gDW_per_hr"/>
            <parameter id="FLUX_VALUE" value="0" units="mmol_per_gDW_per_hr"/>
          </listOfParameters>
        </kineticLaw>
      </reaction>
      <reaction id="R_r_0181" name="aldehyde dehydrogenase (isoamyl alcohol, NADP)" reversible="false">
        <notes>
          <html xmlns="http://www.w3.org/1999/xhtml">
            <p>GENE_ASSOCIATION: (YCR105W OR YMR318C)</p>
          </html>
        </notes>
        <listOfReactants>
          <speciesReference species="M_s_0234_None" stoichiometry="1"/>
          <speciesReference species="M_s_1212_None" stoichiometry="1"/>
          <speciesReference species="M_s_0794_None" stoichiometry="1"/>
        </listOfReactants>
        <listOfProducts>
          <speciesReference species="M_s_0929_None" stoichiometry="1"/>
          <speciesReference species="M_s_1207_None" stoichiometry="1"/>
        </listOfProducts>
        <kineticLaw>
          <math xmlns="http://www.w3.org/1998/Math/MathML">
            <ci> FLUX_VALUE </ci>
          </math>
          <listOfParameters>
            <parameter id="LOWER_BOUND" value="0" units="mmol_per_gDW_per_hr"/>
            <parameter id="OBJECTIVE_COEFFICIENT" value="0" units="dimensionless"/>
            <parameter id="UPPER_BOUND" value="1000" units="mmol_per_gDW_per_hr"/>
            <parameter id="FLUX_VALUE" value="0" units="mmol_per_gDW_per_hr"/>
          </listOfParameters>
        </kineticLaw>
      </reaction>
      <reaction id="R_r_0182" name="aldehyde dehydrogenase (isobutyl alcohol, NAD)" reversible="false">
        <notes>
          <html xmlns="http://www.w3.org/1999/xhtml">
            <p>GENE_ASSOCIATION: (YBR145W OR YDL168W OR YOL086C)</p>
          </html>
        </notes>
        <listOfReactants>
          <speciesReference species="M_s_1203_None" stoichiometry="1"/>
          <speciesReference species="M_s_0937_None" stoichiometry="1"/>
          <speciesReference species="M_s_0794_None" stoichiometry="1"/>
        </listOfReactants>
        <listOfProducts>
          <speciesReference species="M_s_1198_None" stoichiometry="1"/>
          <speciesReference species="M_s_0932_None" stoichiometry="1"/>
        </listOfProducts>
        <kineticLaw>
          <math xmlns="http://www.w3.org/1998/Math/MathML">
            <ci> FLUX_VALUE </ci>
          </math>
          <listOfParameters>
            <parameter id="LOWER_BOUND" value="0" units="mmol_per_gDW_per_hr"/>
            <parameter id="OBJECTIVE_COEFFICIENT" value="0" units="dimensionless"/>
            <parameter id="UPPER_BOUND" value="1000" units="mmol_per_gDW_per_hr"/>
            <parameter id="FLUX_VALUE" value="0" units="mmol_per_gDW_per_hr"/>
          </listOfParameters>
        </kineticLaw>
      </reaction>
      <reaction id="R_r_0183" name="aldehyde dehydrogenase (isobutyl alcohol, NAD)" reversible="false">
        <notes>
          <html xmlns="http://www.w3.org/1999/xhtml">
            <p>GENE_ASSOCIATION: (YGL256W OR YMR083W)</p>
          </html>
        </notes>
        <listOfReactants>
          <speciesReference species="M_s_0939_None" stoichiometry="1"/>
          <speciesReference species="M_s_1205_None" stoichiometry="1"/>
          <speciesReference species="M_s_0799_None" stoichiometry="1"/>
        </listOfReactants>
        <listOfProducts>
          <speciesReference species="M_s_1200_None" stoichiometry="1"/>
          <speciesReference species="M_s_0934_None" stoichiometry="1"/>
        </listOfProducts>
        <kineticLaw>
          <math xmlns="http://www.w3.org/1998/Math/MathML">
            <ci> FLUX_VALUE </ci>
          </math>
          <listOfParameters>
            <parameter id="LOWER_BOUND" value="0" units="mmol_per_gDW_per_hr"/>
            <parameter id="OBJECTIVE_COEFFICIENT" value="0" units="dimensionless"/>
            <parameter id="UPPER_BOUND" value="1000" units="mmol_per_gDW_per_hr"/>
            <parameter id="FLUX_VALUE" value="0" units="mmol_per_gDW_per_hr"/>
          </listOfParameters>
        </kineticLaw>
      </reaction>
      <reaction id="R_r_0184" name="aldehyde dehydrogenase (isobutyl alcohol, NADP)" reversible="false">
        <notes>
          <html xmlns="http://www.w3.org/1999/xhtml">
            <p>GENE_ASSOCIATION: (YCR105W OR YMR318C)</p>
          </html>
        </notes>
        <listOfReactants>
          <speciesReference species="M_s_0794_None" stoichiometry="1"/>
          <speciesReference species="M_s_1212_None" stoichiometry="1"/>
          <speciesReference species="M_s_0937_None" stoichiometry="1"/>
        </listOfReactants>
        <listOfProducts>
          <speciesReference species="M_s_0932_None" stoichiometry="1"/>
          <speciesReference species="M_s_1207_None" stoichiometry="1"/>
        </listOfProducts>
        <kineticLaw>
          <math xmlns="http://www.w3.org/1998/Math/MathML">
            <ci> FLUX_VALUE </ci>
          </math>
          <listOfParameters>
            <parameter id="LOWER_BOUND" value="0" units="mmol_per_gDW_per_hr"/>
            <parameter id="OBJECTIVE_COEFFICIENT" value="0" units="dimensionless"/>
            <parameter id="UPPER_BOUND" value="1000" units="mmol_per_gDW_per_hr"/>
            <parameter id="FLUX_VALUE" value="0" units="mmol_per_gDW_per_hr"/>
          </listOfParameters>
        </kineticLaw>
      </reaction>
      <reaction id="R_r_0185" name="aldehyde dehydrogenase (phenylacetaldehyde, NAD)" reversible="false">
        <notes>
          <html xmlns="http://www.w3.org/1999/xhtml">
            <p>GENE_ASSOCIATION: (YMR169C OR YMR170C)</p>
          </html>
        </notes>
        <listOfReactants>
          <speciesReference species="M_s_1198_None" stoichiometry="1"/>
          <speciesReference species="M_s_1318_None" stoichiometry="1"/>
          <speciesReference species="M_s_0803_None" stoichiometry="1"/>
        </listOfReactants>
        <listOfProducts>
          <speciesReference species="M_s_1321_None" stoichiometry="1"/>
          <speciesReference species="M_s_1203_None" stoichiometry="1"/>
          <speciesReference species="M_s_0794_None" stoichiometry="2"/>
        </listOfProducts>
        <kineticLaw>
          <math xmlns="http://www.w3.org/1998/Math/MathML">
            <ci> FLUX_VALUE </ci>
          </math>
          <listOfParameters>
            <parameter id="LOWER_BOUND" value="0" units="mmol_per_gDW_per_hr"/>
            <parameter id="OBJECTIVE_COEFFICIENT" value="0" units="dimensionless"/>
            <parameter id="UPPER_BOUND" value="0.027557814" units="mmol_per_gDW_per_hr"/>
            <parameter id="FLUX_VALUE" value="0" units="mmol_per_gDW_per_hr"/>
          </listOfParameters>
        </kineticLaw>
      </reaction>
      <reaction id="R_r_0186" name="aldehyde dehydrogenase (tryptophol, NAD)" reversible="false">
        <notes>
          <html xmlns="http://www.w3.org/1999/xhtml">
            <p>GENE_ASSOCIATION: (YBR145W OR YDL168W OR YOL086C)</p>
          </html>
        </notes>
        <listOfReactants>
          <speciesReference species="M_s_0794_None" stoichiometry="1"/>
          <speciesReference species="M_s_1203_None" stoichiometry="1"/>
          <speciesReference species="M_s_0850_None" stoichiometry="1"/>
        </listOfReactants>
        <listOfProducts>
          <speciesReference species="M_s_1198_None" stoichiometry="1"/>
          <speciesReference species="M_s_1529_None" stoichiometry="1"/>
        </listOfProducts>
        <kineticLaw>
          <math xmlns="http://www.w3.org/1998/Math/MathML">
            <ci> FLUX_VALUE </ci>
          </math>
          <listOfParameters>
            <parameter id="LOWER_BOUND" value="0" units="mmol_per_gDW_per_hr"/>
            <parameter id="OBJECTIVE_COEFFICIENT" value="0" units="dimensionless"/>
            <parameter id="UPPER_BOUND" value="1000" units="mmol_per_gDW_per_hr"/>
            <parameter id="FLUX_VALUE" value="0" units="mmol_per_gDW_per_hr"/>
          </listOfParameters>
        </kineticLaw>
      </reaction>
      <reaction id="R_r_0187" name="aldehyde dehydrogenase (tryptophol, NAD)" reversible="false">
        <notes>
          <html xmlns="http://www.w3.org/1999/xhtml">
            <p>GENE_ASSOCIATION: (YGL256W OR YMR083W)</p>
          </html>
        </notes>
        <listOfReactants>
          <speciesReference species="M_s_1205_None" stoichiometry="1"/>
          <speciesReference species="M_s_0852_None" stoichiometry="1"/>
          <speciesReference species="M_s_0799_None" stoichiometry="1"/>
        </listOfReactants>
        <listOfProducts>
          <speciesReference species="M_s_1531_None" stoichiometry="1"/>
          <speciesReference species="M_s_1200_None" stoichiometry="1"/>
        </listOfProducts>
        <kineticLaw>
          <math xmlns="http://www.w3.org/1998/Math/MathML">
            <ci> FLUX_VALUE </ci>
          </math>
          <listOfParameters>
            <parameter id="LOWER_BOUND" value="0" units="mmol_per_gDW_per_hr"/>
            <parameter id="OBJECTIVE_COEFFICIENT" value="0" units="dimensionless"/>
            <parameter id="UPPER_BOUND" value="1000" units="mmol_per_gDW_per_hr"/>
            <parameter id="FLUX_VALUE" value="0" units="mmol_per_gDW_per_hr"/>
          </listOfParameters>
        </kineticLaw>
      </reaction>
      <reaction id="R_r_0188" name="alkaline phosphatase (dihydroneopterin)" reversible="false">
        <notes>
          <html xmlns="http://www.w3.org/1999/xhtml">
            <p>GENE_ASSOCIATION: YDR481C</p>
          </html>
        </notes>
        <listOfReactants>
          <speciesReference species="M_s_0803_None" stoichiometry="3"/>
          <speciesReference species="M_s_0346_None" stoichiometry="1"/>
        </listOfReactants>
        <listOfProducts>
          <speciesReference species="M_s_0794_None" stoichiometry="2"/>
          <speciesReference species="M_s_0343_None" stoichiometry="1"/>
          <speciesReference species="M_s_1322_None" stoichiometry="3"/>
        </listOfProducts>
        <kineticLaw>
          <math xmlns="http://www.w3.org/1998/Math/MathML">
            <ci> FLUX_VALUE </ci>
          </math>
          <listOfParameters>
            <parameter id="LOWER_BOUND" value="0" units="mmol_per_gDW_per_hr"/>
            <parameter id="OBJECTIVE_COEFFICIENT" value="0" units="dimensionless"/>
            <parameter id="UPPER_BOUND" value="1000" units="mmol_per_gDW_per_hr"/>
            <parameter id="FLUX_VALUE" value="0" units="mmol_per_gDW_per_hr"/>
          </listOfParameters>
        </kineticLaw>
      </reaction>
      <reaction id="R_r_0189" name="allantoate amidinohydrolase" reversible="true">
        <notes>
          <html xmlns="http://www.w3.org/1999/xhtml">
            <p>GENE_ASSOCIATION: YIR029W</p>
          </html>
        </notes>
        <listOfReactants>
          <speciesReference species="M_s_0405_None" stoichiometry="1"/>
          <speciesReference species="M_s_0803_None" stoichiometry="1"/>
        </listOfReactants>
        <listOfProducts>
          <speciesReference species="M_s_1552_None" stoichiometry="1"/>
          <speciesReference species="M_s_1555_None" stoichiometry="1"/>
        </listOfProducts>
        <kineticLaw>
          <math xmlns="http://www.w3.org/1998/Math/MathML">
            <ci> FLUX_VALUE </ci>
          </math>
          <listOfParameters>
            <parameter id="LOWER_BOUND" value="-1000" units="mmol_per_gDW_per_hr"/>
            <parameter id="OBJECTIVE_COEFFICIENT" value="0" units="dimensionless"/>
            <parameter id="UPPER_BOUND" value="1000" units="mmol_per_gDW_per_hr"/>
            <parameter id="FLUX_VALUE" value="0" units="mmol_per_gDW_per_hr"/>
          </listOfParameters>
        </kineticLaw>
      </reaction>
      <reaction id="R_r_0190" name="allantoinase, reaction" reversible="true">
        <notes>
          <html xmlns="http://www.w3.org/1999/xhtml">
            <p>GENE_ASSOCIATION: YIR027C</p>
          </html>
        </notes>
        <listOfReactants>
          <speciesReference species="M_s_0407_None" stoichiometry="1"/>
          <speciesReference species="M_s_0803_None" stoichiometry="1"/>
        </listOfReactants>
        <listOfProducts>
          <speciesReference species="M_s_0794_None" stoichiometry="1"/>
          <speciesReference species="M_s_0405_None" stoichiometry="1"/>
        </listOfProducts>
        <kineticLaw>
          <math xmlns="http://www.w3.org/1998/Math/MathML">
            <ci> FLUX_VALUE </ci>
          </math>
          <listOfParameters>
            <parameter id="LOWER_BOUND" value="-1000" units="mmol_per_gDW_per_hr"/>
            <parameter id="OBJECTIVE_COEFFICIENT" value="0" units="dimensionless"/>
            <parameter id="UPPER_BOUND" value="1000" units="mmol_per_gDW_per_hr"/>
            <parameter id="FLUX_VALUE" value="0" units="mmol_per_gDW_per_hr"/>
          </listOfParameters>
        </kineticLaw>
      </reaction>
      <reaction id="R_r_0191" name="allophanate hydrolase" reversible="false">
        <notes>
          <html xmlns="http://www.w3.org/1999/xhtml">
            <p>GENE_ASSOCIATION: YBR208C</p>
          </html>
        </notes>
        <listOfReactants>
          <speciesReference species="M_s_0794_None" stoichiometry="3"/>
          <speciesReference species="M_s_1554_None" stoichiometry="1"/>
          <speciesReference species="M_s_0803_None" stoichiometry="1"/>
        </listOfReactants>
        <listOfProducts>
          <speciesReference species="M_s_0456_None" stoichiometry="2"/>
          <speciesReference species="M_s_0419_None" stoichiometry="2"/>
        </listOfProducts>
        <kineticLaw>
          <math xmlns="http://www.w3.org/1998/Math/MathML">
            <ci> FLUX_VALUE </ci>
          </math>
          <listOfParameters>
            <parameter id="LOWER_BOUND" value="0" units="mmol_per_gDW_per_hr"/>
            <parameter id="OBJECTIVE_COEFFICIENT" value="0" units="dimensionless"/>
            <parameter id="UPPER_BOUND" value="0.013563374" units="mmol_per_gDW_per_hr"/>
            <parameter id="FLUX_VALUE" value="0" units="mmol_per_gDW_per_hr"/>
          </listOfParameters>
        </kineticLaw>
      </reaction>
      <reaction id="R_r_0192" name="alpha 1,2-mannosyltransferase" reversible="false">
        <notes>
          <html xmlns="http://www.w3.org/1999/xhtml">
            <p>GENE_ASSOCIATION: (YBR199W OR YBR205W OR YDR483W OR YJL139C OR YKR061W OR YNL029C OR YOR099W OR YPL053C)</p>
          </html>
        </notes>
        <listOfReactants>
          <speciesReference species="M_s_0444_None" stoichiometry="1"/>
          <speciesReference species="M_s_0744_None" stoichiometry="1"/>
        </listOfReactants>
        <listOfProducts>
          <speciesReference species="M_s_0414_None" stoichiometry="1"/>
          <speciesReference species="M_s_0740_None" stoichiometry="1"/>
          <speciesReference species="M_s_0797_None" stoichiometry="1"/>
        </listOfProducts>
        <kineticLaw>
          <math xmlns="http://www.w3.org/1998/Math/MathML">
            <ci> FLUX_VALUE </ci>
          </math>
          <listOfParameters>
            <parameter id="LOWER_BOUND" value="0" units="mmol_per_gDW_per_hr"/>
            <parameter id="OBJECTIVE_COEFFICIENT" value="0" units="dimensionless"/>
            <parameter id="UPPER_BOUND" value="1000" units="mmol_per_gDW_per_hr"/>
            <parameter id="FLUX_VALUE" value="0" units="mmol_per_gDW_per_hr"/>
          </listOfParameters>
        </kineticLaw>
      </reaction>
      <reaction id="R_r_0193" name="alpha,alpha-trehalase" reversible="false">
        <notes>
          <html xmlns="http://www.w3.org/1999/xhtml">
            <p>GENE_ASSOCIATION: YPR026W</p>
          </html>
        </notes>
        <listOfReactants>
          <speciesReference species="M_s_0810_None" stoichiometry="1"/>
          <speciesReference species="M_s_1522_None" stoichiometry="1"/>
        </listOfReactants>
        <listOfProducts>
          <speciesReference species="M_s_0566_None" stoichiometry="2"/>
        </listOfProducts>
        <kineticLaw>
          <math xmlns="http://www.w3.org/1998/Math/MathML">
            <ci> FLUX_VALUE </ci>
          </math>
          <listOfParameters>
            <parameter id="LOWER_BOUND" value="0" units="mmol_per_gDW_per_hr"/>
            <parameter id="OBJECTIVE_COEFFICIENT" value="0" units="dimensionless"/>
            <parameter id="UPPER_BOUND" value="1000" units="mmol_per_gDW_per_hr"/>
            <parameter id="FLUX_VALUE" value="0" units="mmol_per_gDW_per_hr"/>
          </listOfParameters>
        </kineticLaw>
      </reaction>
      <reaction id="R_r_0194" name="alpha,alpha-trehalase" reversible="false">
        <notes>
          <html xmlns="http://www.w3.org/1999/xhtml">
            <p>GENE_ASSOCIATION: YDR001C</p>
          </html>
        </notes>
        <listOfReactants>
          <speciesReference species="M_s_1520_None" stoichiometry="1"/>
          <speciesReference species="M_s_0803_None" stoichiometry="1"/>
        </listOfReactants>
        <listOfProducts>
          <speciesReference species="M_s_0563_None" stoichiometry="2"/>
        </listOfProducts>
        <kineticLaw>
          <math xmlns="http://www.w3.org/1998/Math/MathML">
            <ci> FLUX_VALUE </ci>
          </math>
          <listOfParameters>
            <parameter id="LOWER_BOUND" value="0" units="mmol_per_gDW_per_hr"/>
            <parameter id="OBJECTIVE_COEFFICIENT" value="0" units="dimensionless"/>
            <parameter id="UPPER_BOUND" value="0.039028469" units="mmol_per_gDW_per_hr"/>
            <parameter id="FLUX_VALUE" value="0" units="mmol_per_gDW_per_hr"/>
          </listOfParameters>
        </kineticLaw>
      </reaction>
      <reaction id="R_r_0195" name="alpha,alpha-trehalose-phosphate synthase (UDP-forming)" reversible="false">
        <notes>
          <html xmlns="http://www.w3.org/1999/xhtml">
            <p>GENE_ASSOCIATION: ((YBR126C AND YDR074W AND YML100W) OR (YBR126C AND YDR074W AND YMR261C))</p>
          </html>
        </notes>
        <listOfReactants>
          <speciesReference species="M_s_0568_None" stoichiometry="1"/>
          <speciesReference species="M_s_1543_None" stoichiometry="1"/>
        </listOfReactants>
        <listOfProducts>
          <speciesReference species="M_s_0794_None" stoichiometry="1"/>
          <speciesReference species="M_s_1538_None" stoichiometry="1"/>
          <speciesReference species="M_s_0409_None" stoichiometry="1"/>
        </listOfProducts>
        <kineticLaw>
          <math xmlns="http://www.w3.org/1998/Math/MathML">
            <ci> FLUX_VALUE </ci>
          </math>
          <listOfParameters>
            <parameter id="LOWER_BOUND" value="0" units="mmol_per_gDW_per_hr"/>
            <parameter id="OBJECTIVE_COEFFICIENT" value="0" units="dimensionless"/>
            <parameter id="UPPER_BOUND" value="0.046751105" units="mmol_per_gDW_per_hr"/>
            <parameter id="FLUX_VALUE" value="0" units="mmol_per_gDW_per_hr"/>
          </listOfParameters>
        </kineticLaw>
      </reaction>
      <reaction id="R_r_0198" name="alpha-glucosidase" reversible="false">
        <notes>
          <html xmlns="http://www.w3.org/1999/xhtml">
            <p>GENE_ASSOCIATION: (YBR299W OR YGR287C OR YGR292W OR YIL172C OR YJL216C OR YJL221C)</p>
          </html>
        </notes>
        <listOfReactants>
          <speciesReference species="M_s_1105_None" stoichiometry="1"/>
          <speciesReference species="M_s_0803_None" stoichiometry="1"/>
        </listOfReactants>
        <listOfProducts>
          <speciesReference species="M_s_0563_None" stoichiometry="2"/>
        </listOfProducts>
        <kineticLaw>
          <math xmlns="http://www.w3.org/1998/Math/MathML">
            <ci> FLUX_VALUE </ci>
          </math>
          <listOfParameters>
            <parameter id="LOWER_BOUND" value="0" units="mmol_per_gDW_per_hr"/>
            <parameter id="OBJECTIVE_COEFFICIENT" value="0" units="dimensionless"/>
            <parameter id="UPPER_BOUND" value="1000" units="mmol_per_gDW_per_hr"/>
            <parameter id="FLUX_VALUE" value="0" units="mmol_per_gDW_per_hr"/>
          </listOfParameters>
        </kineticLaw>
      </reaction>
      <reaction id="R_r_0199" name="amidase" reversible="false">
        <notes>
          <html xmlns="http://www.w3.org/1999/xhtml">
            <p>GENE_ASSOCIATION: YMR293C</p>
          </html>
        </notes>
        <listOfReactants>
          <speciesReference species="M_s_0803_None" stoichiometry="1"/>
          <speciesReference species="M_s_0280_None" stoichiometry="1"/>
        </listOfReactants>
        <listOfProducts>
          <speciesReference species="M_s_0281_None" stoichiometry="1"/>
          <speciesReference species="M_s_0419_None" stoichiometry="1"/>
        </listOfProducts>
        <kineticLaw>
          <math xmlns="http://www.w3.org/1998/Math/MathML">
            <ci> FLUX_VALUE </ci>
          </math>
          <listOfParameters>
            <parameter id="LOWER_BOUND" value="0" units="mmol_per_gDW_per_hr"/>
            <parameter id="OBJECTIVE_COEFFICIENT" value="0" units="dimensionless"/>
            <parameter id="UPPER_BOUND" value="1000" units="mmol_per_gDW_per_hr"/>
            <parameter id="FLUX_VALUE" value="0" units="mmol_per_gDW_per_hr"/>
          </listOfParameters>
        </kineticLaw>
      </reaction>
      <reaction id="R_r_0200" name="Aminoacetone:oxygen oxidoreductase(deaminating)(flavin-containing)" reversible="false">
        <listOfReactants>
          <speciesReference species="M_s_0803_None" stoichiometry="1"/>
          <speciesReference species="M_s_0418_None" stoichiometry="1"/>
          <speciesReference species="M_s_1275_None" stoichiometry="1"/>
        </listOfReactants>
        <listOfProducts>
          <speciesReference species="M_s_0419_None" stoichiometry="1"/>
          <speciesReference species="M_s_1151_None" stoichiometry="1"/>
          <speciesReference species="M_s_0837_None" stoichiometry="1"/>
        </listOfProducts>
        <kineticLaw>
          <math xmlns="http://www.w3.org/1998/Math/MathML">
            <ci> FLUX_VALUE </ci>
          </math>
          <listOfParameters>
            <parameter id="LOWER_BOUND" value="0" units="mmol_per_gDW_per_hr"/>
            <parameter id="OBJECTIVE_COEFFICIENT" value="0" units="dimensionless"/>
            <parameter id="UPPER_BOUND" value="1000" units="mmol_per_gDW_per_hr"/>
            <parameter id="FLUX_VALUE" value="0" units="mmol_per_gDW_per_hr"/>
          </listOfParameters>
        </kineticLaw>
      </reaction>
      <reaction id="R_r_0201" name="Aminobutyraldehyde dehydrogenase" reversible="false">
        <notes>
          <html xmlns="http://www.w3.org/1999/xhtml">
            <p>GENE_ASSOCIATION: YOR374W</p>
          </html>
        </notes>
        <listOfReactants>
          <speciesReference species="M_s_0275_None" stoichiometry="1"/>
          <speciesReference species="M_s_1200_None" stoichiometry="1"/>
          <speciesReference species="M_s_0807_None" stoichiometry="1"/>
        </listOfReactants>
        <listOfProducts>
          <speciesReference species="M_s_0799_None" stoichiometry="2"/>
          <speciesReference species="M_s_1205_None" stoichiometry="1"/>
          <speciesReference species="M_s_0738_None" stoichiometry="1"/>
        </listOfProducts>
        <kineticLaw>
          <math xmlns="http://www.w3.org/1998/Math/MathML">
            <ci> FLUX_VALUE </ci>
          </math>
          <listOfParameters>
            <parameter id="LOWER_BOUND" value="0" units="mmol_per_gDW_per_hr"/>
            <parameter id="OBJECTIVE_COEFFICIENT" value="0" units="dimensionless"/>
            <parameter id="UPPER_BOUND" value="0.299069132" units="mmol_per_gDW_per_hr"/>
            <parameter id="FLUX_VALUE" value="0" units="mmol_per_gDW_per_hr"/>
          </listOfParameters>
        </kineticLaw>
      </reaction>
      <reaction id="R_r_0202" name="anthranilate phosphoribosyltransferase" reversible="false">
        <notes>
          <html xmlns="http://www.w3.org/1999/xhtml">
            <p>GENE_ASSOCIATION: YDR354W</p>
          </html>
        </notes>
        <listOfReactants>
          <speciesReference species="M_s_1386_None" stoichiometry="1"/>
          <speciesReference species="M_s_0427_None" stoichiometry="1"/>
        </listOfReactants>
        <listOfProducts>
          <speciesReference species="M_s_1187_None" stoichiometry="1"/>
          <speciesReference species="M_s_0633_None" stoichiometry="1"/>
        </listOfProducts>
        <kineticLaw>
          <math xmlns="http://www.w3.org/1998/Math/MathML">
            <ci> FLUX_VALUE </ci>
          </math>
          <listOfParameters>
            <parameter id="LOWER_BOUND" value="0" units="mmol_per_gDW_per_hr"/>
            <parameter id="OBJECTIVE_COEFFICIENT" value="0" units="dimensionless"/>
            <parameter id="UPPER_BOUND" value="0.102475661" units="mmol_per_gDW_per_hr"/>
            <parameter id="FLUX_VALUE" value="0" units="mmol_per_gDW_per_hr"/>
          </listOfParameters>
        </kineticLaw>
      </reaction>
      <reaction id="R_r_0203" name="anthranilate synthase" reversible="false">
        <notes>
          <html xmlns="http://www.w3.org/1999/xhtml">
            <p>GENE_ASSOCIATION: (YER090W AND YKL211C)</p>
          </html>
        </notes>
        <listOfReactants>
          <speciesReference species="M_s_0999_None" stoichiometry="1"/>
          <speciesReference species="M_s_0515_None" stoichiometry="1"/>
        </listOfReactants>
        <listOfProducts>
          <speciesReference species="M_s_0794_None" stoichiometry="1"/>
          <speciesReference species="M_s_1399_None" stoichiometry="1"/>
          <speciesReference species="M_s_0991_None" stoichiometry="1"/>
          <speciesReference species="M_s_0427_None" stoichiometry="1"/>
        </listOfProducts>
        <kineticLaw>
          <math xmlns="http://www.w3.org/1998/Math/MathML">
            <ci> FLUX_VALUE </ci>
          </math>
          <listOfParameters>
            <parameter id="LOWER_BOUND" value="0" units="mmol_per_gDW_per_hr"/>
            <parameter id="OBJECTIVE_COEFFICIENT" value="0" units="dimensionless"/>
            <parameter id="UPPER_BOUND" value="0.087506316" units="mmol_per_gDW_per_hr"/>
            <parameter id="FLUX_VALUE" value="0" units="mmol_per_gDW_per_hr"/>
          </listOfParameters>
        </kineticLaw>
      </reaction>
      <reaction id="R_r_0204" name="Ap4A hydrolase" reversible="true">
        <notes>
          <html xmlns="http://www.w3.org/1999/xhtml">
            <p>GENE_ASSOCIATION: YDR305C</p>
          </html>
        </notes>
        <listOfReactants>
          <speciesReference species="M_s_1282_None" stoichiometry="1"/>
          <speciesReference species="M_s_0803_None" stoichiometry="1"/>
        </listOfReactants>
        <listOfProducts>
          <speciesReference species="M_s_0794_None" stoichiometry="2"/>
          <speciesReference species="M_s_0394_None" stoichiometry="2"/>
        </listOfProducts>
        <kineticLaw>
          <math xmlns="http://www.w3.org/1998/Math/MathML">
            <ci> FLUX_VALUE </ci>
          </math>
          <listOfParameters>
            <parameter id="LOWER_BOUND" value="-0.000399246" units="mmol_per_gDW_per_hr"/>
            <parameter id="OBJECTIVE_COEFFICIENT" value="0" units="dimensionless"/>
            <parameter id="UPPER_BOUND" value="0.000399246" units="mmol_per_gDW_per_hr"/>
            <parameter id="FLUX_VALUE" value="0" units="mmol_per_gDW_per_hr"/>
          </listOfParameters>
        </kineticLaw>
      </reaction>
      <reaction id="R_r_0205" name="arabinose reductase" reversible="false">
        <notes>
          <html xmlns="http://www.w3.org/1999/xhtml">
            <p>GENE_ASSOCIATION: YHR104W</p>
          </html>
        </notes>
        <listOfReactants>
          <speciesReference species="M_s_0963_None" stoichiometry="1"/>
          <speciesReference species="M_s_1212_None" stoichiometry="1"/>
          <speciesReference species="M_s_0794_None" stoichiometry="1"/>
        </listOfReactants>
        <listOfProducts>
          <speciesReference species="M_s_0961_None" stoichiometry="1"/>
          <speciesReference species="M_s_1207_None" stoichiometry="1"/>
        </listOfProducts>
        <kineticLaw>
          <math xmlns="http://www.w3.org/1998/Math/MathML">
            <ci> FLUX_VALUE </ci>
          </math>
          <listOfParameters>
            <parameter id="LOWER_BOUND" value="0" units="mmol_per_gDW_per_hr"/>
            <parameter id="OBJECTIVE_COEFFICIENT" value="0" units="dimensionless"/>
            <parameter id="UPPER_BOUND" value="0.176998852" units="mmol_per_gDW_per_hr"/>
            <parameter id="FLUX_VALUE" value="0" units="mmol_per_gDW_per_hr"/>
          </listOfParameters>
        </kineticLaw>
      </reaction>
      <reaction id="R_r_0206" name="arginase" reversible="false">
        <notes>
          <html xmlns="http://www.w3.org/1999/xhtml">
            <p>GENE_ASSOCIATION: YPL111W</p>
          </html>
        </notes>
        <listOfReactants>
          <speciesReference species="M_s_0803_None" stoichiometry="1"/>
          <speciesReference species="M_s_0965_None" stoichiometry="1"/>
        </listOfReactants>
        <listOfProducts>
          <speciesReference species="M_s_1552_None" stoichiometry="1"/>
          <speciesReference species="M_s_1266_None" stoichiometry="1"/>
        </listOfProducts>
        <kineticLaw>
          <math xmlns="http://www.w3.org/1998/Math/MathML">
            <ci> FLUX_VALUE </ci>
          </math>
          <listOfParameters>
            <parameter id="LOWER_BOUND" value="0" units="mmol_per_gDW_per_hr"/>
            <parameter id="OBJECTIVE_COEFFICIENT" value="0" units="dimensionless"/>
            <parameter id="UPPER_BOUND" value="0.328578793" units="mmol_per_gDW_per_hr"/>
            <parameter id="FLUX_VALUE" value="0" units="mmol_per_gDW_per_hr"/>
          </listOfParameters>
        </kineticLaw>
      </reaction>
      <reaction id="R_r_0207" name="argininosuccinate lyase" reversible="true">
        <notes>
          <html xmlns="http://www.w3.org/1999/xhtml">
            <p>GENE_ASSOCIATION: YHR018C</p>
          </html>
        </notes>
        <listOfReactants>
          <speciesReference species="M_s_0015_None" stoichiometry="1"/>
        </listOfReactants>
        <listOfProducts>
          <speciesReference species="M_s_0725_None" stoichiometry="1"/>
          <speciesReference species="M_s_0965_None" stoichiometry="1"/>
        </listOfProducts>
        <kineticLaw>
          <math xmlns="http://www.w3.org/1998/Math/MathML">
            <ci> FLUX_VALUE </ci>
          </math>
          <listOfParameters>
            <parameter id="LOWER_BOUND" value="-0.468086373" units="mmol_per_gDW_per_hr"/>
            <parameter id="OBJECTIVE_COEFFICIENT" value="0" units="dimensionless"/>
            <parameter id="UPPER_BOUND" value="0.468086373" units="mmol_per_gDW_per_hr"/>
            <parameter id="FLUX_VALUE" value="0" units="mmol_per_gDW_per_hr"/>
          </listOfParameters>
        </kineticLaw>
      </reaction>
      <reaction id="R_r_0208" name="argininosuccinate synthase" reversible="true">
        <notes>
          <html xmlns="http://www.w3.org/1999/xhtml">
            <p>GENE_ASSOCIATION: YOL058W</p>
          </html>
        </notes>
        <listOfReactants>
          <speciesReference species="M_s_0973_None" stoichiometry="1"/>
          <speciesReference species="M_s_0434_None" stoichiometry="1"/>
          <speciesReference species="M_s_0979_None" stoichiometry="1"/>
        </listOfReactants>
        <listOfProducts>
          <speciesReference species="M_s_0423_None" stoichiometry="1"/>
          <speciesReference species="M_s_0794_None" stoichiometry="1"/>
          <speciesReference species="M_s_0633_None" stoichiometry="1"/>
          <speciesReference species="M_s_0015_None" stoichiometry="1"/>
        </listOfProducts>
        <kineticLaw>
          <math xmlns="http://www.w3.org/1998/Math/MathML">
            <ci> FLUX_VALUE </ci>
          </math>
          <listOfParameters>
            <parameter id="LOWER_BOUND" value="-14.71456956" units="mmol_per_gDW_per_hr"/>
            <parameter id="OBJECTIVE_COEFFICIENT" value="0" units="dimensionless"/>
            <parameter id="UPPER_BOUND" value="14.71456956" units="mmol_per_gDW_per_hr"/>
            <parameter id="FLUX_VALUE" value="0" units="mmol_per_gDW_per_hr"/>
          </listOfParameters>
        </kineticLaw>
      </reaction>
      <reaction id="R_r_0209" name="arginyl-tRNA synthetase" reversible="false">
        <notes>
          <html xmlns="http://www.w3.org/1999/xhtml">
            <p>GENE_ASSOCIATION: YDR341C</p>
          </html>
        </notes>
        <listOfReactants>
          <speciesReference species="M_s_1583_None" stoichiometry="1"/>
          <speciesReference species="M_s_0434_None" stoichiometry="1"/>
          <speciesReference species="M_s_0965_None" stoichiometry="1"/>
        </listOfReactants>
        <listOfProducts>
          <speciesReference species="M_s_0423_None" stoichiometry="1"/>
          <speciesReference species="M_s_0633_None" stoichiometry="1"/>
          <speciesReference species="M_s_0428_None" stoichiometry="1"/>
        </listOfProducts>
        <kineticLaw>
          <math xmlns="http://www.w3.org/1998/Math/MathML">
            <ci> FLUX_VALUE </ci>
          </math>
          <listOfParameters>
            <parameter id="LOWER_BOUND" value="0" units="mmol_per_gDW_per_hr"/>
            <parameter id="OBJECTIVE_COEFFICIENT" value="0" units="dimensionless"/>
            <parameter id="UPPER_BOUND" value="1000" units="mmol_per_gDW_per_hr"/>
            <parameter id="FLUX_VALUE" value="0" units="mmol_per_gDW_per_hr"/>
          </listOfParameters>
        </kineticLaw>
      </reaction>
      <reaction id="R_r_0210" name="arginyl-tRNA synthetase" reversible="false">
        <notes>
          <html xmlns="http://www.w3.org/1999/xhtml">
            <p>GENE_ASSOCIATION: YHR091C</p>
          </html>
        </notes>
        <listOfReactants>
          <speciesReference species="M_s_0437_None" stoichiometry="1"/>
          <speciesReference species="M_s_0967_None" stoichiometry="1"/>
          <speciesReference species="M_s_1584_None" stoichiometry="1"/>
        </listOfReactants>
        <listOfProducts>
          <speciesReference species="M_s_0636_None" stoichiometry="1"/>
          <speciesReference species="M_s_0429_None" stoichiometry="1"/>
          <speciesReference species="M_s_0424_None" stoichiometry="1"/>
        </listOfProducts>
        <kineticLaw>
          <math xmlns="http://www.w3.org/1998/Math/MathML">
            <ci> FLUX_VALUE </ci>
          </math>
          <listOfParameters>
            <parameter id="LOWER_BOUND" value="0" units="mmol_per_gDW_per_hr"/>
            <parameter id="OBJECTIVE_COEFFICIENT" value="0" units="dimensionless"/>
            <parameter id="UPPER_BOUND" value="1000" units="mmol_per_gDW_per_hr"/>
            <parameter id="FLUX_VALUE" value="0" units="mmol_per_gDW_per_hr"/>
          </listOfParameters>
        </kineticLaw>
      </reaction>
      <reaction id="R_r_0211" name="asparagine synthase (glutamine-hydrolysing)" reversible="false">
        <notes>
          <html xmlns="http://www.w3.org/1999/xhtml">
            <p>GENE_ASSOCIATION: (YGR124W OR YPR145W)</p>
          </html>
        </notes>
        <listOfReactants>
          <speciesReference species="M_s_0973_None" stoichiometry="1"/>
          <speciesReference species="M_s_0434_None" stoichiometry="1"/>
          <speciesReference species="M_s_0999_None" stoichiometry="1"/>
          <speciesReference species="M_s_0803_None" stoichiometry="1"/>
        </listOfReactants>
        <listOfProducts>
          <speciesReference species="M_s_0423_None" stoichiometry="1"/>
          <speciesReference species="M_s_0991_None" stoichiometry="1"/>
          <speciesReference species="M_s_0969_None" stoichiometry="1"/>
          <speciesReference species="M_s_0794_None" stoichiometry="1"/>
          <speciesReference species="M_s_0633_None" stoichiometry="1"/>
        </listOfProducts>
        <kineticLaw>
          <math xmlns="http://www.w3.org/1998/Math/MathML">
            <ci> FLUX_VALUE </ci>
          </math>
          <listOfParameters>
            <parameter id="LOWER_BOUND" value="0" units="mmol_per_gDW_per_hr"/>
            <parameter id="OBJECTIVE_COEFFICIENT" value="0" units="dimensionless"/>
            <parameter id="UPPER_BOUND" value="0.213396217" units="mmol_per_gDW_per_hr"/>
            <parameter id="FLUX_VALUE" value="0" units="mmol_per_gDW_per_hr"/>
          </listOfParameters>
        </kineticLaw>
      </reaction>
      <reaction id="R_r_0212" name="Asparaginyl-tRNA synthetase" reversible="false">
        <notes>
          <html xmlns="http://www.w3.org/1999/xhtml">
            <p>GENE_ASSOCIATION: YHR019C</p>
          </html>
        </notes>
        <listOfReactants>
          <speciesReference species="M_s_1585_None" stoichiometry="1"/>
          <speciesReference species="M_s_0969_None" stoichiometry="1"/>
          <speciesReference species="M_s_0434_None" stoichiometry="1"/>
        </listOfReactants>
        <listOfProducts>
          <speciesReference species="M_s_0423_None" stoichiometry="1"/>
          <speciesReference species="M_s_0633_None" stoichiometry="1"/>
          <speciesReference species="M_s_0430_None" stoichiometry="1"/>
        </listOfProducts>
        <kineticLaw>
          <math xmlns="http://www.w3.org/1998/Math/MathML">
            <ci> FLUX_VALUE </ci>
          </math>
          <listOfParameters>
            <parameter id="LOWER_BOUND" value="0" units="mmol_per_gDW_per_hr"/>
            <parameter id="OBJECTIVE_COEFFICIENT" value="0" units="dimensionless"/>
            <parameter id="UPPER_BOUND" value="1000" units="mmol_per_gDW_per_hr"/>
            <parameter id="FLUX_VALUE" value="0" units="mmol_per_gDW_per_hr"/>
          </listOfParameters>
        </kineticLaw>
      </reaction>
      <reaction id="R_r_0213" name="asparaginyl-tRNA synthetase, miotchondrial" reversible="false">
        <notes>
          <html xmlns="http://www.w3.org/1999/xhtml">
            <p>GENE_ASSOCIATION: YCR024C</p>
          </html>
        </notes>
        <listOfReactants>
          <speciesReference species="M_s_0437_None" stoichiometry="1"/>
          <speciesReference species="M_s_1586_None" stoichiometry="1"/>
          <speciesReference species="M_s_0971_None" stoichiometry="1"/>
        </listOfReactants>
        <listOfProducts>
          <speciesReference species="M_s_0636_None" stoichiometry="1"/>
          <speciesReference species="M_s_0431_None" stoichiometry="1"/>
          <speciesReference species="M_s_0424_None" stoichiometry="1"/>
        </listOfProducts>
        <kineticLaw>
          <math xmlns="http://www.w3.org/1998/Math/MathML">
            <ci> FLUX_VALUE </ci>
          </math>
          <listOfParameters>
            <parameter id="LOWER_BOUND" value="0" units="mmol_per_gDW_per_hr"/>
            <parameter id="OBJECTIVE_COEFFICIENT" value="0" units="dimensionless"/>
            <parameter id="UPPER_BOUND" value="1000" units="mmol_per_gDW_per_hr"/>
            <parameter id="FLUX_VALUE" value="0" units="mmol_per_gDW_per_hr"/>
          </listOfParameters>
        </kineticLaw>
      </reaction>
      <reaction id="R_r_0214" name="aspartate carbamoyltransferase" reversible="false">
        <notes>
          <html xmlns="http://www.w3.org/1999/xhtml">
            <p>GENE_ASSOCIATION: YJL130C</p>
          </html>
        </notes>
        <listOfReactants>
          <speciesReference species="M_s_0973_None" stoichiometry="1"/>
          <speciesReference species="M_s_0455_None" stoichiometry="1"/>
        </listOfReactants>
        <listOfProducts>
          <speciesReference species="M_s_1194_None" stoichiometry="1"/>
          <speciesReference species="M_s_1322_None" stoichiometry="1"/>
          <speciesReference species="M_s_0794_None" stoichiometry="1"/>
        </listOfProducts>
        <kineticLaw>
          <math xmlns="http://www.w3.org/1998/Math/MathML">
            <ci> FLUX_VALUE </ci>
          </math>
          <listOfParameters>
            <parameter id="LOWER_BOUND" value="0" units="mmol_per_gDW_per_hr"/>
            <parameter id="OBJECTIVE_COEFFICIENT" value="0" units="dimensionless"/>
            <parameter id="UPPER_BOUND" value="0.855130426" units="mmol_per_gDW_per_hr"/>
            <parameter id="FLUX_VALUE" value="0" units="mmol_per_gDW_per_hr"/>
          </listOfParameters>
        </kineticLaw>
      </reaction>
      <reaction id="R_r_0215" name="aspartate kinase" reversible="false">
        <notes>
          <html xmlns="http://www.w3.org/1999/xhtml">
            <p>GENE_ASSOCIATION: YER052C</p>
          </html>
        </notes>
        <listOfReactants>
          <speciesReference species="M_s_0434_None" stoichiometry="1"/>
          <speciesReference species="M_s_0973_None" stoichiometry="1"/>
        </listOfReactants>
        <listOfProducts>
          <speciesReference species="M_s_0394_None" stoichiometry="1"/>
          <speciesReference species="M_s_0295_None" stoichiometry="1"/>
        </listOfProducts>
        <kineticLaw>
          <math xmlns="http://www.w3.org/1998/Math/MathML">
            <ci> FLUX_VALUE </ci>
          </math>
          <listOfParameters>
            <parameter id="LOWER_BOUND" value="0" units="mmol_per_gDW_per_hr"/>
            <parameter id="OBJECTIVE_COEFFICIENT" value="0" units="dimensionless"/>
            <parameter id="UPPER_BOUND" value="1.229932976" units="mmol_per_gDW_per_hr"/>
            <parameter id="FLUX_VALUE" value="0" units="mmol_per_gDW_per_hr"/>
          </listOfParameters>
        </kineticLaw>
      </reaction>
      <reaction id="R_r_0216" name="aspartate transaminase" reversible="true">
        <notes>
          <html xmlns="http://www.w3.org/1999/xhtml">
            <p>GENE_ASSOCIATION: YLR027C</p>
          </html>
        </notes>
        <listOfReactants>
          <speciesReference species="M_s_0973_None" stoichiometry="1"/>
          <speciesReference species="M_s_0180_None" stoichiometry="1"/>
        </listOfReactants>
        <listOfProducts>
          <speciesReference species="M_s_0991_None" stoichiometry="1"/>
          <speciesReference species="M_s_1271_None" stoichiometry="1"/>
        </listOfProducts>
        <kineticLaw>
          <math xmlns="http://www.w3.org/1998/Math/MathML">
            <ci> FLUX_VALUE </ci>
          </math>
          <listOfParameters>
            <parameter id="LOWER_BOUND" value="-1000" units="mmol_per_gDW_per_hr"/>
            <parameter id="OBJECTIVE_COEFFICIENT" value="0" units="dimensionless"/>
            <parameter id="UPPER_BOUND" value="1000" units="mmol_per_gDW_per_hr"/>
            <parameter id="FLUX_VALUE" value="0" units="mmol_per_gDW_per_hr"/>
          </listOfParameters>
        </kineticLaw>
      </reaction>
      <reaction id="R_r_0217" name="aspartate transaminase" reversible="false">
        <notes>
          <html xmlns="http://www.w3.org/1999/xhtml">
            <p>GENE_ASSOCIATION: YKL106W</p>
          </html>
        </notes>
        <listOfReactants>
          <speciesReference species="M_s_0993_None" stoichiometry="1"/>
          <speciesReference species="M_s_1273_None" stoichiometry="1"/>
        </listOfReactants>
        <listOfProducts>
          <speciesReference species="M_s_0975_None" stoichiometry="1"/>
          <speciesReference species="M_s_0182_None" stoichiometry="1"/>
        </listOfProducts>
        <kineticLaw>
          <math xmlns="http://www.w3.org/1998/Math/MathML">
            <ci> FLUX_VALUE </ci>
          </math>
          <listOfParameters>
            <parameter id="LOWER_BOUND" value="0" units="mmol_per_gDW_per_hr"/>
            <parameter id="OBJECTIVE_COEFFICIENT" value="0" units="dimensionless"/>
            <parameter id="UPPER_BOUND" value="0.000314966" units="mmol_per_gDW_per_hr"/>
            <parameter id="FLUX_VALUE" value="0" units="mmol_per_gDW_per_hr"/>
          </listOfParameters>
        </kineticLaw>
      </reaction>
      <reaction id="R_r_0218" name="aspartate transaminase" reversible="true">
        <notes>
          <html xmlns="http://www.w3.org/1999/xhtml">
            <p>GENE_ASSOCIATION: YLR027C</p>
          </html>
        </notes>
        <listOfReactants>
          <speciesReference species="M_s_0976_None" stoichiometry="1"/>
          <speciesReference species="M_s_0184_None" stoichiometry="1"/>
        </listOfReactants>
        <listOfProducts>
          <speciesReference species="M_s_1274_None" stoichiometry="1"/>
          <speciesReference species="M_s_0995_None" stoichiometry="1"/>
        </listOfProducts>
        <kineticLaw>
          <math xmlns="http://www.w3.org/1998/Math/MathML">
            <ci> FLUX_VALUE </ci>
          </math>
          <listOfParameters>
            <parameter id="LOWER_BOUND" value="-1000" units="mmol_per_gDW_per_hr"/>
            <parameter id="OBJECTIVE_COEFFICIENT" value="0" units="dimensionless"/>
            <parameter id="UPPER_BOUND" value="1000" units="mmol_per_gDW_per_hr"/>
            <parameter id="FLUX_VALUE" value="0" units="mmol_per_gDW_per_hr"/>
          </listOfParameters>
        </kineticLaw>
      </reaction>
      <reaction id="R_r_0219" name="aspartate-semialdehyde dehydrogenase" reversible="false">
        <notes>
          <html xmlns="http://www.w3.org/1999/xhtml">
            <p>GENE_ASSOCIATION: YDR158W</p>
          </html>
        </notes>
        <listOfReactants>
          <speciesReference species="M_s_1212_None" stoichiometry="1"/>
          <speciesReference species="M_s_0794_None" stoichiometry="1"/>
          <speciesReference species="M_s_0295_None" stoichiometry="1"/>
        </listOfReactants>
        <listOfProducts>
          <speciesReference species="M_s_1322_None" stoichiometry="1"/>
          <speciesReference species="M_s_0978_None" stoichiometry="1"/>
          <speciesReference species="M_s_1207_None" stoichiometry="1"/>
        </listOfProducts>
        <kineticLaw>
          <math xmlns="http://www.w3.org/1998/Math/MathML">
            <ci> FLUX_VALUE </ci>
          </math>
          <listOfParameters>
            <parameter id="LOWER_BOUND" value="0" units="mmol_per_gDW_per_hr"/>
            <parameter id="OBJECTIVE_COEFFICIENT" value="0" units="dimensionless"/>
            <parameter id="UPPER_BOUND" value="1.012390984" units="mmol_per_gDW_per_hr"/>
            <parameter id="FLUX_VALUE" value="0" units="mmol_per_gDW_per_hr"/>
          </listOfParameters>
        </kineticLaw>
      </reaction>
      <reaction id="R_r_0220" name="Aspartyl-tRNA synthetase" reversible="false">
        <notes>
          <html xmlns="http://www.w3.org/1999/xhtml">
            <p>GENE_ASSOCIATION: YLL018C</p>
          </html>
        </notes>
        <listOfReactants>
          <speciesReference species="M_s_1587_None" stoichiometry="1"/>
          <speciesReference species="M_s_0434_None" stoichiometry="1"/>
          <speciesReference species="M_s_0973_None" stoichiometry="1"/>
        </listOfReactants>
        <listOfProducts>
          <speciesReference species="M_s_0423_None" stoichiometry="1"/>
          <speciesReference species="M_s_0432_None" stoichiometry="1"/>
          <speciesReference species="M_s_0633_None" stoichiometry="1"/>
        </listOfProducts>
        <kineticLaw>
          <math xmlns="http://www.w3.org/1998/Math/MathML">
            <ci> FLUX_VALUE </ci>
          </math>
          <listOfParameters>
            <parameter id="LOWER_BOUND" value="0" units="mmol_per_gDW_per_hr"/>
            <parameter id="OBJECTIVE_COEFFICIENT" value="0" units="dimensionless"/>
            <parameter id="UPPER_BOUND" value="0.450624213" units="mmol_per_gDW_per_hr"/>
            <parameter id="FLUX_VALUE" value="0" units="mmol_per_gDW_per_hr"/>
          </listOfParameters>
        </kineticLaw>
      </reaction>
      <reaction id="R_r_0221" name="Aspartyl-tRNA synthetase" reversible="false">
        <notes>
          <html xmlns="http://www.w3.org/1999/xhtml">
            <p>GENE_ASSOCIATION: YPL104W</p>
          </html>
        </notes>
        <listOfReactants>
          <speciesReference species="M_s_0437_None" stoichiometry="1"/>
          <speciesReference species="M_s_1588_None" stoichiometry="1"/>
          <speciesReference species="M_s_0975_None" stoichiometry="1"/>
        </listOfReactants>
        <listOfProducts>
          <speciesReference species="M_s_0433_None" stoichiometry="1"/>
          <speciesReference species="M_s_0636_None" stoichiometry="1"/>
          <speciesReference species="M_s_0424_None" stoichiometry="1"/>
        </listOfProducts>
        <kineticLaw>
          <math xmlns="http://www.w3.org/1998/Math/MathML">
            <ci> FLUX_VALUE </ci>
          </math>
          <listOfParameters>
            <parameter id="LOWER_BOUND" value="0" units="mmol_per_gDW_per_hr"/>
            <parameter id="OBJECTIVE_COEFFICIENT" value="0" units="dimensionless"/>
            <parameter id="UPPER_BOUND" value="1000" units="mmol_per_gDW_per_hr"/>
            <parameter id="FLUX_VALUE" value="0" units="mmol_per_gDW_per_hr"/>
          </listOfParameters>
        </kineticLaw>
      </reaction>
      <reaction id="R_r_0222" name="ATP adenylyltransferase" reversible="false">
        <notes>
          <html xmlns="http://www.w3.org/1999/xhtml">
            <p>GENE_ASSOCIATION: YDR530C</p>
          </html>
        </notes>
        <listOfReactants>
          <speciesReference species="M_s_0794_None" stoichiometry="1"/>
          <speciesReference species="M_s_0434_None" stoichiometry="1"/>
          <speciesReference species="M_s_0394_None" stoichiometry="1"/>
        </listOfReactants>
        <listOfProducts>
          <speciesReference species="M_s_1282_None" stoichiometry="1"/>
          <speciesReference species="M_s_1322_None" stoichiometry="1"/>
        </listOfProducts>
        <kineticLaw>
          <math xmlns="http://www.w3.org/1998/Math/MathML">
            <ci> FLUX_VALUE </ci>
          </math>
          <listOfParameters>
            <parameter id="LOWER_BOUND" value="0" units="mmol_per_gDW_per_hr"/>
            <parameter id="OBJECTIVE_COEFFICIENT" value="0" units="dimensionless"/>
            <parameter id="UPPER_BOUND" value="0.011658476" units="mmol_per_gDW_per_hr"/>
            <parameter id="FLUX_VALUE" value="0" units="mmol_per_gDW_per_hr"/>
          </listOfParameters>
        </kineticLaw>
      </reaction>
      <reaction id="R_r_0223" name="ATP adenylyltransferase" reversible="false">
        <notes>
          <html xmlns="http://www.w3.org/1999/xhtml">
            <p>GENE_ASSOCIATION: YCL050C</p>
          </html>
        </notes>
        <listOfReactants>
          <speciesReference species="M_s_0794_None" stoichiometry="1"/>
          <speciesReference species="M_s_0394_None" stoichiometry="1"/>
          <speciesReference species="M_s_0785_None" stoichiometry="1"/>
        </listOfReactants>
        <listOfProducts>
          <speciesReference species="M_s_1322_None" stoichiometry="1"/>
          <speciesReference species="M_s_1284_None" stoichiometry="1"/>
        </listOfProducts>
        <kineticLaw>
          <math xmlns="http://www.w3.org/1998/Math/MathML">
            <ci> FLUX_VALUE </ci>
          </math>
          <listOfParameters>
            <parameter id="LOWER_BOUND" value="0" units="mmol_per_gDW_per_hr"/>
            <parameter id="OBJECTIVE_COEFFICIENT" value="0" units="dimensionless"/>
            <parameter id="UPPER_BOUND" value="0.18877485" units="mmol_per_gDW_per_hr"/>
            <parameter id="FLUX_VALUE" value="0" units="mmol_per_gDW_per_hr"/>
          </listOfParameters>
        </kineticLaw>
      </reaction>
      <reaction id="R_r_0224" name="ATP adenylyltransferase" reversible="false">
        <notes>
          <html xmlns="http://www.w3.org/1999/xhtml">
            <p>GENE_ASSOCIATION: YCL050C</p>
          </html>
        </notes>
        <listOfReactants>
          <speciesReference species="M_s_0794_None" stoichiometry="1"/>
          <speciesReference species="M_s_0739_None" stoichiometry="1"/>
          <speciesReference species="M_s_0785_None" stoichiometry="1"/>
        </listOfReactants>
        <listOfProducts>
          <speciesReference species="M_s_1322_None" stoichiometry="1"/>
          <speciesReference species="M_s_1283_None" stoichiometry="1"/>
        </listOfProducts>
        <kineticLaw>
          <math xmlns="http://www.w3.org/1998/Math/MathML">
            <ci> FLUX_VALUE </ci>
          </math>
          <listOfParameters>
            <parameter id="LOWER_BOUND" value="0" units="mmol_per_gDW_per_hr"/>
            <parameter id="OBJECTIVE_COEFFICIENT" value="0" units="dimensionless"/>
            <parameter id="UPPER_BOUND" value="0.18877485" units="mmol_per_gDW_per_hr"/>
            <parameter id="FLUX_VALUE" value="0" units="mmol_per_gDW_per_hr"/>
          </listOfParameters>
        </kineticLaw>
      </reaction>
      <reaction id="R_r_0225" name="ATP phosphoribosyltransferase" reversible="false">
        <notes>
          <html xmlns="http://www.w3.org/1999/xhtml">
            <p>GENE_ASSOCIATION: YER055C</p>
          </html>
        </notes>
        <listOfReactants>
          <speciesReference species="M_s_1386_None" stoichiometry="1"/>
          <speciesReference species="M_s_0434_None" stoichiometry="1"/>
        </listOfReactants>
        <listOfProducts>
          <speciesReference species="M_s_0633_None" stoichiometry="1"/>
          <speciesReference species="M_s_0326_None" stoichiometry="1"/>
        </listOfProducts>
        <kineticLaw>
          <math xmlns="http://www.w3.org/1998/Math/MathML">
            <ci> FLUX_VALUE </ci>
          </math>
          <listOfParameters>
            <parameter id="LOWER_BOUND" value="0" units="mmol_per_gDW_per_hr"/>
            <parameter id="OBJECTIVE_COEFFICIENT" value="0" units="dimensionless"/>
            <parameter id="UPPER_BOUND" value="1000" units="mmol_per_gDW_per_hr"/>
            <parameter id="FLUX_VALUE" value="0" units="mmol_per_gDW_per_hr"/>
          </listOfParameters>
        </kineticLaw>
      </reaction>
      <reaction id="R_r_0226" name="ATP synthase" reversible="false">
        <notes>
          <html xmlns="http://www.w3.org/1999/xhtml">
            <p>GENE_ASSOCIATION: ((Q0080 AND Q0085 AND Q0130 AND YBL099W AND YBR039W AND YDL004W AND YDR298C AND YDR322C-A AND YDR377W AND YJR121W AND YKL016C AND YLR295C AND YML081C-A AND YPL078C AND YPL271W) OR (Q0080 AND Q0085 AND Q0130 AND YBL099W AND YBR039W AND YDL004W AND YDR298C AND YDR377W AND YJR121W AND YKL016C AND YLR295C AND YML081C-A AND YPL078C AND YPL271W AND YPR020W))</p>
          </html>
        </notes>
        <listOfReactants>
          <speciesReference species="M_s_1326_None" stoichiometry="1"/>
          <speciesReference species="M_s_0794_None" stoichiometry="4"/>
          <speciesReference species="M_s_0397_None" stoichiometry="1"/>
        </listOfReactants>
        <listOfProducts>
          <speciesReference species="M_s_0437_None" stoichiometry="1"/>
          <speciesReference species="M_s_0799_None" stoichiometry="3"/>
          <speciesReference species="M_s_0807_None" stoichiometry="1"/>
        </listOfProducts>
        <kineticLaw>
          <math xmlns="http://www.w3.org/1998/Math/MathML">
            <ci> FLUX_VALUE </ci>
          </math>
          <listOfParameters>
            <parameter id="LOWER_BOUND" value="0" units="mmol_per_gDW_per_hr"/>
            <parameter id="OBJECTIVE_COEFFICIENT" value="0" units="dimensionless"/>
            <parameter id="UPPER_BOUND" value="3.16562632" units="mmol_per_gDW_per_hr"/>
            <parameter id="FLUX_VALUE" value="0" units="mmol_per_gDW_per_hr"/>
          </listOfParameters>
        </kineticLaw>
      </reaction>
      <reaction id="R_r_0227" name="ATPase, cytosolic" reversible="false">
        <notes>
          <html xmlns="http://www.w3.org/1999/xhtml">
            <p>GENE_ASSOCIATION: ((YCR024C-A AND YEL017C-A AND YGL008C) OR (YCR024C-A AND YEL017C-A AND YPL036W) OR YER005W)</p>
          </html>
        </notes>
        <listOfReactants>
          <speciesReference species="M_s_0434_None" stoichiometry="1"/>
          <speciesReference species="M_s_0803_None" stoichiometry="1"/>
        </listOfReactants>
        <listOfProducts>
          <speciesReference species="M_s_0394_None" stoichiometry="1"/>
          <speciesReference species="M_s_0796_None" stoichiometry="1"/>
          <speciesReference species="M_s_1322_None" stoichiometry="1"/>
        </listOfProducts>
        <kineticLaw>
          <math xmlns="http://www.w3.org/1998/Math/MathML">
            <ci> FLUX_VALUE </ci>
          </math>
          <listOfParameters>
            <parameter id="LOWER_BOUND" value="0" units="mmol_per_gDW_per_hr"/>
            <parameter id="OBJECTIVE_COEFFICIENT" value="0" units="dimensionless"/>
            <parameter id="UPPER_BOUND" value="1000" units="mmol_per_gDW_per_hr"/>
            <parameter id="FLUX_VALUE" value="0" units="mmol_per_gDW_per_hr"/>
          </listOfParameters>
        </kineticLaw>
      </reaction>
      <reaction id="R_r_0228" name="beta-1,4 mannosyltransferase" reversible="false">
        <notes>
          <html xmlns="http://www.w3.org/1999/xhtml">
            <p>GENE_ASSOCIATION: YBR110W</p>
          </html>
        </notes>
        <listOfReactants>
          <speciesReference species="M_s_1184_None" stoichiometry="1"/>
          <speciesReference species="M_s_0743_None" stoichiometry="1"/>
        </listOfReactants>
        <listOfProducts>
          <speciesReference species="M_s_0739_None" stoichiometry="1"/>
          <speciesReference species="M_s_0443_None" stoichiometry="1"/>
        </listOfProducts>
        <kineticLaw>
          <math xmlns="http://www.w3.org/1998/Math/MathML">
            <ci> FLUX_VALUE </ci>
          </math>
          <listOfParameters>
            <parameter id="LOWER_BOUND" value="0" units="mmol_per_gDW_per_hr"/>
            <parameter id="OBJECTIVE_COEFFICIENT" value="0" units="dimensionless"/>
            <parameter id="UPPER_BOUND" value="1000" units="mmol_per_gDW_per_hr"/>
            <parameter id="FLUX_VALUE" value="0" units="mmol_per_gDW_per_hr"/>
          </listOfParameters>
        </kineticLaw>
      </reaction>
      <reaction id="R_r_0229" name="biotin synthase" reversible="true">
        <notes>
          <html xmlns="http://www.w3.org/1999/xhtml">
            <p>GENE_ASSOCIATION: YGR286C</p>
          </html>
        </notes>
        <listOfReactants>
          <speciesReference species="M_s_1371_None" stoichiometry="1"/>
          <speciesReference species="M_s_0612_None" stoichiometry="1"/>
        </listOfReactants>
        <listOfProducts>
          <speciesReference species="M_s_0794_None" stoichiometry="2"/>
          <speciesReference species="M_s_0451_None" stoichiometry="1"/>
        </listOfProducts>
        <kineticLaw>
          <math xmlns="http://www.w3.org/1998/Math/MathML">
            <ci> FLUX_VALUE </ci>
          </math>
          <listOfParameters>
            <parameter id="LOWER_BOUND" value="-1000" units="mmol_per_gDW_per_hr"/>
            <parameter id="OBJECTIVE_COEFFICIENT" value="0" units="dimensionless"/>
            <parameter id="UPPER_BOUND" value="1000" units="mmol_per_gDW_per_hr"/>
            <parameter id="FLUX_VALUE" value="0" units="mmol_per_gDW_per_hr"/>
          </listOfParameters>
        </kineticLaw>
      </reaction>
      <reaction id="R_r_0230" name="biotin-[acetyl-CoA-carboxylase] ligase" reversible="false">
        <notes>
          <html xmlns="http://www.w3.org/1999/xhtml">
            <p>GENE_ASSOCIATION: YDL141W</p>
          </html>
        </notes>
        <listOfReactants>
          <speciesReference species="M_s_0794_None" stoichiometry="1"/>
          <speciesReference species="M_s_0451_None" stoichiometry="1"/>
          <speciesReference species="M_s_0434_None" stoichiometry="1"/>
        </listOfReactants>
        <listOfProducts>
          <speciesReference species="M_s_0453_None" stoichiometry="1"/>
          <speciesReference species="M_s_0633_None" stoichiometry="1"/>
        </listOfProducts>
        <kineticLaw>
          <math xmlns="http://www.w3.org/1998/Math/MathML">
            <ci> FLUX_VALUE </ci>
          </math>
          <listOfParameters>
            <parameter id="LOWER_BOUND" value="0" units="mmol_per_gDW_per_hr"/>
            <parameter id="OBJECTIVE_COEFFICIENT" value="0" units="dimensionless"/>
            <parameter id="UPPER_BOUND" value="0.573768327" units="mmol_per_gDW_per_hr"/>
            <parameter id="FLUX_VALUE" value="0" units="mmol_per_gDW_per_hr"/>
          </listOfParameters>
        </kineticLaw>
      </reaction>
      <reaction id="R_r_0231" name="C-14 sterol reductase" reversible="false">
        <notes>
          <html xmlns="http://www.w3.org/1999/xhtml">
            <p>GENE_ASSOCIATION: YNL280C</p>
          </html>
        </notes>
        <listOfReactants>
          <speciesReference species="M_s_0794_None" stoichiometry="1"/>
          <speciesReference species="M_s_1212_None" stoichiometry="1"/>
          <speciesReference species="M_s_0262_None" stoichiometry="1"/>
        </listOfReactants>
        <listOfProducts>
          <speciesReference species="M_s_0122_None" stoichiometry="1"/>
          <speciesReference species="M_s_1207_None" stoichiometry="1"/>
        </listOfProducts>
        <kineticLaw>
          <math xmlns="http://www.w3.org/1998/Math/MathML">
            <ci> FLUX_VALUE </ci>
          </math>
          <listOfParameters>
            <parameter id="LOWER_BOUND" value="0" units="mmol_per_gDW_per_hr"/>
            <parameter id="OBJECTIVE_COEFFICIENT" value="0" units="dimensionless"/>
            <parameter id="UPPER_BOUND" value="1000" units="mmol_per_gDW_per_hr"/>
            <parameter id="FLUX_VALUE" value="0" units="mmol_per_gDW_per_hr"/>
          </listOfParameters>
        </kineticLaw>
      </reaction>
      <reaction id="R_r_0233" name="C-22 sterol desaturase (NADP)" reversible="false">
        <notes>
          <html xmlns="http://www.w3.org/1999/xhtml">
            <p>GENE_ASSOCIATION: YMR015C</p>
          </html>
        </notes>
        <listOfReactants>
          <speciesReference species="M_s_1212_None" stoichiometry="1"/>
          <speciesReference species="M_s_0664_None" stoichiometry="1"/>
          <speciesReference species="M_s_0794_None" stoichiometry="1"/>
          <speciesReference species="M_s_1275_None" stoichiometry="1"/>
        </listOfReactants>
        <listOfProducts>
          <speciesReference species="M_s_0662_None" stoichiometry="1"/>
          <speciesReference species="M_s_0803_None" stoichiometry="2"/>
          <speciesReference species="M_s_1207_None" stoichiometry="1"/>
        </listOfProducts>
        <kineticLaw>
          <math xmlns="http://www.w3.org/1998/Math/MathML">
            <ci> FLUX_VALUE </ci>
          </math>
          <listOfParameters>
            <parameter id="LOWER_BOUND" value="0" units="mmol_per_gDW_per_hr"/>
            <parameter id="OBJECTIVE_COEFFICIENT" value="0" units="dimensionless"/>
            <parameter id="UPPER_BOUND" value="17.41672388" units="mmol_per_gDW_per_hr"/>
            <parameter id="FLUX_VALUE" value="0" units="mmol_per_gDW_per_hr"/>
          </listOfParameters>
        </kineticLaw>
      </reaction>
      <reaction id="R_r_0234" name="C-3 sterol dehydrogenase" reversible="false">
        <notes>
          <html xmlns="http://www.w3.org/1999/xhtml">
            <p>GENE_ASSOCIATION: YGL001C</p>
          </html>
        </notes>
        <listOfReactants>
          <speciesReference species="M_s_1207_None" stoichiometry="1"/>
          <speciesReference species="M_s_1578_None" stoichiometry="1"/>
        </listOfReactants>
        <listOfProducts>
          <speciesReference species="M_s_1579_None" stoichiometry="1"/>
          <speciesReference species="M_s_0456_None" stoichiometry="1"/>
          <speciesReference species="M_s_1212_None" stoichiometry="1"/>
          <speciesReference species="M_s_0794_None" stoichiometry="1"/>
        </listOfProducts>
        <kineticLaw>
          <math xmlns="http://www.w3.org/1998/Math/MathML">
            <ci> FLUX_VALUE </ci>
          </math>
          <listOfParameters>
            <parameter id="LOWER_BOUND" value="0" units="mmol_per_gDW_per_hr"/>
            <parameter id="OBJECTIVE_COEFFICIENT" value="0" units="dimensionless"/>
            <parameter id="UPPER_BOUND" value="3.319141962" units="mmol_per_gDW_per_hr"/>
            <parameter id="FLUX_VALUE" value="0" units="mmol_per_gDW_per_hr"/>
          </listOfParameters>
        </kineticLaw>
      </reaction>
      <reaction id="R_r_0235" name="C-3 sterol dehydrogenase (4-methylzymosterol)" reversible="false">
        <notes>
          <html xmlns="http://www.w3.org/1999/xhtml">
            <p>GENE_ASSOCIATION: YGL001C</p>
          </html>
        </notes>
        <listOfReactants>
          <speciesReference species="M_s_1198_None" stoichiometry="1"/>
          <speciesReference species="M_s_0297_None" stoichiometry="1"/>
        </listOfReactants>
        <listOfProducts>
          <speciesReference species="M_s_0456_None" stoichiometry="1"/>
          <speciesReference species="M_s_0794_None" stoichiometry="1"/>
          <speciesReference species="M_s_1203_None" stoichiometry="1"/>
          <speciesReference species="M_s_0209_None" stoichiometry="1"/>
        </listOfProducts>
        <kineticLaw>
          <math xmlns="http://www.w3.org/1998/Math/MathML">
            <ci> FLUX_VALUE </ci>
          </math>
          <listOfParameters>
            <parameter id="LOWER_BOUND" value="0" units="mmol_per_gDW_per_hr"/>
            <parameter id="OBJECTIVE_COEFFICIENT" value="0" units="dimensionless"/>
            <parameter id="UPPER_BOUND" value="3.319141962" units="mmol_per_gDW_per_hr"/>
            <parameter id="FLUX_VALUE" value="0" units="mmol_per_gDW_per_hr"/>
          </listOfParameters>
        </kineticLaw>
      </reaction>
      <reaction id="R_r_0236" name="C-3 sterol keto reductase (4-methylzymosterol)" reversible="false">
        <notes>
          <html xmlns="http://www.w3.org/1999/xhtml">
            <p>GENE_ASSOCIATION: YLR100W</p>
          </html>
        </notes>
        <listOfReactants>
          <speciesReference species="M_s_0794_None" stoichiometry="1"/>
          <speciesReference species="M_s_1212_None" stoichiometry="1"/>
          <speciesReference species="M_s_0209_None" stoichiometry="1"/>
        </listOfReactants>
        <listOfProducts>
          <speciesReference species="M_s_0296_None" stoichiometry="1"/>
          <speciesReference species="M_s_1207_None" stoichiometry="1"/>
        </listOfProducts>
        <kineticLaw>
          <math xmlns="http://www.w3.org/1998/Math/MathML">
            <ci> FLUX_VALUE </ci>
          </math>
          <listOfParameters>
            <parameter id="LOWER_BOUND" value="0" units="mmol_per_gDW_per_hr"/>
            <parameter id="OBJECTIVE_COEFFICIENT" value="0" units="dimensionless"/>
            <parameter id="UPPER_BOUND" value="0.014719399" units="mmol_per_gDW_per_hr"/>
            <parameter id="FLUX_VALUE" value="0" units="mmol_per_gDW_per_hr"/>
          </listOfParameters>
        </kineticLaw>
      </reaction>
      <reaction id="R_r_0237" name="C-3 sterol keto reductase (zymosterol)" reversible="false">
        <notes>
          <html xmlns="http://www.w3.org/1999/xhtml">
            <p>GENE_ASSOCIATION: YLR100W</p>
          </html>
        </notes>
        <listOfReactants>
          <speciesReference species="M_s_0794_None" stoichiometry="1"/>
          <speciesReference species="M_s_1579_None" stoichiometry="1"/>
          <speciesReference species="M_s_1212_None" stoichiometry="1"/>
        </listOfReactants>
        <listOfProducts>
          <speciesReference species="M_s_1207_None" stoichiometry="1"/>
          <speciesReference species="M_s_1569_None" stoichiometry="1"/>
        </listOfProducts>
        <kineticLaw>
          <math xmlns="http://www.w3.org/1998/Math/MathML">
            <ci> FLUX_VALUE </ci>
          </math>
          <listOfParameters>
            <parameter id="LOWER_BOUND" value="0" units="mmol_per_gDW_per_hr"/>
            <parameter id="OBJECTIVE_COEFFICIENT" value="0" units="dimensionless"/>
            <parameter id="UPPER_BOUND" value="0.014719399" units="mmol_per_gDW_per_hr"/>
            <parameter id="FLUX_VALUE" value="0" units="mmol_per_gDW_per_hr"/>
          </listOfParameters>
        </kineticLaw>
      </reaction>
      <reaction id="R_r_0238" name="C-4 methyl sterol oxidase" reversible="false">
        <notes>
          <html xmlns="http://www.w3.org/1999/xhtml">
            <p>GENE_ASSOCIATION: YGR060W</p>
          </html>
        </notes>
        <listOfReactants>
          <speciesReference species="M_s_1212_None" stoichiometry="1"/>
          <speciesReference species="M_s_1275_None" stoichiometry="1"/>
          <speciesReference species="M_s_0794_None" stoichiometry="1"/>
          <speciesReference species="M_s_0296_None" stoichiometry="1"/>
        </listOfReactants>
        <listOfProducts>
          <speciesReference species="M_s_1576_None" stoichiometry="1"/>
          <speciesReference species="M_s_0803_None" stoichiometry="1"/>
          <speciesReference species="M_s_1207_None" stoichiometry="1"/>
        </listOfProducts>
        <kineticLaw>
          <math xmlns="http://www.w3.org/1998/Math/MathML">
            <ci> FLUX_VALUE </ci>
          </math>
          <listOfParameters>
            <parameter id="LOWER_BOUND" value="0" units="mmol_per_gDW_per_hr"/>
            <parameter id="OBJECTIVE_COEFFICIENT" value="0" units="dimensionless"/>
            <parameter id="UPPER_BOUND" value="66.03614919" units="mmol_per_gDW_per_hr"/>
            <parameter id="FLUX_VALUE" value="0" units="mmol_per_gDW_per_hr"/>
          </listOfParameters>
        </kineticLaw>
      </reaction>
      <reaction id="R_r_0239" name="C-4 methyl sterol oxidase" reversible="false">
        <notes>
          <html xmlns="http://www.w3.org/1999/xhtml">
            <p>GENE_ASSOCIATION: YGR060W</p>
          </html>
        </notes>
        <listOfReactants>
          <speciesReference species="M_s_0794_None" stoichiometry="1"/>
          <speciesReference species="M_s_1212_None" stoichiometry="1"/>
          <speciesReference species="M_s_1576_None" stoichiometry="1"/>
          <speciesReference species="M_s_1275_None" stoichiometry="1"/>
        </listOfReactants>
        <listOfProducts>
          <speciesReference species="M_s_1577_None" stoichiometry="1"/>
          <speciesReference species="M_s_0803_None" stoichiometry="2"/>
          <speciesReference species="M_s_1207_None" stoichiometry="1"/>
        </listOfProducts>
        <kineticLaw>
          <math xmlns="http://www.w3.org/1998/Math/MathML">
            <ci> FLUX_VALUE </ci>
          </math>
          <listOfParameters>
            <parameter id="LOWER_BOUND" value="0" units="mmol_per_gDW_per_hr"/>
            <parameter id="OBJECTIVE_COEFFICIENT" value="0" units="dimensionless"/>
            <parameter id="UPPER_BOUND" value="66.03614919" units="mmol_per_gDW_per_hr"/>
            <parameter id="FLUX_VALUE" value="0" units="mmol_per_gDW_per_hr"/>
          </listOfParameters>
        </kineticLaw>
      </reaction>
      <reaction id="R_r_0240" name="C-4 methyl sterol oxidase" reversible="false">
        <notes>
          <html xmlns="http://www.w3.org/1999/xhtml">
            <p>GENE_ASSOCIATION: YGR060W</p>
          </html>
        </notes>
        <listOfReactants>
          <speciesReference species="M_s_1577_None" stoichiometry="1"/>
          <speciesReference species="M_s_1275_None" stoichiometry="1"/>
          <speciesReference species="M_s_1212_None" stoichiometry="1"/>
          <speciesReference species="M_s_0794_None" stoichiometry="1"/>
        </listOfReactants>
        <listOfProducts>
          <speciesReference species="M_s_0803_None" stoichiometry="1"/>
          <speciesReference species="M_s_1207_None" stoichiometry="1"/>
          <speciesReference species="M_s_1578_None" stoichiometry="1"/>
        </listOfProducts>
        <kineticLaw>
          <math xmlns="http://www.w3.org/1998/Math/MathML">
            <ci> FLUX_VALUE </ci>
          </math>
          <listOfParameters>
            <parameter id="LOWER_BOUND" value="0" units="mmol_per_gDW_per_hr"/>
            <parameter id="OBJECTIVE_COEFFICIENT" value="0" units="dimensionless"/>
            <parameter id="UPPER_BOUND" value="66.03614919" units="mmol_per_gDW_per_hr"/>
            <parameter id="FLUX_VALUE" value="0" units="mmol_per_gDW_per_hr"/>
          </listOfParameters>
        </kineticLaw>
      </reaction>
      <reaction id="R_r_0241" name="C-4 sterol methyl oxidase (4,4-dimethylzymosterol)" reversible="false">
        <notes>
          <html xmlns="http://www.w3.org/1999/xhtml">
            <p>GENE_ASSOCIATION: YGR060W</p>
          </html>
        </notes>
        <listOfReactants>
          <speciesReference species="M_s_1212_None" stoichiometry="3"/>
          <speciesReference species="M_s_1275_None" stoichiometry="3"/>
          <speciesReference species="M_s_0794_None" stoichiometry="3"/>
          <speciesReference species="M_s_0122_None" stoichiometry="1"/>
        </listOfReactants>
        <listOfProducts>
          <speciesReference species="M_s_0297_None" stoichiometry="1"/>
          <speciesReference species="M_s_1207_None" stoichiometry="3"/>
          <speciesReference species="M_s_0803_None" stoichiometry="4"/>
        </listOfProducts>
        <kineticLaw>
          <math xmlns="http://www.w3.org/1998/Math/MathML">
            <ci> FLUX_VALUE </ci>
          </math>
          <listOfParameters>
            <parameter id="LOWER_BOUND" value="0" units="mmol_per_gDW_per_hr"/>
            <parameter id="OBJECTIVE_COEFFICIENT" value="0" units="dimensionless"/>
            <parameter id="UPPER_BOUND" value="66.03614919" units="mmol_per_gDW_per_hr"/>
            <parameter id="FLUX_VALUE" value="0" units="mmol_per_gDW_per_hr"/>
          </listOfParameters>
        </kineticLaw>
      </reaction>
      <reaction id="R_r_0242" name="C-5 sterol desaturase" reversible="false">
        <notes>
          <html xmlns="http://www.w3.org/1999/xhtml">
            <p>GENE_ASSOCIATION: YLR056W</p>
          </html>
        </notes>
        <listOfReactants>
          <speciesReference species="M_s_1212_None" stoichiometry="1"/>
          <speciesReference species="M_s_1275_None" stoichiometry="1"/>
          <speciesReference species="M_s_0794_None" stoichiometry="1"/>
          <speciesReference species="M_s_0657_None" stoichiometry="1"/>
        </listOfReactants>
        <listOfProducts>
          <speciesReference species="M_s_0664_None" stoichiometry="1"/>
          <speciesReference species="M_s_1207_None" stoichiometry="1"/>
          <speciesReference species="M_s_0803_None" stoichiometry="2"/>
        </listOfProducts>
        <kineticLaw>
          <math xmlns="http://www.w3.org/1998/Math/MathML">
            <ci> FLUX_VALUE </ci>
          </math>
          <listOfParameters>
            <parameter id="LOWER_BOUND" value="0" units="mmol_per_gDW_per_hr"/>
            <parameter id="OBJECTIVE_COEFFICIENT" value="0" units="dimensionless"/>
            <parameter id="UPPER_BOUND" value="36.70823834" units="mmol_per_gDW_per_hr"/>
            <parameter id="FLUX_VALUE" value="0" units="mmol_per_gDW_per_hr"/>
          </listOfParameters>
        </kineticLaw>
      </reaction>
      <reaction id="R_r_0243" name="C-8 sterol isomerase" reversible="false">
        <notes>
          <html xmlns="http://www.w3.org/1999/xhtml">
            <p>GENE_ASSOCIATION: YMR202W</p>
          </html>
        </notes>
        <listOfReactants>
          <speciesReference species="M_s_0700_None" stoichiometry="1"/>
        </listOfReactants>
        <listOfProducts>
          <speciesReference species="M_s_0657_None" stoichiometry="1"/>
        </listOfProducts>
        <kineticLaw>
          <math xmlns="http://www.w3.org/1998/Math/MathML">
            <ci> FLUX_VALUE </ci>
          </math>
          <listOfParameters>
            <parameter id="LOWER_BOUND" value="0" units="mmol_per_gDW_per_hr"/>
            <parameter id="OBJECTIVE_COEFFICIENT" value="0" units="dimensionless"/>
            <parameter id="UPPER_BOUND" value="1000" units="mmol_per_gDW_per_hr"/>
            <parameter id="FLUX_VALUE" value="0" units="mmol_per_gDW_per_hr"/>
          </listOfParameters>
        </kineticLaw>
      </reaction>
      <reaction id="R_r_0244" name="C-s24 sterol reductase" reversible="false">
        <notes>
          <html xmlns="http://www.w3.org/1999/xhtml">
            <p>GENE_ASSOCIATION: YGL012W</p>
          </html>
        </notes>
        <listOfReactants>
          <speciesReference species="M_s_0663_None" stoichiometry="1"/>
          <speciesReference species="M_s_1213_None" stoichiometry="1"/>
          <speciesReference species="M_s_0795_None" stoichiometry="1"/>
        </listOfReactants>
        <listOfProducts>
          <speciesReference species="M_s_0667_None" stoichiometry="1"/>
          <speciesReference species="M_s_1208_None" stoichiometry="1"/>
        </listOfProducts>
        <kineticLaw>
[truncated: 3,719,178 more chars]
