# Supplementary material for: Population FBA predicts metabolic phenotypes in yeast
Source: PLoS Comput Biol. 2017 Sep 8;13(9):e1005728. doi: 10.1371/journal.pcbi.1005728 (PMC5626512; doi:10.1371/journal.pcbi.1005728)
Supplement: S3 File — JSON file for the metabolic model yeast 7.6 (y76Model.json) and corresponding metabolic map (y76Map.json) to be used with ESCHER (www.escher.github.io, [76]). This map contains glycolysis, TCA cycle, Oxidative phosphorylation, Uracil Biosynthesis and Glycine-Serine cycle. (ZIP) [file pcbi.1005728.s004.zip › EscherFiles/README.txt]

File list:

# Metabolic model to be used in Escher
-> y76Model.json


# Map of matabolic  pathways to be visualized in Escher
-> y76Map.json
