# Supplementary material for: Population FBA predicts metabolic phenotypes in yeast
Source: PLoS Comput Biol. 2017 Sep 8;13(9):e1005728. doi: 10.1371/journal.pcbi.1005728 (PMC5626512; doi:10.1371/journal.pcbi.1005728)
Supplement: S3 File — JSON file for the metabolic model yeast 7.6 (y76Model.json) and corresponding metabolic map (y76Map.json) to be used with ESCHER (www.escher.github.io, [76]). This map contains glycolysis, TCA cycle, Oxidative phosphorylation, Uracil Biosynthesis and Glycine-Serine cycle. (ZIP) [file pcbi.1005728.s004.zip › EscherFiles/y76Map.json]

[{"map_name":"new_map","map_id":"HARzwmLtLGR7","map_description":"\nLast Modified Thu Mar 10 2016 19:07:32 GMT-0600 (CST)","homepage":"https://escher.github.io","schema":"https://escher.github.io/escher/jsonschema/1-0-0#"},{"reactions":{"1":{"name":"D-glucose exchange","bigg_id":"r_1714","reversibility":true,"label_x":1363.9247949977316,"label_y":-618.7232843741583,"gene_reaction_rule":"","genes":[],"metabolites":[{"bigg_id":"s_0565","coefficient":-1}],"segments":{"3":{"from_node_id":"5","to_node_id":"6","b1":null,"b2":null},"4":{"from_node_id":"7","to_node_id":"6","b1":null,"b2":null},"5":{"from_node_id":"5","to_node_id":"4","b1":{"x":1333.7240091542583,"y":-576.7236720194005},"b2":{"x":1333.076191923077,"y":-576.5450475229734}}}},"2":{"name":"glucose transport","bigg_id":"r_1166","reversibility":false,"label_x":1561.5287024237832,"label_y":-498.72690965497793,"gene_reaction_rule":"(YDL245C OR YDL247W OR YDR342C OR YDR343C OR YDR345C OR YDR536W OR YEL069C OR YFL011W OR YHR092C OR YHR094C OR YHR096C OR YJL214W OR YJL219W OR YJR158W OR YJR160C OR YLR081W OR YMR011W OR YNR072W OR YOL156W)","genes":[{"name":"YDL245C","bigg_id":"YDL245C"},{"name":"YDL247W","bigg_id":"YDL247W"},{"name":"YDR342C","bigg_id":"YDR342C"},{"name":"YDR343C","bigg_id":"YDR343C"},{"name":"YDR345C","bigg_id":"YDR345C"},{"name":"YDR536W","bigg_id":"YDR536W"},{"name":"YEL069C","bigg_id":"YEL069C"},{"name":"YFL011W","bigg_id":"YFL011W"},{"name":"YHR092C","bigg_id":"YHR092C"},{"name":"YHR094C","bigg_id":"YHR094C"},{"name":"YHR096C","bigg_id":"YHR096C"},{"name":"YJL214W","bigg_id":"YJL214W"},{"name":"YJL219W","bigg_id":"YJL219W"},{"name":"YJR158W","bigg_id":"YJR158W"},{"name":"YJR160C","bigg_id":"YJR160C"},{"name":"YLR081W","bigg_id":"YLR081W"},{"name":"YMR011W","bigg_id":"YMR011W"},{"name":"YNR072W","bigg_id":"YNR072W"},{"name":"YOL156W","bigg_id":"YOL156W"}],"metabolites":[{"bigg_id":"s_0563","coefficient":1},{"bigg_id":"s_0565","coefficient":-1}],"segments":{"6":{"from_node_id":"8","to_node_id":"9","b1":null,"b2":null},"7":{"from_node_id":"10","to_node_id":"9","b1":null,"b2":null},"8":{"from_node_id":"10","to_node_id":"11","b1":{"x":1334.4984670504864,"y":-370.50829793111404},"b2":{"x":1334.5343890285394,"y":-364.76050937683476}},"9":{"from_node_id":"8","to_node_id":"4","b1":{"x":1334.41635967208,"y":-474.5082655194667},"b2":{"x":1334.3804376940273,"y":-471.5602532924961}}}},"3":{"name":"hexokinase (D-glucose:ATP)","bigg_id":"r_0534","reversibility":false,"label_x":1364.6942615682249,"label_y":-152.26057248605184,"gene_reaction_rule":"(YCL040W OR YFR053C OR YGL253W)","genes":[{"name":"YCL040W","bigg_id":"YCL040W"},{"name":"YFR053C","bigg_id":"YFR053C"},{"name":"YGL253W","bigg_id":"YGL253W"}],"metabolites":[{"bigg_id":"s_0563","coefficient":-1},{"bigg_id":"s_0394","coefficient":1},{"bigg_id":"s_0568","coefficient":1},{"bigg_id":"s_0794","coefficient":1},{"bigg_id":"s_0434","coefficient":-1}],"segments":{"10":{"from_node_id":"12","to_node_id":"13","b1":null,"b2":null},"11":{"from_node_id":"14","to_node_id":"13","b1":null,"b2":null},"12":{"from_node_id":"12","to_node_id":"11","b1":{"x":1334.6532078790217,"y":-214.26055628022817},"b2":{"x":1334.617285900969,"y":-259.7605421001325}},"13":{"from_node_id":"14","to_node_id":"15","b1":{"x":1334.7384732335206,"y":-106.26058993847732},"b2":{"x":1313.7534801646198,"y":-87.24401648535002}},"14":{"from_node_id":"14","to_node_id":"16","b1":{"x":1334.735315257428,"y":-110.26058869187545},"b2":{"x":1334.7712372354808,"y":-56.85056869228367}},"15":{"from_node_id":"14","to_node_id":"17","b1":{"x":1334.7384732335206,"y":-106.26058993847732},"b2":{"x":1355.7534670753007,"y":-87.27717523432182}},"16":{"from_node_id":"12","to_node_id":"18","b1":{"x":1334.6500499029291,"y":-218.26055503362636},"b2":{"x":1355.63504297183,"y":-237.27712848675367}}}},"4":{"name":"glucose-6-phosphate isomerase","bigg_id":"r_0467","reversibility":true,"label_x":1364.9311097751665,"label_y":99.40608206568675,"gene_reaction_rule":"YBR196C","genes":[{"name":"YBR196C","bigg_id":"YBR196C"}],"metabolites":[{"bigg_id":"s_0568","coefficient":-1},{"bigg_id":"s_0557","coefficient":1}],"segments":{"17":{"from_node_id":"19","to_node_id":"20","b1":null,"b2":null},"18":{"from_node_id":"21","to_node_id":"20","b1":null,"b2":null},"19":{"from_node_id":"19","to_node_id":"16","b1":{"x":1334.8900560859634,"y":37.40609827151047},"b2":{"x":1334.8541341079106,"y":48.14939858441858}},"20":{"from_node_id":"21","to_node_id":"22","b1":{"x":1334.9721634643697,"y":141.40606585986313},"b2":{"x":1335.0080854424225,"y":135.23948673836117}}}},"7":{"name":"fructose-bisphosphatase","bigg_id":"r_0449","reversibility":false,"label_x":1448.349781712577,"label_y":345.0561350549252,"gene_reaction_rule":"YLR377C","genes":[{"name":"YLR377C","bigg_id":"YLR377C"}],"metabolites":[{"bigg_id":"s_1322","coefficient":1},{"bigg_id":"s_0803","coefficient":-1},{"bigg_id":"s_0557","coefficient":1},{"bigg_id":"s_0555","coefficient":-1}],"segments":{"34":{"from_node_id":"36","to_node_id":"37","b1":null,"b2":null},"35":{"from_node_id":"38","to_node_id":"37","b1":null,"b2":null},"36":{"from_node_id":"38","to_node_id":"39","b1":{"x":1418.305570047281,"y":279.0561525073507},"b2":{"x":1439.2905631161818,"y":260.0395790542234}},"37":{"from_node_id":"36","to_node_id":"40","b1":{"x":1418.3939933778727,"y":391.0561176024996},"b2":{"x":1439.4089872196528,"y":410.03953230665525}},"38":{"from_node_id":"38","to_node_id":"22","b1":{"x":1418.3087280233735,"y":283.05615126074883},"b2":{"x":1403.514749404696,"y":212.06496976213361}},"39":{"from_node_id":"36","to_node_id":"41","b1":{"x":1418.3908354017801,"y":387.0561188491015},"b2":{"x":1410.3768916571767,"y":433.89774895611527}}}},"13":{"name":"fructose-bisphosphate aldolase","bigg_id":"r_0450","reversibility":true,"label_x":1365.286382085579,"label_y":594.5002106218101,"gene_reaction_rule":"YKL060C","genes":[{"name":"YKL060C","bigg_id":"YKL060C"}],"metabolites":[{"bigg_id":"s_0629","coefficient":1},{"bigg_id":"s_0764","coefficient":1},{"bigg_id":"s_0555","coefficient":-1}],"segments":{"66":{"from_node_id":"68","to_node_id":"69","b1":null,"b2":null},"67":{"from_node_id":"70","to_node_id":"69","b1":null,"b2":null},"68":{"from_node_id":"70","to_node_id":"71","b1":{"x":1335.286382085579,"y":636.5002106218101},"b2":{"x":1200.3454769335685,"y":694.2337983608877}},"69":{"from_node_id":"70","to_node_id":"72","b1":{"x":1335.286382085579,"y":640.5002106218101},"b2":{"x":1528.367540963403,"y":695.7614185559502}},"70":{"from_node_id":"68","to_node_id":"41","b1":{"x":1335.286382085579,"y":532.5002106218101},"b2":{"x":1335.286382085579,"y":540.2393768815757}}}},"14":{"name":"triose-phosphate isomerase","bigg_id":"r_1054","reversibility":true,"label_x":1004.0406545465164,"label_y":860.1116608171226,"gene_reaction_rule":"YDR050C","genes":[{"name":"YDR050C","bigg_id":"YDR050C"}],"metabolites":[{"bigg_id":"s_0629","coefficient":-1},{"bigg_id":"s_0764","coefficient":1}],"segments":{"71":{"from_node_id":"73","to_node_id":"74","b1":null,"b2":null},"72":{"from_node_id":"75","to_node_id":"74","b1":null,"b2":null},"73":{"from_node_id":"73","to_node_id":"71","b1":{"x":1285.080083257454,"y":806.1687286882163},"b2":{"x":1232.611333257454,"y":742.6778839616538}},"74":{"from_node_id":"75","to_node_id":"72","b1":{"x":1389.080083257454,"y":806.1687286882163},"b2":{"x":1492.135991460579,"y":733.0612457780601}}}},"15":{"name":"glyceraldehyde-3-phosphate dehydrogenase","bigg_id":"r_0486","reversibility":true,"label_x":1575.076177007454,"label_y":891.9114044694663,"gene_reaction_rule":"(YGR192C OR YJL052W OR YJR009C)","genes":[{"name":"YGR192C","bigg_id":"YGR192C"},{"name":"YJL052W","bigg_id":"YJL052W"},{"name":"YJR009C","bigg_id":"YJR009C"}],"metabolites":[{"bigg_id":"s_1322","coefficient":-1},{"bigg_id":"s_0794","coefficient":1},{"bigg_id":"s_0075","coefficient":1},{"bigg_id":"s_1198","coefficient":-1},{"bigg_id":"s_1203","coefficient":1},{"bigg_id":"s_0764","coefficient":-1}],"segments":{"75":{"from_node_id":"77","to_node_id":"78","b1":null,"b2":null},"76":{"from_node_id":"79","to_node_id":"78","b1":null,"b2":null},"77":{"from_node_id":"77","to_node_id":"80","b1":{"x":1545.076177007454,"y":825.9114044694663},"b2":{"x":1566.076177007454,"y":806.9114044694663}},"78":{"from_node_id":"79","to_node_id":"81","b1":{"x":1545.076177007454,"y":937.9114044694663},"b2":{"x":1524.076177007454,"y":956.9114044694663}},"79":{"from_node_id":"79","to_node_id":"82","b1":{"x":1545.076177007454,"y":933.9114044694663},"b2":{"x":1545.076177007454,"y":979.4114044694663}},"80":{"from_node_id":"77","to_node_id":"83","b1":{"x":1545.076177007454,"y":825.9114044694663},"b2":{"x":1581.613602878534,"y":834.1738577395889}},"81":{"from_node_id":"79","to_node_id":"84","b1":{"x":1545.076177007454,"y":937.9114044694663},"b2":{"x":1566.076177007454,"y":956.9114044694663}},"82":{"from_node_id":"77","to_node_id":"72","b1":{"x":1545.076177007454,"y":829.9114044694663},"b2":{"x":1545.076177007454,"y":784.4114044694663}}}},"16":{"name":"phosphoglycerate kinase","bigg_id":"r_0892","reversibility":true,"label_x":1575.076177007454,"label_y":1178.3980988054038,"gene_reaction_rule":"YCR012W","genes":[{"name":"YCR012W","bigg_id":"YCR012W"}],"metabolites":[{"bigg_id":"s_0394","coefficient":-1},{"bigg_id":"s_0260","coefficient":1},{"bigg_id":"s_0075","coefficient":-1},{"bigg_id":"s_0434","coefficient":1}],"segments":{"83":{"from_node_id":"85","to_node_id":"86","b1":null,"b2":null},"84":{"from_node_id":"87","to_node_id":"86","b1":null,"b2":null},"85":{"from_node_id":"85","to_node_id":"88","b1":{"x":1545.076177007454,"y":1112.3980988054038},"b2":{"x":1566.076177007454,"y":1106.9114044694663}},"86":{"from_node_id":"87","to_node_id":"89","b1":{"x":1545.076177007454,"y":1220.3980988054038},"b2":{"x":1545.076177007454,"y":1254.3152130632163}},"87":{"from_node_id":"85","to_node_id":"82","b1":{"x":1545.076177007454,"y":1116.3980988054038},"b2":{"x":1545.076177007454,"y":1084.4114044694663}},"88":{"from_node_id":"87","to_node_id":"90","b1":{"x":1545.076177007454,"y":1224.3980988054038},"b2":{"x":1566.076177007454,"y":1231.8152130632163}}}},"17":{"name":"phosphoglycerate mutase","bigg_id":"r_0893","reversibility":true,"label_x":1575.076177007454,"label_y":1410.8312042741538,"gene_reaction_rule":"YKL152C","genes":[{"name":"YKL152C","bigg_id":"YKL152C"}],"metabolites":[{"bigg_id":"s_0260","coefficient":-1},{"bigg_id":"s_0188","coefficient":1}],"segments":{"89":{"from_node_id":"91","to_node_id":"92","b1":null,"b2":null},"90":{"from_node_id":"93","to_node_id":"92","b1":null,"b2":null},"91":{"from_node_id":"91","to_node_id":"89","b1":{"x":1545.076177007454,"y":1348.8312042741538},"b2":{"x":1545.076177007454,"y":1359.3152130632163}},"92":{"from_node_id":"93","to_node_id":"94","b1":{"x":1545.076177007454,"y":1452.8312042741538},"b2":{"x":1545.076177007454,"y":1450.0691193132163}}}},"18":{"name":"enolase","bigg_id":"r_0366","reversibility":true,"label_x":1575.076177007454,"label_y":1616.2375763444663,"gene_reaction_rule":"(YGR254W OR YHR174W)","genes":[{"name":"YGR254W","bigg_id":"YGR254W"},{"name":"YHR174W","bigg_id":"YHR174W"}],"metabolites":[{"bigg_id":"s_0188","coefficient":-1},{"bigg_id":"s_0803","coefficient":1},{"bigg_id":"s_1360","coefficient":1}],"segments":{"93":{"from_node_id":"95","to_node_id":"96","b1":null,"b2":null},"94":{"from_node_id":"97","to_node_id":"96","b1":null,"b2":null},"95":{"from_node_id":"95","to_node_id":"94","b1":{"x":1545.076177007454,"y":1554.2375763444663},"b2":{"x":1545.076177007454,"y":1555.0691193132163}},"96":{"from_node_id":"97","to_node_id":"98","b1":{"x":1545.076177007454,"y":1662.2375763444663},"b2":{"x":1566.076177007454,"y":1671.5852325944663}},"97":{"from_node_id":"97","to_node_id":"99","b1":{"x":1545.076177007454,"y":1658.2375763444663},"b2":{"x":1545.076177007454,"y":1694.0852325944663}}}},"19":{"name":"pyruvate kinase","bigg_id":"r_0962","reversibility":false,"label_x":1213.8043874566727,"label_y":1893.5898712663413,"gene_reaction_rule":"(YAL038W OR YOR347C)","genes":[{"name":"YAL038W","bigg_id":"YAL038W"},{"name":"YOR347C","bigg_id":"YOR347C"}],"metabolites":[{"bigg_id":"s_0394","coefficient":-1},{"bigg_id":"s_1399","coefficient":1},{"bigg_id":"s_0794","coefficient":-1},{"bigg_id":"s_0434","coefficient":1},{"bigg_id":"s_1360","coefficient":-1}],"segments":{"98":{"from_node_id":"100","to_node_id":"101","b1":null,"b2":null},"99":{"from_node_id":"102","to_node_id":"101","b1":null,"b2":null},"100":{"from_node_id":"100","to_node_id":"103","b1":{"x":1545.076177007454,"y":1840.5852325944663},"b2":{"x":1566.076177007454,"y":1821.5852325944663}},"101":{"from_node_id":"102","to_node_id":"104","b1":{"x":1545.076177007454,"y":1948.585232594466},"b2":{"x":1542.832280523079,"y":2000.816922047591}},"102":{"from_node_id":"100","to_node_id":"105","b1":{"x":1545.076177007454,"y":1840.5852325944663},"b2":{"x":1519.4591726129227,"y":1823.8938263444663}},"103":{"from_node_id":"102","to_node_id":"106","b1":{"x":1545.076177007454,"y":1952.585232594466},"b2":{"x":1516.7334604439945,"y":1949.5289897020712}},"104":{"from_node_id":"100","to_node_id":"99","b1":{"x":1545.076177007454,"y":1844.5852325944663},"b2":{"x":1545.076177007454,"y":1799.0852325944663}}}},"20":{"name":"pyruvate transport","bigg_id":"r_2034","reversibility":false,"label_x":1577.320073491829,"label_y":2208.829129078841,"gene_reaction_rule":"((YGL080W AND YGR243W) OR (YGL080W AND YHR162W))","genes":[{"name":"YGL080W","bigg_id":"YGL080W"},{"name":"YGR243W","bigg_id":"YGR243W"},{"name":"YHR162W","bigg_id":"YHR162W"}],"metabolites":[{"bigg_id":"s_0799","coefficient":1},{"bigg_id":"s_1399","coefficient":-1},{"bigg_id":"s_0794","coefficient":-1},{"bigg_id":"s_1401","coefficient":1}],"segments":{"105":{"from_node_id":"107","to_node_id":"108","b1":null,"b2":null},"106":{"from_node_id":"109","to_node_id":"108","b1":null,"b2":null},"107":{"from_node_id":"109","to_node_id":"110","b1":{"x":1545.076177007454,"y":2252.585232594466},"b2":{"x":1566.076177007454,"y":2271.585232594466}},"108":{"from_node_id":"107","to_node_id":"104","b1":{"x":1545.076177007454,"y":2144.585232594466},"b2":{"x":1542.832280523079,"y":2105.816922047591}},"109":{"from_node_id":"107","to_node_id":"111","b1":{"x":1545.076177007454,"y":2140.585232594466},"b2":{"x":1507.735112554329,"y":2137.2923859147786}},"110":{"from_node_id":"109","to_node_id":"112","b1":{"x":1545.076177007454,"y":2248.585232594466},"b2":{"x":1545.076177007454,"y":2294.085232594466}}}},"21":{"name":"pyruvate dehydrogenase","bigg_id":"r_0961","reversibility":false,"label_x":1575.076177007454,"label_y":2506.585232594466,"gene_reaction_rule":"(YBR221C AND YER178W AND YFL018C AND YGR193C AND YNL071W)","genes":[{"name":"YBR221C","bigg_id":"YBR221C"},{"name":"YER178W","bigg_id":"YER178W"},{"name":"YFL018C","bigg_id":"YFL018C"},{"name":"YGR193C","bigg_id":"YGR193C"},{"name":"YNL071W","bigg_id":"YNL071W"}],"metabolites":[{"bigg_id":"s_1401","coefficient":-1},{"bigg_id":"s_0376","coefficient":1},{"bigg_id":"s_0532","coefficient":-1},{"bigg_id":"s_1205","coefficient":1},{"bigg_id":"s_1200","coefficient":-1},{"bigg_id":"s_0460","coefficient":1}],"segments":{"111":{"from_node_id":"113","to_node_id":"114","b1":null,"b2":null},"112":{"from_node_id":"115","to_node_id":"114","b1":null,"b2":null},"113":{"from_node_id":"113","to_node_id":"112","b1":{"x":1545.076177007454,"y":2444.585232594466},"b2":{"x":1545.076177007454,"y":2399.085232594466}},"114":{"from_node_id":"115","to_node_id":"116","b1":{"x":1545.076177007454,"y":2548.585232594466},"b2":{"x":1545.076177007454,"y":2594.085232594466}},"115":{"from_node_id":"113","to_node_id":"117","b1":{"x":1545.076177007454,"y":2440.585232594466},"b2":{"x":1566.076177007454,"y":2421.585232594466}},"116":{"from_node_id":"115","to_node_id":"118","b1":{"x":1545.076177007454,"y":2552.585232594466},"b2":{"x":1566.076177007454,"y":2571.585232594466}},"117":{"from_node_id":"113","to_node_id":"119","b1":{"x":1545.076177007454,"y":2440.585232594466},"b2":{"x":1524.076177007454,"y":2421.585232594466}},"118":{"from_node_id":"115","to_node_id":"120","b1":{"x":1545.076177007454,"y":2552.585232594466},"b2":{"x":1524.076177007454,"y":2571.585232594466}}}},"22":{"name":"citrate synthase","bigg_id":"r_0300","reversibility":false,"label_x":1655.5373801263688,"label_y":2763.53957802893,"gene_reaction_rule":"(YNR001C OR YPR001W)","genes":[{"name":"YNR001C","bigg_id":"YNR001C"},{"name":"YPR001W","bigg_id":"YPR001W"}],"metabolites":[{"bigg_id":"s_0799","coefficient":1},{"bigg_id":"s_1273","coefficient":-1},{"bigg_id":"s_0376","coefficient":-1},{"bigg_id":"s_0532","coefficient":1},{"bigg_id":"s_0807","coefficient":-1},{"bigg_id":"s_0524","coefficient":1}],"segments":{"119":{"from_node_id":"121","to_node_id":"122","b1":null,"b2":null},"120":{"from_node_id":"123","to_node_id":"122","b1":null,"b2":null},"121":{"from_node_id":"123","to_node_id":"124","b1":{"x":1796.846052852575,"y":2856.3554812652337},"b2":{"x":1820.9893513090833,"y":2819.926005709044}},"122":{"from_node_id":"121","to_node_id":"125","b1":{"x":1607.598141527808,"y":2778.970032577653},"b2":{"x":1463.608215037131,"y":2840.8954438322876}},"123":{"from_node_id":"121","to_node_id":"116","b1":{"x":1611.369645184839,"y":2780.3026090914063},"b2":{"x":1545.076177007454,"y":2699.085232594466}},"124":{"from_node_id":"123","to_node_id":"126","b1":{"x":1796.846052852575,"y":2856.3554812652337},"b2":{"x":1829.0157510157405,"y":2854.846495406285}},"125":{"from_node_id":"121","to_node_id":"127","b1":{"x":1607.598141527808,"y":2778.970032577653},"b2":{"x":1520.0653127496414,"y":2728.270047047591}},"126":{"from_node_id":"123","to_node_id":"128","b1":{"x":1793.0745491955447,"y":2855.0229047514786},"b2":{"x":1816.4208582064305,"y":2869.4106983043575}}}},"23":{"name":"citrate to cis-aconitate(3-)","bigg_id":"r_0302","reversibility":true,"label_x":1789.0230894146505,"label_y":3002.0856330095185,"gene_reaction_rule":"YLR304C","genes":[{"name":"YLR304C","bigg_id":"YLR304C"}],"metabolites":[{"bigg_id":"s_0517","coefficient":1},{"bigg_id":"s_0524","coefficient":-1},{"bigg_id":"s_0807","coefficient":1}],"segments":{"127":{"from_node_id":"129","to_node_id":"130","b1":null,"b2":null},"128":{"from_node_id":"131","to_node_id":"130","b1":null,"b2":null},"129":{"from_node_id":"131","to_node_id":"132","b1":{"x":2014.408646895015,"y":3048.7334210105064},"b2":{"x":2028.451765861845,"y":3078.52327932703}},"130":{"from_node_id":"129","to_node_id":"128","b1":{"x":1918.2056471686587,"y":2953.7593782116564},"b2":{"x":1908.5251958376762,"y":2953.6100888602573}},"131":{"from_node_id":"131","to_node_id":"133","b1":{"x":2019.3242445407395,"y":3049.4746758867836},"b2":{"x":2025.9566956216522,"y":3031.3770889860484}}}},"24":{"name":"cis-aconitate(3-) to isocitrate","bigg_id":"r_0280","reversibility":true,"label_x":2171.730052286149,"label_y":3246.091442628516,"gene_reaction_rule":"YLR304C","genes":[{"name":"YLR304C","bigg_id":"YLR304C"}],"metabolites":[{"bigg_id":"s_0517","coefficient":-1},{"bigg_id":"s_0941","coefficient":1},{"bigg_id":"s_0807","coefficient":-1}],"segments":{"132":{"from_node_id":"134","to_node_id":"135","b1":null,"b2":null},"133":{"from_node_id":"136","to_node_id":"135","b1":null,"b2":null},"134":{"from_node_id":"134","to_node_id":"132","b1":{"x":2097.6665430980624,"y":3171.3368041142357},"b2":{"x":2081.6638159337763,"y":3152.6395609835467}},"135":{"from_node_id":"136","to_node_id":"137","b1":{"x":2132.6954323454893,"y":3300.6016509415063},"b2":{"x":2133.9972898612805,"y":3310.9908308331633}},"136":{"from_node_id":"134","to_node_id":"138","b1":{"x":2096.734796673136,"y":3167.446836428041},"b2":{"x":2109.8208911824577,"y":3146.0095463311463}}}},"25":{"name":"isocitrate dehydrogenase (NAD+)","bigg_id":"r_0658","reversibility":false,"label_x":2205.35728103237,"label_y":3501.4616938499657,"gene_reaction_rule":"(YNL037C AND YOR136W)","genes":[{"name":"YNL037C","bigg_id":"YNL037C"},{"name":"YOR136W","bigg_id":"YOR136W"}],"metabolites":[{"bigg_id":"s_1205","coefficient":1},{"bigg_id":"s_0182","coefficient":1},{"bigg_id":"s_0941","coefficient":-1},{"bigg_id":"s_1200","coefficient":-1},{"bigg_id":"s_0460","coefficient":1}],"segments":{"137":{"from_node_id":"139","to_node_id":"140","b1":null,"b2":null},"138":{"from_node_id":"141","to_node_id":"140","b1":null,"b2":null},"139":{"from_node_id":"141","to_node_id":"142","b1":{"x":2147.2934912579926,"y":3573.4211480336453},"b2":{"x":2173.8324423121567,"y":3573.127118659472}},"140":{"from_node_id":"141","to_node_id":"143","b1":{"x":2147.225372411878,"y":3569.4217280978623},"b2":{"x":2137.351291975035,"y":3608.70739086585}},"141":{"from_node_id":"139","to_node_id":"137","b1":{"x":2154.019709665686,"y":3433.7521936690564},"b2":{"x":2157.533418559312,"y":3413.3188280619834}},"142":{"from_node_id":"139","to_node_id":"144","b1":{"x":2153.9515908195713,"y":3429.752773733265},"b2":{"x":2205.284383666207,"y":3399.7133282368013}},"143":{"from_node_id":"141","to_node_id":"145","b1":{"x":2147.2934912579926,"y":3573.4211480336453},"b2":{"x":2197.0655487633717,"y":3661.0243360230747}}}},"32":{"name":"oxoglutarate dehydrogenase (lipoamide)","bigg_id":"r_0832","reversibility":false,"label_x":2062.944069170192,"label_y":3853.732795137762,"gene_reaction_rule":"(YDR148C AND YFL018C AND YIL125W)","genes":[{"name":"YDR148C","bigg_id":"YDR148C"},{"name":"YFL018C","bigg_id":"YFL018C"},{"name":"YIL125W","bigg_id":"YIL125W"}],"metabolites":[{"bigg_id":"s_0799","coefficient":-1},{"bigg_id":"s_0182","coefficient":-1},{"bigg_id":"s_1411","coefficient":1},{"bigg_id":"s_0460","coefficient":1},{"bigg_id":"s_1097","coefficient":-1}],"segments":{"184":{"from_node_id":"186","to_node_id":"187","b1":null,"b2":null},"185":{"from_node_id":"188","to_node_id":"187","b1":null,"b2":null},"186":{"from_node_id":"186","to_node_id":"189","b1":{"x":2084.7799134691622,"y":3750.068731679337},"b2":{"x":2134.6016704507497,"y":3736.1619665631156}},"187":{"from_node_id":"186","to_node_id":"143","b1":{"x":2081.7131476654413,"y":3752.636794666324},"b2":{"x":2115.3980576106537,"y":3717.6826474368804}},"188":{"from_node_id":"188","to_node_id":"190","b1":{"x":1980.935977003067,"y":3843.3075553748313},"b2":{"x":1902.1134056341762,"y":3867.2280120861697}},"189":{"from_node_id":"188","to_node_id":"191","b1":{"x":1987.869211199346,"y":3849.2088703149407},"b2":{"x":1977.7227578994562,"y":3852.4785469543026}},"190":{"from_node_id":"186","to_node_id":"192","b1":{"x":2084.7799134691622,"y":3750.068731679337},"b2":{"x":2130.5132925679573,"y":3784.007220513386}}}},"33":{"name":"oxoglutarate dehydrogenase (dihydrolipoamide S-succinyltransferase)","bigg_id":"r_0831","reversibility":false,"label_x":1350.4282665697124,"label_y":4135.526123946613,"gene_reaction_rule":"(YDR148C AND YFL018C AND YIL125W)","genes":[{"name":"YDR148C","bigg_id":"YDR148C"},{"name":"YFL018C","bigg_id":"YFL018C"},{"name":"YIL125W","bigg_id":"YIL125W"}],"metabolites":[{"bigg_id":"s_1464","coefficient":1},{"bigg_id":"s_0532","coefficient":-1},{"bigg_id":"s_1411","coefficient":-1},{"bigg_id":"s_0627","coefficient":1}],"segments":{"191":{"from_node_id":"193","to_node_id":"194","b1":null,"b2":null},"192":{"from_node_id":"195","to_node_id":"194","b1":null,"b2":null},"193":{"from_node_id":"195","to_node_id":"196","b1":{"x":1552.1769237962749,"y":3932.680420821612},"b2":{"x":1431.9402768701002,"y":3888.591638989812}},"194":{"from_node_id":"193","to_node_id":"197","b1":{"x":1716.5393505540874,"y":3941.487061446612},"b2":{"x":1734.9114208665874,"y":3946.176514571612}},"195":{"from_node_id":"193","to_node_id":"190","b1":{"x":1712.5393505540874,"y":3941.487061446612},"b2":{"x":1809.3621044603374,"y":3900.933838790362}},"196":{"from_node_id":"195","to_node_id":"198","b1":{"x":1548.1769237962749,"y":3934.346924727862},"b2":{"x":1525.365927631292,"y":3965.595788816486}}}},"34":{"name":"succinate-CoA ligase (ADP-forming)","bigg_id":"r_1022","reversibility":false,"label_x":671.2940092754791,"label_y":3851.895237832235,"gene_reaction_rule":"(YGR244C AND YOR142W)","genes":[{"name":"YGR244C","bigg_id":"YGR244C"},{"name":"YOR142W","bigg_id":"YOR142W"}],"metabolites":[{"bigg_id":"s_0397","coefficient":-1},{"bigg_id":"s_1326","coefficient":-1},{"bigg_id":"s_0532","coefficient":1},{"bigg_id":"s_1464","coefficient":-1},{"bigg_id":"s_1460","coefficient":1},{"bigg_id":"s_0437","coefficient":1}],"segments":{"197":{"from_node_id":"199","to_node_id":"200","b1":null,"b2":null},"198":{"from_node_id":"201","to_node_id":"200","b1":null,"b2":null},"199":{"from_node_id":"199","to_node_id":"202","b1":{"x":1269.3829163662544,"y":3846.7808817785617},"b2":{"x":1266.2679622522774,"y":3899.940715371497}},"200":{"from_node_id":"199","to_node_id":"203","b1":{"x":1269.3829163662544,"y":3846.7808817785617},"b2":{"x":1291.9515655891087,"y":3939.1617935817562}},"201":{"from_node_id":"201","to_node_id":"204","b1":{"x":1172.7709591182984,"y":3790.1228751359126},"b2":{"x":1109.2611329495735,"y":3795.558296757183}},"202":{"from_node_id":"199","to_node_id":"196","b1":{"x":1265.9324893216867,"y":3844.7573815413266},"b2":{"x":1330.8383754099495,"y":3860.2472299971623}},"203":{"from_node_id":"201","to_node_id":"205","b1":{"x":1176.2213861628684,"y":3792.146375373149},"b2":{"x":1116.106026524592,"y":3712.2993322876155}},"204":{"from_node_id":"201","to_node_id":"206","b1":{"x":1172.7709591182984,"y":3790.1228751359126},"b2":{"x":1117.4612195114019,"y":3762.8997002416854}}}},"35":{"name":"succinate dehydrogenase (ubiquinone-6)","bigg_id":"r_1021","reversibility":true,"label_x":305.717445376594,"label_y":3559.5379377093113,"gene_reaction_rule":"((YDR178W AND YJL045W AND YKL141W AND YLL041C) OR (YDR178W AND YKL141W AND YKL148C AND YLL041C))","genes":[{"name":"YDR178W","bigg_id":"YDR178W"},{"name":"YJL045W","bigg_id":"YJL045W"},{"name":"YKL141W","bigg_id":"YKL141W"},{"name":"YLL041C","bigg_id":"YLL041C"},{"name":"YKL148C","bigg_id":"YKL148C"}],"metabolites":[{"bigg_id":"s_0727","coefficient":1},{"bigg_id":"s_1537","coefficient":-1},{"bigg_id":"s_1460","coefficient":-1},{"bigg_id":"s_1535","coefficient":1}],"segments":{"205":{"from_node_id":"207","to_node_id":"208","b1":null,"b2":null},"206":{"from_node_id":"209","to_node_id":"208","b1":null,"b2":null},"207":{"from_node_id":"209","to_node_id":"210","b1":{"x":987.5858850823884,"y":3487.444586164189},"b2":{"x":972.7553100561404,"y":3443.5854928568806}},"208":{"from_node_id":"207","to_node_id":"211","b1":{"x":1034.8076935973902,"y":3584.5738855571826},"b2":{"x":1019.4860252577805,"y":3599.4305019006897}},"209":{"from_node_id":"207","to_node_id":"205","b1":{"x":1033.0587377264656,"y":3580.9765040981833},"b2":{"x":1063.3789408068862,"y":3624.6086688340843}},"210":{"from_node_id":"209","to_node_id":"212","b1":{"x":985.836929211463,"y":3483.8472047051905},"b2":{"x":943.0708179105927,"y":3481.4491398736845}}}},"36":{"name":"fumarase","bigg_id":"r_0451","reversibility":true,"label_x":733.3607385438268,"label_y":3255.5374779441936,"gene_reaction_rule":"YPL262W","genes":[{"name":"YPL262W","bigg_id":"YPL262W"}],"metabolites":[{"bigg_id":"s_0727","coefficient":-1},{"bigg_id":"s_0068","coefficient":1},{"bigg_id":"s_0807","coefficient":-1}],"segments":{"211":{"from_node_id":"213","to_node_id":"214","b1":null,"b2":null},"212":{"from_node_id":"215","to_node_id":"214","b1":null,"b2":null},"213":{"from_node_id":"213","to_node_id":"210","b1":{"x":975.1651509907745,"y":3304.643887560639},"b2":{"x":979.0304734454073,"y":3338.9618674607295}},"214":{"from_node_id":"215","to_node_id":"216","b1":{"x":1009.3739530500036,"y":3206.4310683277495},"b2":{"x":1024.8391998045404,"y":3157.434016272184}},"215":{"from_node_id":"213","to_node_id":"217","b1":{"x":973.84942783465,"y":3308.4213036849815},"b2":{"x":949.4349646844057,"y":3312.789735659078}}}},"38":{"name":"malate dehydrogenase","bigg_id":"r_0713","reversibility":true,"label_x":726.3130829004886,"label_y":2915.382800002495,"gene_reaction_rule":"YKL085W","genes":[{"name":"YKL085W","bigg_id":"YKL085W"}],"metabolites":[{"bigg_id":"s_1205","coefficient":1},{"bigg_id":"s_0799","coefficient":1},{"bigg_id":"s_0068","coefficient":-1},{"bigg_id":"s_1200","coefficient":-1},{"bigg_id":"s_1273","coefficient":1}],"segments":{"223":{"from_node_id":"225","to_node_id":"226","b1":null,"b2":null},"224":{"from_node_id":"227","to_node_id":"226","b1":null,"b2":null},"225":{"from_node_id":"227","to_node_id":"228","b1":{"x":1247.9298909067152,"y":2909.869991305449},"b2":{"x":1252.4290222980273,"y":2857.360233486497}},"226":{"from_node_id":"227","to_node_id":"229","b1":{"x":1247.9298909067152,"y":2909.869991305449},"b2":{"x":1229.9006022756307,"y":2885.656207028065}},"227":{"from_node_id":"225","to_node_id":"216","b1":{"x":1161.2185365187315,"y":2974.252760896401},"b2":{"x":1058.4717660941956,"y":3059.520268099975}},"228":{"from_node_id":"225","to_node_id":"230","b1":{"x":1158.0070048747316,"y":2976.63730791829},"b2":{"x":1111.6327867033506,"y":2974.0794246313612}},"229":{"from_node_id":"227","to_node_id":"125","b1":{"x":1244.7183592627152,"y":2912.2545383273396},"b2":{"x":1374.0126251120244,"y":2854.7126823576446}}}},"187":{"name":"malic enzyme (NAD)","bigg_id":"r_0718","reversibility":false,"label_x":442.18473710516,"label_y":2473.675855953921,"gene_reaction_rule":"YKL029C","genes":[{"name":"YKL029C","bigg_id":"YKL029C"}],"metabolites":[{"bigg_id":"s_1401","coefficient":1},{"bigg_id":"s_1214","coefficient":1},{"bigg_id":"s_0068","coefficient":-1},{"bigg_id":"s_1210","coefficient":-1},{"bigg_id":"s_0460","coefficient":1}],"segments":{"1128":{"from_node_id":"1133","to_node_id":"1134","b1":null,"b2":null},"1129":{"from_node_id":"1135","to_node_id":"1134","b1":null,"b2":null},"1130":{"from_node_id":"1135","to_node_id":"112","b1":{"x":865.8421069932574,"y":2454.008347572401},"b2":{"x":1053.60383406516,"y":2292.3918501694425}},"1131":{"from_node_id":"1135","to_node_id":"1137","b1":{"x":918.3414054869359,"y":2432.778613278403},"b2":{"x":963.4491076241948,"y":2432.981311436429}},"1132":{"from_node_id":"1133","to_node_id":"216","b1":{"x":790.9382024831802,"y":2526.1568408979406},"b2":{"x":348.6201847213788,"y":2965.8295593718326}},"1133":{"from_node_id":"1133","to_node_id":"1138","b1":{"x":788.0572830789458,"y":2528.93178294892},"b2":{"x":766.0774024137645,"y":2631.7268457839114}},"1134":{"from_node_id":"1135","to_node_id":"1139","b1":{"x":911.1262818952134,"y":2449.407497592668},"b2":{"x":958.5981834377089,"y":2467.7865333991413}}}},"264":{"name":"ubiquinol:ferricytochrome c reductase","bigg_id":"r_0439","reversibility":false,"label_x":5033.38786588447,"label_y":3567.5474062734556,"gene_reaction_rule":"((Q0105 AND YBL045C AND YDR529C AND YEL024W AND YEL039C AND YFR033C AND YGR183C AND YHR001W-A AND YJL166W AND YOR065W AND YPR191W) OR (Q0105 AND YBL045C AND YDR529C AND YEL024W AND YFR033C AND YGR183C AND YHR001W-A AND YJL166W AND YJR048W AND YOR065W AND YPR191W))","genes":[{"name":"Q0105","bigg_id":"Q0105"},{"name":"YBL045C","bigg_id":"YBL045C"},{"name":"YDR529C","bigg_id":"YDR529C"},{"name":"YEL024W","bigg_id":"YEL024W"},{"name":"YEL039C","bigg_id":"YEL039C"},{"name":"YFR033C","bigg_id":"YFR033C"},{"name":"YGR183C","bigg_id":"YGR183C"},{"name":"YHR001W-A","bigg_id":"YHR001W-A"},{"name":"YJL166W","bigg_id":"YJL166W"},{"name":"YOR065W","bigg_id":"YOR065W"},{"name":"YPR191W","bigg_id":"YPR191W"},{"name":"YJR048W","bigg_id":"YJR048W"}],"metabolites":[{"bigg_id":"s_0799","coefficient":-1.5},{"bigg_id":"s_1537","coefficient":1},{"bigg_id":"s_1535","coefficient":-1},{"bigg_id":"s_0794","coefficient":1.5},{"bigg_id":"s_0710","coefficient":2},{"bigg_id":"s_0709","coefficient":-2}],"segments":{"1620":{"from_node_id":"1627","to_node_id":"1628","b1":null,"b2":null},"1621":{"from_node_id":"1629","to_node_id":"1628","b1":null,"b2":null},"1622":{"from_node_id":"1627","to_node_id":"1626","b1":{"x":5022.369332180133,"y":3616.0477282723014},"b2":{"x":5026.406698706329,"y":3882.323336832803}},"1623":{"from_node_id":"1629","to_node_id":"1630","b1":{"x":5016.162356374985,"y":3160.378022453081},"b2":{"x":4238.946331451432,"y":3198.6925254011367}},"1624":{"from_node_id":"1627","to_node_id":"1655","b1":{"x":5030.670443265042,"y":3925.3535088438102},"b2":{"x":4256.1719175282215,"y":3959.3095199795953}},"1625":{"from_node_id":"1629","to_node_id":"1632","b1":{"x":5015.596585135673,"y":3490.889857712088},"b2":{"x":5014.189027431057,"y":3297.018184265974}},"1626":{"from_node_id":"1629","to_node_id":"1633","b1":{"x":5032.030056815361,"y":3496.085658493338},"b2":{"x":5061.0987909497635,"y":3355.948704328919}},"1627":{"from_node_id":"1627","to_node_id":"1634","b1":{"x":5036.719124660602,"y":3638.7684313973014},"b2":{"x":5052.378554748938,"y":3766.1429316245403}}}},"265":{"name":"NADH:ubiquinone oxidoreductase","bigg_id":"r_0773","reversibility":false,"label_x":4313.454652079377,"label_y":3565.6672250695083,"gene_reaction_rule":"YML120C","genes":[{"name":"YML120C","bigg_id":"YML120C"}],"metabolites":[{"bigg_id":"s_1205","coefficient":-1},{"bigg_id":"s_0799","coefficient":-1},{"bigg_id":"s_1537","coefficient":-1},{"bigg_id":"s_1200","coefficient":1},{"bigg_id":"s_1535","coefficient":1}],"segments":{"1628":{"from_node_id":"1635","to_node_id":"1636","b1":null,"b2":null},"1629":{"from_node_id":"1637","to_node_id":"1636","b1":null,"b2":null},"1630":{"from_node_id":"1635","to_node_id":"1638","b1":{"x":4301.9872679417385,"y":3492.7295314762678},"b2":{"x":4321.409585522344,"y":3438.532443918257}},"1631":{"from_node_id":"1635","to_node_id":"1639","b1":{"x":4301.9872679417385,"y":3492.7295314762678},"b2":{"x":4331.307203734774,"y":3462.1105616276036}},"1632":{"from_node_id":"1635","to_node_id":"1630","b1":{"x":4302.0268083544715,"y":3496.7293360409567},"b2":{"x":4113.984267285675,"y":3385.687395224397}},"1633":{"from_node_id":"1637","to_node_id":"1640","b1":{"x":4303.094399498272,"y":3604.724059287745},"b2":{"x":4357.482850579654,"y":3602.6942547407025}},"1634":{"from_node_id":"1637","to_node_id":"1655","b1":{"x":4303.0548590855415,"y":3600.7242547230453},"b2":{"x":4113.803545816036,"y":3681.8417049998206}}}},"267":{"name":"NADH dehydrogenase, cytosolic/mitochondrial","bigg_id":"r_0770","reversibility":false,"label_x":2975.2039559027507,"label_y":3509.525687346565,"gene_reaction_rule":"(YDL085W OR YMR145C)","genes":[{"name":"YDL085W","bigg_id":"YDL085W"},{"name":"YMR145C","bigg_id":"YMR145C"}],"metabolites":[{"bigg_id":"s_1203","coefficient":-1},{"bigg_id":"s_0794","coefficient":-1},{"bigg_id":"s_1537","coefficient":-1},{"bigg_id":"s_1198","coefficient":1},{"bigg_id":"s_1535","coefficient":1}],"segments":{"1642":{"from_node_id":"1649","to_node_id":"1650","b1":null,"b2":null},"1643":{"from_node_id":"1651","to_node_id":"1650","b1":null,"b2":null},"1644":{"from_node_id":"1649","to_node_id":"1652","b1":{"x":3870.2659754516335,"y":3442.475689065821},"b2":{"x":3886.6048843438316,"y":3409.6470203543013}},"1645":{"from_node_id":"1649","to_node_id":"1653","b1":{"x":3870.2659754516335,"y":3442.475689065821},"b2":{"x":3860.860260111779,"y":3439.662952003143}},"1646":{"from_node_id":"1649","to_node_id":"1630","b1":{"x":3870.3055158643674,"y":3446.4754936305235},"b2":{"x":4113.984267285675,"y":3385.687395224397}},"1647":{"from_node_id":"1651","to_node_id":"1654","b1":{"x":3871.3731070081667,"y":3554.47021687731},"b2":{"x":3851.3361627690297,"y":3583.347615045812}},"1648":{"from_node_id":"1651","to_node_id":"1655","b1":{"x":3871.3335665954364,"y":3550.470412312603},"b2":{"x":4116.26480423793,"y":3684.875140603963}}}},"268":{"name":"ATP synthase","bigg_id":"r_0226","reversibility":false,"label_x":6933.999328613281,"label_y":3571.063232421875,"gene_reaction_rule":"((Q0080 AND Q0085 AND Q0130 AND YBL099W AND YBR039W AND YDL004W AND YDR298C AND YDR322C-A AND YDR377W AND YJR121W AND YKL016C AND YLR295C AND YML081C-A AND YPL078C AND YPL271W) OR (Q0080 AND Q0085 AND Q0130 AND YBL099W AND YBR039W AND YDL004W AND YDR298C AND YDR377W AND YJR121W AND YKL016C AND YLR295C AND YML081C-A AND YPL078C AND YPL271W AND YPR020W))","genes":[{"name":"Q0080","bigg_id":"Q0080"},{"name":"Q0085","bigg_id":"Q0085"},{"name":"Q0130","bigg_id":"Q0130"},{"name":"YBL099W","bigg_id":"YBL099W"},{"name":"YBR039W","bigg_id":"YBR039W"},{"name":"YDL004W","bigg_id":"YDL004W"},{"name":"YDR298C","bigg_id":"YDR298C"},{"name":"YDR322C-A","bigg_id":"YDR322C-A"},{"name":"YDR377W","bigg_id":"YDR377W"},{"name":"YJR121W","bigg_id":"YJR121W"},{"name":"YKL016C","bigg_id":"YKL016C"},{"name":"YLR295C","bigg_id":"YLR295C"},{"name":"YML081C-A","bigg_id":"YML081C-A"},{"name":"YPL078C","bigg_id":"YPL078C"},{"name":"YPL271W","bigg_id":"YPL271W"},{"name":"YPR020W","bigg_id":"YPR020W"}],"metabolites":[{"bigg_id":"s_0799","coefficient":3},{"bigg_id":"s_0397","coefficient":-1},{"bigg_id":"s_1326","coefficient":-1},{"bigg_id":"s_0794","coefficient":-4},{"bigg_id":"s_0807","coefficient":1},{"bigg_id":"s_0437","coefficient":1}],"segments":{"1649":{"from_node_id":"1657","to_node_id":"1658","b1":null,"b2":null},"1650":{"from_node_id":"1659","to_node_id":"1658","b1":null,"b2":null},"1651":{"from_node_id":"1659","to_node_id":"1660","b1":{"x":6882.358947753906,"y":3630.513427734375},"b2":{"x":6925.819885253906,"y":3651.117919921875}},"1652":{"from_node_id":"1657","to_node_id":"1656","b1":{"x":6882.358947753906,"y":3522.513427734375},"b2":{"x":6882.358947753906,"y":3477.013427734375}},"1653":{"from_node_id":"1657","to_node_id":"1661","b1":{"x":6882.358947753906,"y":3518.513427734375},"b2":{"x":6904.963195800781,"y":3497.908935546875}},"1654":{"from_node_id":"1657","to_node_id":"1662","b1":{"x":6882.358947753906,"y":3518.513427734375},"b2":{"x":6859.754577636719,"y":3497.908935546875}},"1655":{"from_node_id":"1659","to_node_id":"1663","b1":{"x":6882.358947753906,"y":3630.513427734375},"b2":{"x":6838.897888183594,"y":3655.930908203125}},"1656":{"from_node_id":"1659","to_node_id":"1664","b1":{"x":6882.358947753906,"y":3626.513427734375},"b2":{"x":6882.358947753906,"y":3672.013427734375}}}},"269":{"name":"ferrocytochrome-c:oxygen oxidoreductase","bigg_id":"r_0438","reversibility":false,"label_x":5856.866516113281,"label_y":3580.872802734375,"gene_reaction_rule":"((Q0045 AND Q0250 AND Q0275 AND YDL067C AND YEL039C AND YGL187C AND YGL191W AND YHR051W AND YIL111W AND YLR038C AND YLR395C AND YMR256C) OR (Q0045 AND Q0250 AND Q0275 AND YDL067C AND YEL039C AND YGL187C AND YGL191W AND YHR051W AND YLR038C AND YLR395C AND YMR256C AND YNL052W) OR (Q0045 AND Q0250 AND Q0275 AND YDL067C AND YGL187C AND YGL191W AND YHR051W AND YIL111W AND YJR048W AND YLR038C AND YLR395C AND YMR256C) OR (Q0045 AND Q0250 AND Q0275 AND YDL067C AND YGL187C AND YGL191W AND YHR051W AND YJR048W AND YLR038C AND YLR395C AND YMR256C AND YNL052W))","genes":[{"name":"Q0045","bigg_id":"Q0045"},{"name":"Q0250","bigg_id":"Q0250"},{"name":"Q0275","bigg_id":"Q0275"},{"name":"YDL067C","bigg_id":"YDL067C"},{"name":"YEL039C","bigg_id":"YEL039C"},{"name":"YGL187C","bigg_id":"YGL187C"},{"name":"YGL191W","bigg_id":"YGL191W"},{"name":"YHR051W","bigg_id":"YHR051W"},{"name":"YIL111W","bigg_id":"YIL111W"},{"name":"YLR038C","bigg_id":"YLR038C"},{"name":"YLR395C","bigg_id":"YLR395C"},{"name":"YMR256C","bigg_id":"YMR256C"},{"name":"YNL052W","bigg_id":"YNL052W"},{"name":"YJR048W","bigg_id":"YJR048W"}],"metabolites":[{"bigg_id":"s_0799","coefficient":-2},{"bigg_id":"s_0794","coefficient":2},{"bigg_id":"s_1278","coefficient":-1},{"bigg_id":"s_0807","coefficient":2},{"bigg_id":"s_0710","coefficient":-4},{"bigg_id":"s_0709","coefficient":4}],"segments":{"1657":{"from_node_id":"1666","to_node_id":"1667","b1":null,"b2":null},"1658":{"from_node_id":"1668","to_node_id":"1667","b1":null,"b2":null},"1659":{"from_node_id":"1666","to_node_id":"1665","b1":{"x":5826.866516113281,"y":3518.872802734375},"b2":{"x":5825.008239746094,"y":3376.739990234375}},"1660":{"from_node_id":"1668","to_node_id":"1669","b1":{"x":5826.866516113281,"y":3622.872802734375},"b2":{"x":5823.149841308594,"y":3802.172119140625}},"1661":{"from_node_id":"1666","to_node_id":"1670","b1":{"x":5826.866516113281,"y":3514.872802734375},"b2":{"x":6202.533996582031,"y":3353.213623046875}},"1662":{"from_node_id":"1668","to_node_id":"1671","b1":{"x":5826.866516113281,"y":3626.872802734375},"b2":{"x":5903.616149902344,"y":3679.322509765625}},"1663":{"from_node_id":"1666","to_node_id":"1633","b1":{"x":5826.866516113281,"y":3514.872802734375},"b2":{"x":5742.683654785156,"y":3328.623779296875}},"1664":{"from_node_id":"1668","to_node_id":"1634","b1":{"x":5826.866516113281,"y":3626.872802734375},"b2":{"x":5735.250305175781,"y":3768.522216796875}}}},"270":{"name":"O2 transport","bigg_id":"r_1978","reversibility":true,"label_x":6251.533996582031,"label_y":3178.213623046875,"gene_reaction_rule":"","genes":[],"metabolites":[{"bigg_id":"s_1275","coefficient":-1},{"bigg_id":"s_1278","coefficient":1}],"segments":{"1665":{"from_node_id":"1674","to_node_id":"1675","b1":null,"b2":null},"1666":{"from_node_id":"1676","to_node_id":"1675","b1":null,"b2":null},"1667":{"from_node_id":"1674","to_node_id":"1677","b1":{"x":6221.533996582031,"y":3116.213623046875},"b2":{"x":6221.533996582031,"y":3070.713623046875}},"1668":{"from_node_id":"1676","to_node_id":"1670","b1":{"x":6221.533996582031,"y":3220.213623046875},"b2":{"x":6221.533996582031,"y":3265.713623046875}}}},"271":{"name":"O2 transport","bigg_id":"r_1979","reversibility":true,"label_x":6251.533996582031,"label_y":2878.213623046875,"gene_reaction_rule":"","genes":[],"metabolites":[{"bigg_id":"s_1275","coefficient":1},{"bigg_id":"s_1277","coefficient":-1}],"segments":{"1669":{"from_node_id":"1678","to_node_id":"1679","b1":null,"b2":null},"1670":{"from_node_id":"1680","to_node_id":"1679","b1":null,"b2":null},"1671":{"from_node_id":"1680","to_node_id":"1677","b1":{"x":6221.533996582031,"y":2920.213623046875},"b2":{"x":6221.533996582031,"y":2965.713623046875}},"1672":{"from_node_id":"1678","to_node_id":"1681","b1":{"x":6221.533996582031,"y":2816.213623046875},"b2":{"x":6221.533996582031,"y":2770.713623046875}}}},"298":{"name":"phosphofructokinase","bigg_id":"r_0886","reversibility":false,"label_x":875.0077871148758,"label_y":333.6997803239585,"gene_reaction_rule":"(YGR240C AND YMR205C)","genes":[{"name":"YGR240C","bigg_id":"YGR240C"},{"name":"YMR205C","bigg_id":"YMR205C"}],"metabolites":[{"bigg_id":"s_0394","coefficient":1},{"bigg_id":"s_0794","coefficient":1},{"bigg_id":"s_0434","coefficient":-1},{"bigg_id":"s_0557","coefficient":-1},{"bigg_id":"s_0555","coefficient":1}],"segments":{"1835":{"from_node_id":"1847","to_node_id":"1848","b1":null,"b2":null},"1836":{"from_node_id":"1849","to_node_id":"1848","b1":null,"b2":null},"1837":{"from_node_id":"1849","to_node_id":"1850","b1":{"x":1268.1899769483152,"y":388.0854512241981},"b2":{"x":1201.254155523079,"y":451.04873357102883}},"1838":{"from_node_id":"1849","to_node_id":"1851","b1":{"x":1268.1899769483152,"y":388.0854512241981},"b2":{"x":1162.346471196907,"y":430.51504216477883}},"1839":{"from_node_id":"1847","to_node_id":"1852","b1":{"x":1271.4296622228426,"y":276.1323162108281},"b2":{"x":1247.1339162652664,"y":245.7775085954429}},"1840":{"from_node_id":"1847","to_node_id":"22","b1":{"x":1271.3139591773238,"y":280.1306424613055},"b2":{"x":1286.602055913704,"y":223.02362523362655}},"1841":{"from_node_id":"1849","to_node_id":"41","b1":{"x":1268.3056799938338,"y":439.0944339336819},"b2":{"x":1313.6441701715164,"y":468.9563873796226}}}},"299":{"name":"pyruvate decarboxylase","bigg_id":"r_0959","reversibility":false,"label_x":1969.4536060280207,"label_y":2137.0964142449316,"gene_reaction_rule":"(YGR087C OR YLR044C OR YLR134W)","genes":[{"name":"YGR087C","bigg_id":"YGR087C"},{"name":"YLR044C","bigg_id":"YLR044C"},{"name":"YLR134W","bigg_id":"YLR134W"}],"metabolites":[{"bigg_id":"s_0359","coefficient":1},{"bigg_id":"s_1399","coefficient":-1},{"bigg_id":"s_0794","coefficient":-1},{"bigg_id":"s_0456","coefficient":1}],"segments":{"1842":{"from_node_id":"1854","to_node_id":"1855","b1":null,"b2":null},"1843":{"from_node_id":"1856","to_node_id":"1855","b1":null,"b2":null},"1844":{"from_node_id":"1856","to_node_id":"1857","b1":{"x":2261.9148443427225,"y":2169.672000171397},"b2":{"x":2477.8722970084864,"y":2167.5626799299907}},"1845":{"from_node_id":"1854","to_node_id":"104","b1":{"x":2157.96062943207,"y":2172.757644724715},"b2":{"x":1603.4846853082352,"y":2161.993191578841}},"1846":{"from_node_id":"1854","to_node_id":"1858","b1":{"x":2153.9623903970423,"y":2172.8763233613813},"b2":{"x":2120.5367758246125,"y":2164.2648952099107}},"1847":{"from_node_id":"1856","to_node_id":"1859","b1":{"x":2265.913083377749,"y":2169.5533215347305},"b2":{"x":2287.303164517516,"y":2168.6504587037525}}}},"300":{"name":"alcohol dehydrogenase, (acetaldehyde to ethanol)","bigg_id":"r_2115","reversibility":false,"label_x":2487.5604218323247,"label_y":2484.536644898267,"gene_reaction_rule":"(YBR145W OR YOL086C)","genes":[{"name":"YBR145W","bigg_id":"YBR145W"},{"name":"YOL086C","bigg_id":"YOL086C"}],"metabolites":[{"bigg_id":"s_0359","coefficient":-1},{"bigg_id":"s_0794","coefficient":-1},{"bigg_id":"s_0680","coefficient":1},{"bigg_id":"s_1203","coefficient":-1},{"bigg_id":"s_1198","coefficient":1}],"segments":{"1848":{"from_node_id":"1860","to_node_id":"1861","b1":null,"b2":null},"1849":{"from_node_id":"1862","to_node_id":"1861","b1":null,"b2":null},"1850":{"from_node_id":"1860","to_node_id":"1857","b1":{"x":2585.008200414275,"y":2435.9450293972227},"b2":{"x":2522.8148433537367,"y":2256.6001418012725}},"1851":{"from_node_id":"1860","to_node_id":"1863","b1":{"x":2582.4599375888483,"y":2432.861791395945},"b2":{"x":2612.240686721676,"y":2426.843158009492}},"1852":{"from_node_id":"1862","to_node_id":"1864","b1":{"x":2651.2630338753715,"y":2516.109217430554},"b2":{"x":2680.200427458204,"y":2551.2216772304823}},"1853":{"from_node_id":"1860","to_node_id":"1865","b1":{"x":2582.4599375888483,"y":2432.861791395945},"b2":{"x":2561.9078254035303,"y":2449.2971833014717}},"1854":{"from_node_id":"1862","to_node_id":"1866","b1":{"x":2653.8112967007974,"y":2519.192455431837},"b2":{"x":2629.2487848626797,"y":2534.6574541513105}}}},"301":{"name":"ethanol transport","bigg_id":"r_1762","reversibility":true,"label_x":2755.3944477077,"label_y":2731.3306773682066,"gene_reaction_rule":"","genes":[],"metabolites":[{"bigg_id":"s_0680","coefficient":-1},{"bigg_id":"s_0681","coefficient":1}],"segments":{"1855":{"from_node_id":"1867","to_node_id":"1868","b1":null,"b2":null},"1856":{"from_node_id":"1869","to_node_id":"1868","b1":null,"b2":null},"1857":{"from_node_id":"1867","to_node_id":"1864","b1":{"x":2905.938637160825,"y":2674.6724742432066},"b2":{"x":2772.92716255145,"y":2649.9896129150816}},"1858":{"from_node_id":"1869","to_node_id":"1870","b1":{"x":3009.938637160825,"y":2674.6724742432066},"b2":{"x":3041.041176223325,"y":2662.5130504150816}}}},"382":{"name":"acetaldehyde transport","bigg_id":"r_1633","reversibility":true,"label_x":2817.3070308537367,"label_y":2276.2117140668975,"gene_reaction_rule":"","genes":[],"metabolites":[{"bigg_id":"s_0359","coefficient":1},{"bigg_id":"s_0360","coefficient":-1}],"segments":{"2400":{"from_node_id":"2424","to_node_id":"2425","b1":null,"b2":null},"2401":{"from_node_id":"2426","to_node_id":"2425","b1":null,"b2":null},"2402":{"from_node_id":"2426","to_node_id":"1857","b1":{"x":2785.5738765568617,"y":2306.9202101606475},"b2":{"x":2630.6388179631117,"y":2294.3704054731475}},"2403":{"from_node_id":"2424","to_node_id":"2427","b1":{"x":2889.5738765568617,"y":2306.9202101606475},"b2":{"x":3161.7889644474867,"y":2327.3616164106475}}}},"544":{"name":"isocitrate dehydrogenase","bigg_id":"r_2131","reversibility":false,"label_x":1524.489953697223,"label_y":3522.990121665383,"gene_reaction_rule":"YDL066W","genes":[{"name":"YDL066W","bigg_id":"YDL066W"}],"metabolites":[{"bigg_id":"s_1214","coefficient":1},{"bigg_id":"s_0182","coefficient":1},{"bigg_id":"s_0941","coefficient":-1},{"bigg_id":"s_0460","coefficient":1},{"bigg_id":"s_1210","coefficient":-1}],"segments":{"3383":{"from_node_id":"3436","to_node_id":"3437","b1":null,"b2":null},"3384":{"from_node_id":"3438","to_node_id":"3437","b1":null,"b2":null},"3385":{"from_node_id":"3438","to_node_id":"3439","b1":{"x":2085.437951744098,"y":3569.465463462258},"b2":{"x":2081.8384336071963,"y":3593.040134325477}},"3386":{"from_node_id":"3438","to_node_id":"143","b1":{"x":2085.437951744098,"y":3573.465463462258},"b2":{"x":2096.665002525348,"y":3630.668588462258}},"3387":{"from_node_id":"3436","to_node_id":"137","b1":{"x":2093.433801353473,"y":3453.915658774758},"b2":{"x":2145.852014244098,"y":3414.634897056008}},"3388":{"from_node_id":"3438","to_node_id":"145","b1":{"x":2085.437951744098,"y":3573.465463462258},"b2":{"x":2131.365690892005,"y":3648.0578909893516}},"3389":{"from_node_id":"3436","to_node_id":"3442","b1":{"x":2093.433801353473,"y":3449.915658774758},"b2":{"x":2085.493777459734,"y":3446.184211000366}}}},"550":{"name":"aldehyde dehydrogenase (acetaldehyde, NADP)","bigg_id":"r_0173","reversibility":false,"label_x":2713.5287105412367,"label_y":2167.0613234418975,"gene_reaction_rule":"YPL061W","genes":[{"name":"YPL061W","bigg_id":"YPL061W"}],"metabolites":[{"bigg_id":"s_0359","coefficient":-1},{"bigg_id":"s_0803","coefficient":-1},{"bigg_id":"s_0794","coefficient":2},{"bigg_id":"s_0362","coefficient":1},{"bigg_id":"s_1207","coefficient":-1},{"bigg_id":"s_1212","coefficient":1}],"segments":{"3425":{"from_node_id":"3479","to_node_id":"3480","b1":null,"b2":null},"3426":{"from_node_id":"3481","to_node_id":"3480","b1":null,"b2":null},"3427":{"from_node_id":"3479","to_node_id":"1857","b1":{"x":2893.0743648381117,"y":2203.0713332075225},"b2":{"x":2578.2484371037367,"y":2189.1062453168975}},"3428":{"from_node_id":"3479","to_node_id":"3482","b1":{"x":2889.0743648381117,"y":2203.0713332075225},"b2":{"x":2712.4688960881117,"y":2178.0810988325225}},"3429":{"from_node_id":"3481","to_node_id":"3483","b1":{"x":3001.0743648381117,"y":2203.0713332075225},"b2":{"x":3247.5052730412367,"y":2250.0063918012725}},"3430":{"from_node_id":"3481","to_node_id":"3484","b1":{"x":2997.0743648381117,"y":2203.0713332075225},"b2":{"x":3301.9254390568617,"y":2238.9814894575225}},"3431":{"from_node_id":"3479","to_node_id":"3485","b1":{"x":2889.0743648381117,"y":2203.0713332075225},"b2":{"x":2722.4439937443617,"y":2232.0513136762725}},"3432":{"from_node_id":"3481","to_node_id":"3486","b1":{"x":3001.0743648381117,"y":2203.0713332075225},"b2":{"x":3273.4403316349867,"y":2217.9814894575225}}}},"551":{"name":"acetate transport","bigg_id":"r_1106","reversibility":true,"label_x":3540.2108394474867,"label_y":2292.7468703168975,"gene_reaction_rule":"YCR010C","genes":[{"name":"YCR010C","bigg_id":"YCR010C"}],"metabolites":[{"bigg_id":"s_0364","coefficient":1},{"bigg_id":"s_0362","coefficient":-1}],"segments":{"3433":{"from_node_id":"3487","to_node_id":"3488","b1":null,"b2":null},"3434":{"from_node_id":"3489","to_node_id":"3488","b1":null,"b2":null},"3435":{"from_node_id":"3489","to_node_id":"3490","b1":{"x":3556.4254390568617,"y":2238.9814894575225},"b2":{"x":3601.9254390568617,"y":2238.9814894575225}},"3436":{"from_node_id":"3487","to_node_id":"3484","b1":{"x":3452.4254390568617,"y":2238.9814894575225},"b2":{"x":3406.9254390568617,"y":2238.9814894575225}}}},"553":{"name":"acetaldehyde transport","bigg_id":"r_1632","reversibility":true,"label_x":2003.1314937443617,"label_y":2406.9612257856475,"gene_reaction_rule":"","genes":[],"metabolites":[{"bigg_id":"s_0359","coefficient":1},{"bigg_id":"s_0361","coefficient":-1}],"segments":{"3441":{"from_node_id":"3495","to_node_id":"3496","b1":null,"b2":null},"3442":{"from_node_id":"3497","to_node_id":"3496","b1":null,"b2":null},"3443":{"from_node_id":"3497","to_node_id":"1857","b1":{"x":2198.5672847599867,"y":2299.0764601606475},"b2":{"x":2525.7484371037367,"y":2241.6062453168975}},"3444":{"from_node_id":"3495","to_node_id":"3498","b1":{"x":2196.5721675724867,"y":2403.0764601606475},"b2":{"x":2196.5721675724867,"y":2448.5764601606475}}}},"554":{"name":"mitochondrial alcohol dehydrogenase","bigg_id":"r_0165","reversibility":false,"label_x":1993.1510249943617,"label_y":2672.9614699262725,"gene_reaction_rule":"(YGL256W OR YMR083W)","genes":[{"name":"YGL256W","bigg_id":"YGL256W"},{"name":"YMR083W","bigg_id":"YMR083W"}],"metabolites":[{"bigg_id":"s_1205","coefficient":-1},{"bigg_id":"s_0799","coefficient":-1},{"bigg_id":"s_0361","coefficient":-1},{"bigg_id":"s_1200","coefficient":1},{"bigg_id":"s_0682","coefficient":1}],"segments":{"3445":{"from_node_id":"3499","to_node_id":"3500","b1":null,"b2":null},"3446":{"from_node_id":"3501","to_node_id":"3500","b1":null,"b2":null},"3447":{"from_node_id":"3499","to_node_id":"3502","b1":{"x":2196.5721675724867,"y":2595.0764601606475},"b2":{"x":2217.5721675724867,"y":2576.0764601606475}},"3448":{"from_node_id":"3499","to_node_id":"3503","b1":{"x":2196.5721675724867,"y":2595.0764601606475},"b2":{"x":2175.5721675724867,"y":2576.0764601606475}},"3449":{"from_node_id":"3499","to_node_id":"3498","b1":{"x":2196.5721675724867,"y":2599.0764601606475},"b2":{"x":2196.5721675724867,"y":2553.5764601606475}},"3450":{"from_node_id":"3501","to_node_id":"3504","b1":{"x":2196.5721675724867,"y":2703.0764601606475},"b2":{"x":2196.5721675724867,"y":2748.5764601606475}},"3451":{"from_node_id":"3501","to_node_id":"3505","b1":{"x":2196.5721675724867,"y":2707.0764601606475},"b2":{"x":2217.5721675724867,"y":2726.0764601606475}}}},"555":{"name":"ethanol transport, mitochondrial","bigg_id":"r_1763","reversibility":true,"label_x":2512.1329585881117,"label_y":2806.8618605512725,"gene_reaction_rule":"","genes":[],"metabolites":[{"bigg_id":"s_0682","coefficient":1},{"bigg_id":"s_0680","coefficient":-1}],"segments":{"3452":{"from_node_id":"3506","to_node_id":"3507","b1":null,"b2":null},"3453":{"from_node_id":"3508","to_node_id":"3507","b1":null,"b2":null},"3454":{"from_node_id":"3508","to_node_id":"3505","b1":{"x":2472.2276851506117,"y":2763.0715773481475},"b2":{"x":2289.0721675724867,"y":2761.0764601606475}},"3455":{"from_node_id":"3506","to_node_id":"1864","b1":{"x":2654.0331050724867,"y":2733.1462843793975},"b2":{"x":2661.6280757756117,"y":2593.4958937543975}}}},"581":{"name":"citrate transport","bigg_id":"r_1126","reversibility":true,"label_x":1307.5346066924758,"label_y":3091.0481396935397,"gene_reaction_rule":"YBR291C","genes":[{"name":"YBR291C","bigg_id":"YBR291C"}],"metabolites":[{"bigg_id":"s_0068","coefficient":-1},{"bigg_id":"s_0524","coefficient":1},{"bigg_id":"s_0066","coefficient":1},{"bigg_id":"s_0522","coefficient":-1}],"segments":{"3616":{"from_node_id":"3673","to_node_id":"3674","b1":null,"b2":null},"3617":{"from_node_id":"3675","to_node_id":"3674","b1":null,"b2":null},"3618":{"from_node_id":"3673","to_node_id":"216","b1":{"x":1412.4426877471633,"y":3032.4631787560397},"b2":{"x":1092.4066770049758,"y":3097.4744092247897}},"3619":{"from_node_id":"3675","to_node_id":"128","b1":{"x":1559.1724240752883,"y":3021.9004346154147},"b2":{"x":1800.0817258331008,"y":2907.4717236779147}},"3620":{"from_node_id":"3675","to_node_id":"3677","b1":{"x":1563.1724240752883,"y":3021.9004346154147},"b2":{"x":1599.7767941924758,"y":3016.4941846154147}},"3621":{"from_node_id":"3673","to_node_id":"3678","b1":{"x":1416.4426877471633,"y":3032.4631787560397},"b2":{"x":1300.5248410674758,"y":3025.4214307091647}}}},"592":{"name":"alcohol dehydrogenase (ethanol to acetaldehyde)","bigg_id":"r_0163","reversibility":false,"label_x":2733.91739692645,"label_y":2411.6485484619566,"gene_reaction_rule":"YMR303C","genes":[{"name":"YMR303C","bigg_id":"YMR303C"}],"metabolites":[{"bigg_id":"s_0359","coefficient":1},{"bigg_id":"s_0794","coefficient":1},{"bigg_id":"s_1203","coefficient":1},{"bigg_id":"s_0680","coefficient":-1},{"bigg_id":"s_1198","coefficient":-1}],"segments":{"3689":{"from_node_id":"3748","to_node_id":"3749","b1":null,"b2":null},"3690":{"from_node_id":"3750","to_node_id":"3749","b1":null,"b2":null},"3691":{"from_node_id":"3750","to_node_id":"1857","b1":{"x":2713.695473098325,"y":2385.6485484619566},"b2":{"x":2558.695473098325,"y":2234.6485484619566}},"3692":{"from_node_id":"3750","to_node_id":"3752","b1":{"x":2713.695473098325,"y":2385.6485484619566},"b2":{"x":2722.2508930202,"y":2379.0928843994566}},"3693":{"from_node_id":"3750","to_node_id":"3753","b1":{"x":2713.695473098325,"y":2389.6485484619566},"b2":{"x":2615.761426746124,"y":2337.582060169896}},"3694":{"from_node_id":"3748","to_node_id":"1864","b1":{"x":2713.695473098325,"y":2493.6485484619566},"b2":{"x":2713.695473098325,"y":2539.1485484619566}},"3695":{"from_node_id":"3748","to_node_id":"3754","b1":{"x":2713.695473098325,"y":2497.6485484619566},"b2":{"x":2727.304126047625,"y":2512.729823820879}}}},"593":{"name":"dihydoorotic acid dehydrogenase","bigg_id":"r_0453","reversibility":false,"label_x":-1703.7493896484375,"label_y":1377.3778076171875,"gene_reaction_rule":"YKL216W","genes":[{"name":"YKL216W","bigg_id":"YKL216W"}],"metabolites":[{"bigg_id":"s_0725","coefficient":-1},{"bigg_id":"s_1458","coefficient":1},{"bigg_id":"s_1269","coefficient":1},{"bigg_id":"s_0061","coefficient":-1}],"segments":{"3696":{"from_node_id":"3756","to_node_id":"3757","b1":null,"b2":null},"3697":{"from_node_id":"3758","to_node_id":"3757","b1":null,"b2":null},"3698":{"from_node_id":"3756","to_node_id":"3755","b1":{"x":-1733.7493896484375,"y":1315.3778076171875},"b2":{"x":-1733.7493896484375,"y":1269.8778076171875}},"3699":{"from_node_id":"3758","to_node_id":"3759","b1":{"x":-1733.7493896484375,"y":1423.3778076171875},"b2":{"x":-1712.7493896484375,"y":1442.3778076171875}},"3700":{"from_node_id":"3758","to_node_id":"3760","b1":{"x":-1733.7493896484375,"y":1419.3778076171875},"b2":{"x":-1733.7493896484375,"y":1464.8778076171875}},"3701":{"from_node_id":"3756","to_node_id":"3761","b1":{"x":-1733.7493896484375,"y":1311.3778076171875},"b2":{"x":-1494.9322509765625,"y":1244.822021484375}}}},"594":{"name":"orotate phosphoribosyltransferase","bigg_id":"r_0820","reversibility":true,"label_x":-1703.7493896484375,"label_y":1677.3778076171875,"gene_reaction_rule":"(YML106W OR YMR271C)","genes":[{"name":"YML106W","bigg_id":"YML106W"},{"name":"YMR271C","bigg_id":"YMR271C"}],"metabolites":[{"bigg_id":"s_0633","coefficient":-1},{"bigg_id":"s_1269","coefficient":1},{"bigg_id":"s_1270","coefficient":-1},{"bigg_id":"s_1386","coefficient":1}],"segments":{"3702":{"from_node_id":"3762","to_node_id":"3763","b1":null,"b2":null},"3703":{"from_node_id":"3764","to_node_id":"3763","b1":null,"b2":null},"3704":{"from_node_id":"3762","to_node_id":"3765","b1":{"x":-1733.7493896484375,"y":1723.3778076171875},"b2":{"x":-1690.2718505859375,"y":1728.8912353515625}},"3705":{"from_node_id":"3764","to_node_id":"3760","b1":{"x":-1733.7493896484375,"y":1615.3778076171875},"b2":{"x":-1733.7493896484375,"y":1569.8778076171875}},"3706":{"from_node_id":"3762","to_node_id":"3766","b1":{"x":-1733.7493896484375,"y":1719.3778076171875},"b2":{"x":-1733.7493896484375,"y":1764.8778076171875}},"3707":{"from_node_id":"3764","to_node_id":"3767","b1":{"x":-1733.7493896484375,"y":1611.3778076171875},"b2":{"x":-1712.7493896484375,"y":1592.3778076171875}}}},"595":{"name":"orotidine-5'-phosphate decarboxylase","bigg_id":"r_0821","reversibility":false,"label_x":-1687.9449462890625,"label_y":1969.4755859375,"gene_reaction_rule":"YEL021W","genes":[{"name":"YEL021W","bigg_id":"YEL021W"}],"metabolites":[{"bigg_id":"s_1270","coefficient":-1},{"bigg_id":"s_1545","coefficient":1},{"bigg_id":"s_0794","coefficient":-1},{"bigg_id":"s_0456","coefficient":1}],"segments":{"3708":{"from_node_id":"3768","to_node_id":"3769","b1":null,"b2":null},"3709":{"from_node_id":"3770","to_node_id":"3769","b1":null,"b2":null},"3710":{"from_node_id":"3768","to_node_id":"3766","b1":{"x":-1733.7493896484375,"y":1915.3778076171875},"b2":{"x":-1733.7493896484375,"y":1869.8778076171875}},"3711":{"from_node_id":"3770","to_node_id":"3771","b1":{"x":-1733.7493896484375,"y":2019.3778076171875},"b2":{"x":-1736.9631990817825,"y":2064.976267287478}},"3712":{"from_node_id":"3768","to_node_id":"3772","b1":{"x":-1733.7493896484375,"y":1911.3778076171875},"b2":{"x":-1712.7493896484375,"y":1892.3778076171875}},"3713":{"from_node_id":"3770","to_node_id":"3773","b1":{"x":-1733.7493896484375,"y":2023.3778076171875},"b2":{"x":-1691.0677490234375,"y":2023.6102905273438}}}},"596":{"name":"uracil phosphoribosyltransferase","bigg_id":"r_1074","reversibility":false,"label_x":-2224.1187744140625,"label_y":2179.924285888672,"gene_reaction_rule":"YHR128W","genes":[{"name":"YHR128W","bigg_id":"YHR128W"}],"metabolites":[{"bigg_id":"s_1386","coefficient":-1},{"bigg_id":"s_1545","coefficient":1},{"bigg_id":"s_0633","coefficient":1},{"bigg_id":"s_1550","coefficient":-1}],"segments":{"3714":{"from_node_id":"3775","to_node_id":"3776","b1":null,"b2":null},"3715":{"from_node_id":"3777","to_node_id":"3776","b1":null,"b2":null},"3716":{"from_node_id":"3775","to_node_id":"3774","b1":{"x":-2075.5098876953125,"y":2076.1631469726562},"b2":{"x":-2126.1158447265625,"y":2073.0907592773438}},"3717":{"from_node_id":"3777","to_node_id":"3771","b1":{"x":-1956.0965576171875,"y":2101.9205322265625},"b2":{"x":-1777.359641523231,"y":2103.933629078851}},"3718":{"from_node_id":"3777","to_node_id":"3779","b1":{"x":-1936.5850830078125,"y":2057.5316162109375},"b2":{"x":-1882.8905029296875,"y":2032.474365234375}},"3719":{"from_node_id":"3775","to_node_id":"3780","b1":{"x":-2071.6075439453125,"y":2093.2357177734375},"b2":{"x":-2197.3375244140625,"y":2089.3970336914062}}}},"597":{"name":"UMP kinase","bigg_id":"r_1072","reversibility":false,"label_x":-1703.7493896484375,"label_y":2277.3778076171875,"gene_reaction_rule":"YKL024C","genes":[{"name":"YKL024C","bigg_id":"YKL024C"}],"metabolites":[{"bigg_id":"s_0394","coefficient":1},{"bigg_id":"s_1545","coefficient":-1},{"bigg_id":"s_1538","coefficient":1},{"bigg_id":"s_0434","coefficient":-1}],"segments":{"3720":{"from_node_id":"3781","to_node_id":"3782","b1":null,"b2":null},"3721":{"from_node_id":"3783","to_node_id":"3782","b1":null,"b2":null},"3722":{"from_node_id":"3783","to_node_id":"3784","b1":{"x":-1733.7493896484375,"y":2323.3778076171875},"b2":{"x":-1712.7493896484375,"y":2342.3778076171875}},"3723":{"from_node_id":"3781","to_node_id":"3771","b1":{"x":-1733.7493896484375,"y":2215.3778076171875},"b2":{"x":-1733.7493896484375,"y":2169.8778076171875}},"3724":{"from_node_id":"3783","to_node_id":"3785","b1":{"x":-1733.7493896484375,"y":2319.3778076171875},"b2":{"x":-1733.7493896484375,"y":2364.8778076171875}},"3725":{"from_node_id":"3781","to_node_id":"3786","b1":{"x":-1733.7493896484375,"y":2211.3778076171875},"b2":{"x":-1712.7491455078125,"y":2201.7527465820312}}}},"598":{"name":"nucleoside-diphosphate kinase (ATP:UDP)","bigg_id":"r_0811","reversibility":false,"label_x":-1703.7493896484375,"label_y":2577.3778076171875,"gene_reaction_rule":"YKL067W","genes":[{"name":"YKL067W","bigg_id":"YKL067W"}],"metabolites":[{"bigg_id":"s_0394","coefficient":1},{"bigg_id":"s_1538","coefficient":-1},{"bigg_id":"s_1559","coefficient":1},{"bigg_id":"s_0434","coefficient":-1}],"segments":{"3726":{"from_node_id":"3787","to_node_id":"3788","b1":null,"b2":null},"3727":{"from_node_id":"3789","to_node_id":"3788","b1":null,"b2":null},"3728":{"from_node_id":"3789","to_node_id":"3790","b1":{"x":-1733.7493896484375,"y":2623.3778076171875},"b2":{"x":-1712.7493896484375,"y":2639.7410888671875}},"3729":{"from_node_id":"3787","to_node_id":"3785","b1":{"x":-1733.7493896484375,"y":2515.3778076171875},"b2":{"x":-1733.7493896484375,"y":2469.8778076171875}},"3730":{"from_node_id":"3789","to_node_id":"3791","b1":{"x":-1733.7493896484375,"y":2619.3778076171875},"b2":{"x":-1733.7493896484375,"y":2664.8778076171875}},"3731":{"from_node_id":"3787","to_node_id":"3792","b1":{"x":-1733.7493896484375,"y":2511.3778076171875},"b2":{"x":-1712.7493896484375,"y":2492.3778076171875}}}},"599":{"name":"cytosine deaminase","bigg_id":"r_0318","reversibility":false,"label_x":-2545.5455322265625,"label_y":1818.8904418945312,"gene_reaction_rule":"YPR062W","genes":[{"name":"YPR062W","bigg_id":"YPR062W"}],"metabolites":[{"bigg_id":"s_0794","coefficient":-1},{"bigg_id":"s_0419","coefficient":1},{"bigg_id":"s_0803","coefficient":-1},{"bigg_id":"s_0545","coefficient":-1},{"bigg_id":"s_1550","coefficient":1}],"segments":{"3732":{"from_node_id":"3793","to_node_id":"3794","b1":null,"b2":null},"3733":{"from_node_id":"3795","to_node_id":"3794","b1":null,"b2":null},"3734":{"from_node_id":"3793","to_node_id":"3796","b1":{"x":-2228.3248291015625,"y":1764.6207885742188},"b2":{"x":-2259.8822021484375,"y":1742.1017456054688}},"3735":{"from_node_id":"3795","to_node_id":"3797","b1":{"x":-2228.3248291015625,"y":1876.6207885742188},"b2":{"x":-2285.2965087890625,"y":1864.3649291992188}},"3736":{"from_node_id":"3793","to_node_id":"3798","b1":{"x":-2228.3248291015625,"y":1764.6207885742188},"b2":{"x":-2199.1134033203125,"y":1752.6589965820312}},"3737":{"from_node_id":"3793","to_node_id":"3799","b1":{"x":-2228.3248291015625,"y":1768.6207885742188},"b2":{"x":-2228.3248291015625,"y":1723.1207885742188}},"3738":{"from_node_id":"3795","to_node_id":"3780","b1":{"x":-2228.3248291015625,"y":1872.6207885742188},"b2":{"x":-2234.1761474609375,"y":2036.23291015625}}}},"600":{"name":"pyrimidine-nucleoside phosphorylase (uracil)","bigg_id":"r_2031","reversibility":true,"label_x":-2986.8011474609375,"label_y":2000.895751953125,"gene_reaction_rule":"","genes":[],"metabolites":[{"bigg_id":"s_1322","coefficient":-1},{"bigg_id":"s_1556","coefficient":-1},{"bigg_id":"s_1550","coefficient":1},{"bigg_id":"s_0415","coefficient":1}],"segments":{"3739":{"from_node_id":"3800","to_node_id":"3801","b1":null,"b2":null},"3740":{"from_node_id":"3802","to_node_id":"3801","b1":null,"b2":null},"3741":{"from_node_id":"3800","to_node_id":"3803","b1":{"x":-2485.7879638671875,"y":2041.95166015625},"b2":{"x":-2550.8138427734375,"y":2020.0533447265625}},"3742":{"from_node_id":"3800","to_node_id":"3804","b1":{"x":-2481.7879638671875,"y":2041.95166015625},"b2":{"x":-2557.7869873046875,"y":2066.5119018554688}},"3743":{"from_node_id":"3802","to_node_id":"3780","b1":{"x":-2374.2791748046875,"y":2047.79931640625},"b2":{"x":-2283.1676025390625,"y":2065.34228515625}},"3744":{"from_node_id":"3802","to_node_id":"3805","b1":{"x":-2365.6009521484375,"y":2019.7305908203125},"b2":{"x":-2334.9385986328125,"y":2000.9525756835938}}}},"601":{"name":"fumarase, cytoplasmic","bigg_id":"r_0452","reversibility":true,"label_x":-2019.8399658203125,"label_y":1169.7279052734375,"gene_reaction_rule":"YPL262W","genes":[{"name":"YPL262W","bigg_id":"YPL262W"}],"metabolites":[{"bigg_id":"s_0725","coefficient":-1},{"bigg_id":"s_0803","coefficient":-1},{"bigg_id":"s_0066","coefficient":1}],"segments":{"3745":{"from_node_id":"3806","to_node_id":"3807","b1":null,"b2":null},"3746":{"from_node_id":"3808","to_node_id":"3807","b1":null,"b2":null},"3747":{"from_node_id":"3806","to_node_id":"3755","b1":{"x":-1831.7493896484375,"y":1217.3778076171875},"b2":{"x":-1786.2493896484375,"y":1217.3778076171875}},"3748":{"from_node_id":"3806","to_node_id":"3809","b1":{"x":-1827.7493896484375,"y":1217.3778076171875},"b2":{"x":-1814.0228271484375,"y":1252.4403076171875}},"3749":{"from_node_id":"3808","to_node_id":"3810","b1":{"x":-1935.7493896484375,"y":1217.3778076171875},"b2":{"x":-1981.2493896484375,"y":1217.3778076171875}}}},"603":{"name":"uridine hydrolase","bigg_id":"r_4045","reversibility":false,"label_x":-2660.2933349609375,"label_y":2180.9002075195312,"gene_reaction_rule":"YDR400W","genes":[{"name":"YDR400W","bigg_id":"YDR400W"}],"metabolites":[{"bigg_id":"s_0803","coefficient":-1},{"bigg_id":"s_0575","coefficient":1},{"bigg_id":"s_1556","coefficient":-1},{"bigg_id":"s_1550","coefficient":1}],"segments":{"3756":{"from_node_id":"3817","to_node_id":"3818","b1":null,"b2":null},"3757":{"from_node_id":"3819","to_node_id":"3818","b1":null,"b2":null},"3758":{"from_node_id":"3817","to_node_id":"3820","b1":{"x":-2504.3377685546875,"y":2162.5759887695312},"b2":{"x":-2516.0845947265625,"y":2199.1189575195312}},"3759":{"from_node_id":"3819","to_node_id":"3821","b1":{"x":-2326.5694580078125,"y":2172.2070922851562},"b2":{"x":-2297.3822021484375,"y":2202.3274536132812}},"3760":{"from_node_id":"3817","to_node_id":"3804","b1":{"x":-2494.9815673828125,"y":2136.35498046875},"b2":{"x":-2555.7972412109375,"y":2122.2088928222656}},"3761":{"from_node_id":"3819","to_node_id":"3780","b1":{"x":-2321.8914794921875,"y":2132.9345092773438},"b2":{"x":-2279.7877197265625,"y":2116.6727294921875}}}},"604":{"name":"5'-nucleotidase (UMP)","bigg_id":"r_0078","reversibility":false,"label_x":-2287.3572998046875,"label_y":2327.6302185058594,"gene_reaction_rule":"(YER037W OR YGL224C)","genes":[{"name":"YER037W","bigg_id":"YER037W"},{"name":"YGL224C","bigg_id":"YGL224C"}],"metabolites":[{"bigg_id":"s_1322","coefficient":1},{"bigg_id":"s_1545","coefficient":-1},{"bigg_id":"s_0803","coefficient":-1},{"bigg_id":"s_1556","coefficient":1}],"segments":{"3762":{"from_node_id":"3824","to_node_id":"3825","b1":null,"b2":null},"3763":{"from_node_id":"3826","to_node_id":"3825","b1":null,"b2":null},"3764":{"from_node_id":"3826","to_node_id":"3827","b1":{"x":-2191.6082763671875,"y":2402.7161254882812},"b2":{"x":-2251.5421142578125,"y":2438.9200134277344}},"3765":{"from_node_id":"3824","to_node_id":"3771","b1":{"x":-2083.6082763671875,"y":2402.7161254882812},"b2":{"x":-1785.4898681640625,"y":2325.5271911621094}},"3766":{"from_node_id":"3824","to_node_id":"3828","b1":{"x":-2079.6082763671875,"y":2402.7161254882812},"b2":{"x":-2013.8270263671875,"y":2433.0723571777344}},"3767":{"from_node_id":"3826","to_node_id":"3804","b1":{"x":-2187.6082763671875,"y":2402.7161254882812},"b2":{"x":-2560.5767822265625,"y":2405.055206298828}}}},"607":{"name":"dihydroorotase","bigg_id":"r_0349","reversibility":true,"label_x":-1365.9515380859375,"label_y":1115.220947265625,"gene_reaction_rule":"YLR420W","genes":[{"name":"YLR420W","bigg_id":"YLR420W"}],"metabolites":[{"bigg_id":"s_1194","coefficient":1},{"bigg_id":"s_0803","coefficient":-1},{"bigg_id":"s_0794","coefficient":1},{"bigg_id":"s_0061","coefficient":-1}],"segments":{"3781":{"from_node_id":"3843","to_node_id":"3844","b1":null,"b2":null},"3782":{"from_node_id":"3845","to_node_id":"3844","b1":null,"b2":null},"3783":{"from_node_id":"3845","to_node_id":"3846","b1":{"x":-1245.1639404296875,"y":1225.6739501953125},"b2":{"x":-1199.6639404296875,"y":1225.6739501953125}},"3784":{"from_node_id":"3843","to_node_id":"3847","b1":{"x":-1353.1639404296875,"y":1225.6739501953125},"b2":{"x":-1372.1639404296875,"y":1204.6739501953125}},"3785":{"from_node_id":"3845","to_node_id":"3848","b1":{"x":-1241.1639404296875,"y":1225.6739501953125},"b2":{"x":-1217.4671630859375,"y":1203.499755859375}},"3786":{"from_node_id":"3843","to_node_id":"3761","b1":{"x":-1349.1639404296875,"y":1225.6739501953125},"b2":{"x":-1393.4896240234375,"y":1229.1966552734375}}}},"608":{"name":"aspartate carbamoyltransferase","bigg_id":"r_0214","reversibility":false,"label_x":-1045.98974609375,"label_y":1116.3951416015625,"gene_reaction_rule":"YJL130C","genes":[{"name":"YJL130C","bigg_id":"YJL130C"}],"metabolites":[{"bigg_id":"s_1322","coefficient":1},{"bigg_id":"s_1194","coefficient":1},{"bigg_id":"s_0455","coefficient":-1},{"bigg_id":"s_0973","coefficient":-1},{"bigg_id":"s_0794","coefficient":1}],"segments":{"3787":{"from_node_id":"3849","to_node_id":"3850","b1":null,"b2":null},"3788":{"from_node_id":"3851","to_node_id":"3850","b1":null,"b2":null},"3789":{"from_node_id":"3851","to_node_id":"3852","b1":{"x":-1053.1639404296875,"y":1225.6739501953125},"b2":{"x":-1063.9449462890625,"y":1278.6494140625}},"3790":{"from_node_id":"3851","to_node_id":"3846","b1":{"x":-1049.1639404296875,"y":1225.6739501953125},"b2":{"x":-1094.6639404296875,"y":1225.6739501953125}},"3791":{"from_node_id":"3849","to_node_id":"3853","b1":{"x":-941.1639404296875,"y":1225.6739501953125},"b2":{"x":-883.4146728515625,"y":1266.907470703125}},"3792":{"from_node_id":"3849","to_node_id":"3854","b1":{"x":-945.1639404296875,"y":1225.6739501953125},"b2":{"x":-864.4373779296875,"y":1229.196533203125}},"3793":{"from_node_id":"3851","to_node_id":"3855","b1":{"x":-1053.1639404296875,"y":1225.6739501953125},"b2":{"x":-1072.1639404296875,"y":1246.6739501953125}}}},"616":{"name":"formate exchange","bigg_id":"r_1793","reversibility":false,"label_x":5485.64599609375,"label_y":-695.688720703125,"gene_reaction_rule":"","genes":[],"metabolites":[{"bigg_id":"s_0723","coefficient":-1}],"segments":{"3832":{"from_node_id":"3895","to_node_id":"3896","b1":null,"b2":null},"3833":{"from_node_id":"3897","to_node_id":"3896","b1":null,"b2":null},"3834":{"from_node_id":"3895","to_node_id":"3894","b1":{"x":5455.64599609375,"y":-653.688720703125},"b2":{"x":5455.64599609375,"y":-608.188720703125}}}},"617":{"name":"formate transport","bigg_id":"r_1795","reversibility":true,"label_x":5485.64599609375,"label_y":-395.688720703125,"gene_reaction_rule":"","genes":[],"metabolites":[{"bigg_id":"s_0723","coefficient":-1},{"bigg_id":"s_0722","coefficient":1}],"segments":{"3835":{"from_node_id":"3898","to_node_id":"3899","b1":null,"b2":null},"3836":{"from_node_id":"3900","to_node_id":"3899","b1":null,"b2":null},"3837":{"from_node_id":"3898","to_node_id":"3894","b1":{"x":5455.64599609375,"y":-457.688720703125},"b2":{"x":5455.64599609375,"y":-503.188720703125}},"3838":{"from_node_id":"3900","to_node_id":"3901","b1":{"x":5455.64599609375,"y":-353.688720703125},"b2":{"x":5455.64599609375,"y":-308.188720703125}}}},"618":{"name":"formate-tetrahydrofolate ligase","bigg_id":"r_0446","reversibility":true,"label_x":5485.64599609375,"label_y":-95.688720703125,"gene_reaction_rule":"YGR204W","genes":[{"name":"YGR204W","bigg_id":"YGR204W"}],"metabolites":[{"bigg_id":"s_1322","coefficient":1},{"bigg_id":"s_0394","coefficient":1},{"bigg_id":"s_0120","coefficient":1},{"bigg_id":"s_0722","coefficient":-1},{"bigg_id":"s_1487","coefficient":-1},{"bigg_id":"s_0434","coefficient":-1}],"segments":{"3839":{"from_node_id":"3902","to_node_id":"3903","b1":null,"b2":null},"3840":{"from_node_id":"3904","to_node_id":"3903","b1":null,"b2":null},"3841":{"from_node_id":"3904","to_node_id":"3905","b1":{"x":5455.64599609375,"y":-49.688720703125},"b2":{"x":5584.94775390625,"y":-49.3245849609375}},"3842":{"from_node_id":"3904","to_node_id":"3906","b1":{"x":5455.64599609375,"y":-49.688720703125},"b2":{"x":5407.69775390625,"y":-35.3458251953125}},"3843":{"from_node_id":"3904","to_node_id":"3907","b1":{"x":5455.64599609375,"y":-53.688720703125},"b2":{"x":5455.64599609375,"y":-8.188720703125}},"3844":{"from_node_id":"3902","to_node_id":"3901","b1":{"x":5455.64599609375,"y":-157.688720703125},"b2":{"x":5455.64599609375,"y":-203.188720703125}},"3845":{"from_node_id":"3902","to_node_id":"3940","b1":{"x":5455.64599609375,"y":-161.688720703125},"b2":{"x":5412.13623046875,"y":-190.63525390625}},"3846":{"from_node_id":"3902","to_node_id":"3909","b1":{"x":5455.64599609375,"y":-161.688720703125},"b2":{"x":5570.71240234375,"y":-170.712158203125}}}},"619":{"name":"methenyltetrahydrofolate cyclohydrolase","bigg_id":"r_0725","reversibility":true,"label_x":5485.64599609375,"label_y":204.311279296875,"gene_reaction_rule":"YGR204W","genes":[{"name":"YGR204W","bigg_id":"YGR204W"}],"metabolites":[{"bigg_id":"s_0120","coefficient":1},{"bigg_id":"s_0803","coefficient":-1},{"bigg_id":"s_0794","coefficient":1},{"bigg_id":"s_0304","coefficient":-1}],"segments":{"3847":{"from_node_id":"3910","to_node_id":"3911","b1":null,"b2":null},"3848":{"from_node_id":"3912","to_node_id":"3911","b1":null,"b2":null},"3849":{"from_node_id":"3912","to_node_id":"3907","b1":{"x":5455.64599609375,"y":142.311279296875},"b2":{"x":5455.64599609375,"y":96.811279296875}},"3850":{"from_node_id":"3910","to_node_id":"3913","b1":{"x":5455.64599609375,"y":250.311279296875},"b2":{"x":5490.39013671875,"y":269.311279296875}},"3851":{"from_node_id":"3912","to_node_id":"3914","b1":{"x":5455.64599609375,"y":138.311279296875},"b2":{"x":5476.64599609375,"y":119.311279296875}},"3852":{"from_node_id":"3910","to_node_id":"3915","b1":{"x":5455.64599609375,"y":246.311279296875},"b2":{"x":5459.16845703125,"y":285.940185546875}}}},"620":{"name":"methylenetetrahydrofolate dehydrogenase (NADP)","bigg_id":"r_0732","reversibility":true,"label_x":5168.40673828125,"label_y":519.9680786132812,"gene_reaction_rule":"YGR204W","genes":[{"name":"YGR204W","bigg_id":"YGR204W"}],"metabolites":[{"bigg_id":"s_1207","coefficient":-1},{"bigg_id":"s_1212","coefficient":1},{"bigg_id":"s_0306","coefficient":-1},{"bigg_id":"s_0304","coefficient":1}],"segments":{"3853":{"from_node_id":"3916","to_node_id":"3917","b1":null,"b2":null},"3854":{"from_node_id":"3918","to_node_id":"3917","b1":null,"b2":null},"3855":{"from_node_id":"3916","to_node_id":"3919","b1":{"x":5186.81689453125,"y":405.38824462890625},"b2":{"x":5174.94091796875,"y":405.27008056640625}},"3856":{"from_node_id":"3918","to_node_id":"3920","b1":{"x":5319.44970703125,"y":403.6558837890625},"b2":{"x":5350.79736328125,"y":407.465576171875}},"3857":{"from_node_id":"3916","to_node_id":"3921","b1":{"x":5182.81689453125,"y":405.38824462890625},"b2":{"x":5053.53564453125,"y":355.167724609375}},"3858":{"from_node_id":"3918","to_node_id":"3915","b1":{"x":5315.44970703125,"y":403.6558837890625},"b2":{"x":5406.66845703125,"y":338.440185546875}}}},"623":{"name":"glycine hydroxymethyltransferase","bigg_id":"r_0502","reversibility":true,"label_x":4932.32666015625,"label_y":49.7939453125,"gene_reaction_rule":"YLR058C","genes":[{"name":"YLR058C","bigg_id":"YLR058C"}],"metabolites":[{"bigg_id":"s_1003","coefficient":1},{"bigg_id":"s_0803","coefficient":1},{"bigg_id":"s_1487","coefficient":-1},{"bigg_id":"s_0306","coefficient":1},{"bigg_id":"s_1039","coefficient":-1}],"segments":{"3872":{"from_node_id":"3935","to_node_id":"3936","b1":null,"b2":null},"3873":{"from_node_id":"3937","to_node_id":"3936","b1":null,"b2":null},"3874":{"from_node_id":"3937","to_node_id":"3938","b1":{"x":5038.74755859375,"y":82.4183349609375},"b2":{"x":5026.00341796875,"y":290.419677734375}},"3875":{"from_node_id":"3937","to_node_id":"3939","b1":{"x":5038.74755859375,"y":82.4183349609375},"b2":{"x":5095.62939453125,"y":107.60272216796875}},"3876":{"from_node_id":"3935","to_node_id":"3940","b1":{"x":5038.74755859375,"y":-25.5816650390625},"b2":{"x":5032.60205078125,"y":-128.475341796875}},"3877":{"from_node_id":"3937","to_node_id":"3921","b1":{"x":5038.74755859375,"y":78.4183349609375},"b2":{"x":5043.18212890625,"y":265.33349609375}},"3878":{"from_node_id":"3935","to_node_id":"3941","b1":{"x":5038.74755859375,"y":-29.5816650390625},"b2":{"x":4987.19873046875,"y":-179.9034423828125}}}},"624":{"name":"methylenetetrahydrofolate dehydrogenase (NAD)","bigg_id":"r_0731","reversibility":false,"label_x":5227.55224609375,"label_y":244.94854736328125,"gene_reaction_rule":"YKR080W","genes":[{"name":"YKR080W","bigg_id":"YKR080W"}],"metabolites":[{"bigg_id":"s_0304","coefficient":1},{"bigg_id":"s_0306","coefficient":-1},{"bigg_id":"s_1203","coefficient":1},{"bigg_id":"s_1198","coefficient":-1}],"segments":{"3879":{"from_node_id":"3942","to_node_id":"3943","b1":null,"b2":null},"3880":{"from_node_id":"3944","to_node_id":"3943","b1":null,"b2":null},"3881":{"from_node_id":"3944","to_node_id":"3915","b1":{"x":5338.96142578125,"y":284.130126953125},"b2":{"x":5390.12939453125,"y":308.78607177734375}},"3882":{"from_node_id":"3942","to_node_id":"3921","b1":{"x":5154.70263671875,"y":271.72314453125},"b2":{"x":5127.63623046875,"y":298.43304443359375}},"3883":{"from_node_id":"3944","to_node_id":"3946","b1":{"x":5320.53173828125,"y":262.19586181640625},"b2":{"x":5338.89990234375,"y":242.0494384765625}},"3884":{"from_node_id":"3942","to_node_id":"3947","b1":{"x":5171.59912109375,"y":261.97137451171875},"b2":{"x":5136.40087890625,"y":250.02423095703125}}}},"653":{"name":"succinate dehydrogenase (ubiquinone-6)","bigg_id":"r_1021","reversibility":true,"label_x":4027.21298003261,"label_y":3515.7470892190095,"gene_reaction_rule":"((YDR178W AND YJL045W AND YKL141W AND YLL041C) OR (YDR178W AND YKL141W AND YKL148C AND YLL041C))","genes":[{"name":"YDR178W","bigg_id":"YDR178W"},{"name":"YJL045W","bigg_id":"YJL045W"},{"name":"YKL141W","bigg_id":"YKL141W"},{"name":"YLL041C","bigg_id":"YLL041C"},{"name":"YKL148C","bigg_id":"YKL148C"}],"metabolites":[{"bigg_id":"s_0727","coefficient":1},{"bigg_id":"s_1537","coefficient":-1},{"bigg_id":"s_1460","coefficient":-1},{"bigg_id":"s_1535","coefficient":1}],"segments":{"4043":{"from_node_id":"4109","to_node_id":"4110","b1":null,"b2":null},"4044":{"from_node_id":"4111","to_node_id":"4110","b1":null,"b2":null},"4045":{"from_node_id":"4111","to_node_id":"4112","b1":{"x":4108.259977102923,"y":3582.5678900002595},"b2":{"x":4129.259977102923,"y":3573.8061712502595}},"4046":{"from_node_id":"4109","to_node_id":"1630","b1":{"x":4108.259977102923,"y":3474.5678900002595},"b2":{"x":4113.465299368548,"y":3385.6899603127595}},"4047":{"from_node_id":"4109","to_node_id":"4113","b1":{"x":4108.259977102923,"y":3470.5678900002595},"b2":{"x":4115.379117727923,"y":3489.7402532815095}},"4048":{"from_node_id":"4111","to_node_id":"1655","b1":{"x":4108.259977102923,"y":3578.5678900002595},"b2":{"x":4115.200406790423,"y":3686.5312689065095}}}},"659":{"name":"serine transport","bigg_id":"r_2045","reversibility":true,"label_x":4531.38427734375,"label_y":-253.7701416015625,"gene_reaction_rule":"","genes":[],"metabolites":[{"bigg_id":"s_1042","coefficient":1},{"bigg_id":"s_1039","coefficient":-1}],"segments":{"4083":{"from_node_id":"4149","to_node_id":"4150","b1":null,"b2":null},"4084":{"from_node_id":"4151","to_node_id":"4150","b1":null,"b2":null},"4085":{"from_node_id":"4151","to_node_id":"4152","b1":{"x":4529.38427734375,"y":-189.5634765625},"b2":{"x":4442.50927734375,"y":-192.7381591796875}},"4086":{"from_node_id":"4149","to_node_id":"3941","b1":{"x":4633.38427734375,"y":-189.5634765625},"b2":{"x":4705.80322265625,"y":-192.7254638671875}}}},"660":{"name":"glycine hydroxymethyltransferase","bigg_id":"r_0503","reversibility":true,"label_x":4420.00927734375,"label_y":-32.7381591796875,"gene_reaction_rule":"YBR263W","genes":[{"name":"YBR263W","bigg_id":"YBR263W"}],"metabolites":[{"bigg_id":"s_1042","coefficient":-1},{"bigg_id":"s_1005","coefficient":1},{"bigg_id":"s_1488","coefficient":-1},{"bigg_id":"s_0307","coefficient":1},{"bigg_id":"s_0807","coefficient":1}],"segments":{"4087":{"from_node_id":"4153","to_node_id":"4154","b1":null,"b2":null},"4088":{"from_node_id":"4155","to_node_id":"4154","b1":null,"b2":null},"4089":{"from_node_id":"4153","to_node_id":"4152","b1":{"x":4390.00927734375,"y":-94.7381591796875},"b2":{"x":4390.00927734375,"y":-140.2381591796875}},"4090":{"from_node_id":"4155","to_node_id":"4156","b1":{"x":4390.00927734375,"y":13.2618408203125},"b2":{"x":4421.20556640625,"y":40.440673828125}},"4091":{"from_node_id":"4153","to_node_id":"4157","b1":{"x":4390.00927734375,"y":-98.7381591796875},"b2":{"x":4411.00927734375,"y":-117.7381591796875}},"4092":{"from_node_id":"4155","to_node_id":"4158","b1":{"x":4390.00927734375,"y":9.2618408203125},"b2":{"x":4390.00927734375,"y":54.7618408203125}},"4093":{"from_node_id":"4155","to_node_id":"4159","b1":{"x":4390.00927734375,"y":13.2618408203125},"b2":{"x":4364.20654296875,"y":40.0013427734375}}}},"661":{"name":"glycine cleavage system","bigg_id":"r_0501","reversibility":false,"label_x":4420.00927734375,"label_y":267.2618408203125,"gene_reaction_rule":"(YAL044C AND YDR019C AND YFL018C AND YMR189W)","genes":[{"name":"YAL044C","bigg_id":"YAL044C"},{"name":"YDR019C","bigg_id":"YDR019C"},{"name":"YFL018C","bigg_id":"YFL018C"},{"name":"YMR189W","bigg_id":"YMR189W"}],"metabolites":[{"bigg_id":"s_1005","coefficient":-1},{"bigg_id":"s_1205","coefficient":1},{"bigg_id":"s_1488","coefficient":-1},{"bigg_id":"s_1200","coefficient":-1},{"bigg_id":"s_0460","coefficient":1},{"bigg_id":"s_0421","coefficient":1},{"bigg_id":"s_0307","coefficient":1}],"segments":{"4094":{"from_node_id":"4160","to_node_id":"4161","b1":null,"b2":null},"4095":{"from_node_id":"4162","to_node_id":"4161","b1":null,"b2":null},"4096":{"from_node_id":"4160","to_node_id":"4163","b1":{"x":4390.00927734375,"y":313.2618408203125},"b2":{"x":4421.39404296875,"y":335.723388671875}},"4097":{"from_node_id":"4162","to_node_id":"4164","b1":{"x":4390.00927734375,"y":201.2618408203125},"b2":{"x":4435.21533203125,"y":185.719970703125}},"4098":{"from_node_id":"4160","to_node_id":"4165","b1":{"x":4390.00927734375,"y":313.2618408203125},"b2":{"x":4340.36181640625,"y":330.55096435546875}},"4099":{"from_node_id":"4160","to_node_id":"4166","b1":{"x":4390.00927734375,"y":309.2618408203125},"b2":{"x":4390.00927734375,"y":354.7618408203125}},"4100":{"from_node_id":"4162","to_node_id":"4167","b1":{"x":4390.00927734375,"y":201.2618408203125},"b2":{"x":4320.59619140625,"y":152.86798095703125}},"4101":{"from_node_id":"4162","to_node_id":"4168","b1":{"x":4390.00927734375,"y":201.2618408203125},"b2":{"x":4301.07373046875,"y":177.07470703125}},"4102":{"from_node_id":"4162","to_node_id":"4158","b1":{"x":4390.00927734375,"y":205.2618408203125},"b2":{"x":4390.00927734375,"y":159.7618408203125}}}},"662":{"name":"glycine transport","bigg_id":"r_1811","reversibility":true,"label_x":4469.96044921875,"label_y":452.1612548828125,"gene_reaction_rule":"","genes":[],"metabolites":[{"bigg_id":"s_1005","coefficient":1},{"bigg_id":"s_1003","coefficient":-1}],"segments":{"4103":{"from_node_id":"4169","to_node_id":"4170","b1":null,"b2":null},"4104":{"from_node_id":"4171","to_node_id":"4170","b1":null,"b2":null},"4105":{"from_node_id":"4171","to_node_id":"4163","b1":{"x":4535.90087890625,"y":397.9083251953125},"b2":{"x":4529.25146484375,"y":406.9781494140625}},"4106":{"from_node_id":"4169","to_node_id":"3938","b1":{"x":4682.87060546875,"y":401.96478271484375},"b2":{"x":4781.25439453125,"y":412.7822265625}}}},"663":{"name":"alanine glyoxylate aminotransferase","bigg_id":"r_0156","reversibility":false,"label_x":4244.58154296875,"label_y":529.3783569335938,"gene_reaction_rule":"YFL030W","genes":[{"name":"YFL030W","bigg_id":"YFL030W"}],"metabolites":[{"bigg_id":"s_1399","coefficient":1},{"bigg_id":"s_0955","coefficient":-1},{"bigg_id":"s_1003","coefficient":1},{"bigg_id":"s_0779","coefficient":-1}],"segments":{"4107":{"from_node_id":"4173","to_node_id":"4174","b1":null,"b2":null},"4108":{"from_node_id":"4175","to_node_id":"4174","b1":null,"b2":null},"4109":{"from_node_id":"4175","to_node_id":"4176","b1":{"x":4778.65673828125,"y":457.45068359375},"b2":{"x":4857.27685546875,"y":423.04254150390625}},"4110":{"from_node_id":"4173","to_node_id":"4177","b1":{"x":4778.65673828125,"y":565.45068359375},"b2":{"x":4975.43603515625,"y":687.9705505371094}},"4111":{"from_node_id":"4175","to_node_id":"3938","b1":{"x":4778.65673828125,"y":461.45068359375},"b2":{"x":4778.08544921875,"y":401.69232177734375}},"4112":{"from_node_id":"4173","to_node_id":"4178","b1":{"x":4778.65673828125,"y":569.45068359375},"b2":{"x":4751.21142578125,"y":648.7416687011719}}}},"664":{"name":"isocitrate lyase","bigg_id":"r_0662","reversibility":false,"label_x":4736.23681640625,"label_y":826.4511413574219,"gene_reaction_rule":"YER065C","genes":[{"name":"YER065C","bigg_id":"YER065C"}],"metabolites":[{"bigg_id":"s_1458","coefficient":1},{"bigg_id":"s_0779","coefficient":1},{"bigg_id":"s_0940","coefficient":-1}],"segments":{"4113":{"from_node_id":"4179","to_node_id":"4180","b1":null,"b2":null},"4114":{"from_node_id":"4181","to_node_id":"4180","b1":null,"b2":null},"4115":{"from_node_id":"4181","to_node_id":"4182","b1":{"x":4706.23681640625,"y":760.4511413574219},"b2":{"x":4589.58837890625,"y":739.4306030273438}},"4116":{"from_node_id":"4181","to_node_id":"4178","b1":{"x":4706.23681640625,"y":764.4511413574219},"b2":{"x":4706.23681640625,"y":718.9511413574219}},"4117":{"from_node_id":"4179","to_node_id":"4183","b1":{"x":4706.23681640625,"y":868.4511413574219},"b2":{"x":4706.23681640625,"y":913.9511413574219}}}},"665":{"name":"phenylalanine transaminase","bigg_id":"r_2117","reversibility":true,"label_x":5005.43603515625,"label_y":900.4705505371094,"gene_reaction_rule":"YHR137W","genes":[{"name":"YHR137W","bigg_id":"YHR137W"}],"metabolites":[{"bigg_id":"s_1399","coefficient":-1},{"bigg_id":"s_0955","coefficient":1},{"bigg_id":"s_1032","coefficient":-1},{"bigg_id":"s_0951","coefficient":1}],"segments":{"4118":{"from_node_id":"4184","to_node_id":"4185","b1":null,"b2":null},"4119":{"from_node_id":"4186","to_node_id":"4185","b1":null,"b2":null},"4120":{"from_node_id":"4184","to_node_id":"4187","b1":{"x":4975.43603515625,"y":946.4705505371094},"b2":{"x":5034.74267578125,"y":968.494010925293}},"4121":{"from_node_id":"4186","to_node_id":"4177","b1":{"x":4975.43603515625,"y":838.4705505371094},"b2":{"x":4975.43603515625,"y":792.9705505371094}},"4122":{"from_node_id":"4184","to_node_id":"4188","b1":{"x":4975.43603515625,"y":942.4705505371094},"b2":{"x":4976.58837890625,"y":1002.9480895996094}},"4123":{"from_node_id":"4186","to_node_id":"4189","b1":{"x":4975.43603515625,"y":834.4705505371094},"b2":{"x":5015.44775390625,"y":810.7177429199219}}}},"666":{"name":"tyrosine transaminase","bigg_id":"r_2119","reversibility":true,"label_x":5133.84326171875,"label_y":769.7547302246094,"gene_reaction_rule":"YHR137W","genes":[{"name":"YHR137W","bigg_id":"YHR137W"}],"metabolites":[{"bigg_id":"s_1399","coefficient":1},{"bigg_id":"s_0955","coefficient":-1},{"bigg_id":"s_1051","coefficient":1},{"bigg_id":"s_0204","coefficient":-1}],"segments":{"4124":{"from_node_id":"4190","to_node_id":"4191","b1":null,"b2":null},"4125":{"from_node_id":"4192","to_node_id":"4191","b1":null,"b2":null},"4126":{"from_node_id":"4192","to_node_id":"4193","b1":{"x":5332.36474609375,"y":738.7434997558594},"b2":{"x":5424.81005859375,"y":691.8218078613281}},"4127":{"from_node_id":"4190","to_node_id":"4177","b1":{"x":5224.36474609375,"y":738.7434997558594},"b2":{"x":5027.93603515625,"y":740.4705505371094}},"4128":{"from_node_id":"4192","to_node_id":"4194","b1":{"x":5328.36474609375,"y":738.7434997558594},"b2":{"x":5477.00048828125,"y":741.3333129882812}},"4129":{"from_node_id":"4190","to_node_id":"4195","b1":{"x":5220.36474609375,"y":738.7434997558594},"b2":{"x":5113.80615234375,"y":675.69287109375}}}},"690":{"name":"cis-aconitate(3-) to isocitrate","bigg_id":"r_2305","reversibility":true,"label_x":4736.23681640625,"label_y":1126.4511413574219,"gene_reaction_rule":"YLR304C","genes":[{"name":"YLR304C","bigg_id":"YLR304C"}],"metabolites":[{"bigg_id":"s_0516","coefficient":-1},{"bigg_id":"s_0803","coefficient":-1},{"bigg_id":"s_0940","coefficient":1}],"segments":{"4264":{"from_node_id":"4335","to_node_id":"4336","b1":null,"b2":null},"4265":{"from_node_id":"4337","to_node_id":"4336","b1":null,"b2":null},"4266":{"from_node_id":"4335","to_node_id":"4338","b1":{"x":4706.23681640625,"y":1168.4511413574219},"b2":{"x":4706.23681640625,"y":1213.9511413574219}},"4267":{"from_node_id":"4335","to_node_id":"4339","b1":{"x":4706.23681640625,"y":1172.4511413574219},"b2":{"x":4757.32275390625,"y":1183.5337944030762}},"4268":{"from_node_id":"4337","to_node_id":"4183","b1":{"x":4706.23681640625,"y":1064.4511413574219},"b2":{"x":4706.23681640625,"y":1018.9511413574219}}}},"691":{"name":"citrate to cis-aconitate(3-), cytoplasmic","bigg_id":"r_0303","reversibility":true,"label_x":4503.06982421875,"label_y":1242.2858352661133,"gene_reaction_rule":"YLR304C","genes":[{"name":"YLR304C","bigg_id":"YLR304C"}],"metabolites":[{"bigg_id":"s_0516","coefficient":1},{"bigg_id":"s_0803","coefficient":1},{"bigg_id":"s_0522","coefficient":-1}],"segments":{"4269":{"from_node_id":"4340","to_node_id":"4341","b1":null,"b2":null},"4270":{"from_node_id":"4342","to_node_id":"4341","b1":null,"b2":null},"4271":{"from_node_id":"4342","to_node_id":"4338","b1":{"x":4608.23681640625,"y":1266.4511413574219},"b2":{"x":4653.73681640625,"y":1266.4511413574219}},"4272":{"from_node_id":"4342","to_node_id":"4343","b1":{"x":4612.23681640625,"y":1266.4511413574219},"b2":{"x":4631.23681640625,"y":1287.4511413574219}},"4273":{"from_node_id":"4340","to_node_id":"4344","b1":{"x":4504.23681640625,"y":1266.4511413574219},"b2":{"x":4458.73681640625,"y":1266.4511413574219}}}},"692":{"name":"citrate transport","bigg_id":"r_1686","reversibility":true,"label_x":4206.23681640625,"label_y":1226.4511413574219,"gene_reaction_rule":"","genes":[],"metabolites":[{"bigg_id":"s_0523","coefficient":-1},{"bigg_id":"s_0522","coefficient":1}],"segments":{"4274":{"from_node_id":"4345","to_node_id":"4346","b1":null,"b2":null},"4275":{"from_node_id":"4347","to_node_id":"4346","b1":null,"b2":null},"4276":{"from_node_id":"4345","to_node_id":"4348","b1":{"x":4204.23681640625,"y":1266.4511413574219},"b2":{"x":4158.73681640625,"y":1266.4511413574219}},"4277":{"from_node_id":"4347","to_node_id":"4344","b1":{"x":4308.23681640625,"y":1266.4511413574219},"b2":{"x":4353.73681640625,"y":1266.4511413574219}}}},"693":{"name":"succinate transport","bigg_id":"r_2057","reversibility":true,"label_x":4266.79052734375,"label_y":700.5652465820312,"gene_reaction_rule":"","genes":[],"metabolites":[{"bigg_id":"s_1458","coefficient":1},{"bigg_id":"s_1459","coefficient":-1}],"segments":{"4278":{"from_node_id":"4349","to_node_id":"4350","b1":null,"b2":null},"4279":{"from_node_id":"4351","to_node_id":"4350","b1":null,"b2":null},"4280":{"from_node_id":"4351","to_node_id":"4182","b1":{"x":4433.71337890625,"y":727.8974914550781},"b2":{"x":4479.21337890625,"y":727.8974914550781}},"4281":{"from_node_id":"4349","to_node_id":"4352","b1":{"x":4329.71337890625,"y":727.8974914550781},"b2":{"x":4284.21337890625,"y":727.8974914550781}}}}},"nodes":{"4":{"node_type":"metabolite","x":1334.3389892578125,"y":-524.0602369308472,"bigg_id":"s_0565","name":"D-glucose [extracellular]","label_x":1364.3389892578125,"label_y":-514.0602369308472,"node_is_primary":true},"5":{"node_type":"multimarker","x":1333.8475696733187,"y":-608.7234334684825},"6":{"node_type":"midmarker","x":1333.9247949977316,"y":-628.7232843741583},"7":{"node_type":"multimarker","x":1334.0020203221445,"y":-648.7231352798344},"8":{"node_type":"multimarker","x":1334.4416234808205,"y":-442.5082754922813},"9":{"node_type":"midmarker","x":1334.4574133612832,"y":-422.50828172529043},"10":{"node_type":"multimarker","x":1334.473203241746,"y":-402.50828795829943},"11":{"node_type":"metabolite","x":1334.5758374647542,"y":-312.26052573848364,"bigg_id":"s_0563","name":"D-glucose [cytoplasm]","label_x":1364.5758374647542,"label_y":-302.26052573848364,"node_is_primary":true},"12":{"node_type":"multimarker","x":1334.678471687762,"y":-182.26056625304273},"13":{"node_type":"midmarker","x":1334.6942615682249,"y":-162.26057248605184},"14":{"node_type":"multimarker","x":1334.7100514486876,"y":-142.2605787190609},"15":{"node_type":"metabolite","x":1294.7811183767883,"y":-52.22902700667635,"bigg_id":"s_0394","name":"ADP [cytoplasm]","label_x":1111.113103850421,"label_y":-47.1980821824576,"node_is_primary":false},"16":{"node_type":"metabolite","x":1334.8126856716958,"y":-4.350585053932491,"bigg_id":"s_0568","name":"D-glucose 6-phosphate [cytoplasm]","label_x":930.6857325466958,"label_y":27.218415190208134,"node_is_primary":true},"17":{"node_type":"metabolite","x":1374.781093444752,"y":-52.292186528527395,"bigg_id":"s_0794","name":"H+ [cytoplasm]","label_x":1404.781093444752,"label_y":-42.292186528527395,"node_is_primary":false},"18":{"node_type":"metabolite","x":1374.6074047596614,"y":-272.2921179654274,"bigg_id":"s_0434","name":"ATP [cytoplasm]","label_x":1404.6074047596614,"label_y":-262.2921179654274,"node_is_primary":false},"19":{"node_type":"multimarker","x":1334.9153198947038,"y":69.40608829869586},"20":{"node_type":"midmarker","x":1334.9311097751665,"y":89.40608206568675},"21":{"node_type":"multimarker","x":1334.9468996556293,"y":109.40607583267774},"22":{"node_type":"metabolite","x":1335.0495338786372,"y":187.73947037671223,"bigg_id":"s_0557","name":"D-fructose 6-phosphate [cytoplasm]","label_x":1363.7078590739497,"label_y":176.27319611523762,"node_is_primary":true},"36":{"node_type":"multimarker","x":1418.3655715930397,"y":355.0561288219161},"37":{"node_type":"midmarker","x":1418.349781712577,"y":335.0561350549252},"38":{"node_type":"multimarker","x":1418.333991832114,"y":315.0561412879342},"39":{"node_type":"metabolite","x":1458.2629249040133,"y":225.02458957554973,"bigg_id":"s_1322","name":"phosphate [cytoplasm]","label_x":1488.2629249040133,"label_y":235.02458957554973,"node_is_primary":false},"40":{"node_type":"metabolite","x":1458.436613589104,"y":445.02452101244967,"bigg_id":"s_0803","name":"H2O [cytoplasm]","label_x":1488.436613589104,"label_y":455.02452101244967,"node_is_primary":false},"41":{"node_type":"metabolite","x":1335.286382085579,"y":487.7393768815757,"bigg_id":"s_0555","name":"D-fructose 1,6-bisphosphate [cytoplasm]","label_x":1365.286382085579,"label_y":497.7393768815757,"node_is_primary":true},"68":{"node_type":"multimarker","x":1335.286382085579,"y":564.5002106218101},"69":{"node_type":"midmarker","x":1335.286382085579,"y":584.5002106218101},"70":{"node_type":"multimarker","x":1335.286382085579,"y":604.5002106218101},"71":{"node_type":"metabolite","x":1180.111333257454,"y":742.6778839616538,"bigg_id":"s_0629","name":"dihydroxyacetone phosphate [cytoplasm]","label_x":743.908971196907,"label_y":746.9222687272788,"node_is_primary":true},"72":{"node_type":"metabolite","x":1545.076177007454,"y":731.9114044694663,"bigg_id":"s_0764","name":"glyceraldehyde 3-phosphate [cytoplasm]","label_x":1575.076177007454,"label_y":741.9114044694663,"node_is_primary":true},"73":{"node_type":"multimarker","x":1317.080083257454,"y":806.1687286882163},"74":{"node_type":"midmarker","x":1337.080083257454,"y":806.1687286882163},"75":{"node_type":"multimarker","x":1357.080083257454,"y":806.1687286882163},"77":{"node_type":"multimarker","x":1545.076177007454,"y":861.9114044694663},"78":{"node_type":"midmarker","x":1545.076177007454,"y":881.9114044694663},"79":{"node_type":"multimarker","x":1545.076177007454,"y":901.9114044694663},"80":{"node_type":"metabolite","x":1585.076177007454,"y":771.9114044694663,"bigg_id":"s_1322","name":"phosphate [cytoplasm]","label_x":1615.076177007454,"label_y":781.9114044694663,"node_is_primary":false},"81":{"node_type":"metabolite","x":1505.076177007454,"y":991.9114044694663,"bigg_id":"s_0794","name":"H+ [cytoplasm]","label_x":1346.580815679329,"label_y":996.1557892350913,"node_is_primary":false},"82":{"node_type":"metabolite","x":1545.076177007454,"y":1031.9114044694663,"bigg_id":"s_0075","name":"1,3-bisphospho-D-glycerate [cytoplasm]","label_x":1575.076177007454,"label_y":1041.9114044694663,"node_is_primary":true},"83":{"node_type":"metabolite","x":1617.3101247613602,"y":816.5171783952476,"bigg_id":"s_1198","name":"NAD [cytoplasm]","label_x":1640.1156057183914,"label_y":820.7616241960288,"node_is_primary":false},"84":{"node_type":"metabolite","x":1585.076177007454,"y":991.9114044694663,"bigg_id":"s_1203","name":"NADH [cytoplasm]","label_x":1615.076177007454,"label_y":1001.9114044694663,"node_is_primary":false},"85":{"node_type":"multimarker","x":1545.076177007454,"y":1148.3980988054038},"86":{"node_type":"midmarker","x":1545.076177007454,"y":1168.3980988054038},"87":{"node_type":"multimarker","x":1545.076177007454,"y":1188.3980988054038},"88":{"node_type":"metabolite","x":1585.076177007454,"y":1071.9114044694663,"bigg_id":"s_0394","name":"ADP [cytoplasm]","label_x":1615.076177007454,"label_y":1081.9114044694663,"node_is_primary":false},"89":{"node_type":"metabolite","x":1545.076177007454,"y":1306.8152130632163,"bigg_id":"s_0260","name":"3-phosphoglycerate [cytoplasm]","label_x":1575.076177007454,"label_y":1316.8152130632163,"node_is_primary":true},"90":{"node_type":"metabolite","x":1585.076177007454,"y":1266.8152130632163,"bigg_id":"s_0434","name":"ATP [cytoplasm]","label_x":1615.076177007454,"label_y":1276.8152130632163,"node_is_primary":false},"91":{"node_type":"multimarker","x":1545.076177007454,"y":1380.8312042741538},"92":{"node_type":"midmarker","x":1545.076177007454,"y":1400.8312042741538},"93":{"node_type":"multimarker","x":1545.076177007454,"y":1420.8312042741538},"94":{"node_type":"metabolite","x":1545.076177007454,"y":1502.5691193132163,"bigg_id":"s_0188","name":"2-phospho-D-glyceric acid [cytoplasm]","label_x":1575.076177007454,"label_y":1512.5691193132163,"node_is_primary":true},"95":{"node_type":"multimarker","x":1545.076177007454,"y":1586.2375763444663},"96":{"node_type":"midmarker","x":1545.076177007454,"y":1606.2375763444663},"97":{"node_type":"multimarker","x":1545.076177007454,"y":1626.2375763444663},"98":{"node_type":"metabolite","x":1585.076177007454,"y":1706.5852325944663,"bigg_id":"s_0803","name":"H2O [cytoplasm]","label_x":1615.076177007454,"label_y":1716.5852325944663,"node_is_primary":false},"99":{"node_type":"metabolite","x":1545.076177007454,"y":1746.5852325944663,"bigg_id":"s_1360","name":"phosphoenolpyruvate [cytoplasm]","label_x":1575.076177007454,"label_y":1756.5852325944663,"node_is_primary":true},"100":{"node_type":"multimarker","x":1545.076177007454,"y":1876.5852325944663},"101":{"node_type":"midmarker","x":1545.076177007454,"y":1896.5852325944663},"102":{"node_type":"multimarker","x":1545.076177007454,"y":1916.5852325944663},"103":{"node_type":"metabolite","x":1585.076177007454,"y":1786.5852325944663,"bigg_id":"s_0394","name":"ADP [cytoplasm]","label_x":1615.076177007454,"label_y":1796.5852325944663,"node_is_primary":false},"104":{"node_type":"metabolite","x":1542.832280523079,"y":2053.316922047591,"bigg_id":"s_1399","name":"pyruvate [cytoplasm]","label_x":1308.8998464410477,"label_y":2048.8724640397786,"node_is_primary":true},"105":{"node_type":"metabolite","x":1500.4591726129227,"y":1788.8938263444663,"bigg_id":"s_0794","name":"H+ [cytoplasm]","label_x":1326.5534108941727,"label_y":1798.4792755632163,"node_is_primary":false},"106":{"node_type":"metabolite","x":1469.174321538704,"y":1970.4999054460286,"bigg_id":"s_0434","name":"ATP [cytoplasm]","label_x":1287.5142263238602,"label_y":1971.531277516341,"node_is_primary":false},"107":{"node_type":"multimarker","x":1545.076177007454,"y":2176.585232594466},"108":{"node_type":"midmarker","x":1545.076177007454,"y":2196.585232594466},"109":{"node_type":"multimarker","x":1545.076177007454,"y":2216.585232594466},"110":{"node_type":"metabolite","x":1585.076177007454,"y":2306.585232594466,"bigg_id":"s_0799","name":"H+ [mitochondrion]","label_x":1615.076177007454,"label_y":2316.585232594466,"node_is_primary":false},"111":{"node_type":"metabolite","x":1479.6134694879227,"y":2135.950711110091,"bigg_id":"s_0794","name":"H+ [cytoplasm]","label_x":1359.2730153863602,"label_y":2170.633328297591,"node_is_primary":false},"112":{"node_type":"metabolite","x":1545.076177007454,"y":2346.585232594466,"bigg_id":"s_1401","name":"pyruvate [mitochondrion]","label_x":1575.076177007454,"label_y":2356.585232594466,"node_is_primary":true},"113":{"node_type":"multimarker","x":1545.076177007454,"y":2476.585232594466},"114":{"node_type":"midmarker","x":1545.076177007454,"y":2496.585232594466},"115":{"node_type":"multimarker","x":1545.076177007454,"y":2516.585232594466},"116":{"node_type":"metabolite","x":1545.076177007454,"y":2646.585232594466,"bigg_id":"s_0376","name":"acetyl-CoA [mitochondrion]","label_x":1575.076177007454,"label_y":2656.585232594466,"node_is_primary":true},"117":{"node_type":"metabolite","x":1585.076177007454,"y":2386.585232594466,"bigg_id":"s_0532","name":"coenzyme A [mitochondrion]","label_x":1615.076177007454,"label_y":2396.585232594466,"node_is_primary":false},"118":{"node_type":"metabolite","x":1585.076177007454,"y":2606.585232594466,"bigg_id":"s_1205","name":"NADH [mitochondrion]","label_x":1615.076177007454,"label_y":2616.585232594466,"node_is_primary":false},"119":{"node_type":"metabolite","x":1505.076177007454,"y":2386.585232594466,"bigg_id":"s_1200","name":"NAD [mitochondrion]","label_x":1286.872319585579,"label_y":2393.832791188216,"node_is_primary":false},"120":{"node_type":"metabolite","x":1505.076177007454,"y":2606.585232594466,"bigg_id":"s_0460","name":"carbon dioxide [mitochondrion]","label_x":1183.716557866829,"label_y":2611.026150563216,"node_is_primary":false},"121":{"node_type":"multimarker","x":1641.5416744410777,"y":2790.9632212014417},"122":{"node_type":"midmarker","x":1704.823879149806,"y":2814.12942177893},"123":{"node_type":"multimarker","x":1762.9025199393063,"y":2844.362292641445},"124":{"node_type":"metabolite","x":1859.3298926357602,"y":2809.1555418946336,"bigg_id":"s_0799","name":"H+ [mitochondrion]","label_x":1881.3081641201352,"label_y":2812.4707274415086,"node_is_primary":false},"125":{"node_type":"metabolite","x":1424.067143804329,"y":2836.151638844466,"bigg_id":"s_1273","name":"oxaloacetate [mitochondrion]","label_x":1362.7302907769852,"label_y":2901.962185719466,"node_is_primary":true},"126":{"node_type":"metabolite","x":1868.8044086198925,"y":2853.1545361693084,"bigg_id":"s_0532","name":"coenzyme A [mitochondrion]","label_x":1896.1637836198925,"label_y":2836.7477978880584,"node_is_primary":false},"127":{"node_type":"metabolite","x":1501.0653127496414,"y":2693.270047047591,"bigg_id":"s_0807","name":"H2O [mitochondrion]","label_x":1282.306157476204,"label_y":2690.825955250716,"node_is_primary":false},"128":{"node_type":"metabolite","x":1852.5817258331008,"y":2907.4717236779147,"bigg_id":"s_0524","name":"citrate [mitochondrion]","label_x":1602.7064816924762,"label_y":2950.2068310997897,"node_is_primary":true},"129":{"node_type":"multimarker","x":1940.8507408344599,"y":2976.3691047218817},"130":{"node_type":"midmarker","x":1969.0943784771507,"y":3001.0682990251435},"131":{"node_type":"multimarker","x":1993.848514166713,"y":3024.0387335627834},"132":{"node_type":"metabolite","x":2076.1635266387525,"y":3100.4284815303195,"bigg_id":"s_0517","name":"cis-aconitate [mitochondrion]","label_x":1742.4674817168775,"label_y":3138.3134912959445,"node_is_primary":true},"133":{"node_type":"metabolite","x":2065.752522371936,"y":3032.891081476589,"bigg_id":"s_0807","name":"H2O [mitochondrion]","label_x":2085.274739168811,"label_y":3032.999968195339,"node_is_primary":false},"134":{"node_type":"multimarker","x":2105.120514497462,"y":3202.456545603794},"135":{"node_type":"midmarker","x":2115.0634263095867,"y":3237.758190675391},"136":{"node_type":"multimarker","x":2125.4696955788195,"y":3269.4281248628185},"137":{"node_type":"metabolite","x":2145.852014244098,"y":3362.134897056008,"bigg_id":"s_0941","name":"isocitrate [mitochondrion]","label_x":1866.958215415973,"label_y":3368.124154868508,"node_is_primary":true},"138":{"node_type":"metabolite","x":2139.13768551038,"y":3115.826694602398,"bigg_id":"s_0807","name":"H2O [mitochondrion]","label_x":2169.13768551038,"label_y":3125.826694602398,"node_is_primary":false},"139":{"node_type":"multimarker","x":2154.5646604346102,"y":3465.7475531553864},"140":{"node_type":"midmarker","x":2151.3825495870574,"y":3498.0737543968407},"141":{"node_type":"multimarker","x":2146.6804216429646,"y":3537.4263686115337},"142":{"node_type":"metabolite","x":2227.135183020492,"y":3578.701033318223,"bigg_id":"s_1205","name":"NADH [mitochondrion]","label_x":2246.025319739242,"label_y":3586.915388786973,"node_is_primary":false},"143":{"node_type":"metabolite","x":2115.3980576106533,"y":3665.18264743688,"bigg_id":"s_0182","name":"2-oxoglutarate [mitochondrion]","label_x":1766.3787705012785,"label_y":3667.44192478063,"node_is_primary":true},"144":{"node_type":"metabolite","x":2232.020489153465,"y":3379.3631517187405,"bigg_id":"s_1200","name":"NAD [mitochondrion]","label_x":2247.80540126284,"label_y":3384.0325853124905,"node_is_primary":false},"145":{"node_type":"metabolite","x":2165.5602787139564,"y":3636.6641644490996,"bigg_id":"s_0460","name":"carbon dioxide [mitochondrion]","label_x":2182.673437893644,"label_y":3638.6680706990996,"node_is_primary":false},"186":{"node_type":"multimarker","x":2057.179021235672,"y":3773.1812985622114},"187":{"node_type":"midmarker","x":2032.944069170192,"y":3793.066535372137},"188":{"node_type":"multimarker","x":2005.470103432835,"y":3816.096303432066},"189":{"node_type":"metabolite","x":2177.335255644877,"y":3736.7787380727887,"bigg_id":"s_0799","name":"H+ [mitochondrion]","label_x":2207.335255644877,"label_y":3746.7787380727887,"node_is_primary":false},"190":{"node_type":"metabolite","x":1861.8621044603374,"y":3900.933838790362,"bigg_id":"s_1411","name":"S(8)-succinyldihydrolipoamide [mitochondrion]","label_x":1863.1477489915874,"label_y":3955.156739180987,"node_is_primary":true},"191":{"node_type":"metabolite","x":2016.6373943205335,"y":3872.860808363963,"bigg_id":"s_0460","name":"carbon dioxide [mitochondrion]","label_x":2046.6373943205335,"label_y":3882.860808363963,"node_is_primary":false},"192":{"node_type":"metabolite","x":2170.3375809866907,"y":3784.1686266521288,"bigg_id":"s_1097","name":"lipoamide [mitochondrion]","label_x":2200.3375809866907,"label_y":3794.1686266521288,"node_is_primary":false},"193":{"node_type":"multimarker","x":1680.5393505540874,"y":3941.487061446612},"194":{"node_type":"midmarker","x":1630.5968456712749,"y":3939.725586837237},"195":{"node_type":"multimarker","x":1584.1769237962749,"y":3932.680420821612},"196":{"node_type":"metabolite","x":1381.3893261400249,"y":3874.419434493487,"bigg_id":"s_1464","name":"succinyl-CoA [mitochondrion]","label_x":1381.0081005540874,"label_y":3826.990235274737,"node_is_primary":true},"197":{"node_type":"metabolite","x":1763.2447948900249,"y":3970.176514571612,"bigg_id":"s_0532","name":"coenzyme A [mitochondrion]","label_x":1766.5779247728374,"label_y":4013.5095223841126,"node_is_primary":false},"198":{"node_type":"metabolite","x":1514.9365673509624,"y":4004.030518477862,"bigg_id":"s_0627","name":"dihydrolipoamide [mitochondrion]","label_x":1369.9367504564311,"label_y":4047.3637704309876,"node_is_primary":false},"199":{"node_type":"multimarker","x":1238.3290729651267,"y":3828.56937964342},"200":{"node_type":"midmarker","x":1221.076937742276,"y":3818.451878457235},"201":{"node_type":"multimarker","x":1203.8248025194266,"y":3808.3343772710523},"202":{"node_type":"metabolite","x":1243.1778561754877,"y":3934.184430992853,"bigg_id":"s_0397","name":"ADP [mitochondrion]","label_x":994.3490292711908,"label_y":3939.794294274103,"node_is_primary":false},"203":{"node_type":"metabolite","x":1260.7103795156722,"y":3966.123091447764,"bigg_id":"s_1326","name":"phosphate [mitochondrion]","label_x":947.3269566641097,"label_y":3976.287398088389,"node_is_primary":false},"204":{"node_type":"metabolite","x":1061.7593200293845,"y":3794.497982931114,"bigg_id":"s_0532","name":"coenzyme A [mitochondrion]","label_x":732.7787749854391,"label_y":3801.291439962364,"node_is_primary":false},"205":{"node_type":"metabolite","x":1079.6457776891957,"y":3674.5249990061266,"bigg_id":"s_1460","name":"succinate [mitochondrion]","label_x":1124.645594583727,"label_y":3681.1915029123766,"node_is_primary":true},"206":{"node_type":"metabolite","x":1077.0669944660517,"y":3757.7347658858284,"bigg_id":"s_0437","name":"ATP [mitochondrion]","label_x":833.6218345539423,"label_y":3764.1476076827034,"node_is_primary":false},"207":{"node_type":"multimarker","x":1019.0670907590561,"y":3552.1974524261836},"208":{"node_type":"midmarker","x":1010.3223114044256,"y":3534.2105451311863},"209":{"node_type":"multimarker","x":1001.5775320497971,"y":3516.223637836188},"210":{"node_type":"metabolite","x":979.0304734454073,"y":3391.4618674607295,"bigg_id":"s_0727","name":"fumarate [mitochondrion]","label_x":1024.0304429278294,"label_y":3396.4618674607295,"node_is_primary":true},"211":{"node_type":"metabolite","x":990.6459803722305,"y":3631.751428649392,"bigg_id":"s_1537","name":"ubiquinone-6 [mitochondrion]","label_x":680.8199610851209,"label_y":3629.878381774392,"node_is_primary":false},"212":{"node_type":"metabolite","x":904.5654150671469,"y":3469.6383144862057,"bigg_id":"s_1535","name":"ubiquinol-6 [mitochondrion]","label_x":609.2789618200766,"label_y":3471.4632656580807,"node_is_primary":false},"213":{"node_type":"multimarker","x":985.6909362397678,"y":3274.424558565905},"214":{"node_type":"midmarker","x":992.2695520203893,"y":3255.5374779441936},"215":{"node_type":"multimarker","x":998.8481678010098,"y":3236.650397322486},"216":{"node_type":"metabolite","x":1049.937628569035,"y":3111.3219910124576,"bigg_id":"s_0068","name":"(S)-malate [mitochondrion]","label_x":1079.937628569035,"label_y":3121.3219910124576,"node_is_primary":true},"217":{"node_type":"metabolite","x":919.9796604776943,"y":3339.5924417554825,"bigg_id":"s_0807","name":"H2O [mitochondrion]","label_x":690.455414261874,"label_y":3347.0050394117325,"node_is_primary":false},"225":{"node_type":"multimarker","x":1186.910789670727,"y":2955.176384721305},"226":{"node_type":"midmarker","x":1202.968447890723,"y":2943.25364961187},"227":{"node_type":"multimarker","x":1219.026106110721,"y":2931.330914502435},"228":{"node_type":"metabolite","x":1244.8510883354459,"y":2818.263239780345,"bigg_id":"s_1205","name":"NADH [mitochondrion]","label_x":994.8516986870084,"label_y":2813.26299563972,"node_is_primary":false},"229":{"node_type":"metabolite","x":1215.111871079291,"y":2848.6792759817695,"bigg_id":"s_0799","name":"H+ [mitochondrion]","label_x":998.4457639015563,"label_y":2845.3460240286445,"node_is_primary":false},"230":{"node_type":"metabolite","x":1074.6135909983268,"y":2988.762038477439,"bigg_id":"s_1200","name":"NAD [mitochondrion]","label_x":842.9474533030143,"label_y":2997.095290430564,"node_is_primary":false},"1133":{"node_type":"multimarker","x":813.9855577170499,"y":2503.9573044900844},"1134":{"node_type":"midmarker","x":828.3901547382167,"y":2490.082594235171},"1135":{"node_type":"multimarker","x":842.794751759384,"y":2476.2078839802607},"1137":{"node_type":"metabolite","x":999.1335367031741,"y":2462.4869726773586,"bigg_id":"s_1214","name":"NADPH [mitochondrion]","label_x":1023.8458474941897,"label_y":2473.6056250211086,"node_is_primary":false},"1138":{"node_type":"metabolite","x":793.308607490058,"y":2657.2724540742347,"bigg_id":"s_1210","name":"NADP(+) [mitochondrion]","label_x":819.9870437693548,"label_y":2672.3234794648597,"node_is_primary":false},"1139":{"node_type":"metabolite","x":988.770193909812,"y":2493.1115258578184,"bigg_id":"s_0460","name":"carbon dioxide [mitochondrion]","label_x":1013.4824741832495,"label_y":2502.2643578890684,"node_is_primary":false},"1626":{"node_type":"metabolite","x":5030.257675126646,"y":3926.5545512090293,"bigg_id":"s_0799","name":"H+ [mitochondrion]","label_x":4798.537033036802,"label_y":3931.0628519902793,"node_is_primary":true},"1627":{"node_type":"multimarker","x":5019.351609776339,"y":3574.0741674783912},"1628":{"node_type":"midmarker","x":5019.003832681346,"y":3554.0771914297056},"1629":{"node_type":"multimarker","x":5018.656055586353,"y":3534.0802153809964},"1630":{"node_type":"metabolite","x":4113.465299368548,"y":3333.1899603127595,"bigg_id":"s_1537","name":"ubiquinone-6 [mitochondrion]","label_x":4143.465299368548,"label_y":3343.1899603127595,"node_is_primary":true},"1632":{"node_type":"metabolite","x":5008.891273666993,"y":3211.325544108494,"bigg_id":"s_0794","name":"H+ [cytoplasm]","label_x":4835.282875229494,"label_y":3206.954450358494,"node_is_primary":true},"1633":{"node_type":"metabolite","x":5441.638919607911,"y":3339.1944087847087,"bigg_id":"s_0710","name":"ferrocytochrome c [mitochondrion]","label_x":5248.545535818848,"label_y":3301.0415767534587,"node_is_primary":false},"1634":{"node_type":"metabolite","x":5436.520432926726,"y":3774.1267193562708,"bigg_id":"s_0709","name":"ferricytochrome c [mitochondrion]","label_x":5266.178636051726,"label_y":3834.2263287312708,"node_is_primary":false},"1635":{"node_type":"multimarker","x":4302.343131656339,"y":3528.72777255852},"1636":{"node_type":"midmarker","x":4302.540833720003,"y":3548.7267953820083},"1637":{"node_type":"multimarker","x":4302.73853578367,"y":3568.725818205483},"1638":{"node_type":"metabolite","x":4367.478251415236,"y":3417.515476663035,"bigg_id":"s_1205","name":"NADH [mitochondrion]","label_x":4397.478251415236,"label_y":3427.515476663035,"node_is_primary":false},"1639":{"node_type":"metabolite","x":4385.057436915213,"y":3452.248675061287,"bigg_id":"s_0799","name":"H+ [mitochondrion]","label_x":4417.5505399425565,"label_y":3462.249163342537,"node_is_primary":false},"1640":{"node_type":"metabolite","x":4376.827900873374,"y":3637.504727721307,"bigg_id":"s_1200","name":"NAD [mitochondrion]","label_x":4406.827900873373,"label_y":3647.504727721307,"node_is_primary":false},"1649":{"node_type":"multimarker","x":3870.6218391662374,"y":3478.473930148086},"1650":{"node_type":"midmarker","x":3870.819541229899,"y":3498.472952971565},"1651":{"node_type":"multimarker","x":3871.0172432935688,"y":3518.4719757950415},"1652":{"node_type":"metabolite","x":3849.123932612282,"y":3376.6204019752695,"bigg_id":"s_1203","name":"NADH [cytoplasm]","label_x":3644.8870551708756,"label_y":3378.5989176002695,"node_is_primary":false},"1653":{"node_type":"metabolite","x":3830.3803263094946,"y":3414.5894890775808,"bigg_id":"s_0794","name":"H+ [cytoplasm]","label_x":3661.4394083407446,"label_y":3419.7765007963308,"node_is_primary":false},"1654":{"node_type":"metabolite","x":3833.7033883522568,"y":3610.501270879824,"bigg_id":"s_1198","name":"NAD [cytoplasm]","label_x":3647.1144601296005,"label_y":3612.479786504824,"node_is_primary":false},"1655":{"node_type":"metabolite","x":4116.7837721550495,"y":3737.372575515602,"bigg_id":"s_1535","name":"ubiquinol-6 [mitochondrion]","label_x":4146.7837721550495,"label_y":3747.372575515602,"node_is_primary":true},"1656":{"node_type":"metabolite","x":6882.358947753906,"y":3424.513427734375,"bigg_id":"s_0397","name":"ADP [mitochondrion]","label_x":6912.358947753906,"label_y":3434.513427734375,"node_is_primary":true},"1657":{"node_type":"multimarker","x":6882.358947753906,"y":3554.513427734375},"1658":{"node_type":"midmarker","x":6882.358947753906,"y":3574.513427734375},"1659":{"node_type":"multimarker","x":6882.358947753906,"y":3594.513427734375},"1660":{"node_type":"metabolite","x":6944.819885253906,"y":3686.117919921875,"bigg_id":"s_0799","name":"H+ [mitochondrion]","label_x":6974.819885253906,"label_y":3696.117919921875,"node_is_primary":false},"1661":{"node_type":"metabolite","x":6923.963195800781,"y":3462.908935546875,"bigg_id":"s_1326","name":"phosphate [mitochondrion]","label_x":6953.963195800781,"label_y":3472.908935546875,"node_is_primary":false},"1662":{"node_type":"metabolite","x":6840.754577636719,"y":3462.908935546875,"bigg_id":"s_0794","name":"H+ [cytoplasm]","label_x":6663.180114746094,"label_y":3464.642822265625,"node_is_primary":false},"1663":{"node_type":"metabolite","x":6819.897888183594,"y":3690.930908203125,"bigg_id":"s_0807","name":"H2O [mitochondrion]","label_x":6590.250061035156,"label_y":3699.326416015625,"node_is_primary":false},"1664":{"node_type":"metabolite","x":6882.358947753906,"y":3724.513427734375,"bigg_id":"s_0437","name":"ATP [mitochondrion]","label_x":6912.358947753906,"label_y":3734.513427734375,"node_is_primary":true},"1665":{"node_type":"metabolite","x":5825.008239746094,"y":3324.239990234375,"bigg_id":"s_0799","name":"H+ [mitochondrion]","label_x":5855.008239746094,"label_y":3334.239990234375,"node_is_primary":true},"1666":{"node_type":"multimarker","x":5826.866516113281,"y":3550.872802734375},"1667":{"node_type":"midmarker","x":5826.866516113281,"y":3570.872802734375},"1668":{"node_type":"multimarker","x":5826.866516113281,"y":3590.872802734375},"1669":{"node_type":"metabolite","x":5823.149841308594,"y":3854.672119140625,"bigg_id":"s_0794","name":"H+ [cytoplasm]","label_x":5853.149841308594,"label_y":3864.672119140625,"node_is_primary":true},"1670":{"node_type":"metabolite","x":6221.533996582031,"y":3318.213623046875,"bigg_id":"s_1278","name":"oxygen [mitochondrion]","label_x":6251.533996582031,"label_y":3328.213623046875,"node_is_primary":false},"1671":{"node_type":"metabolite","x":5922.616149902344,"y":3714.322509765625,"bigg_id":"s_0807","name":"H2O [mitochondrion]","label_x":5952.616149902344,"label_y":3724.322509765625,"node_is_primary":false},"1674":{"node_type":"multimarker","x":6221.533996582031,"y":3148.213623046875},"1675":{"node_type":"midmarker","x":6221.533996582031,"y":3168.213623046875},"1676":{"node_type":"multimarker","x":6221.533996582031,"y":3188.213623046875},"1677":{"node_type":"metabolite","x":6221.533996582031,"y":3018.213623046875,"bigg_id":"s_1275","name":"oxygen [cytoplasm]","label_x":6251.533996582031,"label_y":3028.213623046875,"node_is_primary":true},"1678":{"node_type":"multimarker","x":6221.533996582031,"y":2848.213623046875},"1679":{"node_type":"midmarker","x":6221.533996582031,"y":2868.213623046875},"1680":{"node_type":"multimarker","x":6221.533996582031,"y":2888.213623046875},"1681":{"node_type":"metabolite","x":6221.533996582031,"y":2718.213623046875,"bigg_id":"s_1277","name":"oxygen [extracellular]","label_x":6251.533996582031,"label_y":2728.213623046875,"node_is_primary":true},"1847":{"node_type":"multimarker","x":1270.388334813173,"y":312.1172524651256},"1848":{"node_type":"midmarker","x":1269.809819585579,"y":332.1088837175132},"1849":{"node_type":"multimarker","x":1269.2313043579848,"y":352.10051496990036},"1850":{"node_type":"metabolite","x":1159.7805837457352,"y":476.7569244889976,"bigg_id":"s_0394","name":"ADP [cytoplasm]","label_x":975.6163686578445,"label_y":487.73931584641946,"node_is_primary":false},"1851":{"node_type":"metabolite","x":1123.556157476204,"y":442.3727997331382,"bigg_id":"s_0794","name":"H+ [cytoplasm]","label_x":956.833287603157,"label_y":449.33025822923196,"node_is_primary":false},"1852":{"node_type":"metabolite","x":1200.0591481988602,"y":209.77017674729836,"bigg_id":"s_0434","name":"ATP [cytoplasm]","label_x":1019.9198354547195,"label_y":211.36108479783547,"node_is_primary":false},"1854":{"node_type":"multimarker","x":2189.9465417122688,"y":2171.808215631387},"1855":{"node_type":"midmarker","x":2209.9377368873957,"y":2171.2148224480566},"1856":{"node_type":"multimarker","x":2229.928932062523,"y":2170.621429264726},"1857":{"node_type":"metabolite","x":2525.7484371037367,"y":2189.1062453168975,"bigg_id":"s_0359","name":"acetaldehyde [cytoplasm]","label_x":2386.8228999943617,"label_y":2106.2407668012725,"node_is_primary":true},"1858":{"node_type":"metabolite","x":2075.5667027619993,"y":2213.656481609466,"bigg_id":"s_0794","name":"H+ [cytoplasm]","label_x":1904.3967808869993,"label_y":2214.0464962579035,"node_is_primary":false},"1859":{"node_type":"metabolite","x":2329.3339605402375,"y":2216.6513204368903,"bigg_id":"s_0456","name":"carbon dioxide [cytoplasm]","label_x":2133.160986907425,"label_y":2263.227614382203,"node_is_primary":false},"1860":{"node_type":"multimarker","x":2605.3943030176915,"y":2460.6109334074818},"1861":{"node_type":"midmarker","x":2618.1356171448247,"y":2476.027123413892},"1862":{"node_type":"multimarker","x":2630.876931271956,"y":2491.443313420296},"1863":{"node_type":"metabolite","x":2604.5887675052827,"y":2387.7605770774976,"bigg_id":"s_0794","name":"H+ [cytoplasm]","label_x":2463.683127856845,"label_y":2375.7495907493726,"node_is_primary":false},"1864":{"node_type":"metabolite","x":2713.695473098325,"y":2591.6485484619566,"bigg_id":"s_0680","name":"ethanol [cytoplasm]","label_x":2742.025551223325,"label_y":2594.1089976807066,"node_is_primary":true},"1865":{"node_type":"metabolite","x":2524.9651451749587,"y":2434.4230992110324,"bigg_id":"s_1203","name":"NADH [cytoplasm]","label_x":2320.136898104646,"label_y":2439.3007847579074,"node_is_primary":false},"1866":{"node_type":"metabolite","x":2612.3381936068763,"y":2580.946089023001,"bigg_id":"s_1198","name":"NAD [cytoplasm]","label_x":2416.485532474064,"label_y":2590.311323398001,"node_is_primary":false},"1867":{"node_type":"multimarker","x":2937.938637160825,"y":2674.6724742432066},"1868":{"node_type":"midmarker","x":2957.938637160825,"y":2674.6724742432066},"1869":{"node_type":"multimarker","x":2977.938637160825,"y":2674.6724742432066},"1870":{"node_type":"metabolite","x":3093.541176223325,"y":2662.5130504150816,"bigg_id":"s_0681","name":"ethanol [extracellular]","label_x":3118.1141742702,"label_y":2625.7366832275816,"node_is_primary":true},"2424":{"node_type":"multimarker","x":2857.5738765568617,"y":2306.9202101606475},"2425":{"node_type":"midmarker","x":2837.5738765568617,"y":2306.9202101606475},"2426":{"node_type":"multimarker","x":2817.5738765568617,"y":2306.9202101606475},"2427":{"node_type":"metabolite","x":3214.2889644474867,"y":2327.3616164106475,"bigg_id":"s_0360","name":"acetaldehyde [extracellular]","label_x":3255.3470699162367,"label_y":2333.8198683637725,"node_is_primary":true},"3436":{"node_type":"multimarker","x":2093.433801353473,"y":3485.915658774758},"3437":{"node_type":"midmarker","x":2087.214563072223,"y":3508.580941977883},"3438":{"node_type":"multimarker","x":2085.437951744098,"y":3537.465463462258},"3439":{"node_type":"metabolite","x":2031.242639244098,"y":3607.051400962258,"bigg_id":"s_1214","name":"NADPH [mitochondrion]","label_x":1782.2710816269105,"label_y":3618.828256431008,"node_is_primary":false},"3442":{"node_type":"metabolite","x":2068.577356040973,"y":3410.130990806008,"bigg_id":"s_1210","name":"NADP(+) [mitochondrion]","label_x":1808.055871665973,"label_y":3416.577279868508,"node_is_primary":false},"3479":{"node_type":"multimarker","x":2925.0743648381117,"y":2203.0713332075225},"3480":{"node_type":"midmarker","x":2945.0743648381117,"y":2203.0713332075225},"3481":{"node_type":"multimarker","x":2965.0743648381117,"y":2203.0713332075225},"3482":{"node_type":"metabolite","x":2677.4688960881117,"y":2159.0810988325225,"bigg_id":"s_0803","name":"H2O [cytoplasm]","label_x":2627.4688960881117,"label_y":2137.0361769575225,"node_is_primary":false},"3483":{"node_type":"metabolite","x":3282.5052730412367,"y":2269.0063918012725,"bigg_id":"s_0794","name":"H+ [cytoplasm]","label_x":3232.5052730412367,"label_y":2229.0063918012725,"node_is_primary":false},"3484":{"node_type":"metabolite","x":3354.4254390568617,"y":2238.9814894575225,"bigg_id":"s_0362","name":"acetate [cytoplasm]","label_x":3326.3705074162367,"label_y":2272.7969191450225,"node_is_primary":true},"3485":{"node_type":"metabolite","x":2687.4439937443617,"y":2251.0513136762725,"bigg_id":"s_1207","name":"NADP(+) [cytoplasm]","label_x":2641.4339839787367,"label_y":2225.0166457075225,"node_is_primary":false},"3486":{"node_type":"metabolite","x":3308.4403316349867,"y":2198.9814894575225,"bigg_id":"s_1212","name":"NADPH [cytoplasm]","label_x":3256.4454585881117,"label_y":2186.9116652387725,"node_is_primary":false},"3487":{"node_type":"multimarker","x":3484.4254390568617,"y":2238.9814894575225},"3488":{"node_type":"midmarker","x":3504.4254390568617,"y":2238.9814894575225},"3489":{"node_type":"multimarker","x":3524.4254390568617,"y":2238.9814894575225},"3490":{"node_type":"metabolite","x":3654.4254390568617,"y":2238.9814894575225,"bigg_id":"s_0364","name":"acetate [extracellular]","label_x":3604.4254390568617,"label_y":2198.9814894575225,"node_is_primary":true},"3495":{"node_type":"multimarker","x":2196.5721675724867,"y":2371.0764601606475},"3496":{"node_type":"midmarker","x":2198.5672847599867,"y":2351.0764601606475},"3497":{"node_type":"multimarker","x":2198.5672847599867,"y":2331.0764601606475},"3498":{"node_type":"metabolite","x":2196.5721675724867,"y":2501.0764601606475,"bigg_id":"s_0361","name":"acetaldehyde [mitochondrion]","label_x":2037.0465328068617,"label_y":2475.1663039106475,"node_is_primary":true},"3499":{"node_type":"multimarker","x":2196.5721675724867,"y":2631.0764601606475},"3500":{"node_type":"midmarker","x":2196.5721675724867,"y":2651.0764601606475},"3501":{"node_type":"multimarker","x":2196.5721675724867,"y":2671.0764601606475},"3502":{"node_type":"metabolite","x":2236.5721675724867,"y":2541.0764601606475,"bigg_id":"s_1205","name":"NADH [mitochondrion]","label_x":2266.5721675724867,"label_y":2551.0764601606475,"node_is_primary":false},"3503":{"node_type":"metabolite","x":2156.5721675724867,"y":2541.0764601606475,"bigg_id":"s_0799","name":"H+ [mitochondrion]","label_x":1993.0565425724867,"label_y":2577.0115187543975,"node_is_primary":false},"3504":{"node_type":"metabolite","x":2196.5721675724867,"y":2801.0764601606475,"bigg_id":"s_1200","name":"NAD [mitochondrion]","label_x":2226.5721675724867,"label_y":2811.0764601606475,"node_is_primary":true},"3505":{"node_type":"metabolite","x":2236.5721675724867,"y":2761.0764601606475,"bigg_id":"s_0682","name":"ethanol [mitochondrion]","label_x":2274.5521480412367,"label_y":2791.0266554731475,"node_is_primary":false},"3506":{"node_type":"multimarker","x":2622.0331050724867,"y":2733.1462843793975},"3507":{"node_type":"midmarker","x":2570.1126949162367,"y":2751.1013625043975},"3508":{"node_type":"multimarker","x":2504.2276851506117,"y":2763.0715773481475},"3673":{"node_type":"multimarker","x":1448.4426877471633,"y":3032.4631787560397},"3674":{"node_type":"midmarker","x":1486.0470578643508,"y":3028.9424268029147},"3675":{"node_type":"multimarker","x":1527.1724240752883,"y":3021.9004346154147},"3677":{"node_type":"metabolite","x":1634.7767941924758,"y":3035.4941846154147,"bigg_id":"s_0066","name":"(S)-malate [cytoplasm]","label_x":1632.3087766143508,"label_y":3030.7029248497897,"node_is_primary":false},"3678":{"node_type":"metabolite","x":1248.0248410674758,"y":3025.4214307091647,"bigg_id":"s_0522","name":"citrate [cytoplasm]","label_x":1194.5039670440383,"label_y":3015.3489209435397,"node_is_primary":true},"3748":{"node_type":"multimarker","x":2713.695473098325,"y":2461.6485484619566},"3749":{"node_type":"midmarker","x":2713.695473098325,"y":2441.6485484619566},"3750":{"node_type":"multimarker","x":2713.695473098325,"y":2421.6485484619566},"3752":{"node_type":"metabolite","x":2741.2508930202,"y":2344.0928843994566,"bigg_id":"s_0794","name":"H+ [cytoplasm]","label_x":2759.6952289577,"label_y":2354.0928843994566,"node_is_primary":false},"3753":{"node_type":"metabolite","x":2577.695473098325,"y":2301.4263804932066,"bigg_id":"s_1203","name":"NADH [cytoplasm]","label_x":2519.695473098325,"label_y":2309.6487926025816,"node_is_primary":false},"3754":{"node_type":"metabolite","x":2762.58438911395,"y":2531.2042125244566,"bigg_id":"s_1198","name":"NAD [cytoplasm]","label_x":2781.028969192075,"label_y":2543.8709605713316,"node_is_primary":false},"3755":{"node_type":"metabolite","x":-1733.7493896484375,"y":1217.3778076171875,"bigg_id":"s_0725","name":"fumarate [cytoplasm]","label_x":-1703.7493896484375,"label_y":1227.3778076171875,"node_is_primary":true},"3756":{"node_type":"multimarker","x":-1733.7493896484375,"y":1347.3778076171875},"3757":{"node_type":"midmarker","x":-1733.7493896484375,"y":1367.3778076171875},"3758":{"node_type":"multimarker","x":-1733.7493896484375,"y":1387.3778076171875},"3759":{"node_type":"metabolite","x":-1693.7493896484375,"y":1477.3778076171875,"bigg_id":"s_1458","name":"succinate [cytoplasm]","label_x":-1663.7493896484375,"label_y":1487.3778076171875,"node_is_primary":false},"3760":{"node_type":"metabolite","x":-1733.7493896484375,"y":1517.3778076171875,"bigg_id":"s_1269","name":"orotate [cytoplasm]","label_x":-1703.7493896484375,"label_y":1527.3778076171875,"node_is_primary":true},"3761":{"node_type":"metabolite","x":-1445.9896240234375,"y":1229.1966552734375,"bigg_id":"s_0061","name":"(S)-dihydroorotate [cytoplasm]","label_x":-1546.3275146484375,"label_y":1292.036376953125,"node_is_primary":true},"3762":{"node_type":"multimarker","x":-1733.7493896484375,"y":1687.3778076171875},"3763":{"node_type":"midmarker","x":-1733.7493896484375,"y":1667.3778076171875},"3764":{"node_type":"multimarker","x":-1733.7493896484375,"y":1647.3778076171875},"3765":{"node_type":"metabolite","x":-1671.2718505859375,"y":1763.8912353515625,"bigg_id":"s_0633","name":"diphosphate [cytoplasm]","label_x":-1641.2718505859375,"label_y":1773.8912353515625,"node_is_primary":false},"3766":{"node_type":"metabolite","x":-1733.7493896484375,"y":1817.3778076171875,"bigg_id":"s_1270","name":"orotidine 5'-(dihydrogen phosphate) [cytoplasm]","label_x":-1703.7493896484375,"label_y":1827.3778076171875,"node_is_primary":true},"3767":{"node_type":"metabolite","x":-1693.7493896484375,"y":1557.3778076171875,"bigg_id":"s_1386","name":"PRPP [cytoplasm]","label_x":-1663.7493896484375,"label_y":1567.3778076171875,"node_is_primary":false},"3768":{"node_type":"multimarker","x":-1733.7493896484375,"y":1947.3778076171875},"3769":{"node_type":"midmarker","x":-1733.7493896484375,"y":1967.3778076171875},"3770":{"node_type":"multimarker","x":-1733.7493896484375,"y":1987.3778076171875},"3771":{"node_type":"metabolite","x":-1733.7493896484375,"y":2117.3778076171875,"bigg_id":"s_1545","name":"UMP [cytoplasm]","label_x":-1810.3897705078125,"label_y":2148.4714965820312,"node_is_primary":true},"3772":{"node_type":"metabolite","x":-1693.7493896484375,"y":1857.3778076171875,"bigg_id":"s_0794","name":"H+ [cytoplasm]","label_x":-1663.7493896484375,"label_y":1867.3778076171875,"node_is_primary":false},"3773":{"node_type":"metabolite","x":-1666.2083740234375,"y":2026.9697875976562,"bigg_id":"s_0456","name":"carbon dioxide [cytoplasm]","label_x":-1651.4427490234375,"label_y":2025.2510375976562,"node_is_primary":false},"3774":{"node_type":"metabolite","x":-2146.3424072265625,"y":2037.4198608398438,"bigg_id":"s_1386","name":"PRPP [cytoplasm]","label_x":-2123.3812255859375,"label_y":2041.5546264648438,"node_is_primary":true},"3775":{"node_type":"multimarker","x":-2052.0960693359375,"y":2094.8952026367188},"3776":{"node_type":"midmarker","x":-2018.3406982421875,"y":2096.944091796875},"3777":{"node_type":"multimarker","x":-1991.9981689453125,"y":2098.017333984375},"3779":{"node_type":"metabolite","x":-1842.1358642578125,"y":2007.7721557617188,"bigg_id":"s_0633","name":"diphosphate [cytoplasm]","label_x":-1922.5123291015625,"label_y":2044.7791137695312,"node_is_primary":false},"3780":{"node_type":"metabolite","x":-2234.1761474609375,"y":2088.73291015625,"bigg_id":"s_1550","name":"uracil [cytoplasm]","label_x":-2270.8768310546875,"label_y":2134.2222900390625,"node_is_primary":true},"3781":{"node_type":"multimarker","x":-1733.7493896484375,"y":2247.3778076171875},"3782":{"node_type":"midmarker","x":-1733.7493896484375,"y":2267.3778076171875},"3783":{"node_type":"multimarker","x":-1733.7493896484375,"y":2287.3778076171875},"3784":{"node_type":"metabolite","x":-1693.7493896484375,"y":2377.3778076171875,"bigg_id":"s_0394","name":"ADP [cytoplasm]","label_x":-1663.7493896484375,"label_y":2387.3778076171875,"node_is_primary":false},"3785":{"node_type":"metabolite","x":-1733.7493896484375,"y":2417.3778076171875,"bigg_id":"s_1538","name":"UDP [cytoplasm]","label_x":-1703.7493896484375,"label_y":2427.3778076171875,"node_is_primary":true},"3786":{"node_type":"metabolite","x":-1687.8900146484375,"y":2169.0964965820312,"bigg_id":"s_0434","name":"ATP [cytoplasm]","label_x":-1657.8900146484375,"label_y":2179.0964965820312,"node_is_primary":false},"3787":{"node_type":"multimarker","x":-1733.7493896484375,"y":2547.3778076171875},"3788":{"node_type":"midmarker","x":-1733.7493896484375,"y":2567.3778076171875},"3789":{"node_type":"multimarker","x":-1733.7493896484375,"y":2587.3778076171875},"3790":{"node_type":"metabolite","x":-1693.7493896484375,"y":2674.7410888671875,"bigg_id":"s_0394","name":"ADP [cytoplasm]","label_x":-1663.7493896484375,"label_y":2684.7410888671875,"node_is_primary":true},"3791":{"node_type":"metabolite","x":-1733.7493896484375,"y":2717.3778076171875,"bigg_id":"s_1559","name":"UTP [cytoplasm]","label_x":-1703.7493896484375,"label_y":2727.3778076171875,"node_is_primary":true},"3792":{"node_type":"metabolite","x":-1693.7493896484375,"y":2457.3778076171875,"bigg_id":"s_0434","name":"ATP [cytoplasm]","label_x":-1663.7493896484375,"label_y":2467.3778076171875,"node_is_primary":false},"3793":{"node_type":"multimarker","x":-2228.3248291015625,"y":1800.6207885742188},"3794":{"node_type":"midmarker","x":-2228.3248291015625,"y":1820.6207885742188},"3795":{"node_type":"multimarker","x":-2228.3248291015625,"y":1840.6207885742188},"3796":{"node_type":"metabolite","x":-2278.8822021484375,"y":1707.1017456054688,"bigg_id":"s_0794","name":"H+ [cytoplasm]","label_x":-2417.8004150390625,"label_y":1693.6408081054688,"node_is_primary":false},"3797":{"node_type":"metabolite","x":-2334.7955322265625,"y":1859.5106811523438,"bigg_id":"s_0419","name":"ammonium [cytoplasm]","label_x":-2487.7904052734375,"label_y":1883.5872192382812,"node_is_primary":false},"3798":{"node_type":"metabolite","x":-2180.1134033203125,"y":1717.6589965820312,"bigg_id":"s_0803","name":"H2O [cytoplasm]","label_x":-2150.1134033203125,"label_y":1727.6589965820312,"node_is_primary":false},"3799":{"node_type":"metabolite","x":-2228.3248291015625,"y":1670.6207885742188,"bigg_id":"s_0545","name":"cytosine [cytoplasm]","label_x":-2204.1900634765625,"label_y":1675.9285278320312,"node_is_primary":true},"3800":{"node_type":"multimarker","x":-2449.7879638671875,"y":2041.95166015625},"3801":{"node_type":"midmarker","x":-2425.1097412109375,"y":2041.9517211914062},"3802":{"node_type":"multimarker","x":-2406.2791748046875,"y":2041.95166015625},"3803":{"node_type":"metabolite","x":-2598.6773681640625,"y":2027.7218017578125,"bigg_id":"s_1322","name":"phosphate [cytoplasm]","label_x":-2803.2144775390625,"label_y":2016.75439453125,"node_is_primary":false},"3804":{"node_type":"metabolite","x":-2609.1173095703125,"y":2078.2072143554688,"bigg_id":"s_1556","name":"uridine [cytoplasm]","label_x":-2740.0572509765625,"label_y":2114.4550170898438,"node_is_primary":true},"3805":{"node_type":"metabolite","x":-2298.3914794921875,"y":1980.17333984375,"bigg_id":"s_0415","name":"alpha-D-ribose 1-phosphate [cytoplasm]","label_x":-2506.6153564453125,"label_y":1962.4967041015625,"node_is_primary":false},"3806":{"node_type":"multimarker","x":-1863.7493896484375,"y":1217.3778076171875},"3807":{"node_type":"midmarker","x":-1883.7493896484375,"y":1217.3778076171875},"3808":{"node_type":"multimarker","x":-1903.7493896484375,"y":1217.3778076171875},"3809":{"node_type":"metabolite","x":-1779.0228271484375,"y":1271.4403076171875,"bigg_id":"s_0803","name":"H2O [cytoplasm]","label_x":-1916.9132080078125,"label_y":1303.5103759765625,"node_is_primary":false},"3810":{"node_type":"metabolite","x":-2033.7493896484375,"y":1217.3778076171875,"bigg_id":"s_0066","name":"(S)-malate [cytoplasm]","label_x":-2147.0303955078125,"label_y":1259.99462890625,"node_is_primary":true},"3817":{"node_type":"multimarker","x":-2448.2003173828125,"y":2142.949462890625},"3818":{"node_type":"midmarker","x":-2415.4534912109375,"y":2142.8314208984375},"3819":{"node_type":"multimarker","x":-2380.3677978515625,"y":2143.8829956054688},"3820":{"node_type":"metabolite","x":-2542.6961669921875,"y":2214.2369384765625,"bigg_id":"s_0803","name":"H2O [cytoplasm]","label_x":-2512.6961669921875,"label_y":2224.2369384765625,"node_is_primary":false},"3821":{"node_type":"metabolite","x":-2262.0086669921875,"y":2223.46484375,"bigg_id":"s_0575","name":"D-ribose [cytoplasm]","label_x":-2286.9766845703125,"label_y":2249.8382568359375,"node_is_primary":false},"3824":{"node_type":"multimarker","x":-2115.6082763671875,"y":2402.7161254882812},"3825":{"node_type":"midmarker","x":-2135.6082763671875,"y":2402.7161254882812},"3826":{"node_type":"multimarker","x":-2155.6082763671875,"y":2402.7161254882812},"3827":{"node_type":"metabolite","x":-2286.5421142578125,"y":2457.9200134277344,"bigg_id":"s_1322","name":"phosphate [cytoplasm]","label_x":-2370.4583740234375,"label_y":2489.2613830566406,"node_is_primary":false},"3828":{"node_type":"metabolite","x":-1987.0137939453125,"y":2457.9200134277344,"bigg_id":"s_0803","name":"H2O [cytoplasm]","label_x":-2033.5052490234375,"label_y":2486.9223022460938,"node_is_primary":false},"3843":{"node_type":"multimarker","x":-1317.1639404296875,"y":1225.6739501953125},"3844":{"node_type":"midmarker","x":-1297.1639404296875,"y":1225.6739501953125},"3845":{"node_type":"multimarker","x":-1277.1639404296875,"y":1225.6739501953125},"3846":{"node_type":"metabolite","x":-1147.1639404296875,"y":1225.6739501953125,"bigg_id":"s_1194","name":"N-carbamoyl-L-aspartate [cytoplasm]","label_x":-1145.4984130859375,"label_y":1198.59033203125,"node_is_primary":true},"3847":{"node_type":"metabolite","x":-1407.1639404296875,"y":1185.6739501953125,"bigg_id":"s_0803","name":"H2O [cytoplasm]","label_x":-1514.7005615234375,"label_y":1169.1583251953125,"node_is_primary":false},"3848":{"node_type":"metabolite","x":-1182.4671630859375,"y":1184.499755859375,"bigg_id":"s_0794","name":"H+ [cytoplasm]","label_x":-1235.9898681640625,"label_y":1167.984130859375,"node_is_primary":false},"3849":{"node_type":"multimarker","x":-977.1639404296875,"y":1225.6739501953125},"3850":{"node_type":"midmarker","x":-997.1639404296875,"y":1225.6739501953125},"3851":{"node_type":"multimarker","x":-1017.1639404296875,"y":1225.6739501953125},"3852":{"node_type":"metabolite","x":-1076.6346435546875,"y":1304.2696533203125,"bigg_id":"s_1322","name":"phosphate [cytoplasm]","label_x":-1165.3837890625,"label_y":1333.5484619140625,"node_is_primary":false},"3853":{"node_type":"metabolite","x":-861.3310546875,"y":1299.572998046875,"bigg_id":"s_0455","name":"carbamoyl phosphate [cytoplasm]","label_x":-926.5958251953125,"label_y":1335.8970947265625,"node_is_primary":false},"3854":{"node_type":"metabolite","x":-811.9373779296875,"y":1229.196533203125,"bigg_id":"s_0973","name":"L-aspartate [cytoplasm]","label_x":-857.240478515625,"label_y":1265.5205078125,"node_is_primary":true},"3855":{"node_type":"metabolite","x":-1107.1639404296875,"y":1265.6739501953125,"bigg_id":"s_0794","name":"H+ [cytoplasm]","label_x":-1221.7457275390625,"label_y":1287.907470703125,"node_is_primary":false},"3894":{"node_type":"metabolite","x":5455.64599609375,"y":-555.688720703125,"bigg_id":"s_0723","name":"formate [extracellular]","label_x":5485.64599609375,"label_y":-545.688720703125,"node_is_primary":true},"3895":{"node_type":"multimarker","x":5455.64599609375,"y":-685.688720703125},"3896":{"node_type":"midmarker","x":5455.64599609375,"y":-705.688720703125},"3897":{"node_type":"multimarker","x":5455.64599609375,"y":-725.688720703125},"3898":{"node_type":"multimarker","x":5455.64599609375,"y":-425.688720703125},"3899":{"node_type":"midmarker","x":5455.64599609375,"y":-405.688720703125},"3900":{"node_type":"multimarker","x":5455.64599609375,"y":-385.688720703125},"3901":{"node_type":"metabolite","x":5455.64599609375,"y":-255.688720703125,"bigg_id":"s_0722","name":"formate [cytoplasm]","label_x":5485.64599609375,"label_y":-245.688720703125,"node_is_primary":true},"3902":{"node_type":"multimarker","x":5455.64599609375,"y":-125.688720703125},"3903":{"node_type":"midmarker","x":5455.64599609375,"y":-105.688720703125},"3904":{"node_type":"multimarker","x":5455.64599609375,"y":-85.688720703125},"3905":{"node_type":"metabolite","x":5622.97705078125,"y":-50.006103515625,"bigg_id":"s_1322","name":"phosphate [cytoplasm]","label_x":5652.97705078125,"label_y":-40.006103515625,"node_is_primary":false},"3906":{"node_type":"metabolite","x":5357.77392578125,"y":-36.02734375,"bigg_id":"s_0394","name":"ADP [cytoplasm]","label_x":5237.43115234375,"label_y":-0.215576171875,"node_is_primary":false},"3907":{"node_type":"metabolite","x":5455.64599609375,"y":44.311279296875,"bigg_id":"s_0120","name":"10-formyl-THF [cytoplasm]","label_x":5485.64599609375,"label_y":54.311279296875,"node_is_primary":true},"3909":{"node_type":"metabolite","x":5611.18115234375,"y":-177.1669921875,"bigg_id":"s_0434","name":"ATP [cytoplasm]","label_x":5487.35888671875,"label_y":-191.8255615234375,"node_is_primary":false},"3910":{"node_type":"multimarker","x":5455.64599609375,"y":214.311279296875},"3911":{"node_type":"midmarker","x":5455.64599609375,"y":194.311279296875},"3912":{"node_type":"multimarker","x":5455.64599609375,"y":174.311279296875},"3913":{"node_type":"metabolite","x":5509.39013671875,"y":304.311279296875,"bigg_id":"s_0803","name":"H2O [cytoplasm]","label_x":5525.64599609375,"label_y":313.2540283203125,"node_is_primary":false},"3914":{"node_type":"metabolite","x":5495.64599609375,"y":84.311279296875,"bigg_id":"s_0794","name":"H+ [cytoplasm]","label_x":5525.64599609375,"label_y":94.311279296875,"node_is_primary":false},"3915":{"node_type":"metabolite","x":5459.16845703125,"y":338.440185546875,"bigg_id":"s_0304","name":"5,10-methenyl-THF [cytoplasm]","label_x":5421.06396484375,"label_y":383.66668701171875,"node_is_primary":true},"3916":{"node_type":"multimarker","x":5218.81689453125,"y":405.38824462890625},"3917":{"node_type":"midmarker","x":5247.60888671875,"y":403.64532470703125},"3918":{"node_type":"multimarker","x":5283.44970703125,"y":403.6558837890625},"3919":{"node_type":"metabolite","x":5141.47119140625,"y":454.9599609375,"bigg_id":"s_1207","name":"NADP(+) [cytoplasm]","label_x":4975.28271484375,"label_y":492.4195556640625,"node_is_primary":true},"3920":{"node_type":"metabolite","x":5382.62646484375,"y":444.43853759765625,"bigg_id":"s_1212","name":"NADPH [cytoplasm]","label_x":5334.97509765625,"label_y":472.5430908203125,"node_is_primary":false},"3921":{"node_type":"metabolite","x":5043.18212890625,"y":317.83349609375,"bigg_id":"s_0306","name":"5,10-methylenetetrahydrofolate [cytoplasm]","label_x":4937.98095703125,"label_y":347.349609375,"node_is_primary":true},"3935":{"node_type":"multimarker","x":5038.74755859375,"y":6.4183349609375},"3936":{"node_type":"midmarker","x":5040.33056640625,"y":24.8348388671875},"3937":{"node_type":"multimarker","x":5038.74755859375,"y":46.4183349609375},"3938":{"node_type":"metabolite","x":4778.08544921875,"y":317.50714111328125,"bigg_id":"s_1003","name":"L-glycine [cytoplasm]","label_x":4643.93603515625,"label_y":294.3321533203125,"node_is_primary":true},"3939":{"node_type":"metabolite","x":5155.86083984375,"y":130.97320556640625,"bigg_id":"s_0803","name":"H2O [cytoplasm]","label_x":5179.52392578125,"label_y":144.1417236328125,"node_is_primary":false},"3940":{"node_type":"metabolite","x":5032.60205078125,"y":-180.975341796875,"bigg_id":"s_1487","name":"THF [cytoplasm]","label_x":4993.61767578125,"label_y":-211.4144287109375,"node_is_primary":true},"3941":{"node_type":"metabolite","x":4758.30322265625,"y":-192.7254638671875,"bigg_id":"s_1039","name":"L-serine [cytoplasm]","label_x":4610.48876953125,"label_y":-215.112060546875,"node_is_primary":true},"3942":{"node_type":"multimarker","x":5205.42138671875,"y":271.01953125},"3943":{"node_type":"midmarker","x":5245.89013671875,"y":269.81695556640625},"3944":{"node_type":"multimarker","x":5288.12646484375,"y":269.7862548828125},"3946":{"node_type":"metabolite","x":5371.18896484375,"y":199.755615234375,"bigg_id":"s_1203","name":"NADH [cytoplasm]","label_x":5283.17822265625,"label_y":176.94720458984375,"node_is_primary":false},"3947":{"node_type":"metabolite","x":5100.23193359375,"y":225.21002197265625,"bigg_id":"s_1198","name":"NAD [cytoplasm]","label_x":5080.54248046875,"label_y":210.89373779296875,"node_is_primary":false},"4109":{"node_type":"multimarker","x":4108.259977102923,"y":3506.5678900002595},"4110":{"node_type":"midmarker","x":4108.259977102923,"y":3526.5678900002595},"4111":{"node_type":"multimarker","x":4108.259977102923,"y":3546.5678900002595},"4112":{"node_type":"metabolite","x":4148.259977102923,"y":3608.8061712502595,"bigg_id":"s_0727","name":"fumarate [mitochondrion]","label_x":4008.219266653704,"label_y":3618.8056829690095,"node_is_primary":false},"4113":{"node_type":"metabolite","x":4134.379117727923,"y":3454.7402532815095,"bigg_id":"s_1460","name":"succinate [mitochondrion]","label_x":4027.3055703646414,"label_y":3463.0058782815095,"node_is_primary":false},"4149":{"node_type":"multimarker","x":4601.38427734375,"y":-189.5634765625},"4150":{"node_type":"midmarker","x":4581.38427734375,"y":-189.5634765625},"4151":{"node_type":"multimarker","x":4561.38427734375,"y":-189.5634765625},"4152":{"node_type":"metabolite","x":4390.00927734375,"y":-192.7381591796875,"bigg_id":"s_1042","name":"L-serine [mitochondrion]","label_x":4340.00927734375,"label_y":-232.7381591796875,"node_is_primary":true},"4153":{"node_type":"multimarker","x":4390.00927734375,"y":-62.7381591796875},"4154":{"node_type":"midmarker","x":4390.00927734375,"y":-42.7381591796875},"4155":{"node_type":"multimarker","x":4390.00927734375,"y":-22.7381591796875},"4156":{"node_type":"metabolite","x":4466.31982421875,"y":51.700439453125,"bigg_id":"s_1005","name":"L-glycine [mitochondrion]","label_x":4496.31982421875,"label_y":61.700439453125,"node_is_primary":true},"4157":{"node_type":"metabolite","x":4430.00927734375,"y":-152.7381591796875,"bigg_id":"s_1488","name":"THF [mitochondrion]","label_x":4460.00927734375,"label_y":-142.7381591796875,"node_is_primary":false},"4158":{"node_type":"metabolite","x":4390.00927734375,"y":107.2618408203125,"bigg_id":"s_0307","name":"5,10-methylenetetrahydrofolate [mitochondrion]","label_x":4420.00927734375,"label_y":117.2618408203125,"node_is_primary":true},"4159":{"node_type":"metabolite","x":4311.97021484375,"y":46.51318359375,"bigg_id":"s_0807","name":"H2O [mitochondrion]","label_x":4140.11083984375,"label_y":34.913818359375,"node_is_primary":false},"4160":{"node_type":"multimarker","x":4390.00927734375,"y":277.2618408203125},"4161":{"node_type":"midmarker","x":4390.00927734375,"y":257.2618408203125},"4162":{"node_type":"multimarker","x":4390.00927734375,"y":237.2618408203125},"4163":{"node_type":"metabolite","x":4440.39404296875,"y":370.723388671875,"bigg_id":"s_1005","name":"L-glycine [mitochondrion]","label_x":4470.39404296875,"label_y":380.723388671875,"node_is_primary":true},"4164":{"node_type":"metabolite","x":4454.21533203125,"y":150.719970703125,"bigg_id":"s_1205","name":"NADH [mitochondrion]","label_x":4484.21533203125,"label_y":160.719970703125,"node_is_primary":false},"4165":{"node_type":"metabolite","x":4314.23974609375,"y":344.184814453125,"bigg_id":"s_1488","name":"THF [mitochondrion]","label_x":4141.16162109375,"label_y":362.26177978515625,"node_is_primary":false},"4166":{"node_type":"metabolite","x":4390.00927734375,"y":407.2618408203125,"bigg_id":"s_1200","name":"NAD [mitochondrion]","label_x":4420.00927734375,"label_y":417.2618408203125,"node_is_primary":true},"4167":{"node_type":"metabolite","x":4301.59619140625,"y":117.86798095703125,"bigg_id":"s_0460","name":"carbon dioxide [mitochondrion]","label_x":4013.45166015625,"label_y":103.661376953125,"node_is_primary":false},"4168":{"node_type":"metabolite","x":4244.07373046875,"y":142.07470703125,"bigg_id":"s_0421","name":"ammonium [mitochondrion]","label_x":4019.90380859375,"label_y":172.8232421875,"node_is_primary":false},"4169":{"node_type":"multimarker","x":4639.64404296875,"y":399.38385009765625},"4170":{"node_type":"midmarker","x":4612.12353515625,"y":397.3428955078125},"4171":{"node_type":"multimarker","x":4577.39794921875,"y":397.0311279296875},"4173":{"node_type":"multimarker","x":4778.65673828125,"y":533.45068359375},"4174":{"node_type":"midmarker","x":4778.65673828125,"y":513.45068359375},"4175":{"node_type":"multimarker","x":4778.65673828125,"y":493.45068359375},"4176":{"node_type":"metabolite","x":4876.27685546875,"y":388.04254150390625,"bigg_id":"s_1399","name":"pyruvate [cytoplasm]","label_x":4871.66357421875,"label_y":415.912109375,"node_is_primary":false},"4177":{"node_type":"metabolite","x":4975.43603515625,"y":740.4705505371094,"bigg_id":"s_0955","name":"L-alanine [cytoplasm]","label_x":4886.67626953125,"label_y":769.47216796875,"node_is_primary":true},"4178":{"node_type":"metabolite","x":4706.23681640625,"y":666.4511413574219,"bigg_id":"s_0779","name":"glyoxylate [cytoplasm]","label_x":4729.08642578125,"label_y":680.4176025390625,"node_is_primary":true},"4179":{"node_type":"multimarker","x":4706.23681640625,"y":836.4511413574219},"4180":{"node_type":"midmarker","x":4706.23681640625,"y":816.4511413574219},"4181":{"node_type":"multimarker","x":4706.23681640625,"y":796.4511413574219},"4182":{"node_type":"metabolite","x":4531.71337890625,"y":727.8974914550781,"bigg_id":"s_1458","name":"succinate [cytoplasm]","label_x":4393.74267578125,"label_y":799.6638793945312,"node_is_primary":true},"4183":{"node_type":"metabolite","x":4706.23681640625,"y":966.4511413574219,"bigg_id":"s_0940","name":"isocitrate [cytoplasm]","label_x":4736.23681640625,"label_y":976.4511413574219,"node_is_primary":true},"4184":{"node_type":"multimarker","x":4975.43603515625,"y":910.4705505371094},"4185":{"node_type":"midmarker","x":4975.43603515625,"y":890.4705505371094},"4186":{"node_type":"multimarker","x":4975.43603515625,"y":870.4705505371094},"4187":{"node_type":"metabolite","x":5069.58544921875,"y":981.3143463134766,"bigg_id":"s_1399","name":"pyruvate [cytoplasm]","label_x":5099.58544921875,"label_y":991.3143463134766,"node_is_primary":false},"4188":{"node_type":"metabolite","x":4976.58837890625,"y":1055.4480895996094,"bigg_id":"s_1032","name":"L-phenylalanine [cytoplasm]","label_x":5006.58837890625,"label_y":1065.4480895996094,"node_is_primary":true},"4189":{"node_type":"metabolite","x":5064.54833984375,"y":794.7288818359375,"bigg_id":"s_0951","name":"keto-phenylpyruvate [cytoplasm]","label_x":5094.54833984375,"label_y":804.7288818359375,"node_is_primary":false},"4190":{"node_type":"multimarker","x":5256.36474609375,"y":738.7434997558594},"4191":{"node_type":"midmarker","x":5276.36474609375,"y":738.7434997558594},"4192":{"node_type":"multimarker","x":5296.36474609375,"y":738.7434997558594},"4193":{"node_type":"metabolite","x":5459.81005859375,"y":672.8218078613281,"bigg_id":"s_1399","name":"pyruvate [cytoplasm]","label_x":5415.57080078125,"label_y":652.4078979492188,"node_is_primary":false},"4194":{"node_type":"metabolite","x":5529.50048828125,"y":741.3333129882812,"bigg_id":"s_1051","name":"L-tyrosine [cytoplasm]","label_x":5479.50048828125,"label_y":701.3333129882812,"node_is_primary":true},"4195":{"node_type":"metabolite","x":5078.80615234375,"y":656.69287109375,"bigg_id":"s_0204","name":"3-(4-hydroxyphenyl)pyruvate [cytoplasm]","label_x":4971.20068359375,"label_y":645.4959106445312,"node_is_primary":false},"4335":{"node_type":"multimarker","x":4706.23681640625,"y":1136.4511413574219},"4336":{"node_type":"midmarker","x":4706.23681640625,"y":1116.4511413574219},"4337":{"node_type":"multimarker","x":4706.23681640625,"y":1096.4511413574219},"4338":{"node_type":"metabolite","x":4706.23681640625,"y":1266.4511413574219,"bigg_id":"s_0516","name":"cis-aconitate [cytoplasm]","label_x":4723.56884765625,"label_y":1285.9519500732422,"node_is_primary":true},"4339":{"node_type":"metabolite","x":4795.32373046875,"y":1197.9486923217773,"bigg_id":"s_0803","name":"H2O [cytoplasm]","label_x":4825.32373046875,"label_y":1207.9486923217773,"node_is_primary":false},"4340":{"node_type":"multimarker","x":4536.23681640625,"y":1266.4511413574219},"4341":{"node_type":"midmarker","x":4556.23681640625,"y":1266.4511413574219},"4342":{"node_type":"multimarker","x":4576.23681640625,"y":1266.4511413574219},"4343":{"node_type":"metabolite","x":4666.23681640625,"y":1306.4511413574219,"bigg_id":"s_0803","name":"H2O [cytoplasm]","label_x":4624.15478515625,"label_y":1334.5403137207031,"node_is_primary":false},"4344":{"node_type":"metabolite","x":4406.23681640625,"y":1266.4511413574219,"bigg_id":"s_0522","name":"citrate [cytoplasm]","label_x":4337.23486328125,"label_y":1307.2080688476562,"node_is_primary":true},"4345":{"node_type":"multimarker","x":4236.23681640625,"y":1266.4511413574219},"4346":{"node_type":"midmarker","x":4256.23681640625,"y":1266.4511413574219},"4347":{"node_type":"multimarker","x":4276.23681640625,"y":1266.4511413574219},"4348":{"node_type":"metabolite","x":4106.23681640625,"y":1266.4511413574219,"bigg_id":"s_0523","name":"citrate [extracellular]","label_x":4035.65087890625,"label_y":1305.6246032714844,"node_is_primary":true},"4349":{"node_type":"multimarker","x":4361.71337890625,"y":727.8974914550781},"4350":{"node_type":"midmarker","x":4381.71337890625,"y":727.8974914550781},"4351":{"node_type":"multimarker","x":4401.71337890625,"y":727.8974914550781},"4352":{"node_type":"metabolite","x":4231.71337890625,"y":727.8974914550781,"bigg_id":"s_1459","name":"succinate [extracellular]","label_x":4138.95947265625,"label_y":774.98828125,"node_is_primary":true}},"text_labels":{"1":{"x":849.2284851074219,"y":1367.772705078125,"text":"Glycolysis"},"3":{"x":2836.927734375,"y":762.008056640625,"text":""},"5":{"x":-5005.1807861328125,"y":433.02652168273926,"text":""},"9":{"x":-2186.2337646484375,"y":1030.2324829101562,"text":""},"13":{"x":4123.381103515625,"y":3597.257080078125,"text":""},"17":{"x":-806.671630859375,"y":4983.23974609375,"text":""},"19":{"x":1985.3349609375,"y":3713.21533203125,"text":"AKG"},"35":{"x":7571.869140625,"y":5980.170593261719,"text":""},"57":{"x":-3772.7796020507812,"y":6008.73095703125,"text":""},"62":{"x":-6769.57421875,"y":-1937.14990234375,"text":"*"},"64":{"x":-7641.07763671875,"y":2595.426513671875,"text":"*"},"65":{"x":-6870.490234375,"y":2399.551025390625,"text":"*"},"66":{"x":-8329.87255859375,"y":1870.0408935546875,"text":"*"},"67":{"x":6543.14794921875,"y":2020.2744140625,"text":"*"},"68":{"x":-4703.2041015625,"y":-1842.074951171875,"text":""},"69":{"x":-5005.44775390625,"y":-2183.22119140625,"text":""},"70":{"x":-1451.261962890625,"y":1940.4660034179688,"text":"ΔURA3"},"71":{"x":-1750.3994140625,"y":893.0479736328125,"text":"Uracil Biosynthesis"},"72":{"x":1378.5743408203125,"y":3325.985107421875,"text":"TCA Cycle"},"73":{"x":4629.94482421875,"y":2946.925537109375,"text":"Oxidative Phosphorylation"},"75":{"x":2142.032470703125,"y":1959.23486328125,"text":"Fermentation"},"76":{"x":2499.736572265625,"y":1558.8197021484375,"text":""},"77":{"x":4348.89208984375,"y":-519.8798217773438,"text":"Glycine-Serine Cycle"},"78":{"x":6155.26904296875,"y":371.2662658691406,"text":""}},"canvas":{"x":-3105.425510406494,"y":-1022.6882934570312,"width":10585.373264312744,"height":6480.947326660156}}]
