# Supplementary material for: Population FBA predicts metabolic phenotypes in yeast
Source: PLoS Comput Biol. 2017 Sep 8;13(9):e1005728. doi: 10.1371/journal.pcbi.1005728 (PMC5626512; doi:10.1371/journal.pcbi.1005728)
Supplement: S3 File — JSON file for the metabolic model yeast 7.6 (y76Model.json) and corresponding metabolic map (y76Map.json) to be used with ESCHER (www.escher.github.io, [76]). This map contains glycolysis, TCA cycle, Oxidative phosphorylation, Uracil Biosynthesis and Glycine-Serine cycle. (ZIP) [file pcbi.1005728.s004.zip › EscherFiles/y76Model.json]

{"reactions": [{"subsystem": "", "name": "(R)-lactate:ferricytochrome-c 2-oxidoreductase", "upper_bound": 1000, "lower_bound": 0.0, "notes": {}, "metabolites": {"s_0710": 2.0, "s_1399": 1.0, "s_0025": -1.0, "s_0709": -2.0}, "objective_coefficient": 0.0, "variable_kind": "continuous", "id": "r_0001", "gene_reaction_rule": "((YDL174C AND YEL039C) OR (YDL174C AND YJR048W) OR (YEL039C AND YEL071W) OR (YEL071W AND YJR048W))"}, {"subsystem": "", "name": "(R)-lactate:ferricytochrome-c 2-oxidoreductase", "upper_bound": 1000, "lower_bound": 0.0, "notes": {}, "metabolites": {"s_0710": 2.0, "s_0027": -1.0, "s_1401": 1.0, "s_0709": -2.0}, "objective_coefficient": 0.0, "variable_kind": "continuous", "id": "r_0002", "gene_reaction_rule": "((YDL178W AND YEL039C) OR (YDL178W AND YJR048W))"}, {"subsystem": "", "name": "(R,R)-butanediol dehydrogenase", "upper_bound": 1000, "lower_bound": -1000, "notes": {}, "metabolites": {"s_1203": 1.0, "s_0035": -1.0, "s_0794": 1.0, "s_1198": -1.0, "s_0020": 1.0}, "objective_coefficient": 0.0, "variable_kind": "continuous", "id": "r_0003", "gene_reaction_rule": "YAL060W"}, {"subsystem": "", "name": "(S)-lactate:ferricytochrome-c 2-oxidoreductase", "upper_bound": 1000, "lower_bound": 0.0, "notes": {}, "metabolites": {"s_0710": 2.0, "s_0063": -1.0, "s_1399": 1.0, "s_0709": -2.0}, "objective_coefficient": 0.0, "variable_kind": "continuous", "id": "r_0004", "gene_reaction_rule": "((YEL039C AND YML054C) OR (YJR048W AND YML054C))"}, {"subsystem": "", "name": "1,3-beta-glucan synthase", "upper_bound": 1000, "lower_bound": 0.0, "notes": {}, "metabolites": {"s_0001": 1.0, "s_1538": 1.0, "s_0794": 1.0, "s_1543": -1.0}, "objective_coefficient": 0.0, "variable_kind": "continuous", "id": "r_0005", "gene_reaction_rule": "(YGR032W OR YLR342W)"}, {"subsystem": "", "name": "1,6-beta-glucan synthase", "upper_bound": 1000, "lower_bound": 0.0, "notes": {}, "metabolites": {"s_0794": 1.0, "s_1538": 1.0, "s_0004": 1.0, "s_1543": -1.0}, "objective_coefficient": 0.0, "variable_kind": "continuous", "id": "r_0006", "gene_reaction_rule": "(YGR143W OR YPR159W)"}, {"subsystem": "", "name": "1-(5-phosphoribosyl)-5-[(5-phosphoribosylamino)methylideneamino)imidazole-4-carboxamide isomerase", "upper_bound": 1000, "lower_bound": 0.0, "notes": {}, "metabolites": {"s_0312": 1.0, "s_0077": -1.0}, "objective_coefficient": 0.0, "variable_kind": "continuous", "id": "r_0007", "gene_reaction_rule": "YIL020C"}, {"subsystem": "", "name": "1-pyrroline-5-carboxylate dehydrogenase", "upper_bound": 1000, "lower_bound": -1000, "notes": {}, "metabolites": {"s_0799": 1.0, "s_0119": -1.0, "s_0807": -2.0, "s_1205": 1.0, "s_1200": -1.0, "s_0993": 1.0}, "objective_coefficient": 0.0, "variable_kind": "continuous", "id": "r_0012", "gene_reaction_rule": "YHR037W"}, {"subsystem": "", "name": "2,3-diketo-5-methylthio-1-phosphopentane degradation reaction", "upper_bound": 1000, "lower_bound": 0.0, "notes": {}, "metabolites": {"s_1322": 1.0, "s_0803": -3.0, "s_0794": 6.0, "s_0311": -1.0, "s_0722": 1.0, "s_0294": 1.0}, "objective_coefficient": 0.0, "variable_kind": "continuous", "id": "r_0013", "gene_reaction_rule": "(YEL038W AND YMR009W)"}, {"subsystem": "", "name": "2,5-diamino-6-ribitylamino-4(3H)-pyrimidinone 5'-phosphate deaminase", "upper_bound": 1000, "lower_bound": 0.0, "notes": {}, "metabolites": {"s_0313": 1.0, "s_0419": 1.0, "s_0803": -1.0, "s_0794": -1.0, "s_0142": -1.0}, "objective_coefficient": 0.0, "variable_kind": "continuous", "id": "r_0014", "gene_reaction_rule": "YOL066C"}, {"subsystem": "", "name": "2,5-diamino-6-ribosylamino-4(3H)-pyrimidinone 5'-phosphate reductase (NADPH)", "upper_bound": 1000, "lower_bound": 0.0, "notes": {}, "metabolites": {"s_1212": -1.0, "s_1207": 1.0, "s_0794": -1.0, "s_0141": -1.0, "s_0142": 1.0}, "objective_coefficient": 0.0, "variable_kind": "continuous", "id": "r_0015", "gene_reaction_rule": "YBR153W"}, {"subsystem": "", "name": "2-aceto-2-hydroxybutanoate synthase", "upper_bound": 1000, "lower_bound": 0.0, "notes": {}, "metabolites": {"s_0799": -1.0, "s_1401": -1.0, "s_0039": 1.0, "s_0460": 1.0, "s_0179": -1.0}, "objective_coefficient": 0.0, "variable_kind": "continuous", "id": "r_0016", "gene_reaction_rule": "((YCL009C AND YMR108W) OR YMR108W)"}, {"subsystem": "", "name": "2-amino-4-hydroxy-6-hydroxymethyldihydropteridine diphosphokinase", "upper_bound": 1000, "lower_bound": 0.0, "notes": {}, "metabolites": {"s_0799": 1.0, "s_0437": -1.0, "s_0148": -1.0, "s_0006": 1.0, "s_0424": 1.0}, "objective_coefficient": 0.0, "variable_kind": "continuous", "id": "r_0017", "gene_reaction_rule": "YNL256W"}, {"subsystem": "", "name": "2-aminoadipate transaminase", "upper_bound": 1000, "lower_bound": -1000, "notes": {}, "metabolites": {"s_0180": 1.0, "s_0991": -1.0, "s_0953": 1.0, "s_0176": -1.0}, "objective_coefficient": 0.0, "variable_kind": "continuous", "id": "r_0018", "gene_reaction_rule": "(YER152C OR YGL202W OR YJL060W)"}, {"subsystem": "", "name": "2-dehydropantoate 2-reductase", "upper_bound": 1000, "lower_bound": 0.0, "notes": {}, "metabolites": {"s_1212": -1.0, "s_1207": 1.0, "s_0794": -1.0, "s_0030": 1.0, "s_0149": -1.0}, "objective_coefficient": 0.0, "variable_kind": "continuous", "id": "r_0019", "gene_reaction_rule": "YHR063C"}, {"subsystem": "", "name": "2-deoxy-D-arabino-heptulosonate 7-phosphate synthetase", "upper_bound": 1000, "lower_bound": 0.0, "notes": {}, "metabolites": {"s_0350": 1.0, "s_0552": -1.0, "s_0807": -1.0, "s_1326": 1.0, "s_1361": -1.0}, "objective_coefficient": 0.0, "variable_kind": "continuous", "id": "r_0020", "gene_reaction_rule": "YDR035W"}, {"subsystem": "", "name": "2-hexaprenyl-6-methoxy-1,4-benzoquinone methyltransferase", "upper_bound": 1000, "lower_bound": 0.0, "notes": {}, "metabolites": {"s_0156": 1.0, "s_1415": 1.0, "s_0155": -1.0, "s_1419": -1.0, "s_0799": 1.0}, "objective_coefficient": 0.0, "variable_kind": "continuous", "id": "r_0021", "gene_reaction_rule": "(YDR204W AND YGL119W AND YGR255C AND YLR201C AND YML110C AND YOL096C AND YOR125C)"}, {"subsystem": "", "name": "2-hexaprenyl-6-methoxyphenol monooxygenase", "upper_bound": 1000, "lower_bound": 0.0, "notes": {}, "metabolites": {"s_0157": -1.0, "s_0155": 1.0, "s_1278": -1.0, "s_0807": 1.0}, "objective_coefficient": 0.0, "variable_kind": "continuous", "id": "r_0022", "gene_reaction_rule": "(YDR204W AND YGL119W AND YGR255C AND YLR201C AND YML110C AND YOL096C AND YOR125C)"}, {"subsystem": "", "name": "2-isopropylmalate hydratase", "upper_bound": 1000, "lower_bound": -1000, "notes": {}, "metabolites": {"s_0165": -1.0, "s_0803": -1.0, "s_0162": 1.0}, "objective_coefficient": 0.0, "variable_kind": "continuous", "id": "r_0023", "gene_reaction_rule": "YGL009C"}, {"subsystem": "", "name": "2-isopropylmalate synthase", "upper_bound": 1000, "lower_bound": 0.0, "notes": {}, "metabolites": {"s_0803": -1.0, "s_0794": 1.0, "s_0162": 1.0, "s_0373": -1.0, "s_0232": -1.0, "s_0529": 1.0}, "objective_coefficient": 0.0, "variable_kind": "continuous", "id": "r_0024", "gene_reaction_rule": "(YNL104C OR YOR108W)"}, {"subsystem": "", "name": "2-isopropylmalate synthase", "upper_bound": 1000, "lower_bound": 0.0, "notes": {}, "metabolites": {"s_0799": 1.0, "s_0376": -1.0, "s_0532": 1.0, "s_0164": 1.0, "s_0807": -1.0, "s_0233": -1.0}, "objective_coefficient": 0.0, "variable_kind": "continuous", "id": "r_0025", "gene_reaction_rule": "YNL104C"}, {"subsystem": "", "name": "2-keto-4-methylthiobutyrate transamination", "upper_bound": 1000, "lower_bound": 0.0, "notes": {}, "metabolites": {"s_0180": 1.0, "s_0991": -1.0, "s_1029": 1.0, "s_0294": -1.0}, "objective_coefficient": 0.0, "variable_kind": "continuous", "id": "r_0026", "gene_reaction_rule": ""}, {"subsystem": "", "name": "2-methylcitrate dehydratase", "upper_bound": 1000, "lower_bound": -1000, "notes": {}, "metabolites": {"s_0834": -1.0, "s_0454": 1.0, "s_0807": 1.0}, "objective_coefficient": 0.0, "variable_kind": "continuous", "id": "r_0027", "gene_reaction_rule": "YDR234W"}, {"subsystem": "", "name": "2-methylcitrate synthase", "upper_bound": 1000, "lower_bound": 0.0, "notes": {}, "metabolites": {"s_0799": 1.0, "s_0174": 1.0, "s_1273": -1.0, "s_0532": 1.0, "s_0807": -1.0, "s_1382": -1.0}, "objective_coefficient": 0.0, "variable_kind": "continuous", "id": "r_0028", "gene_reaction_rule": "YPR001W"}, {"subsystem": "", "name": "2-oxo-4-methyl-3-carboxypentanoate decarboxylation", "upper_bound": 1000, "lower_bound": 0.0, "notes": {}, "metabolites": {"s_0291": 1.0, "s_0456": 1.0, "s_0794": -1.0, "s_0010": -1.0}, "objective_coefficient": 0.0, "variable_kind": "continuous", "id": "r_0029", "gene_reaction_rule": "YJR148W"}, {"subsystem": "", "name": "2-oxo-4-methyl-3-carboxypentanoate decarboxylation", "upper_bound": 1000, "lower_bound": 0.0, "notes": {}, "metabolites": {"s_0799": -1.0, "s_0292": 1.0, "s_0011": -1.0, "s_0460": 1.0}, "objective_coefficient": 0.0, "variable_kind": "continuous", "id": "r_0030", "gene_reaction_rule": "YHR208W"}, {"subsystem": "", "name": "3',5'-bisphosphate nucleotidase", "upper_bound": 1000, "lower_bound": 0.0, "notes": {}, "metabolites": {"s_1322": 1.0, "s_0423": 1.0, "s_0803": -1.0, "s_0390": -1.0}, "objective_coefficient": 0.0, "variable_kind": "continuous", "id": "r_0032", "gene_reaction_rule": "YOL064C"}, {"subsystem": "", "name": "3',5'-cyclic-nucleotide phosphodiesterase", "upper_bound": 1000, "lower_bound": 0.0, "notes": {}, "metabolites": {"s_0192": -1.0, "s_0423": 1.0, "s_0803": -1.0, "s_0794": 1.0}, "objective_coefficient": 0.0, "variable_kind": "continuous", "id": "r_0033", "gene_reaction_rule": "(YGL248W OR YOR360C)"}, {"subsystem": "", "name": "3',5'-cyclic-nucleotide phosphodiesterase", "upper_bound": 1000, "lower_bound": 0.0, "notes": {}, "metabolites": {"s_0584": 1.0, "s_0803": -1.0, "s_0794": 1.0, "s_0194": -1.0}, "objective_coefficient": 0.0, "variable_kind": "continuous", "id": "r_0034", "gene_reaction_rule": "YOR360C"}, {"subsystem": "", "name": "3',5'-cyclic-nucleotide phosphodiesterase", "upper_bound": 1000, "lower_bound": 0.0, "notes": {}, "metabolites": {"s_0794": 1.0, "s_0803": -1.0, "s_0196": -1.0, "s_0849": 1.0}, "objective_coefficient": 0.0, "variable_kind": "continuous", "id": "r_0035", "gene_reaction_rule": "YOR360C"}, {"subsystem": "", "name": "3',5'-cyclic-nucleotide phosphodiesterase", "upper_bound": 1000, "lower_bound": 0.0, "notes": {}, "metabolites": {"s_0803": -1.0, "s_0794": 1.0, "s_0782": 1.0, "s_0195": -1.0}, "objective_coefficient": 0.0, "variable_kind": "continuous", "id": "r_0036", "gene_reaction_rule": "YOR360C"}, {"subsystem": "", "name": "3',5'-cyclic-nucleotide phosphodiesterase", "upper_bound": 1000, "lower_bound": 0.0, "notes": {}, "metabolites": {"s_0193": -1.0, "s_0803": -1.0, "s_0794": 1.0, "s_0526": 1.0}, "objective_coefficient": 0.0, "variable_kind": "continuous", "id": "r_0037", "gene_reaction_rule": "YOR360C"}, {"subsystem": "", "name": "3,4-dihydroxy-2-butanone-4-phosphate synthase", "upper_bound": 1000, "lower_bound": 0.0, "notes": {}, "metabolites": {"s_0577": -1.0, "s_0794": 1.0, "s_0158": 1.0, "s_0722": 1.0}, "objective_coefficient": 0.0, "variable_kind": "continuous", "id": "r_0038", "gene_reaction_rule": "YDR487C"}, {"subsystem": "", "name": "3-dehydroquinate dehydratase", "upper_bound": 1000, "lower_bound": 0.0, "notes": {}, "metabolites": {"s_0211": 1.0, "s_0210": -1.0, "s_0803": 1.0}, "objective_coefficient": 0.0, "variable_kind": "continuous", "id": "r_0039", "gene_reaction_rule": "YDR127W"}, {"subsystem": "", "name": "3-dehydroquinate synthase", "upper_bound": 1000, "lower_bound": 0.0, "notes": {}, "metabolites": {"s_1322": 1.0, "s_0210": 1.0, "s_0349": -1.0}, "objective_coefficient": 0.0, "variable_kind": "continuous", "id": "r_0040", "gene_reaction_rule": "YDR127W"}, {"subsystem": "", "name": "3-dehydrosphinganine reductase", "upper_bound": 1000, "lower_bound": 0.0, "notes": {}, "metabolites": {"s_1208": 1.0, "s_0231": -1.0, "s_1445": 1.0, "s_1213": -1.0, "s_0795": -2.0}, "objective_coefficient": 0.0, "variable_kind": "continuous", "id": "r_0041", "gene_reaction_rule": "YBR265W"}, {"subsystem": "", "name": "3-deoxy-D-arabino-heptulosonate 7-phosphate synthetase", "upper_bound": 1000, "lower_bound": 0.0, "notes": {}, "metabolites": {"s_1322": 1.0, "s_0551": -1.0, "s_0803": -1.0, "s_0349": 1.0, "s_1360": -1.0}, "objective_coefficient": 0.0, "variable_kind": "continuous", "id": "r_0042", "gene_reaction_rule": "(YBR249C OR YDR035W)"}, {"subsystem": "", "name": "3-hexaprenyl-4,5-dihydroxybenzoate hydroxylase", "upper_bound": 1000, "lower_bound": 0.0, "notes": {}, "metabolites": {"s_1275": -0.5, "s_0212": 1.0, "s_0215": -1.0}, "objective_coefficient": 0.0, "variable_kind": "continuous", "id": "r_0043", "gene_reaction_rule": ""}, {"subsystem": "", "name": "3-hexaprenyl-4-hydroxy-5-methoxybenzoate decarboxylase", "upper_bound": 1000, "lower_bound": 0.0, "notes": {}, "metabolites": {"s_0157": 1.0, "s_0214": -1.0, "s_0460": 1.0, "s_0799": -1.0}, "objective_coefficient": 0.0, "variable_kind": "continuous", "id": "r_0044", "gene_reaction_rule": ""}, {"subsystem": "", "name": "3-hydroxy-L-kynurenine hydrolase", "upper_bound": 1000, "lower_bound": 0.0, "notes": {}, "metabolites": {"s_0224": 1.0, "s_0955": 1.0, "s_0803": -1.0, "s_0222": -1.0}, "objective_coefficient": 0.0, "variable_kind": "continuous", "id": "r_0045", "gene_reaction_rule": "YLR231C"}, {"subsystem": "", "name": "3-hydroxyacyl-CoA dehydrogenase (3-oxotetradecanoyl-CoA)", "upper_bound": 1000, "lower_bound": 0.0, "notes": {}, "metabolites": {"s_0801": 1.0, "s_0257": 1.0, "s_0054": -1.0, "s_1206": 1.0, "s_1202": -1.0}, "objective_coefficient": 0.0, "variable_kind": "continuous", "id": "r_0057", "gene_reaction_rule": "YKR009C"}, {"subsystem": "", "name": "3-hydroxyanthranilate 3,4-dioxygenase", "upper_bound": 1000, "lower_bound": 0.0, "notes": {}, "metabolites": {"s_0224": -1.0, "s_1275": -1.0, "s_0147": 1.0, "s_0794": 1.0}, "objective_coefficient": 0.0, "variable_kind": "continuous", "id": "r_0058", "gene_reaction_rule": "YJR025C"}, {"subsystem": "", "name": "3-isopropylmalate 3-methyltransferase", "upper_bound": 1000, "lower_bound": 0.0, "notes": {}, "metabolites": {"s_0009": -1.0, "s_1416": -1.0, "s_0217": 1.0, "s_1413": 1.0}, "objective_coefficient": 0.0, "variable_kind": "continuous", "id": "r_0059", "gene_reaction_rule": "YER175C"}, {"subsystem": "", "name": "3-isopropylmalate dehydratase", "upper_bound": 1000, "lower_bound": -1000, "notes": {}, "metabolites": {"s_0009": -1.0, "s_0165": 1.0, "s_0803": 1.0}, "objective_coefficient": 0.0, "variable_kind": "continuous", "id": "r_0060", "gene_reaction_rule": "YGL009C"}, {"subsystem": "", "name": "3-isopropylmalate dehydrogenase", "upper_bound": 1000, "lower_bound": 0.0, "notes": {}, "metabolites": {"s_0009": -1.0, "s_0794": 1.0, "s_1198": -1.0, "s_1203": 1.0, "s_0010": 1.0}, "objective_coefficient": 0.0, "variable_kind": "continuous", "id": "r_0061", "gene_reaction_rule": "YCL018W"}, {"subsystem": "", "name": "3-methyl-2-oxobutanoate decarboxylase", "upper_bound": 1000, "lower_bound": 0.0, "notes": {}, "metabolites": {"s_0456": 1.0, "s_0937": 1.0, "s_0794": -1.0, "s_0232": -1.0}, "objective_coefficient": 0.0, "variable_kind": "continuous", "id": "r_0062", "gene_reaction_rule": "(YGR087C OR YLR044C OR YLR134W)"}, {"subsystem": "", "name": "3-methyl-2-oxobutanoate hydroxymethyltransferase", "upper_bound": 1000, "lower_bound": 0.0, "notes": {}, "metabolites": {"s_0233": -1.0, "s_1488": 1.0, "s_0307": -1.0, "s_0150": 1.0, "s_0807": -1.0}, "objective_coefficient": 0.0, "variable_kind": "continuous", "id": "r_0063", "gene_reaction_rule": "YBR176W"}, {"subsystem": "", "name": "3-methyl-2-oxopentanoate decarboxylase", "upper_bound": 1000, "lower_bound": 0.0, "notes": {}, "metabolites": {"s_0166": 1.0, "s_0794": -1.0, "s_0056": -1.0, "s_0456": 1.0}, "objective_coefficient": 0.0, "variable_kind": "continuous", "id": "r_0064", "gene_reaction_rule": "(YDL080C OR YGR087C OR YLR044C OR YLR134W)"}, {"subsystem": "", "name": "3-phosphoshikimate 1-carboxyvinyltransferase", "upper_bound": 1000, "lower_bound": 0.0, "notes": {}, "metabolites": {"s_1322": 1.0, "s_0261": -1.0, "s_0324": 1.0, "s_1360": -1.0}, "objective_coefficient": 0.0, "variable_kind": "continuous", "id": "r_0065", "gene_reaction_rule": "YDR127W"}, {"subsystem": "", "name": "4-amino-4-deoxychorismate synthase", "upper_bound": 1000, "lower_bound": 0.0, "notes": {}, "metabolites": {"s_0269": 1.0, "s_0991": 1.0, "s_0999": -1.0, "s_0515": -1.0}, "objective_coefficient": 0.0, "variable_kind": "continuous", "id": "r_0066", "gene_reaction_rule": "YNR033W"}, {"subsystem": "", "name": "4-aminobenzoate synthase", "upper_bound": 1000, "lower_bound": 0.0, "notes": {}, "metabolites": {"s_0269": -1.0, "s_1399": 1.0, "s_0794": 1.0, "s_0271": 1.0}, "objective_coefficient": 0.0, "variable_kind": "continuous", "id": "r_0067", "gene_reaction_rule": "YMR289W"}, {"subsystem": "", "name": "4-aminobutyrate transaminase", "upper_bound": 1000, "lower_bound": 0.0, "notes": {}, "metabolites": {"s_0180": -1.0, "s_0734": -1.0, "s_0991": 1.0, "s_1461": 1.0}, "objective_coefficient": 0.0, "variable_kind": "continuous", "id": "r_0068", "gene_reaction_rule": "YGR019W"}, {"subsystem": "", "name": "4-hydroxy-L-threonine synthase", "upper_bound": 1000, "lower_bound": 0.0, "notes": {}, "metabolites": {"s_1322": 1.0, "s_0803": -1.0, "s_0264": -1.0, "s_0285": 1.0}, "objective_coefficient": 0.0, "variable_kind": "continuous", "id": "r_0069", "gene_reaction_rule": "YCR053W"}, {"subsystem": "", "name": "4-hydroxybenzoate formation", "upper_bound": 1000, "lower_bound": 0.0, "notes": {}, "metabolites": {"s_0799": 1.0, "s_0532": 1.0, "s_0807": -1.0, "s_0287": 1.0, "s_0290": -1.0}, "objective_coefficient": 0.0, "variable_kind": "continuous", "id": "r_0070", "gene_reaction_rule": ""}, {"subsystem": "", "name": "4-methyl-2-oxopentanoate decarboxylase", "upper_bound": 1000, "lower_bound": 0.0, "notes": {}, "metabolites": {"s_0291": -1.0, "s_0456": 1.0, "s_0794": -1.0, "s_0234": 1.0}, "objective_coefficient": 0.0, "variable_kind": "continuous", "id": "r_0072", "gene_reaction_rule": "YDL080C"}, {"subsystem": "", "name": "4PP-IP5 depyrophosphorylation to IP6", "upper_bound": 1000, "lower_bound": -1000, "notes": {}, "metabolites": {"s_1322": 1.0, "s_1158": 1.0, "s_0803": -1.0, "s_0794": 2.0, "s_0279": -1.0}, "objective_coefficient": 0.0, "variable_kind": "continuous", "id": "r_0073", "gene_reaction_rule": "(YLR410W OR YOR163W)"}, {"subsystem": "", "name": "4PP-IP5 pyrophosphorylation to 4,5-PP2-IP4", "upper_bound": 1000, "lower_bound": 0.0, "notes": {}, "metabolites": {"s_0394": 1.0, "s_0803": 1.0, "s_0263": 1.0, "s_0794": -2.0, "s_0434": -1.0, "s_0279": -1.0}, "objective_coefficient": 0.0, "variable_kind": "continuous", "id": "r_0074", "gene_reaction_rule": "YDR017C"}, {"subsystem": "", "name": "5'-methylthioadenosine phosphorylase", "upper_bound": 1000, "lower_bound": 0.0, "notes": {}, "metabolites": {"s_1322": -1.0, "s_0383": 1.0, "s_0303": -1.0, "s_1422": 1.0}, "objective_coefficient": 0.0, "variable_kind": "continuous", "id": "r_0075", "gene_reaction_rule": "YLR017W"}, {"subsystem": "", "name": "5'-nucleotidase (CMP)", "upper_bound": 1000, "lower_bound": 0.0, "notes": {}, "metabolites": {"s_1322": 1.0, "s_0526": -1.0, "s_0543": 1.0, "s_0803": -1.0}, "objective_coefficient": 0.0, "variable_kind": "continuous", "id": "r_0076", "gene_reaction_rule": "(YER037W OR YGL224C)"}, {"subsystem": "", "name": "5'-nucleotidase (IMP)", "upper_bound": 1000, "lower_bound": 0.0, "notes": {}, "metabolites": {"s_1322": 1.0, "s_0803": -1.0, "s_0849": -1.0, "s_0856": 1.0}, "objective_coefficient": 0.0, "variable_kind": "continuous", "id": "r_0077", "gene_reaction_rule": "YOR155C"}, {"subsystem": "", "name": "5'-nucleotidase (UMP)", "upper_bound": 1000, "lower_bound": 0.0, "notes": {}, "metabolites": {"s_1322": 1.0, "s_1545": -1.0, "s_0803": -1.0, "s_1556": 1.0}, "objective_coefficient": 0.0, "variable_kind": "continuous", "id": "r_0078", "gene_reaction_rule": "(YER037W OR YGL224C)"}, {"subsystem": "", "name": "5'-phosphoribosylformyl glycinamidine synthetase", "upper_bound": 1000, "lower_bound": 0.0, "notes": {}, "metabolites": {"s_0394": 1.0, "s_1322": 1.0, "s_0803": -1.0, "s_0794": 1.0, "s_0999": -1.0, "s_0302": 1.0, "s_0301": -1.0, "s_0991": 1.0, "s_0434": -1.0}, "objective_coefficient": 0.0, "variable_kind": "continuous", "id": "r_0079", "gene_reaction_rule": "YGR061C"}, {"subsystem": "", "name": "5,10-methylenetetrahydrofolate reductase (NADPH)", "upper_bound": 1000, "lower_bound": 0.0, "notes": {}, "metabolites": {"s_1212": -1.0, "s_1207": 1.0, "s_0322": 1.0, "s_0794": -2.0, "s_0306": -1.0}, "objective_coefficient": 0.0, "variable_kind": "continuous", "id": "r_0080", "gene_reaction_rule": "(YGL125W OR YPL023C)"}, {"subsystem": "", "name": "5-aminolevulinate synthase", "upper_bound": 1000, "lower_bound": 0.0, "notes": {}, "metabolites": {"s_0799": -1.0, "s_1005": -1.0, "s_0532": 1.0, "s_1464": -1.0, "s_0460": 1.0, "s_0317": 1.0}, "objective_coefficient": 0.0, "variable_kind": "continuous", "id": "r_0081", "gene_reaction_rule": "YDR232W"}, {"subsystem": "", "name": "5-diphosphoinositol-1,2,3,4,6-pentakisphosphate diphosphohydrolase", "upper_bound": 1000, "lower_bound": 0.0, "notes": {}, "metabolites": {"s_1322": 1.0, "s_0794": 2.0, "s_0803": -1.0, "s_0318": -1.0, "s_1158": 1.0}, "objective_coefficient": 0.0, "variable_kind": "continuous", "id": "r_0082", "gene_reaction_rule": "YOR163W"}, {"subsystem": "", "name": "5-diphosphoinositol-1,2,3,4,6-pentakisphosphate synthase", "upper_bound": 1000, "lower_bound": 0.0, "notes": {}, "metabolites": {"s_0394": 1.0, "s_1158": -1.0, "s_0318": 1.0, "s_0794": -1.0, "s_0434": -1.0}, "objective_coefficient": 0.0, "variable_kind": "continuous", "id": "r_0083", "gene_reaction_rule": "YDR017C"}, {"subsystem": "", "name": "5-formethyltetrahydrofolate cyclo-ligase", "upper_bound": 1000, "lower_bound": 0.0, "notes": {}, "metabolites": {"s_0394": 1.0, "s_1322": 1.0, "s_0434": -1.0, "s_0319": -1.0, "s_0304": 1.0}, "objective_coefficient": 0.0, "variable_kind": "continuous", "id": "r_0084", "gene_reaction_rule": "YER183C"}, {"subsystem": "", "name": "5-methyltetrahydropteroyltriglutamate-homocysteine S-methyltransferase", "upper_bound": 1000, "lower_bound": 0.0, "notes": {}, "metabolites": {"s_1012": -1.0, "s_1029": 1.0, "s_1486": 1.0, "s_0323": -1.0}, "objective_coefficient": 0.0, "variable_kind": "continuous", "id": "r_0085", "gene_reaction_rule": "YER091C"}, {"subsystem": "", "name": "5-methylthio-5-deoxy-D-ribulose 1-phosphate dehydratase", "upper_bound": 1000, "lower_bound": 0.0, "notes": {}, "metabolites": {"s_1423": -1.0, "s_0803": 1.0, "s_0311": 1.0}, "objective_coefficient": 0.0, "variable_kind": "continuous", "id": "r_0086", "gene_reaction_rule": ""}, {"subsystem": "", "name": "5-methylthioribose-1-phosphate isomerase", "upper_bound": 1000, "lower_bound": -1000, "notes": {}, "metabolites": {"s_1423": 1.0, "s_1422": -1.0}, "objective_coefficient": 0.0, "variable_kind": "continuous", "id": "r_0087", "gene_reaction_rule": ""}, {"subsystem": "", "name": "5PP-IP5 pyrophosphorylation to 4,5-PP2-IP4", "upper_bound": 1000, "lower_bound": -1000, "notes": {}, "metabolites": {"s_0803": 1.0, "s_0794": -2.0, "s_0263": 1.0, "s_0318": -1.0, "s_1322": -1.0}, "objective_coefficient": 0.0, "variable_kind": "continuous", "id": "r_0088", "gene_reaction_rule": "YLR410W"}, {"subsystem": "", "name": "5PP-IP5 pyrophosphorylation to 5,6-PP2-IP4", "upper_bound": 1000, "lower_bound": -1000, "notes": {}, "metabolites": {"s_1322": -1.0, "s_0794": -2.0, "s_0309": 1.0, "s_0803": 1.0, "s_0318": -1.0}, "objective_coefficient": 0.0, "variable_kind": "continuous", "id": "r_0089", "gene_reaction_rule": "YLR410W"}, {"subsystem": "", "name": "6-phosphofructo-2-kinase", "upper_bound": 1000, "lower_bound": 0.0, "notes": {}, "metabolites": {"s_0394": 1.0, "s_0442": 1.0, "s_0794": 1.0, "s_0557": -1.0, "s_0434": -1.0}, "objective_coefficient": 0.0, "variable_kind": "continuous", "id": "r_0090", "gene_reaction_rule": "(YIL107C OR YOL136C)"}, {"subsystem": "", "name": "6-phosphogluconolactonase", "upper_bound": 1000, "lower_bound": 0.0, "notes": {}, "metabolites": {"s_0803": -1.0, "s_0340": 1.0, "s_0794": 1.0, "s_0335": -1.0}, "objective_coefficient": 0.0, "variable_kind": "continuous", "id": "r_0091", "gene_reaction_rule": "(YGR248W OR YHR163W)"}, {"subsystem": "", "name": "6PP-IP5 depyrophosphorylation to IP6", "upper_bound": 1000, "lower_bound": -1000, "notes": {}, "metabolites": {"s_1322": 1.0, "s_0333": -1.0, "s_0803": -1.0, "s_0794": 2.0, "s_1158": 1.0}, "objective_coefficient": 0.0, "variable_kind": "continuous", "id": "r_0092", "gene_reaction_rule": "(YLR410W OR YOR163W)"}, {"subsystem": "", "name": "6PP-IP5 pyrophosphorylation to 5,6-PP2-IP4", "upper_bound": 1000, "lower_bound": 0.0, "notes": {}, "metabolites": {"s_0394": 1.0, "s_0803": 1.0, "s_0794": -2.0, "s_0333": -1.0, "s_0309": 1.0, "s_0434": -1.0}, "objective_coefficient": 0.0, "variable_kind": "continuous", "id": "r_0093", "gene_reaction_rule": "YDR017C"}, {"subsystem": "", "name": "8-amino-7-oxononanoate synthase", "upper_bound": 1000, "lower_bound": 0.0, "notes": {}, "metabolites": {"s_0352": 1.0, "s_0955": -1.0, "s_0794": 4.0, "s_1368": -1.0, "s_0456": 1.0, "s_0529": 1.0}, "objective_coefficient": 0.0, "variable_kind": "continuous", "id": "r_0094", "gene_reaction_rule": ""}, {"subsystem": "", "name": "acetaldehyde condensation", "upper_bound": 1000, "lower_bound": 0.0, "notes": {}, "metabolites": {"s_0359": -2.0, "s_0020": 1.0}, "objective_coefficient": 0.0, "variable_kind": "continuous", "id": "r_0095", "gene_reaction_rule": "(YGR087C OR YLR044C OR YLR134W)"}, {"subsystem": "", "name": "acetohydroxy acid isomeroreductase", "upper_bound": 1000, "lower_bound": 0.0, "notes": {}, "metabolites": {"s_0799": -1.0, "s_1214": -1.0, "s_0146": -1.0, "s_1210": 1.0, "s_0016": 1.0}, "objective_coefficient": 0.0, "variable_kind": "continuous", "id": "r_0096", "gene_reaction_rule": "YLR355C"}, {"subsystem": "", "name": "acetolactate synthase", "upper_bound": 1000, "lower_bound": 0.0, "notes": {}, "metabolites": {"s_0799": -1.0, "s_1401": -2.0, "s_0146": 1.0, "s_0460": 1.0}, "objective_coefficient": 0.0, "variable_kind": "continuous", "id": "r_0097", "gene_reaction_rule": "((YCL009C AND YMR108W) OR YMR108W)"}, {"subsystem": "", "name": "acetyl-CoA ACP transacylase", "upper_bound": 1000, "lower_bound": -1000, "notes": {}, "metabolites": {"s_0376": -1.0, "s_0532": 1.0, "s_0372": 1.0, "s_1845": -1.0}, "objective_coefficient": 0.0, "variable_kind": "continuous", "id": "r_0099", "gene_reaction_rule": "YKL192C"}, {"subsystem": "", "name": "acetyl-CoA C-acyltransferase (palmitoyl-CoA)", "upper_bound": 1000, "lower_bound": 0.0, "notes": {}, "metabolites": {"s_1305": 1.0, "s_0534": -1.0, "s_0250": -1.0, "s_0378": 1.0}, "objective_coefficient": 0.0, "variable_kind": "continuous", "id": "r_0100", "gene_reaction_rule": "YIL160C"}, {"subsystem": "", "name": "acetyl-CoA C-acyltransferase (tetracosanoyl-CoA)", "upper_bound": 1000, "lower_bound": 0.0, "notes": {}, "metabolites": {"s_1482": 1.0, "s_0534": -1.0, "s_0243": -1.0, "s_0378": 1.0}, "objective_coefficient": 0.0, "variable_kind": "continuous", "id": "r_0101", "gene_reaction_rule": "YIL160C"}, {"subsystem": "", "name": "acetyl-CoA C-acyltransferase (myristoyl-CoA)", "upper_bound": 1000, "lower_bound": 0.0, "notes": {}, "metabolites": {"s_1179": 1.0, "s_0534": -1.0, "s_0253": -1.0, "s_0378": 1.0}, "objective_coefficient": 0.0, "variable_kind": "continuous", "id": "r_0102", "gene_reaction_rule": "YIL160C"}, {"subsystem": "", "name": "acetyl-CoA C-acetyltransferase", "upper_bound": 1000, "lower_bound": 0.0, "notes": {}, "metabolites": {"s_0367": 1.0, "s_0373": -2.0, "s_0529": 1.0}, "objective_coefficient": 0.0, "variable_kind": "continuous", "id": "r_0103", "gene_reaction_rule": "YPL028W"}, {"subsystem": "", "name": "acetyl-CoA C-acetyltransferase", "upper_bound": 1000, "lower_bound": 0.0, "notes": {}, "metabolites": {"s_0376": -2.0, "s_0532": 1.0, "s_0370": 1.0}, "objective_coefficient": 0.0, "variable_kind": "continuous", "id": "r_0104", "gene_reaction_rule": "YPL028W"}, {"subsystem": "", "name": "acetyl-CoA C-acyltransferase (lauroyl-CoA)", "upper_bound": 1000, "lower_bound": 0.0, "notes": {}, "metabolites": {"s_1076": 1.0, "s_0257": -1.0, "s_0534": -1.0, "s_0378": 1.0}, "objective_coefficient": 0.0, "variable_kind": "continuous", "id": "r_0105", "gene_reaction_rule": "YIL160C"}, {"subsystem": "", "name": "acetyl-CoA C-acyltransferase (octanoyl-CoA)", "upper_bound": 1000, "lower_bound": 0.0, "notes": {}, "metabolites": {"s_0239": -1.0, "s_0534": -1.0, "s_1258": 1.0, "s_0378": 1.0}, "objective_coefficient": 0.0, "variable_kind": "continuous", "id": "r_0106", "gene_reaction_rule": "YIL160C"}, {"subsystem": "", "name": "acetyl-CoA C-acyltransferase (decanoyl-CoA)", "upper_bound": 1000, "lower_bound": 0.0, "notes": {}, "metabolites": {"s_0247": -1.0, "s_0605": 1.0, "s_0534": -1.0, "s_0378": 1.0}, "objective_coefficient": 0.0, "variable_kind": "continuous", "id": "r_0107", "gene_reaction_rule": "YIL160C"}, {"subsystem": "", "name": "acetyl-Coa carboxylase", "upper_bound": 1000, "lower_bound": 0.0, "notes": {}, "metabolites": {"s_0799": 1.0, "s_0397": 1.0, "s_1326": 1.0, "s_0376": -1.0, "s_0447": -1.0, "s_1104": 1.0, "s_0437": -1.0}, "objective_coefficient": 0.0, "variable_kind": "continuous", "id": "r_0108", "gene_reaction_rule": "YMR207C"}, {"subsystem": "", "name": "acetyl-CoA carboxylase, reaction", "upper_bound": 1000, "lower_bound": 0.0, "notes": {}, "metabolites": {"s_0394": 1.0, "s_1322": 1.0, "s_0794": 1.0, "s_0373": -1.0, "s_0445": -1.0, "s_0434": -1.0, "s_1101": 1.0}, "objective_coefficient": 0.0, "variable_kind": "continuous", "id": "r_0109", "gene_reaction_rule": "(YDL141W AND YNR016C)"}, {"subsystem": "", "name": "acetyl-CoA hydrolase", "upper_bound": 1000, "lower_bound": 0.0, "notes": {}, "metabolites": {"s_0365": 1.0, "s_0376": -1.0, "s_0532": 1.0, "s_0807": -1.0, "s_0799": 1.0}, "objective_coefficient": 0.0, "variable_kind": "continuous", "id": "r_0111", "gene_reaction_rule": "YBL015W"}, {"subsystem": "", "name": "acetyl-CoA synthetase", "upper_bound": 1000, "lower_bound": 0.0, "notes": {}, "metabolites": {"s_0373": 1.0, "s_0362": -1.0, "s_0423": 1.0, "s_0633": 1.0, "s_0434": -1.0, "s_0529": -1.0}, "objective_coefficient": 0.0, "variable_kind": "continuous", "id": "r_0112", "gene_reaction_rule": "(YAL054C OR YLR153C)"}, {"subsystem": "", "name": "acetyl-CoA synthetase", "upper_bound": 1000, "lower_bound": 0.0, "notes": {}, "metabolites": {"s_0376": 1.0, "s_0532": -1.0, "s_0365": -1.0, "s_0437": -1.0, "s_0636": 1.0, "s_0424": 1.0}, "objective_coefficient": 0.0, "variable_kind": "continuous", "id": "r_0113", "gene_reaction_rule": "YAL054C"}, {"subsystem": "", "name": "acetyl-CoA synthetase nuclear", "upper_bound": 1000, "lower_bound": 0.0, "notes": {}, "metabolites": {"s_0366": -1.0, "s_0377": 1.0, "s_0533": -1.0, "s_0438": -1.0, "s_0637": 1.0, "s_0425": 1.0}, "objective_coefficient": 0.0, "variable_kind": "continuous", "id": "r_0114", "gene_reaction_rule": "YLR153C"}, {"subsystem": "", "name": "acetylglutamate kinase", "upper_bound": 1000, "lower_bound": 0.0, "notes": {}, "metabolites": {"s_0397": 1.0, "s_1191": 1.0, "s_0437": -1.0, "s_1192": -1.0}, "objective_coefficient": 0.0, "variable_kind": "continuous", "id": "r_0115", "gene_reaction_rule": "YER069W"}, {"subsystem": "", "name": "acid phosphatase (secreted)", "upper_bound": 1000, "lower_bound": 0.0, "notes": {}, "metabolites": {"s_0715": -1.0, "s_0805": -1.0, "s_1324": 1.0, "s_1406": 1.0}, "objective_coefficient": 0.0, "variable_kind": "continuous", "id": "r_0116", "gene_reaction_rule": "(YAR071W OR YBR093C)"}, {"subsystem": "", "name": "aconitase", "upper_bound": 1000, "lower_bound": -1000, "notes": {}, "metabolites": {"s_0174": -1.0, "s_0012": 1.0}, "objective_coefficient": 0.0, "variable_kind": "continuous", "id": "r_0117", "gene_reaction_rule": "YPR002W"}, {"subsystem": "", "name": "acteylornithine transaminase", "upper_bound": 1000, "lower_bound": 0.0, "notes": {}, "metabolites": {"s_0145": -1.0, "s_0993": -1.0, "s_0182": 1.0, "s_1182": 1.0}, "objective_coefficient": 0.0, "variable_kind": "continuous", "id": "r_0118", "gene_reaction_rule": "YOL140W"}, {"subsystem": "", "name": "acyl carrier protein synthase", "upper_bound": 1000, "lower_bound": 0.0, "notes": {}, "metabolites": {"s_0799": 2.0, "s_0532": -1.0, "s_1308": 1.0, "s_0392": 1.0, "s_0807": -1.0}, "objective_coefficient": 0.0, "variable_kind": "continuous", "id": "r_0119", "gene_reaction_rule": "YPL148C"}, {"subsystem": "", "name": "acyl-CoA oxidase (decanoyl-CoA)", "upper_bound": 1000, "lower_bound": 0.0, "notes": {}, "metabolites": {"s_0605": -1.0, "s_0840": 1.0, "s_1279": -1.0, "s_1507": 1.0}, "objective_coefficient": 0.0, "variable_kind": "continuous", "id": "r_0120", "gene_reaction_rule": "YGL205W"}, {"subsystem": "", "name": "acyl-CoA oxidase (dodecanoyl-CoA)", "upper_bound": 1000, "lower_bound": 0.0, "notes": {}, "metabolites": {"s_1076": -1.0, "s_1510": 1.0, "s_0840": 1.0, "s_1279": -1.0}, "objective_coefficient": 0.0, "variable_kind": "continuous", "id": "r_0121", "gene_reaction_rule": "YGL205W"}, {"subsystem": "", "name": "acyl-CoA oxidase (hexacosanoyl-CoA)", "upper_bound": 1000, "lower_bound": 0.0, "notes": {}, "metabolites": {"s_1513": 1.0, "s_0840": 1.0, "s_1279": -1.0, "s_0819": -1.0}, "objective_coefficient": 0.0, "variable_kind": "continuous", "id": "r_0122", "gene_reaction_rule": "YGL205W"}, {"subsystem": "", "name": "acyl-CoA oxidase (hexadecanoyl-CoA)", "upper_bound": 1000, "lower_bound": 0.0, "notes": {}, "metabolites": {"s_1305": -1.0, "s_0840": 1.0, "s_0823": 1.0, "s_1279": -1.0}, "objective_coefficient": 0.0, "variable_kind": "continuous", "id": "r_0123", "gene_reaction_rule": "YGL205W"}, {"subsystem": "", "name": "acyl-CoA oxidase (octadecanoyl-CoA)", "upper_bound": 1000, "lower_bound": 0.0, "notes": {}, "metabolites": {"s_1516": 1.0, "s_0840": 1.0, "s_1279": -1.0, "s_1457": -1.0}, "objective_coefficient": 0.0, "variable_kind": "continuous", "id": "r_0124", "gene_reaction_rule": "YGL205W"}, {"subsystem": "", "name": "acyl-CoA oxidase (tetradecanoyl-CoA)", "upper_bound": 1000, "lower_bound": 0.0, "notes": {}, "metabolites": {"s_1519": 1.0, "s_1179": -1.0, "s_0840": 1.0, "s_1279": -1.0}, "objective_coefficient": 0.0, "variable_kind": "continuous", "id": "r_0125", "gene_reaction_rule": "YGL205W"}, {"subsystem": "", "name": "acyl-CoA:sterol acyltransferase (oleoyl-CoA:episterol), ER membrane", "upper_bound": 1000, "lower_bound": -1000, "notes": {}, "metabolites": {"s_2821": -1.0, "s_2785": 1.0, "s_3432": -1.0, "s_3433": 1.0}, "objective_coefficient": 0.0, "variable_kind": "continuous", "id": "r_0126", "gene_reaction_rule": "YCR048W"}, {"subsystem": "", "name": "acyl-CoA:sterol acyltransferase (oleoyl-CoA:ergosterol), ER membrane", "upper_bound": 1000, "lower_bound": -1000, "notes": {}, "metabolites": {"s_2785": 1.0, "s_2821": -1.0, "s_3441": -1.0, "s_3442": 1.0}, "objective_coefficient": 0.0, "variable_kind": "continuous", "id": "r_0127", "gene_reaction_rule": "(YCR048W OR YNR019W)"}, {"subsystem": "", "name": "acyl-CoA:sterol acyltransferase (oleoyl-CoA:fecosterol), ER membrane", "upper_bound": 1000, "lower_bound": -1000, "notes": {}, "metabolites": {"s_3435": -1.0, "s_3436": 1.0, "s_2785": 1.0, "s_2821": -1.0}, "objective_coefficient": 0.0, "variable_kind": "continuous", "id": "r_0128", "gene_reaction_rule": "YCR048W"}, {"subsystem": "", "name": "acyl-CoA:sterol acyltransferase (oleoyl-CoA:lanosterol), ER membrane", "upper_bound": 1000, "lower_bound": -1000, "notes": {}, "metabolites": {"s_2821": -1.0, "s_3438": -1.0, "s_2785": 1.0, "s_3439": 1.0}, "objective_coefficient": 0.0, "variable_kind": "continuous", "id": "r_0129", "gene_reaction_rule": "YCR048W"}, {"subsystem": "", "name": "acyl-CoA:sterol acyltransferase (oleoyl-CoA:zymosterol), ER membrane", "upper_bound": 1000, "lower_bound": -1000, "notes": {}, "metabolites": {"s_3445": 1.0, "s_3444": -1.0, "s_2785": 1.0, "s_2821": -1.0}, "objective_coefficient": 0.0, "variable_kind": "continuous", "id": "r_0130", "gene_reaction_rule": "YCR048W"}, {"subsystem": "", "name": "acyl-CoA:sterol acyltransferase (palmitoleoyl-CoA:episterol), ER membrane", "upper_bound": 1000, "lower_bound": -1000, "notes": {}, "metabolites": {"s_3434": 1.0, "s_2785": 1.0, "s_2819": -1.0, "s_3432": -1.0}, "objective_coefficient": 0.0, "variable_kind": "continuous", "id": "r_0131", "gene_reaction_rule": "YCR048W"}, {"subsystem": "", "name": "acyl-CoA:sterol acyltransferase (palmitoleoyl-CoA:ergosterol), ER membrane", "upper_bound": 1000, "lower_bound": -1000, "notes": {}, "metabolites": {"s_2785": 1.0, "s_3441": -1.0, "s_2819": -1.0, "s_3443": 1.0}, "objective_coefficient": 0.0, "variable_kind": "continuous", "id": "r_0132", "gene_reaction_rule": "(YCR048W OR YNR019W)"}, {"subsystem": "", "name": "acyl-CoA:sterol acyltransferase (palmitoleoyl-CoA:fecosterol), ER membrane", "upper_bound": 1000, "lower_bound": -1000, "notes": {}, "metabolites": {"s_3435": -1.0, "s_3437": 1.0, "s_2785": 1.0, "s_2819": -1.0}, "objective_coefficient": 0.0, "variable_kind": "continuous", "id": "r_0133", "gene_reaction_rule": "YCR048W"}, {"subsystem": "", "name": "acyl-CoA:sterol acyltransferase (palmitoleoyl-CoA:lanosterol), ER membrane", "upper_bound": 1000, "lower_bound": -1000, "notes": {}, "metabolites": {"s_2819": -1.0, "s_3438": -1.0, "s_2785": 1.0, "s_3440": 1.0}, "objective_coefficient": 0.0, "variable_kind": "continuous", "id": "r_0134", "gene_reaction_rule": "YCR048W"}, {"subsystem": "", "name": "acyl-CoA:sterol acyltransferase (palmitoleoyl-CoA:zymosterol), ER membrane", "upper_bound": 1000, "lower_bound": -1000, "notes": {}, "metabolites": {"s_3444": -1.0, "s_3446": 1.0, "s_2785": 1.0, "s_2819": -1.0}, "objective_coefficient": 0.0, "variable_kind": "continuous", "id": "r_0135", "gene_reaction_rule": "YCR048W"}, {"subsystem": "", "name": "acylation of GPI inositol at 2 position, GPI-anchor assembly, step 3", "upper_bound": 1000, "lower_bound": -1000, "notes": {}, "metabolites": {"s_0530": 1.0, "s_0329": -1.0, "s_0330": 1.0, "s_1303": -1.0}, "objective_coefficient": 0.0, "variable_kind": "continuous", "id": "r_0137", "gene_reaction_rule": "YJL091C"}, {"subsystem": "", "name": "adenine deaminase", "upper_bound": 1000, "lower_bound": 0.0, "notes": {}, "metabolites": {"s_0383": -1.0, "s_0419": 1.0, "s_0803": -1.0, "s_0794": -1.0, "s_0843": 1.0}, "objective_coefficient": 0.0, "variable_kind": "continuous", "id": "r_0138", "gene_reaction_rule": "YNL141W"}, {"subsystem": "", "name": "adenine phosphoribosyltransferase", "upper_bound": 1000, "lower_bound": 0.0, "notes": {}, "metabolites": {"s_0383": -1.0, "s_0423": 1.0, "s_1386": -1.0, "s_0633": 1.0}, "objective_coefficient": 0.0, "variable_kind": "continuous", "id": "r_0139", "gene_reaction_rule": "YML022W"}, {"subsystem": "", "name": "adenosine deaminase", "upper_bound": 1000, "lower_bound": 0.0, "notes": {}, "metabolites": {"s_0419": 1.0, "s_0803": -1.0, "s_0794": -1.0, "s_0386": -1.0, "s_0856": 1.0}, "objective_coefficient": 0.0, "variable_kind": "continuous", "id": "r_0140", "gene_reaction_rule": "YNL141W"}, {"subsystem": "", "name": "adenosine kinase", "upper_bound": 1000, "lower_bound": 0.0, "notes": {}, "metabolites": {"s_0394": 1.0, "s_0423": 1.0, "s_0794": 1.0, "s_0386": -1.0, "s_0434": -1.0}, "objective_coefficient": 0.0, "variable_kind": "continuous", "id": "r_0142", "gene_reaction_rule": "YJR105W"}, {"subsystem": "", "name": "adenosine monophosphate deaminase", "upper_bound": 1000, "lower_bound": 0.0, "notes": {}, "metabolites": {"s_0423": -1.0, "s_0419": 1.0, "s_0803": -1.0, "s_0794": -1.0, "s_0849": 1.0}, "objective_coefficient": 0.0, "variable_kind": "continuous", "id": "r_0143", "gene_reaction_rule": "YML035C"}, {"subsystem": "", "name": "adenosylhomocysteinase", "upper_bound": 1000, "lower_bound": 0.0, "notes": {}, "metabolites": {"s_1012": 1.0, "s_0803": -1.0, "s_0386": 1.0, "s_1413": -1.0}, "objective_coefficient": 0.0, "variable_kind": "continuous", "id": "r_0144", "gene_reaction_rule": "YER043C"}, {"subsystem": "", "name": "adenosylmethionine decarboxylase", "upper_bound": 1000, "lower_bound": 0.0, "notes": {}, "metabolites": {"s_0456": 1.0, "s_1416": -1.0, "s_0794": -1.0, "s_1420": 1.0}, "objective_coefficient": 0.0, "variable_kind": "continuous", "id": "r_0145", "gene_reaction_rule": "YOL052C"}, {"subsystem": "", "name": "adenosylmethionine-8-amino-7-oxononanoate transaminase", "upper_bound": 1000, "lower_bound": -1000, "notes": {}, "metabolites": {"s_1416": -1.0, "s_0352": -1.0, "s_1412": 1.0, "s_0341": 1.0}, "objective_coefficient": 0.0, "variable_kind": "continuous", "id": "r_0146", "gene_reaction_rule": "YNR058W"}, {"subsystem": "", "name": "adenylate cyclase", "upper_bound": 1000, "lower_bound": 0.0, "notes": {}, "metabolites": {"s_0192": 1.0, "s_0633": 1.0, "s_0434": -1.0}, "objective_coefficient": 0.0, "variable_kind": "continuous", "id": "r_0147", "gene_reaction_rule": "YJL005W"}, {"subsystem": "", "name": "adenylate kinase", "upper_bound": 1000, "lower_bound": 0.0, "notes": {}, "metabolites": {"s_0394": 2.0, "s_0423": -1.0, "s_0434": -1.0}, "objective_coefficient": 0.0, "variable_kind": "continuous", "id": "r_0148", "gene_reaction_rule": "YDR226W"}, {"subsystem": "", "name": "adenylate kinase", "upper_bound": 1000, "lower_bound": 0.0, "notes": {}, "metabolites": {"s_0397": 2.0, "s_0424": -1.0, "s_0437": -1.0}, "objective_coefficient": 0.0, "variable_kind": "continuous", "id": "r_0149", "gene_reaction_rule": "YER170W"}, {"subsystem": "", "name": "adenylate kinase (GTP)", "upper_bound": 1000, "lower_bound": -1000, "notes": {}, "metabolites": {"s_0786": -1.0, "s_0741": 1.0, "s_0397": 1.0, "s_0424": -1.0}, "objective_coefficient": 0.0, "variable_kind": "continuous", "id": "r_0150", "gene_reaction_rule": "YER170W"}, {"subsystem": "", "name": "adenylosuccinate lyase (AICAR)", "upper_bound": 1000, "lower_bound": 0.0, "notes": {}, "metabolites": {"s_0725": 1.0, "s_0299": -1.0, "s_0403": 1.0}, "objective_coefficient": 0.0, "variable_kind": "continuous", "id": "r_0151", "gene_reaction_rule": "YLR359W"}, {"subsystem": "", "name": "adenylosuccinate lyase", "upper_bound": 1000, "lower_bound": -1000, "notes": {}, "metabolites": {"s_0725": 1.0, "s_0423": 1.0, "s_0393": -1.0}, "objective_coefficient": 0.0, "variable_kind": "continuous", "id": "r_0152", "gene_reaction_rule": "YLR359W"}, {"subsystem": "", "name": "adenylosuccinate synthase", "upper_bound": 1000, "lower_bound": 0.0, "notes": {}, "metabolites": {"s_1322": 1.0, "s_0393": 1.0, "s_0973": -1.0, "s_0794": 2.0, "s_0785": -1.0, "s_0849": -1.0, "s_0739": 1.0}, "objective_coefficient": 0.0, "variable_kind": "continuous", "id": "r_0153", "gene_reaction_rule": "YNL220W"}, {"subsystem": "", "name": "adenylyl-sulfate kinase", "upper_bound": 1000, "lower_bound": 0.0, "notes": {}, "metabolites": {"s_0394": 1.0, "s_0298": -1.0, "s_0201": 1.0, "s_0794": 1.0, "s_0434": -1.0}, "objective_coefficient": 0.0, "variable_kind": "continuous", "id": "r_0154", "gene_reaction_rule": "YKL001C"}, {"subsystem": "", "name": "ADP-ribose 2,3-cyclic phosphodiesterase", "upper_bound": 1000, "lower_bound": 0.0, "notes": {}, "metabolites": {"s_0389": 1.0, "s_0803": -1.0, "s_0794": -1.0, "s_0131": -1.0}, "objective_coefficient": 0.0, "variable_kind": "continuous", "id": "r_0155", "gene_reaction_rule": "YGR247W"}, {"subsystem": "", "name": "alanine glyoxylate aminotransferase", "upper_bound": 1000, "lower_bound": 0.0, "notes": {}, "metabolites": {"s_1399": 1.0, "s_0955": -1.0, "s_1003": 1.0, "s_0779": -1.0}, "objective_coefficient": 0.0, "variable_kind": "continuous", "id": "r_0156", "gene_reaction_rule": "YFL030W"}, {"subsystem": "", "name": "alanyl-tRNA synthetase", "upper_bound": 1000, "lower_bound": 0.0, "notes": {}, "metabolites": {"s_0404": 1.0, "s_0955": -1.0, "s_1582": -1.0, "s_0423": 1.0, "s_0633": 1.0, "s_0434": -1.0}, "objective_coefficient": 0.0, "variable_kind": "continuous", "id": "r_0157", "gene_reaction_rule": "YOR335C"}, {"subsystem": "", "name": "alcohol acetyltransferase (2-methylbutanol)", "upper_bound": 1000, "lower_bound": 0.0, "notes": {}, "metabolites": {"s_0172": 1.0, "s_0169": -1.0, "s_0373": -1.0, "s_0529": 1.0}, "objective_coefficient": 0.0, "variable_kind": "continuous", "id": "r_0158", "gene_reaction_rule": "(YGR177C OR YOR377W)"}, {"subsystem": "", "name": "alcohol acetyltransferase (ethanol)", "upper_bound": 1000, "lower_bound": 0.0, "notes": {}, "metabolites": {"s_0685": 1.0, "s_0680": -1.0, "s_0373": -1.0, "s_0529": 1.0}, "objective_coefficient": 0.0, "variable_kind": "continuous", "id": "r_0159", "gene_reaction_rule": "(YGR177C OR YOR377W)"}, {"subsystem": "", "name": "alcohol acetyltransferase (isoamyl alcohol)", "upper_bound": 1000, "lower_bound": 0.0, "notes": {}, "metabolites": {"s_0929": -1.0, "s_0927": 1.0, "s_0373": -1.0, "s_0529": 1.0}, "objective_coefficient": 0.0, "variable_kind": "continuous", "id": "r_0160", "gene_reaction_rule": "(YGR177C OR YOR377W)"}, {"subsystem": "", "name": "alcohol acetyltransferase (isobutyl alcohol)", "upper_bound": 1000, "lower_bound": 0.0, "notes": {}, "metabolites": {"s_0935": 1.0, "s_0932": -1.0, "s_0529": 1.0, "s_0373": -1.0}, "objective_coefficient": 0.0, "variable_kind": "continuous", "id": "r_0161", "gene_reaction_rule": "(YGR177C OR YOR377W)"}, {"subsystem": "", "name": "alcohol acetyltransferase (phenylethanol alcohol)", "upper_bound": 1000, "lower_bound": 0.0, "notes": {}, "metabolites": {"s_0185": -1.0, "s_0373": -1.0, "s_0529": 1.0, "s_1316": 1.0}, "objective_coefficient": 0.0, "variable_kind": "continuous", "id": "r_0162", "gene_reaction_rule": "(YGR177C OR YOR377W)"}, {"subsystem": "", "name": "alcohol dehydrogenase (ethanol to acetaldehyde)", "upper_bound": 1000, "lower_bound": 0.0, "notes": {}, "metabolites": {"s_0359": 1.0, "s_0794": 1.0, "s_1203": 1.0, "s_0680": -1.0, "s_1198": -1.0}, "objective_coefficient": 0.0, "variable_kind": "continuous", "id": "r_0163", "gene_reaction_rule": "YMR303C"}, {"subsystem": "", "name": "alcohol dehydrogenase (glycerol, NADP)", "upper_bound": 1000, "lower_bound": 0.0, "notes": {}, "metabolites": {"s_0570": -1.0, "s_1207": 1.0, "s_1212": -1.0, "s_0794": -1.0, "s_0765": 1.0}, "objective_coefficient": 0.0, "variable_kind": "continuous", "id": "r_0164", "gene_reaction_rule": "(YDR368W OR YHR104W)"}, {"subsystem": "", "name": "mitochondrial alcohol dehydrogenase", "upper_bound": 1000, "lower_bound": 0.0, "notes": {}, "metabolites": {"s_1205": -1.0, "s_0799": -1.0, "s_0361": -1.0, "s_1200": 1.0, "s_0682": 1.0}, "objective_coefficient": 0.0, "variable_kind": "continuous", "id": "r_0165", "gene_reaction_rule": "(YGL256W OR YMR083W)"}, {"subsystem": "", "name": "aldehyde dehydrogenase (2-methylbutanol, NAD)", "upper_bound": 1000, "lower_bound": 0.0, "notes": {}, "metabolites": {"s_1203": -1.0, "s_0166": -1.0, "s_0794": -1.0, "s_1198": 1.0, "s_0169": 1.0}, "objective_coefficient": 0.0, "variable_kind": "continuous", "id": "r_0166", "gene_reaction_rule": "(YBR145W OR YDL168W OR YOL086C)"}, {"subsystem": "", "name": "aldehyde dehydrogenase (2-methylbutanol, NAD)", "upper_bound": 1000, "lower_bound": 0.0, "notes": {}, "metabolites": {"s_1205": -1.0, "s_0171": 1.0, "s_0168": -1.0, "s_1200": 1.0, "s_0799": -1.0}, "objective_coefficient": 0.0, "variable_kind": "continuous", "id": "r_0167", "gene_reaction_rule": "(YGL256W OR YMR083W)"}, {"subsystem": "", "name": "aldehyde dehydrogenase (2-methylbutanol, NADP)", "upper_bound": 1000, "lower_bound": 0.0, "notes": {}, "metabolites": {"s_1212": -1.0, "s_1207": 1.0, "s_0794": -1.0, "s_0169": 1.0, "s_0166": -1.0}, "objective_coefficient": 0.0, "variable_kind": "continuous", "id": "r_0168", "gene_reaction_rule": "(YCR105W OR YDR368W OR YMR318C)"}, {"subsystem": "", "name": "aldehyde dehydrogenase (2-phenylethanol, NAD)", "upper_bound": 1000, "lower_bound": 0.0, "notes": {}, "metabolites": {"s_0185": 1.0, "s_1318": -1.0, "s_0794": -1.0, "s_1198": 1.0, "s_1203": -1.0}, "objective_coefficient": 0.0, "variable_kind": "continuous", "id": "r_0169", "gene_reaction_rule": "(YBR145W OR YDL168W OR YOL086C)"}, {"subsystem": "", "name": "aldehyde dehydrogenase (2-phenylethanol, NAD)", "upper_bound": 1000, "lower_bound": 0.0, "notes": {}, "metabolites": {"s_1205": -1.0, "s_0799": -1.0, "s_1320": -1.0, "s_1200": 1.0, "s_0187": 1.0}, "objective_coefficient": 0.0, "variable_kind": "continuous", "id": "r_0170", "gene_reaction_rule": "(YGL256W OR YMR083W)"}, {"subsystem": "", "name": "aldehyde dehydrogenase (2-phenylethanol, NADP)", "upper_bound": 1000, "lower_bound": 0.0, "notes": {}, "metabolites": {"s_0185": 1.0, "s_1207": 1.0, "s_1318": -1.0, "s_0794": -1.0, "s_1212": -1.0}, "objective_coefficient": 0.0, "variable_kind": "continuous", "id": "r_0171", "gene_reaction_rule": "(YCR105W OR YMR318C)"}, {"subsystem": "", "name": "aldehyde dehydrogenase (3-aminopropanal, NAD)", "upper_bound": 1000, "lower_bound": 0.0, "notes": {}, "metabolites": {"s_0803": -1.0, "s_0794": 2.0, "s_1198": -1.0, "s_0441": 1.0, "s_1203": 1.0, "s_0208": -1.0}, "objective_coefficient": 0.0, "variable_kind": "continuous", "id": "r_0172", "gene_reaction_rule": "(YMR169C OR YMR170C)"}, {"subsystem": "", "name": "aldehyde dehydrogenase (acetaldehyde, NADP)", "upper_bound": 1000, "lower_bound": 0.0, "notes": {}, "metabolites": {"s_0359": -1.0, "s_0803": -1.0, "s_0794": 2.0, "s_0362": 1.0, "s_1207": -1.0, "s_1212": 1.0}, "objective_coefficient": 0.0, "variable_kind": "continuous", "id": "r_0173", "gene_reaction_rule": "YPL061W"}, {"subsystem": "", "name": "aldehyde dehydrogenase (acetylaldehyde, NAD)", "upper_bound": 1000, "lower_bound": 0.0, "notes": {}, "metabolites": {"s_0799": 2.0, "s_0365": 1.0, "s_0361": -1.0, "s_0807": -1.0, "s_1205": 1.0, "s_1200": -1.0}, "objective_coefficient": 0.0, "variable_kind": "continuous", "id": "r_0174", "gene_reaction_rule": "YOR374W"}, {"subsystem": "", "name": "aldehyde dehydrogenase (acetylaldehyde, NADP)", "upper_bound": 1000, "lower_bound": 0.0, "notes": {}, "metabolites": {"s_0799": 2.0, "s_0365": 1.0, "s_0361": -1.0, "s_0807": -1.0, "s_1214": 1.0, "s_1210": -1.0}, "objective_coefficient": 0.0, "variable_kind": "continuous", "id": "r_0175", "gene_reaction_rule": "(YER073W OR YOR374W)"}, {"subsystem": "", "name": "aldehyde dehydrogenase (indole-3-acetaldehyde, NAD)", "upper_bound": 1000, "lower_bound": 0.0, "notes": {}, "metabolites": {"s_0799": 2.0, "s_0807": -1.0, "s_1205": 1.0, "s_1200": -1.0, "s_0852": -1.0, "s_0854": 1.0}, "objective_coefficient": 0.0, "variable_kind": "continuous", "id": "r_0176", "gene_reaction_rule": "YOR374W"}, {"subsystem": "", "name": "aldehyde dehydrogenase (indole-3-acetaldehyde, NADP)", "upper_bound": 1000, "lower_bound": 0.0, "notes": {}, "metabolites": {"s_0803": -1.0, "s_0794": 2.0, "s_1207": -1.0, "s_1212": 1.0, "s_0853": 1.0, "s_0850": -1.0}, "objective_coefficient": 0.0, "variable_kind": "continuous", "id": "r_0177", "gene_reaction_rule": "YPL061W"}, {"subsystem": "", "name": "aldehyde dehydrogenase (indole-3-acetaldehyde, NADP)", "upper_bound": 1000, "lower_bound": 0.0, "notes": {}, "metabolites": {"s_0799": 2.0, "s_0807": -1.0, "s_1214": 1.0, "s_1210": -1.0, "s_0852": -1.0, "s_0854": 1.0}, "objective_coefficient": 0.0, "variable_kind": "continuous", "id": "r_0178", "gene_reaction_rule": "(YER073W OR YOR374W)"}, {"subsystem": "", "name": "aldehyde dehydrogenase (isoamyl alcohol, NAD)", "upper_bound": 1000, "lower_bound": 0.0, "notes": {}, "metabolites": {"s_0929": 1.0, "s_0794": -1.0, "s_1198": 1.0, "s_1203": -1.0, "s_0234": -1.0}, "objective_coefficient": 0.0, "variable_kind": "continuous", "id": "r_0179", "gene_reaction_rule": "(YBR145W OR YDL168W OR YOL086C)"}, {"subsystem": "", "name": "aldehyde dehydrogenase (isoamyl alcohol, NAD)", "upper_bound": 1000, "lower_bound": 0.0, "notes": {}, "metabolites": {"s_1205": -1.0, "s_0799": -1.0, "s_1200": 1.0, "s_0931": 1.0, "s_0236": -1.0}, "objective_coefficient": 0.0, "variable_kind": "continuous", "id": "r_0180", "gene_reaction_rule": "(YGL256W OR YMR083W)"}, {"subsystem": "", "name": "aldehyde dehydrogenase (isoamyl alcohol, NADP)", "upper_bound": 1000, "lower_bound": 0.0, "notes": {}, "metabolites": {"s_0794": -1.0, "s_1207": 1.0, "s_1212": -1.0, "s_0929": 1.0, "s_0234": -1.0}, "objective_coefficient": 0.0, "variable_kind": "continuous", "id": "r_0181", "gene_reaction_rule": "(YCR105W OR YMR318C)"}, {"subsystem": "", "name": "aldehyde dehydrogenase (isobutyl alcohol, NAD)", "upper_bound": 1000, "lower_bound": 0.0, "notes": {}, "metabolites": {"s_0937": -1.0, "s_0794": -1.0, "s_0932": 1.0, "s_1203": -1.0, "s_1198": 1.0}, "objective_coefficient": 0.0, "variable_kind": "continuous", "id": "r_0182", "gene_reaction_rule": "(YBR145W OR YDL168W OR YOL086C)"}, {"subsystem": "", "name": "aldehyde dehydrogenase (isobutyl alcohol, NAD)", "upper_bound": 1000, "lower_bound": 0.0, "notes": {}, "metabolites": {"s_0934": 1.0, "s_1205": -1.0, "s_0799": -1.0, "s_1200": 1.0, "s_0939": -1.0}, "objective_coefficient": 0.0, "variable_kind": "continuous", "id": "r_0183", "gene_reaction_rule": "(YGL256W OR YMR083W)"}, {"subsystem": "", "name": "aldehyde dehydrogenase (isobutyl alcohol, NADP)", "upper_bound": 1000, "lower_bound": 0.0, "notes": {}, "metabolites": {"s_0794": -1.0, "s_1207": 1.0, "s_0937": -1.0, "s_1212": -1.0, "s_0932": 1.0}, "objective_coefficient": 0.0, "variable_kind": "continuous", "id": "r_0184", "gene_reaction_rule": "(YCR105W OR YMR318C)"}, {"subsystem": "", "name": "aldehyde dehydrogenase (phenylacetaldehyde, NAD)", "upper_bound": 1000, "lower_bound": 0.0, "notes": {}, "metabolites": {"s_1321": 1.0, "s_0803": -1.0, "s_0794": 2.0, "s_1198": -1.0, "s_1318": -1.0, "s_1203": 1.0}, "objective_coefficient": 0.0, "variable_kind": "continuous", "id": "r_0185", "gene_reaction_rule": "(YMR169C OR YMR170C)"}, {"subsystem": "", "name": "aldehyde dehydrogenase (tryptophol, NAD)", "upper_bound": 1000, "lower_bound": 0.0, "notes": {}, "metabolites": {"s_0850": -1.0, "s_0794": -1.0, "s_1529": 1.0, "s_1203": -1.0, "s_1198": 1.0}, "objective_coefficient": 0.0, "variable_kind": "continuous", "id": "r_0186", "gene_reaction_rule": "(YBR145W OR YDL168W OR YOL086C)"}, {"subsystem": "", "name": "aldehyde dehydrogenase (tryptophol, NAD)", "upper_bound": 1000, "lower_bound": 0.0, "notes": {}, "metabolites": {"s_1205": -1.0, "s_0852": -1.0, "s_1531": 1.0, "s_1200": 1.0, "s_0799": -1.0}, "objective_coefficient": 0.0, "variable_kind": "continuous", "id": "r_0187", "gene_reaction_rule": "(YGL256W OR YMR083W)"}, {"subsystem": "", "name": "alkaline phosphatase (dihydroneopterin)", "upper_bound": 1000, "lower_bound": 0.0, "notes": {}, "metabolites": {"s_1322": 3.0, "s_0346": -1.0, "s_0803": -3.0, "s_0343": 1.0, "s_0794": 2.0}, "objective_coefficient": 0.0, "variable_kind": "continuous", "id": "r_0188", "gene_reaction_rule": "YDR481C"}, {"subsystem": "", "name": "allantoate amidinohydrolase", "upper_bound": 1000, "lower_bound": -1000, "notes": {}, "metabolites": {"s_1555": 1.0, "s_0405": -1.0, "s_0803": -1.0, "s_1552": 1.0}, "objective_coefficient": 0.0, "variable_kind": "continuous", "id": "r_0189", "gene_reaction_rule": "YIR029W"}, {"subsystem": "", "name": "allantoinase, reaction", "upper_bound": 1000, "lower_bound": -1000, "notes": {}, "metabolites": {"s_0803": -1.0, "s_0405": 1.0, "s_0407": -1.0, "s_0794": 1.0}, "objective_coefficient": 0.0, "variable_kind": "continuous", "id": "r_0190", "gene_reaction_rule": "YIR027C"}, {"subsystem": "", "name": "allophanate hydrolase", "upper_bound": 1000, "lower_bound": 0.0, "notes": {}, "metabolites": {"s_1554": -1.0, "s_0419": 2.0, "s_0803": -1.0, "s_0794": -3.0, "s_0456": 2.0}, "objective_coefficient": 0.0, "variable_kind": "continuous", "id": "r_0191", "gene_reaction_rule": "YBR208C"}, {"subsystem": "", "name": "alpha 1,2-mannosyltransferase", "upper_bound": 1000, "lower_bound": 0.0, "notes": {}, "metabolites": {"s_0797": 1.0, "s_0414": 1.0, "s_0444": -1.0, "s_0740": 1.0, "s_0744": -1.0}, "objective_coefficient": 0.0, "variable_kind": "continuous", "id": "r_0192", "gene_reaction_rule": "(YBR199W OR YBR205W OR YDR483W OR YJL139C OR YKR061W OR YNL029C OR YOR099W OR YPL053C)"}, {"subsystem": "", "name": "alpha,alpha-trehalase", "upper_bound": 1000, "lower_bound": 0.0, "notes": {}, "metabolites": {"s_0566": 2.0, "s_1522": -1.0, "s_0810": -1.0}, "objective_coefficient": 0.0, "variable_kind": "continuous", "id": "r_0193", "gene_reaction_rule": "YPR026W"}, {"subsystem": "", "name": "alpha,alpha-trehalase", "upper_bound": 1000, "lower_bound": 0.0, "notes": {}, "metabolites": {"s_0563": 2.0, "s_0803": -1.0, "s_1520": -1.0}, "objective_coefficient": 0.0, "variable_kind": "continuous", "id": "r_0194", "gene_reaction_rule": "YDR001C"}, {"subsystem": "", "name": "alpha,alpha-trehalose-phosphate synthase (UDP-forming)", "upper_bound": 1000, "lower_bound": 0.0, "notes": {}, "metabolites": {"s_1538": 1.0, "s_0568": -1.0, "s_0794": 1.0, "s_0409": 1.0, "s_1543": -1.0}, "objective_coefficient": 0.0, "variable_kind": "continuous", "id": "r_0195", "gene_reaction_rule": "((YBR126C AND YDR074W AND YML100W) OR (YBR126C AND YDR074W AND YMR261C))"}, {"subsystem": "", "name": "alpha-glucosidase", "upper_bound": 1000, "lower_bound": 0.0, "notes": {}, "metabolites": {"s_0563": 2.0, "s_1105": -1.0, "s_0803": -1.0}, "objective_coefficient": 0.0, "variable_kind": "continuous", "id": "r_0198", "gene_reaction_rule": "(YBR299W OR YGR287C OR YGR292W OR YIL172C OR YJL216C OR YJL221C)"}, {"subsystem": "", "name": "amidase", "upper_bound": 1000, "lower_bound": 0.0, "notes": {}, "metabolites": {"s_0281": 1.0, "s_0419": 1.0, "s_0803": -1.0, "s_0280": -1.0}, "objective_coefficient": 0.0, "variable_kind": "continuous", "id": "r_0199", "gene_reaction_rule": "YMR293C"}, {"subsystem": "", "name": "Aminoacetone:oxygen oxidoreductase(deaminating)(flavin-containing)", "upper_bound": 1000, "lower_bound": 0.0, "notes": {}, "metabolites": {"s_1151": 1.0, "s_1275": -1.0, "s_0803": -1.0, "s_0419": 1.0, "s_0418": -1.0, "s_0837": 1.0}, "objective_coefficient": 0.0, "variable_kind": "continuous", "id": "r_0200", "gene_reaction_rule": ""}, {"subsystem": "", "name": "Aminobutyraldehyde dehydrogenase", "upper_bound": 1000, "lower_bound": 0.0, "notes": {}, "metabolites": {"s_0799": 2.0, "s_0807": -1.0, "s_1205": 1.0, "s_0275": -1.0, "s_1200": -1.0, "s_0738": 1.0}, "objective_coefficient": 0.0, "variable_kind": "continuous", "id": "r_0201", "gene_reaction_rule": "YOR374W"}, {"subsystem": "", "name": "anthranilate phosphoribosyltransferase", "upper_bound": 1000, "lower_bound": 0.0, "notes": {}, "metabolites": {"s_1187": 1.0, "s_1386": -1.0, "s_0633": 1.0, "s_0427": -1.0}, "objective_coefficient": 0.0, "variable_kind": "continuous", "id": "r_0202", "gene_reaction_rule": "YDR354W"}, {"subsystem": "", "name": "anthranilate synthase", "upper_bound": 1000, "lower_bound": 0.0, "notes": {}, "metabolites": {"s_0515": -1.0, "s_0794": 1.0, "s_0999": -1.0, "s_1399": 1.0, "s_0991": 1.0, "s_0427": 1.0}, "objective_coefficient": 0.0, "variable_kind": "continuous", "id": "r_0203", "gene_reaction_rule": "(YER090W AND YKL211C)"}, {"subsystem": "", "name": "Ap4A hydrolase", "upper_bound": 1000, "lower_bound": -1000, "notes": {}, "metabolites": {"s_0394": 2.0, "s_0803": -1.0, "s_0794": 2.0, "s_1282": -1.0}, "objective_coefficient": 0.0, "variable_kind": "continuous", "id": "r_0204", "gene_reaction_rule": "YDR305C"}, {"subsystem": "", "name": "arabinose reductase", "upper_bound": 1000, "lower_bound": 0.0, "notes": {}, "metabolites": {"s_1212": -1.0, "s_1207": 1.0, "s_0963": -1.0, "s_0794": -1.0, "s_0961": 1.0}, "objective_coefficient": 0.0, "variable_kind": "continuous", "id": "r_0205", "gene_reaction_rule": "YHR104W"}, {"subsystem": "", "name": "arginase", "upper_bound": 1000, "lower_bound": 0.0, "notes": {}, "metabolites": {"s_0965": -1.0, "s_0803": -1.0, "s_1266": 1.0, "s_1552": 1.0}, "objective_coefficient": 0.0, "variable_kind": "continuous", "id": "r_0206", "gene_reaction_rule": "YPL111W"}, {"subsystem": "", "name": "argininosuccinate lyase", "upper_bound": 1000, "lower_bound": -1000, "notes": {}, "metabolites": {"s_0725": 1.0, "s_0015": -1.0, "s_0965": 1.0}, "objective_coefficient": 0.0, "variable_kind": "continuous", "id": "r_0207", "gene_reaction_rule": "YHR018C"}, {"subsystem": "", "name": "argininosuccinate synthase", "upper_bound": 1000, "lower_bound": -1000, "notes": {}, "metabolites": {"s_0979": -1.0, "s_0015": 1.0, "s_0973": -1.0, "s_0794": 1.0, "s_0423": 1.0, "s_0633": 1.0, "s_0434": -1.0}, "objective_coefficient": 0.0, "variable_kind": "continuous", "id": "r_0208", "gene_reaction_rule": "YOL058W"}, {"subsystem": "", "name": "arginyl-tRNA synthetase", "upper_bound": 1000, "lower_bound": 0.0, "notes": {}, "metabolites": {"s_0965": -1.0, "s_1583": -1.0, "s_0428": 1.0, "s_0423": 1.0, "s_0633": 1.0, "s_0434": -1.0}, "objective_coefficient": 0.0, "variable_kind": "continuous", "id": "r_0209", "gene_reaction_rule": "YDR341C"}, {"subsystem": "", "name": "arginyl-tRNA synthetase", "upper_bound": 1000, "lower_bound": 0.0, "notes": {}, "metabolites": {"s_0967": -1.0, "s_0429": 1.0, "s_0437": -1.0, "s_1584": -1.0, "s_0636": 1.0, "s_0424": 1.0}, "objective_coefficient": 0.0, "variable_kind": "continuous", "id": "r_0210", "gene_reaction_rule": "YHR091C"}, {"subsystem": "", "name": "asparagine synthase (glutamine-hydrolysing)", "upper_bound": 1000, "lower_bound": 0.0, "notes": {}, "metabolites": {"s_0803": -1.0, "s_0973": -1.0, "s_0794": 1.0, "s_0999": -1.0, "s_0423": 1.0, "s_0991": 1.0, "s_0633": 1.0, "s_0434": -1.0, "s_0969": 1.0}, "objective_coefficient": 0.0, "variable_kind": "continuous", "id": "r_0211", "gene_reaction_rule": "(YGR124W OR YPR145W)"}, {"subsystem": "", "name": "Asparaginyl-tRNA synthetase", "upper_bound": 1000, "lower_bound": 0.0, "notes": {}, "metabolites": {"s_1585": -1.0, "s_0430": 1.0, "s_0423": 1.0, "s_0633": 1.0, "s_0434": -1.0, "s_0969": -1.0}, "objective_coefficient": 0.0, "variable_kind": "continuous", "id": "r_0212", "gene_reaction_rule": "YHR019C"}, {"subsystem": "", "name": "asparaginyl-tRNA synthetase, miotchondrial", "upper_bound": 1000, "lower_bound": 0.0, "notes": {}, "metabolites": {"s_0971": -1.0, "s_1586": -1.0, "s_0437": -1.0, "s_0431": 1.0, "s_0636": 1.0, "s_0424": 1.0}, "objective_coefficient": 0.0, "variable_kind": "continuous", "id": "r_0213", "gene_reaction_rule": "YCR024C"}, {"subsystem": "", "name": "aspartate carbamoyltransferase", "upper_bound": 1000, "lower_bound": 0.0, "notes": {}, "metabolites": {"s_1322": 1.0, "s_1194": 1.0, "s_0455": -1.0, "s_0973": -1.0, "s_0794": 1.0}, "objective_coefficient": 0.0, "variable_kind": "continuous", "id": "r_0214", "gene_reaction_rule": "YJL130C"}, {"subsystem": "", "name": "aspartate kinase", "upper_bound": 1000, "lower_bound": 0.0, "notes": {}, "metabolites": {"s_0394": 1.0, "s_0973": -1.0, "s_0295": 1.0, "s_0434": -1.0}, "objective_coefficient": 0.0, "variable_kind": "continuous", "id": "r_0215", "gene_reaction_rule": "YER052C"}, {"subsystem": "", "name": "aspartate transaminase", "upper_bound": 1000, "lower_bound": -1000, "notes": {}, "metabolites": {"s_0180": -1.0, "s_0991": 1.0, "s_1271": 1.0, "s_0973": -1.0}, "objective_coefficient": 0.0, "variable_kind": "continuous", "id": "r_0216", "gene_reaction_rule": "YLR027C"}, {"subsystem": "", "name": "aspartate transaminase", "upper_bound": 1000, "lower_bound": 0.0, "notes": {}, "metabolites": {"s_0993": -1.0, "s_0182": 1.0, "s_0975": 1.0, "s_1273": -1.0}, "objective_coefficient": 0.0, "variable_kind": "continuous", "id": "r_0217", "gene_reaction_rule": "YKL106W"}, {"subsystem": "", "name": "aspartate transaminase", "upper_bound": 1000, "lower_bound": -1000, "notes": {}, "metabolites": {"s_1274": 1.0, "s_0184": -1.0, "s_0976": -1.0, "s_0995": 1.0}, "objective_coefficient": 0.0, "variable_kind": "continuous", "id": "r_0218", "gene_reaction_rule": "YLR027C"}, {"subsystem": "", "name": "aspartate-semialdehyde dehydrogenase", "upper_bound": 1000, "lower_bound": 0.0, "notes": {}, "metabolites": {"s_1322": 1.0, "s_0978": 1.0, "s_0794": -1.0, "s_1207": 1.0, "s_1212": -1.0, "s_0295": -1.0}, "objective_coefficient": 0.0, "variable_kind": "continuous", "id": "r_0219", "gene_reaction_rule": "YDR158W"}, {"subsystem": "", "name": "Aspartyl-tRNA synthetase", "upper_bound": 1000, "lower_bound": 0.0, "notes": {}, "metabolites": {"s_0973": -1.0, "s_1587": -1.0, "s_0423": 1.0, "s_0432": 1.0, "s_0633": 1.0, "s_0434": -1.0}, "objective_coefficient": 0.0, "variable_kind": "continuous", "id": "r_0220", "gene_reaction_rule": "YLL018C"}, {"subsystem": "", "name": "Aspartyl-tRNA synthetase", "upper_bound": 1000, "lower_bound": 0.0, "notes": {}, "metabolites": {"s_0975": -1.0, "s_0437": -1.0, "s_0636": 1.0, "s_1588": -1.0, "s_0433": 1.0, "s_0424": 1.0}, "objective_coefficient": 0.0, "variable_kind": "continuous", "id": "r_0221", "gene_reaction_rule": "YPL104W"}, {"subsystem": "", "name": "ATP adenylyltransferase", "upper_bound": 1000, "lower_bound": 0.0, "notes": {}, "metabolites": {"s_0394": -1.0, "s_1322": 1.0, "s_0794": -1.0, "s_0434": -1.0, "s_1282": 1.0}, "objective_coefficient": 0.0, "variable_kind": "continuous", "id": "r_0222", "gene_reaction_rule": "YDR530C"}, {"subsystem": "", "name": "ATP adenylyltransferase", "upper_bound": 1000, "lower_bound": 0.0, "notes": {}, "metabolites": {"s_0394": -1.0, "s_1284": 1.0, "s_0785": -1.0, "s_0794": -1.0, "s_1322": 1.0}, "objective_coefficient": 0.0, "variable_kind": "continuous", "id": "r_0223", "gene_reaction_rule": "YCL050C"}, {"subsystem": "", "name": "ATP adenylyltransferase", "upper_bound": 1000, "lower_bound": 0.0, "notes": {}, "metabolites": {"s_1322": 1.0, "s_0785": -1.0, "s_0794": -1.0, "s_1283": 1.0, "s_0739": -1.0}, "objective_coefficient": 0.0, "variable_kind": "continuous", "id": "r_0224", "gene_reaction_rule": "YCL050C"}, {"subsystem": "", "name": "ATP phosphoribosyltransferase", "upper_bound": 1000, "lower_bound": 0.0, "notes": {}, "metabolites": {"s_1386": -1.0, "s_0633": 1.0, "s_0434": -1.0, "s_0326": 1.0}, "objective_coefficient": 0.0, "variable_kind": "continuous", "id": "r_0225", "gene_reaction_rule": "YER055C"}, {"subsystem": "", "name": "ATP synthase", "upper_bound": 1000, "lower_bound": 0.0, "notes": {}, "metabolites": {"s_0799": 3.0, "s_0397": -1.0, "s_1326": -1.0, "s_0794": -4.0, "s_0807": 1.0, "s_0437": 1.0}, "objective_coefficient": 0.0, "variable_kind": "continuous", "id": "r_0226", "gene_reaction_rule": "((Q0080 AND Q0085 AND Q0130 AND YBL099W AND YBR039W AND YDL004W AND YDR298C AND YDR322C-A AND YDR377W AND YJR121W AND YKL016C AND YLR295C AND YML081C-A AND YPL078C AND YPL271W) OR (Q0080 AND Q0085 AND Q0130 AND YBL099W AND YBR039W AND YDL004W AND YDR298C AND YDR377W AND YJR121W AND YKL016C AND YLR295C AND YML081C-A AND YPL078C AND YPL271W AND YPR020W))"}, {"subsystem": "", "name": "ATPase, cytosolic", "upper_bound": 1000, "lower_bound": 0.0, "notes": {}, "metabolites": {"s_0394": 1.0, "s_1322": 1.0, "s_0803": -1.0, "s_0434": -1.0, "s_0796": 1.0}, "objective_coefficient": 0.0, "variable_kind": "continuous", "id": "r_0227", "gene_reaction_rule": "((YCR024C-A AND YEL017C-A AND YGL008C) OR (YCR024C-A AND YEL017C-A AND YPL036W) OR YER005W)"}, {"subsystem": "", "name": "beta-1,4 mannosyltransferase", "upper_bound": 1000, "lower_bound": 0.0, "notes": {}, "metabolites": {"s_0743": -1.0, "s_1184": -1.0, "s_0443": 1.0, "s_0739": 1.0}, "objective_coefficient": 0.0, "variable_kind": "continuous", "id": "r_0228", "gene_reaction_rule": "YBR110W"}, {"subsystem": "", "name": "biotin synthase", "upper_bound": 1000, "lower_bound": -1000, "notes": {}, "metabolites": {"s_0794": 2.0, "s_1371": -1.0, "s_0451": 1.0, "s_0612": -1.0}, "objective_coefficient": 0.0, "variable_kind": "continuous", "id": "r_0229", "gene_reaction_rule": "YGR286C"}, {"subsystem": "", "name": "biotin-[acetyl-CoA-carboxylase] ligase", "upper_bound": 1000, "lower_bound": 0.0, "notes": {}, "metabolites": {"s_0453": 1.0, "s_0633": 1.0, "s_0794": -1.0, "s_0434": -1.0, "s_0451": -1.0}, "objective_coefficient": 0.0, "variable_kind": "continuous", "id": "r_0230", "gene_reaction_rule": "YDL141W"}, {"subsystem": "", "name": "C-14 sterol reductase", "upper_bound": 1000, "lower_bound": 0.0, "notes": {}, "metabolites": {"s_1212": -1.0, "s_1207": 1.0, "s_0794": -1.0, "s_0262": -1.0, "s_0122": 1.0}, "objective_coefficient": 0.0, "variable_kind": "continuous", "id": "r_0231", "gene_reaction_rule": "YNL280C"}, {"subsystem": "", "name": "C-22 sterol desaturase (NADP)", "upper_bound": 1000, "lower_bound": 0.0, "notes": {}, "metabolites": {"s_0664": -1.0, "s_1275": -1.0, "s_0662": 1.0, "s_0803": 2.0, "s_0794": -1.0, "s_1207": 1.0, "s_1212": -1.0}, "objective_coefficient": 0.0, "variable_kind": "continuous", "id": "r_0233", "gene_reaction_rule": "YMR015C"}, {"subsystem": "", "name": "C-3 sterol dehydrogenase", "upper_bound": 1000, "lower_bound": 0.0, "notes": {}, "metabolites": {"s_0794": 1.0, "s_1207": -1.0, "s_1212": 1.0, "s_1579": 1.0, "s_1578": -1.0, "s_0456": 1.0}, "objective_coefficient": 0.0, "variable_kind": "continuous", "id": "r_0234", "gene_reaction_rule": "YGL001C"}, {"subsystem": "", "name": "C-3 sterol dehydrogenase (4-methylzymosterol)", "upper_bound": 1000, "lower_bound": 0.0, "notes": {}, "metabolites": {"s_0794": 1.0, "s_1198": -1.0, "s_1203": 1.0, "s_0456": 1.0, "s_0209": 1.0, "s_0297": -1.0}, "objective_coefficient": 0.0, "variable_kind": "continuous", "id": "r_0235", "gene_reaction_rule": "YGL001C"}, {"subsystem": "", "name": "C-3 sterol keto reductase (4-methylzymosterol)", "upper_bound": 1000, "lower_bound": 0.0, "notes": {}, "metabolites": {"s_1212": -1.0, "s_1207": 1.0, "s_0209": -1.0, "s_0794": -1.0, "s_0296": 1.0}, "objective_coefficient": 0.0, "variable_kind": "continuous", "id": "r_0236", "gene_reaction_rule": "YLR100W"}, {"subsystem": "", "name": "C-3 sterol keto reductase (zymosterol)", "upper_bound": 1000, "lower_bound": 0.0, "notes": {}, "metabolites": {"s_1569": 1.0, "s_1207": 1.0, "s_1212": -1.0, "s_0794": -1.0, "s_1579": -1.0}, "objective_coefficient": 0.0, "variable_kind": "continuous", "id": "r_0237", "gene_reaction_rule": "YLR100W"}, {"subsystem": "", "name": "C-4 methyl sterol oxidase", "upper_bound": 1000, "lower_bound": 0.0, "notes": {}, "metabolites": {"s_1275": -1.0, "s_0803": 1.0, "s_0794": -1.0, "s_1207": 1.0, "s_1212": -1.0, "s_1576": 1.0, "s_0296": -1.0}, "objective_coefficient": 0.0, "variable_kind": "continuous", "id": "r_0238", "gene_reaction_rule": "YGR060W"}, {"subsystem": "", "name": "C-4 methyl sterol oxidase", "upper_bound": 1000, "lower_bound": 0.0, "notes": {}, "metabolites": {"s_1275": -1.0, "s_0803": 2.0, "s_0794": -1.0, "s_1207": 1.0, "s_1212": -1.0, "s_1577": 1.0, "s_1576": -1.0}, "objective_coefficient": 0.0, "variable_kind": "continuous", "id": "r_0239", "gene_reaction_rule": "YGR060W"}, {"subsystem": "", "name": "C-4 methyl sterol oxidase", "upper_bound": 1000, "lower_bound": 0.0, "notes": {}, "metabolites": {"s_1275": -1.0, "s_0803": 1.0, "s_0794": -1.0, "s_1207": 1.0, "s_1212": -1.0, "s_1578": 1.0, "s_1577": -1.0}, "objective_coefficient": 0.0, "variable_kind": "continuous", "id": "r_0240", "gene_reaction_rule": "YGR060W"}, {"subsystem": "", "name": "C-4 sterol methyl oxidase (4,4-dimethylzymosterol)", "upper_bound": 1000, "lower_bound": 0.0, "notes": {}, "metabolites": {"s_1275": -3.0, "s_0803": 4.0, "s_0794": -3.0, "s_0122": -1.0, "s_1207": 3.0, "s_1212": -3.0, "s_0297": 1.0}, "objective_coefficient": 0.0, "variable_kind": "continuous", "id": "r_0241", "gene_reaction_rule": "YGR060W"}, {"subsystem": "", "name": "C-5 sterol desaturase", "upper_bound": 1000, "lower_bound": 0.0, "notes": {}, "metabolites": {"s_0664": 1.0, "s_1275": -1.0, "s_0803": 2.0, "s_0794": -1.0, "s_1207": 1.0, "s_1212": -1.0, "s_0657": -1.0}, "objective_coefficient": 0.0, "variable_kind": "continuous", "id": "r_0242", "gene_reaction_rule": "YLR056W"}, {"subsystem": "", "name": "C-8 sterol isomerase", "upper_bound": 1000, "lower_bound": 0.0, "notes": {}, "metabolites": {"s_0657": 1.0, "s_0700": -1.0}, "objective_coefficient": 0.0, "variable_kind": "continuous", "id": "r_0243", "gene_reaction_rule": "YMR202W"}, {"subsystem": "", "name": "C-s24 sterol reductase", "upper_bound": 1000, "lower_bound": 0.0, "notes": {}, "metabolites": {"s_0663": -1.0, "s_1208": 1.0, "s_0667": 1.0, "s_1213": -1.0, "s_0795": -1.0}, "objective_coefficient": 0.0, "variable_kind": "continuous", "id": "r_0244", "gene_reaction_rule": "YGL012W"}, {"subsystem": "", "name": "CAAX farnesyltransferase", "upper_bound": 1000, "lower_bound": -1000, "notes": {}, "metabolites": {"s_1230": 1.0, "s_0633": 1.0, "s_0286": -1.0, "s_0794": 2.0, "s_1231": -1.0}, "objective_coefficient": 0.0, "variable_kind": "continuous", "id": "r_0249", "gene_reaction_rule": "(YDL090C AND YKL019W)"}, {"subsystem": "", "name": "carbamoyl-phosphate synthase (glutamine-hydrolysing)", "upper_bound": 1000, "lower_bound": 0.0, "notes": {}, "metabolites": {"s_0394": 2.0, "s_1322": 1.0, "s_0803": -1.0, "s_0794": 2.0, "s_0999": -1.0, "s_0445": -1.0, "s_0455": 1.0, "s_0991": 1.0, "s_0434": -2.0}, "objective_coefficient": 0.0, "variable_kind": "continuous", "id": "r_0250", "gene_reaction_rule": "(YJL130C OR (YJR109C AND YOR303W))"}, {"subsystem": "", "name": "carnitine O-acetyltransferase", "upper_bound": 1000, "lower_bound": 0.0, "notes": {}, "metabolites": {"s_0021": -1.0, "s_0373": -1.0, "s_0529": 1.0, "s_1235": 1.0}, "objective_coefficient": 0.0, "variable_kind": "continuous", "id": "r_0252", "gene_reaction_rule": "(YAR035W OR YER024W)"}, {"subsystem": "", "name": "carnitine O-acetyltransferase", "upper_bound": 1000, "lower_bound": 0.0, "notes": {}, "metabolites": {"s_0024": -1.0, "s_0534": 1.0, "s_0378": -1.0, "s_1237": 1.0}, "objective_coefficient": 0.0, "variable_kind": "continuous", "id": "r_0253", "gene_reaction_rule": "YML042W"}, {"subsystem": "", "name": "carnitine O-acetyltransferase", "upper_bound": 1000, "lower_bound": 0.0, "notes": {}, "metabolites": {"s_0376": 1.0, "s_0532": -1.0, "s_0023": 1.0, "s_1236": -1.0}, "objective_coefficient": 0.0, "variable_kind": "continuous", "id": "r_0254", "gene_reaction_rule": "YML042W"}, {"subsystem": "", "name": "catalase", "upper_bound": 1000, "lower_bound": 0.0, "notes": {}, "metabolites": {"s_1275": 1.0, "s_0837": -2.0, "s_0803": 2.0}, "objective_coefficient": 0.0, "variable_kind": "continuous", "id": "r_0255", "gene_reaction_rule": "YGR088W"}, {"subsystem": "", "name": "catalase", "upper_bound": 1000, "lower_bound": 0.0, "notes": {}, "metabolites": {"s_0809": 2.0, "s_0840": -2.0, "s_1279": 1.0}, "objective_coefficient": 0.0, "variable_kind": "continuous", "id": "r_0256", "gene_reaction_rule": "YDR256C"}, {"subsystem": "", "name": "ceramide-1 hydroxylase (24C)", "upper_bound": 1000, "lower_bound": 0.0, "notes": {}, "metabolites": {"s_1276": -1.0, "s_0804": 1.0, "s_0795": -1.0, "s_0481": 1.0, "s_0475": -1.0, "s_1213": -1.0, "s_1208": 1.0}, "objective_coefficient": 0.0, "variable_kind": "continuous", "id": "r_0259", "gene_reaction_rule": "YDR297W"}, {"subsystem": "", "name": "ceramide-1 hydroxylase (24C)", "upper_bound": 1000, "lower_bound": 0.0, "notes": {}, "metabolites": {"s_1276": -1.0, "s_0804": 1.0, "s_0795": -1.0, "s_0475": -1.0, "s_1213": -1.0, "s_0487": 1.0, "s_1208": 1.0}, "objective_coefficient": 0.0, "variable_kind": "continuous", "id": "r_0260", "gene_reaction_rule": "YMR272C"}, {"subsystem": "", "name": "ceramide-1 hydroxylase (26C)", "upper_bound": 1000, "lower_bound": 0.0, "notes": {}, "metabolites": {"s_1276": -1.0, "s_0804": 1.0, "s_0795": -1.0, "s_1208": 1.0, "s_1213": -1.0, "s_0484": 1.0, "s_0478": -1.0}, "objective_coefficient": 0.0, "variable_kind": "continuous", "id": "r_0261", "gene_reaction_rule": "YDR297W"}, {"subsystem": "", "name": "ceramide-1 hydroxylase (26C)", "upper_bound": 1000, "lower_bound": 0.0, "notes": {}, "metabolites": {"s_1276": -1.0, "s_0804": 1.0, "s_0795": -1.0, "s_1208": 1.0, "s_1213": -1.0, "s_0490": 1.0, "s_0478": -1.0}, "objective_coefficient": 0.0, "variable_kind": "continuous", "id": "r_0262", "gene_reaction_rule": "YMR272C"}, {"subsystem": "", "name": "ceramide-1 synthase (24C)", "upper_bound": 1000, "lower_bound": 0.0, "notes": {}, "metabolites": {"s_0530": 1.0, "s_0475": 1.0, "s_1445": -1.0, "s_1480": -1.0, "s_0795": 1.0}, "objective_coefficient": 0.0, "variable_kind": "continuous", "id": "r_0263", "gene_reaction_rule": "((YHL003C AND YMR298W) OR (YKL008C AND YMR298W))"}, {"subsystem": "", "name": "ceramide-1 synthase (26C)", "upper_bound": 1000, "lower_bound": 0.0, "notes": {}, "metabolites": {"s_0817": -1.0, "s_0530": 1.0, "s_1445": -1.0, "s_0478": 1.0, "s_0795": 1.0}, "objective_coefficient": 0.0, "variable_kind": "continuous", "id": "r_0264", "gene_reaction_rule": "((YHL003C AND YMR298W) OR (YKL008C AND YMR298W))"}, {"subsystem": "", "name": "ceramide-2 synthase (24C)", "upper_bound": 1000, "lower_bound": 0.0, "notes": {}, "metabolites": {"s_1366": -1.0, "s_0530": 1.0, "s_1480": -1.0, "s_0795": 1.0, "s_0481": 1.0}, "objective_coefficient": 0.0, "variable_kind": "continuous", "id": "r_0265", "gene_reaction_rule": "((YHL003C AND YMR298W) OR (YKL008C AND YMR298W))"}, {"subsystem": "", "name": "ceramide-2 synthase (26C)", "upper_bound": 1000, "lower_bound": 0.0, "notes": {}, "metabolites": {"s_0817": -1.0, "s_1366": -1.0, "s_0530": 1.0, "s_0795": 1.0, "s_0484": 1.0}, "objective_coefficient": 0.0, "variable_kind": "continuous", "id": "r_0266", "gene_reaction_rule": "((YHL003C AND YMR298W) OR (YKL008C AND YMR298W))"}, {"subsystem": "", "name": "ceramide-3 synthase (24C)", "upper_bound": 1000, "lower_bound": 0.0, "notes": {}, "metabolites": {"s_1276": -1.0, "s_0804": 1.0, "s_0795": -1.0, "s_0481": -1.0, "s_1213": -1.0, "s_0493": 1.0, "s_1208": 1.0}, "objective_coefficient": 0.0, "variable_kind": "continuous", "id": "r_0267", "gene_reaction_rule": "YMR272C"}, {"subsystem": "", "name": "ceramide-3 synthase (26C)", "upper_bound": 1000, "lower_bound": 0.0, "notes": {}, "metabolites": {"s_1276": -1.0, "s_0804": 1.0, "s_0795": -1.0, "s_1208": 1.0, "s_1213": -1.0, "s_0484": -1.0, "s_0496": 1.0}, "objective_coefficient": 0.0, "variable_kind": "continuous", "id": "r_0268", "gene_reaction_rule": "YMR272C"}, {"subsystem": "", "name": "ceramide-4 synthase (24C)", "upper_bound": 1000, "lower_bound": 0.0, "notes": {}, "metabolites": {"s_1276": -1.0, "s_0804": 1.0, "s_0795": -1.0, "s_0499": 1.0, "s_1213": -1.0, "s_0493": -1.0, "s_1208": 1.0}, "objective_coefficient": 0.0, "variable_kind": "continuous", "id": "r_0269", "gene_reaction_rule": "YMR272C"}, {"subsystem": "", "name": "ceramide-4 synthase (26C)", "upper_bound": 1000, "lower_bound": 0.0, "notes": {}, "metabolites": {"s_1208": 1.0, "s_0804": 1.0, "s_0795": -1.0, "s_0502": 1.0, "s_1276": -1.0, "s_1213": -1.0, "s_0496": -1.0}, "objective_coefficient": 0.0, "variable_kind": "continuous", "id": "r_0270", "gene_reaction_rule": "YMR272C"}, {"subsystem": "", "name": "chitin deacetylase", "upper_bound": 1000, "lower_bound": 0.0, "notes": {}, "metabolites": {"s_0509": -1.0, "s_0803": -1.0, "s_0794": 1.0, "s_0510": 1.0, "s_0362": 1.0}, "objective_coefficient": 0.0, "variable_kind": "continuous", "id": "r_0271", "gene_reaction_rule": "(YLR307W OR YLR308W)"}, {"subsystem": "", "name": "chitin synthase", "upper_bound": 1000, "lower_bound": 0.0, "notes": {}, "metabolites": {"s_0509": 1.0, "s_1544": -1.0, "s_1538": 1.0, "s_0794": 1.0}, "objective_coefficient": 0.0, "variable_kind": "continuous", "id": "r_0272", "gene_reaction_rule": "(YBR023C OR YBR038W OR YNL192W)"}, {"subsystem": "", "name": "choline kinase", "upper_bound": 1000, "lower_bound": 0.0, "notes": {}, "metabolites": {"s_0394": 1.0, "s_0794": 1.0, "s_0514": 1.0, "s_0512": -1.0, "s_0434": -1.0}, "objective_coefficient": 0.0, "variable_kind": "continuous", "id": "r_0273", "gene_reaction_rule": "YLR133W"}, {"subsystem": "", "name": "choline phosphate cytididyltransferase", "upper_bound": 1000, "lower_bound": 0.0, "notes": {}, "metabolites": {"s_0539": -1.0, "s_0514": -1.0, "s_0794": -1.0, "s_0633": 1.0, "s_0469": 1.0}, "objective_coefficient": 0.0, "variable_kind": "continuous", "id": "r_0274", "gene_reaction_rule": "YGR202C"}, {"subsystem": "", "name": "chorismate mutase", "upper_bound": 1000, "lower_bound": 0.0, "notes": {}, "metabolites": {"s_1377": 1.0, "s_0515": -1.0}, "objective_coefficient": 0.0, "variable_kind": "continuous", "id": "r_0278", "gene_reaction_rule": "YPR060C"}, {"subsystem": "", "name": "chorismate synthase", "upper_bound": 1000, "lower_bound": 0.0, "notes": {}, "metabolites": {"s_1322": 1.0, "s_0515": 1.0, "s_0324": -1.0}, "objective_coefficient": 0.0, "variable_kind": "continuous", "id": "r_0279", "gene_reaction_rule": "YGL148W"}, {"subsystem": "", "name": "cis-aconitate(3-) to isocitrate", "upper_bound": 1000, "lower_bound": -1000, "notes": {}, "metabolites": {"s_0517": -1.0, "s_0941": 1.0, "s_0807": -1.0}, "objective_coefficient": 0.0, "variable_kind": "continuous", "id": "r_0280", "gene_reaction_rule": "YLR304C"}, {"subsystem": "", "name": "cis-prenyltransferase step 01", "upper_bound": 1000, "lower_bound": 0.0, "notes": {}, "metabolites": {"s_0944": -1.0, "s_0635": 1.0, "s_0746": 1.0, "s_0692": -1.0}, "objective_coefficient": 0.0, "variable_kind": "continuous", "id": "r_0281", "gene_reaction_rule": "(YBR002C OR YMR101C)"}, {"subsystem": "", "name": "cis-prenyltransferase step 02", "upper_bound": 1000, "lower_bound": 0.0, "notes": {}, "metabolites": {"s_1312": 1.0, "s_0635": 1.0, "s_0746": -1.0, "s_0944": -1.0}, "objective_coefficient": 0.0, "variable_kind": "continuous", "id": "r_0282", "gene_reaction_rule": "(YBR002C OR YMR101C)"}, {"subsystem": "", "name": "cis-prenyltransferase step 03", "upper_bound": 1000, "lower_bound": 0.0, "notes": {}, "metabolites": {"s_1312": -1.0, "s_0635": 1.0, "s_0830": 1.0, "s_0944": -1.0}, "objective_coefficient": 0.0, "variable_kind": "continuous", "id": "r_0283", "gene_reaction_rule": "(YBR002C OR YMR101C)"}, {"subsystem": "", "name": "cis-prenyltransferase step 04", "upper_bound": 1000, "lower_bound": 0.0, "notes": {}, "metabolites": {"s_0635": 1.0, "s_0815": 1.0, "s_0830": -1.0, "s_0944": -1.0}, "objective_coefficient": 0.0, "variable_kind": "continuous", "id": "r_0284", "gene_reaction_rule": "(YBR002C OR YMR101C)"}, {"subsystem": "", "name": "cis-prenyltransferase step 05", "upper_bound": 1000, "lower_bound": 0.0, "notes": {}, "metabolites": {"s_0944": -1.0, "s_0635": 1.0, "s_1259": 1.0, "s_0815": -1.0}, "objective_coefficient": 0.0, "variable_kind": "continuous", "id": "r_0285", "gene_reaction_rule": "(YBR002C OR YMR101C)"}, {"subsystem": "", "name": "cis-prenyltransferase step 06", "upper_bound": 1000, "lower_bound": 0.0, "notes": {}, "metabolites": {"s_0944": -1.0, "s_1232": 1.0, "s_1259": -1.0, "s_0635": 1.0}, "objective_coefficient": 0.0, "variable_kind": "continuous", "id": "r_0286", "gene_reaction_rule": "(YBR002C OR YMR101C)"}, {"subsystem": "", "name": "cis-prenyltransferase step 07", "upper_bound": 1000, "lower_bound": 0.0, "notes": {}, "metabolites": {"s_0606": 1.0, "s_0944": -1.0, "s_1232": -1.0, "s_0635": 1.0}, "objective_coefficient": 0.0, "variable_kind": "continuous", "id": "r_0287", "gene_reaction_rule": "(YBR002C OR YMR101C)"}, {"subsystem": "", "name": "cis-prenyltransferase step 08", "upper_bound": 1000, "lower_bound": 0.0, "notes": {}, "metabolites": {"s_0606": -1.0, "s_0944": -1.0, "s_0635": 1.0, "s_1549": 1.0}, "objective_coefficient": 0.0, "variable_kind": "continuous", "id": "r_0288", "gene_reaction_rule": "(YBR002C OR YMR101C)"}, {"subsystem": "", "name": "cis-prenyltransferase step 09", "upper_bound": 1000, "lower_bound": 0.0, "notes": {}, "metabolites": {"s_0944": -1.0, "s_0635": 1.0, "s_0641": 1.0, "s_1549": -1.0}, "objective_coefficient": 0.0, "variable_kind": "continuous", "id": "r_0289", "gene_reaction_rule": "(YBR002C OR YMR101C)"}, {"subsystem": "", "name": "cis-prenyltransferase step 10", "upper_bound": 1000, "lower_bound": 0.0, "notes": {}, "metabolites": {"s_0944": -1.0, "s_0635": 1.0, "s_0641": -1.0, "s_1523": 1.0}, "objective_coefficient": 0.0, "variable_kind": "continuous", "id": "r_0290", "gene_reaction_rule": "(YBR002C OR YMR101C)"}, {"subsystem": "", "name": "cis-prenyltransferase step 11", "upper_bound": 1000, "lower_bound": 0.0, "notes": {}, "metabolites": {"s_1483": 1.0, "s_0944": -1.0, "s_0635": 1.0, "s_1523": -1.0}, "objective_coefficient": 0.0, "variable_kind": "continuous", "id": "r_0291", "gene_reaction_rule": "(YBR002C OR YMR101C)"}, {"subsystem": "", "name": "cis-prenyltransferase step 12", "upper_bound": 1000, "lower_bound": 0.0, "notes": {}, "metabolites": {"s_1483": -1.0, "s_0944": -1.0, "s_0635": 1.0, "s_1310": 1.0}, "objective_coefficient": 0.0, "variable_kind": "continuous", "id": "r_0292", "gene_reaction_rule": "(YBR002C OR YMR101C)"}, {"subsystem": "", "name": "cis-prenyltransferase step 13", "upper_bound": 1000, "lower_bound": 0.0, "notes": {}, "metabolites": {"s_0944": -1.0, "s_0635": 1.0, "s_1310": -1.0, "s_0829": 1.0}, "objective_coefficient": 0.0, "variable_kind": "continuous", "id": "r_0293", "gene_reaction_rule": "(YBR002C OR YMR101C)"}, {"subsystem": "", "name": "cis-prenyltransferase step 14", "upper_bound": 1000, "lower_bound": -1000, "notes": {}, "metabolites": {"s_0944": -1.0, "s_0635": 1.0, "s_0814": 1.0, "s_0829": -1.0}, "objective_coefficient": 0.0, "variable_kind": "continuous", "id": "r_0294", "gene_reaction_rule": "(YBR002C OR YMR101C)"}, {"subsystem": "", "name": "cis-prenyltransferase step 15", "upper_bound": 1000, "lower_bound": -1000, "notes": {}, "metabolites": {"s_0944": -1.0, "s_0635": 1.0, "s_0814": -1.0, "s_1246": 1.0}, "objective_coefficient": 0.0, "variable_kind": "continuous", "id": "r_0295", "gene_reaction_rule": "(YBR002C OR YMR101C)"}, {"subsystem": "", "name": "cis-prenyltransferase step 16", "upper_bound": 1000, "lower_bound": 0.0, "notes": {}, "metabolites": {"s_0944": -1.0, "s_0635": 1.0, "s_1229": 1.0, "s_1246": -1.0}, "objective_coefficient": 0.0, "variable_kind": "continuous", "id": "r_0296", "gene_reaction_rule": "(YBR002C OR YMR101C)"}, {"subsystem": "", "name": "cis-prenyltransferase step 17", "upper_bound": 1000, "lower_bound": 0.0, "notes": {}, "metabolites": {"s_0944": -1.0, "s_0635": 1.0, "s_1229": -1.0, "s_0845": 1.0}, "objective_coefficient": 0.0, "variable_kind": "continuous", "id": "r_0297", "gene_reaction_rule": "(YBR002C OR YMR101C)"}, {"subsystem": "", "name": "cis-prenyltransferase step 18", "upper_bound": 1000, "lower_bound": 0.0, "notes": {}, "metabolites": {"s_0845": -1.0, "s_0635": 1.0, "s_0813": 1.0, "s_0944": -1.0}, "objective_coefficient": 0.0, "variable_kind": "continuous", "id": "r_0298", "gene_reaction_rule": "(YBR002C OR YMR101C)"}, {"subsystem": "", "name": "cis-prenyltransferase step 19", "upper_bound": 1000, "lower_bound": 0.0, "notes": {}, "metabolites": {"s_0944": -1.0, "s_0635": 1.0, "s_0813": -1.0, "s_0640": 1.0}, "objective_coefficient": 0.0, "variable_kind": "continuous", "id": "r_0299", "gene_reaction_rule": "(YBR002C OR YMR101C)"}, {"subsystem": "", "name": "citrate synthase", "upper_bound": 1000, "lower_bound": 0.0, "notes": {}, "metabolites": {"s_0799": 1.0, "s_1273": -1.0, "s_0376": -1.0, "s_0532": 1.0, "s_0807": -1.0, "s_0524": 1.0}, "objective_coefficient": 0.0, "variable_kind": "continuous", "id": "r_0300", "gene_reaction_rule": "(YNR001C OR YPR001W)"}, {"subsystem": "", "name": "citrate synthase, peroxisomal", "upper_bound": 1000, "lower_bound": 0.0, "notes": {}, "metabolites": {"s_1274": -1.0, "s_0809": -1.0, "s_0378": -1.0, "s_0801": 1.0, "s_0534": 1.0, "s_0525": 1.0}, "objective_coefficient": 0.0, "variable_kind": "continuous", "id": "r_0301", "gene_reaction_rule": "YCR005C"}, {"subsystem": "", "name": "citrate to cis-aconitate(3-)", "upper_bound": 1000, "lower_bound": -1000, "notes": {}, "metabolites": {"s_0517": 1.0, "s_0524": -1.0, "s_0807": 1.0}, "objective_coefficient": 0.0, "variable_kind": "continuous", "id": "r_0302", "gene_reaction_rule": "YLR304C"}, {"subsystem": "", "name": "citrate to cis-aconitate(3-), cytoplasmic", "upper_bound": 1000, "lower_bound": -1000, "notes": {}, "metabolites": {"s_0516": 1.0, "s_0803": 1.0, "s_0522": -1.0}, "objective_coefficient": 0.0, "variable_kind": "continuous", "id": "r_0303", "gene_reaction_rule": "YLR304C"}, {"subsystem": "", "name": "coproporphyrinogen oxidase (O2 required)", "upper_bound": 1000, "lower_bound": 0.0, "notes": {}, "metabolites": {"s_0538": -1.0, "s_1275": -1.0, "s_0803": 2.0, "s_0794": -2.0, "s_1384": 1.0, "s_0456": 2.0}, "objective_coefficient": 0.0, "variable_kind": "continuous", "id": "r_0304", "gene_reaction_rule": "YDR044W"}, {"subsystem": "", "name": "CTP synthase (glutamine)", "upper_bound": 1000, "lower_bound": 0.0, "notes": {}, "metabolites": {"s_0394": 1.0, "s_0539": 1.0, "s_0803": -1.0, "s_0794": 2.0, "s_1322": 1.0, "s_0999": -1.0, "s_0991": 1.0, "s_1559": -1.0, "s_0434": -1.0}, "objective_coefficient": 0.0, "variable_kind": "continuous", "id": "r_0306", "gene_reaction_rule": "(YBL039C OR YJR103W)"}, {"subsystem": "", "name": "CTP synthase (NH3)", "upper_bound": 1000, "lower_bound": 0.0, "notes": {}, "metabolites": {"s_0394": 1.0, "s_0539": 1.0, "s_0419": -1.0, "s_0794": 2.0, "s_1322": 1.0, "s_1559": -1.0, "s_0434": -1.0}, "objective_coefficient": 0.0, "variable_kind": "continuous", "id": "r_0307", "gene_reaction_rule": "(YBL039C OR YJR103W)"}, {"subsystem": "", "name": "cystathionine b-lyase", "upper_bound": 1000, "lower_bound": 0.0, "notes": {}, "metabolites": {"s_1012": 1.0, "s_0980": -1.0, "s_0419": 1.0, "s_0803": -1.0, "s_1399": 1.0}, "objective_coefficient": 0.0, "variable_kind": "continuous", "id": "r_0308", "gene_reaction_rule": "YGL184C"}, {"subsystem": "", "name": "cystathionine beta-synthase", "upper_bound": 1000, "lower_bound": 0.0, "notes": {}, "metabolites": {"s_0980": 1.0, "s_1012": -1.0, "s_0803": 1.0, "s_1039": -1.0}, "objective_coefficient": 0.0, "variable_kind": "continuous", "id": "r_0309", "gene_reaction_rule": "YGR155W"}, {"subsystem": "", "name": "cystathionine g-lyase", "upper_bound": 1000, "lower_bound": 0.0, "notes": {}, "metabolites": {"s_0178": 1.0, "s_0980": -1.0, "s_0419": 1.0, "s_0803": -1.0, "s_0981": 1.0}, "objective_coefficient": 0.0, "variable_kind": "continuous", "id": "r_0310", "gene_reaction_rule": "YAL012W"}, {"subsystem": "", "name": "cystathionine gamma-synthase", "upper_bound": 1000, "lower_bound": 0.0, "notes": {}, "metabolites": {"s_0981": -1.0, "s_0980": 1.0, "s_1233": -1.0, "s_0794": 1.0, "s_0362": 1.0}, "objective_coefficient": 0.0, "variable_kind": "continuous", "id": "r_0311", "gene_reaction_rule": "YJR130C"}, {"subsystem": "", "name": "cysteine synthase", "upper_bound": 1000, "lower_bound": 0.0, "notes": {}, "metabolites": {"s_0981": 1.0, "s_1234": -1.0, "s_0794": 1.0, "s_0841": -1.0, "s_0362": 1.0}, "objective_coefficient": 0.0, "variable_kind": "continuous", "id": "r_0312", "gene_reaction_rule": "YLR303W"}, {"subsystem": "", "name": "cysteinyl-tRNA synthetase", "upper_bound": 1000, "lower_bound": 0.0, "notes": {}, "metabolites": {"s_0542": 1.0, "s_0981": -1.0, "s_0423": 1.0, "s_1589": -1.0, "s_0633": 1.0, "s_0434": -1.0}, "objective_coefficient": 0.0, "variable_kind": "continuous", "id": "r_0313", "gene_reaction_rule": "YNL247W"}, {"subsystem": "", "name": "cytidine deaminase", "upper_bound": 1000, "lower_bound": 0.0, "notes": {}, "metabolites": {"s_0543": -1.0, "s_0803": -1.0, "s_0794": -1.0, "s_0419": 1.0, "s_1556": 1.0}, "objective_coefficient": 0.0, "variable_kind": "continuous", "id": "r_0314", "gene_reaction_rule": "YLR245C"}, {"subsystem": "", "name": "cytidine kinase (GTP)", "upper_bound": 1000, "lower_bound": 0.0, "notes": {}, "metabolites": {"s_0526": 1.0, "s_0543": -1.0, "s_0794": 1.0, "s_0785": -1.0, "s_0739": 1.0}, "objective_coefficient": 0.0, "variable_kind": "continuous", "id": "r_0315", "gene_reaction_rule": "YNR012W"}, {"subsystem": "", "name": "cytochrome P450 lanosterol 14-alpha-demethylase (NADP)", "upper_bound": 1000, "lower_bound": 0.0, "notes": {}, "metabolites": {"s_1275": -3.0, "s_1059": -1.0, "s_0262": 1.0, "s_0803": 4.0, "s_0794": -2.0, "s_1207": 3.0, "s_1212": -3.0, "s_0722": 1.0}, "objective_coefficient": 0.0, "variable_kind": "continuous", "id": "r_0317", "gene_reaction_rule": "(YHR007C AND YHR042W)"}, {"subsystem": "", "name": "cytosine deaminase", "upper_bound": 1000, "lower_bound": 0.0, "notes": {}, "metabolites": {"s_0794": -1.0, "s_0419": 1.0, "s_0803": -1.0, "s_0545": -1.0, "s_1550": 1.0}, "objective_coefficient": 0.0, "variable_kind": "continuous", "id": "r_0318", "gene_reaction_rule": "YPR062W"}, {"subsystem": "", "name": "D-arabinono-1,4-lactone oxidase", "upper_bound": 1000, "lower_bound": -1000, "notes": {}, "metabolites": {"s_1275": -1.0, "s_0837": 1.0, "s_0547": -1.0, "s_0607": 1.0}, "objective_coefficient": 0.0, "variable_kind": "continuous", "id": "r_0319", "gene_reaction_rule": "YML086C"}, {"subsystem": "", "name": "D-arabinose 1-dehydrogenase (NAD)", "upper_bound": 1000, "lower_bound": 0.0, "notes": {}, "metabolites": {"s_0548": -1.0, "s_0794": 1.0, "s_1198": -1.0, "s_1203": 1.0, "s_0547": 1.0}, "objective_coefficient": 0.0, "variable_kind": "continuous", "id": "r_0320", "gene_reaction_rule": "YMR041C"}, {"subsystem": "", "name": "D-arabinose 1-dehydrogenase (NADP)", "upper_bound": 1000, "lower_bound": 0.0, "notes": {}, "metabolites": {"s_0548": -1.0, "s_1207": -1.0, "s_1212": 1.0, "s_0794": 1.0, "s_0547": 1.0}, "objective_coefficient": 0.0, "variable_kind": "continuous", "id": "r_0321", "gene_reaction_rule": "YBR149W"}, {"subsystem": "", "name": "D-fructose 1-phosphate D-glyceraldehyde-3-phosphate-lyase", "upper_bound": 1000, "lower_bound": -1000, "notes": {}, "metabolites": {"s_0570": 1.0, "s_0556": -1.0, "s_0629": 1.0}, "objective_coefficient": 0.0, "variable_kind": "continuous", "id": "r_0322", "gene_reaction_rule": "YKL060C"}, {"subsystem": "", "name": "D-sorbitol dehydrogenase (D-fructose producing)", "upper_bound": 1000, "lower_bound": 0.0, "notes": {}, "metabolites": {"s_0553": 1.0, "s_0561": -1.0, "s_0794": 1.0, "s_1198": -1.0, "s_1203": 1.0}, "objective_coefficient": 0.0, "variable_kind": "continuous", "id": "r_0323", "gene_reaction_rule": "YJR159W"}, {"subsystem": "", "name": "dCMP deaminase", "upper_bound": 1000, "lower_bound": -1000, "notes": {}, "metabolites": {"s_0589": -1.0, "s_0419": 1.0, "s_0803": -1.0, "s_0794": -1.0, "s_0654": 1.0}, "objective_coefficient": 0.0, "variable_kind": "continuous", "id": "r_0326", "gene_reaction_rule": "YHR144C"}, {"subsystem": "", "name": "dCTP deaminase", "upper_bound": 1000, "lower_bound": 0.0, "notes": {}, "metabolites": {"s_0419": 1.0, "s_0803": -1.0, "s_0794": -1.0, "s_0590": -1.0, "s_0656": 1.0}, "objective_coefficient": 0.0, "variable_kind": "continuous", "id": "r_0327", "gene_reaction_rule": "YHR144C"}, {"subsystem": "", "name": "deoxyadenosine deaminase", "upper_bound": 1000, "lower_bound": 0.0, "notes": {}, "metabolites": {"s_0419": 1.0, "s_0803": -1.0, "s_0794": -1.0, "s_0136": 1.0, "s_0132": -1.0}, "objective_coefficient": 0.0, "variable_kind": "continuous", "id": "r_0328", "gene_reaction_rule": "YNL141W"}, {"subsystem": "", "name": "deoxycytidine deaminase", "upper_bound": 1000, "lower_bound": 0.0, "notes": {}, "metabolites": {"s_0138": 1.0, "s_0419": 1.0, "s_0803": -1.0, "s_0794": -1.0, "s_0610": -1.0}, "objective_coefficient": 0.0, "variable_kind": "continuous", "id": "r_0329", "gene_reaction_rule": "YLR245C"}, {"subsystem": "", "name": "deoxyguanylate kinase (dGMP:ATP)", "upper_bound": 1000, "lower_bound": -1000, "notes": {}, "metabolites": {"s_0615": -1.0, "s_0394": 1.0, "s_0434": -1.0, "s_0613": 1.0}, "objective_coefficient": 0.0, "variable_kind": "continuous", "id": "r_0330", "gene_reaction_rule": "YDR454C"}, {"subsystem": "", "name": "deoxyhypusine synthase, cytosolic/mitochondrial", "upper_bound": 1000, "lower_bound": 0.0, "notes": {}, "metabolites": {"s_1526": 1.0, "s_1537": -1.0, "s_1535": 1.0, "s_0803": -1.0, "s_1439": -1.0, "s_0274": 1.0}, "objective_coefficient": 0.0, "variable_kind": "continuous", "id": "r_0331", "gene_reaction_rule": "YHR068W"}, {"subsystem": "", "name": "deoxyribokinase", "upper_bound": 1000, "lower_bound": 0.0, "notes": {}, "metabolites": {"s_0394": 1.0, "s_0794": 1.0, "s_0152": -1.0, "s_0153": 1.0, "s_0434": -1.0}, "objective_coefficient": 0.0, "variable_kind": "continuous", "id": "r_0332", "gene_reaction_rule": "YCR036W"}, {"subsystem": "", "name": "dephospho-CoA kinase", "upper_bound": 1000, "lower_bound": 0.0, "notes": {}, "metabolites": {"s_0799": 1.0, "s_0200": -1.0, "s_0397": 1.0, "s_0532": 1.0, "s_0437": -1.0}, "objective_coefficient": 0.0, "variable_kind": "continuous", "id": "r_0334", "gene_reaction_rule": "YDR196C"}, {"subsystem": "", "name": "dethiobiotin synthase", "upper_bound": 1000, "lower_bound": -1000, "notes": {}, "metabolites": {"s_1322": 1.0, "s_0394": 1.0, "s_0794": 3.0, "s_0341": -1.0, "s_0612": 1.0, "s_0456": -1.0, "s_0434": -1.0}, "objective_coefficient": 0.0, "variable_kind": "continuous", "id": "r_0335", "gene_reaction_rule": "YNR057C"}, {"subsystem": "", "name": "dihydroceramidase", "upper_bound": 1000, "lower_bound": -1000, "notes": {}, "metabolites": {"s_0475": 1.0, "s_1445": -1.0, "s_1085": -1.0}, "objective_coefficient": 0.0, "variable_kind": "continuous", "id": "r_0340", "gene_reaction_rule": "YPL087W"}, {"subsystem": "", "name": "dihydroceramidase", "upper_bound": 1000, "lower_bound": -1000, "notes": {}, "metabolites": {"s_1445": -1.0, "s_0507": -1.0, "s_0478": 1.0}, "objective_coefficient": 0.0, "variable_kind": "continuous", "id": "r_0341", "gene_reaction_rule": "YPL087W"}, {"subsystem": "", "name": "dihydroceramidase", "upper_bound": 1000, "lower_bound": 0.0, "notes": {}, "metabolites": {"s_1366": 1.0, "s_1085": 1.0, "s_0481": -1.0}, "objective_coefficient": 0.0, "variable_kind": "continuous", "id": "r_0342", "gene_reaction_rule": "YPL087W"}, {"subsystem": "", "name": "dihydroceramidase", "upper_bound": 1000, "lower_bound": 0.0, "notes": {}, "metabolites": {"s_1366": 1.0, "s_0484": -1.0, "s_0507": 1.0}, "objective_coefficient": 0.0, "variable_kind": "continuous", "id": "r_0343", "gene_reaction_rule": "YPL087W"}, {"subsystem": "", "name": "dihydrofolate reductase", "upper_bound": 1000, "lower_bound": 0.0, "notes": {}, "metabolites": {"s_1212": -1.0, "s_1207": 1.0, "s_0794": -1.0, "s_0625": -1.0, "s_1487": 1.0}, "objective_coefficient": 0.0, "variable_kind": "continuous", "id": "r_0344", "gene_reaction_rule": "YOR236W"}, {"subsystem": "", "name": "dihydrofolate reductase", "upper_bound": 1000, "lower_bound": 0.0, "notes": {}, "metabolites": {"s_0799": -1.0, "s_1214": -1.0, "s_1488": 1.0, "s_1210": 1.0, "s_0626": -1.0}, "objective_coefficient": 0.0, "variable_kind": "continuous", "id": "r_0345", "gene_reaction_rule": "YOR236W"}, {"subsystem": "", "name": "dihydrofolate synthase", "upper_bound": 1000, "lower_bound": 0.0, "notes": {}, "metabolites": {"s_0394": 1.0, "s_1322": 1.0, "s_0794": 1.0, "s_0347": -1.0, "s_0625": 1.0, "s_0991": -1.0, "s_0434": -1.0}, "objective_coefficient": 0.0, "variable_kind": "continuous", "id": "r_0346", "gene_reaction_rule": "YMR113W"}, {"subsystem": "", "name": "dihydroneopterin aldolase", "upper_bound": 1000, "lower_bound": 0.0, "notes": {}, "metabolites": {"s_0344": -1.0, "s_0148": 1.0, "s_0777": 1.0}, "objective_coefficient": 0.0, "variable_kind": "continuous", "id": "r_0347", "gene_reaction_rule": "YNL256W"}, {"subsystem": "", "name": "dihydroneopterin monophosphate dephosphorylase", "upper_bound": 1000, "lower_bound": 0.0, "notes": {}, "metabolites": {"s_1322": 1.0, "s_0345": -1.0, "s_0803": -1.0, "s_0343": 1.0}, "objective_coefficient": 0.0, "variable_kind": "continuous", "id": "r_0348", "gene_reaction_rule": "YDL100C"}, {"subsystem": "", "name": "dihydroorotase", "upper_bound": 1000, "lower_bound": -1000, "notes": {}, "metabolites": {"s_1194": 1.0, "s_0803": -1.0, "s_0794": 1.0, "s_0061": -1.0}, "objective_coefficient": 0.0, "variable_kind": "continuous", "id": "r_0349", "gene_reaction_rule": "YLR420W"}, {"subsystem": "", "name": "dihydropteroate synthase", "upper_bound": 1000, "lower_bound": 0.0, "notes": {}, "metabolites": {"s_0807": 1.0, "s_0273": -1.0, "s_0148": -1.0, "s_0348": 1.0}, "objective_coefficient": 0.0, "variable_kind": "continuous", "id": "r_0350", "gene_reaction_rule": "YNL256W"}, {"subsystem": "", "name": "dihydropteroate synthase", "upper_bound": 1000, "lower_bound": 0.0, "notes": {}, "metabolites": {"s_0636": 1.0, "s_0273": -1.0, "s_0006": -1.0, "s_0348": 1.0}, "objective_coefficient": 0.0, "variable_kind": "continuous", "id": "r_0351", "gene_reaction_rule": "YNL256W"}, {"subsystem": "", "name": "dihydroxy-acid dehydratase (2,3-dihydroxy-3-methylbutanoate)", "upper_bound": 1000, "lower_bound": 0.0, "notes": {}, "metabolites": {"s_0233": 1.0, "s_0016": -1.0, "s_0807": 1.0}, "objective_coefficient": 0.0, "variable_kind": "continuous", "id": "r_0352", "gene_reaction_rule": "YJR016C"}, {"subsystem": "", "name": "dihydroxy-acid dehydratase (2,3-dihydroxy-3-methylpentanoate)", "upper_bound": 1000, "lower_bound": 0.0, "notes": {}, "metabolites": {"s_0008": -1.0, "s_0060": 1.0, "s_0807": 1.0}, "objective_coefficient": 0.0, "variable_kind": "continuous", "id": "r_0353", "gene_reaction_rule": "YJR016C"}, {"subsystem": "", "name": "dihydroxyacetone kinase", "upper_bound": 1000, "lower_bound": 0.0, "notes": {}, "metabolites": {"s_0394": 1.0, "s_0629": 1.0, "s_0771": -1.0, "s_0794": 1.0, "s_0434": -1.0}, "objective_coefficient": 0.0, "variable_kind": "continuous", "id": "r_0354", "gene_reaction_rule": "(YFL053W OR YML070W)"}, {"subsystem": "", "name": "dimethylallyltranstransferase", "upper_bound": 1000, "lower_bound": 0.0, "notes": {}, "metabolites": {"s_1376": -1.0, "s_0633": 1.0, "s_0745": 1.0, "s_0943": -1.0}, "objective_coefficient": 0.0, "variable_kind": "continuous", "id": "r_0355", "gene_reaction_rule": "YJL167W"}, {"subsystem": "", "name": "diphosphoglyceromutase", "upper_bound": 1000, "lower_bound": -1000, "notes": {}, "metabolites": {"s_0794": 1.0, "s_0075": -1.0, "s_0140": 1.0}, "objective_coefficient": 0.0, "variable_kind": "continuous", "id": "r_0356", "gene_reaction_rule": "YKL152C"}, {"subsystem": "", "name": "diphosphoinositol-1,3,4,6-tetrakisphosphate diphosphohydrolase", "upper_bound": 1000, "lower_bound": 0.0, "notes": {}, "metabolites": {"s_1322": 3.0, "s_0309": -1.0, "s_0803": -3.0, "s_0794": 6.0, "s_1156": 1.0}, "objective_coefficient": 0.0, "variable_kind": "continuous", "id": "r_0357", "gene_reaction_rule": "YOR163W"}, {"subsystem": "", "name": "diphosphoinositol-1,3,4,6-tetrakisphosphate synthase", "upper_bound": 1000, "lower_bound": 0.0, "notes": {}, "metabolites": {"s_1322": -2.0, "s_0394": 1.0, "s_1156": -1.0, "s_0803": 2.0, "s_0794": -5.0, "s_0309": 1.0, "s_0434": -1.0}, "objective_coefficient": 0.0, "variable_kind": "continuous", "id": "r_0358", "gene_reaction_rule": "YDR017C"}, {"subsystem": "", "name": "diphthine synthase", "upper_bound": 1000, "lower_bound": 0.0, "notes": {}, "metabolites": {"s_0144": 1.0, "s_1416": -1.0, "s_0794": 1.0, "s_0143": -1.0, "s_1413": 1.0}, "objective_coefficient": 0.0, "variable_kind": "continuous", "id": "r_0359", "gene_reaction_rule": "YLR172C"}, {"subsystem": "", "name": "dolichol kinase", "upper_bound": 1000, "lower_bound": 0.0, "notes": {}, "metabolites": {"s_0642": -1.0, "s_0539": -1.0, "s_0794": 1.0, "s_0467": 1.0, "s_0645": 1.0}, "objective_coefficient": 0.0, "variable_kind": "continuous", "id": "r_0360", "gene_reaction_rule": "YMR013C"}, {"subsystem": "", "name": "dolichyl-phosphate D-mannosyltransferase", "upper_bound": 1000, "lower_bound": 0.0, "notes": {}, "metabolites": {"s_0743": -1.0, "s_0645": -1.0, "s_0644": 1.0, "s_0739": 1.0}, "objective_coefficient": 0.0, "variable_kind": "continuous", "id": "r_0361", "gene_reaction_rule": "YPR183W"}, {"subsystem": "", "name": "dolichyl-phosphate-mannose--protein mannosyltransferase", "upper_bound": 1000, "lower_bound": 0.0, "notes": {}, "metabolites": {"s_0646": 1.0, "s_0795": 1.0, "s_0644": -1.0, "s_1108": 1.0}, "objective_coefficient": 0.0, "variable_kind": "continuous", "id": "r_0362", "gene_reaction_rule": "((YAL023C AND YDL095W) OR YDL093W OR YJR143C OR YOR321W)"}, {"subsystem": "", "name": "dTMP kinase", "upper_bound": 1000, "lower_bound": 0.0, "notes": {}, "metabolites": {"s_0394": 1.0, "s_0649": -1.0, "s_0434": -1.0, "s_0647": 1.0}, "objective_coefficient": 0.0, "variable_kind": "continuous", "id": "r_0363", "gene_reaction_rule": "YJR057W"}, {"subsystem": "", "name": "dUTP diphosphatase", "upper_bound": 1000, "lower_bound": 0.0, "notes": {}, "metabolites": {"s_0794": 1.0, "s_0803": -1.0, "s_0633": 1.0, "s_0654": 1.0, "s_0656": -1.0}, "objective_coefficient": 0.0, "variable_kind": "continuous", "id": "r_0364", "gene_reaction_rule": "YBR252W"}, {"subsystem": "", "name": "endopolygalacturonase", "upper_bound": 1000, "lower_bound": 0.0, "notes": {}, "metabolites": {"s_0560": 1.0, "s_1309": -1.0, "s_0805": -1.0}, "objective_coefficient": 0.0, "variable_kind": "continuous", "id": "r_0365", "gene_reaction_rule": "YJR153W"}, {"subsystem": "", "name": "enolase", "upper_bound": 1000, "lower_bound": -1000, "notes": {}, "metabolites": {"s_0188": -1.0, "s_0803": 1.0, "s_1360": 1.0}, "objective_coefficient": 0.0, "variable_kind": "continuous", "id": "r_0366", "gene_reaction_rule": "(YGR254W OR YHR174W)"}, {"subsystem": "", "name": "ethanolamine kinase", "upper_bound": 1000, "lower_bound": 0.0, "notes": {}, "metabolites": {"s_0394": 1.0, "s_1239": 1.0, "s_0794": 1.0, "s_0683": -1.0, "s_0434": -1.0}, "objective_coefficient": 0.0, "variable_kind": "continuous", "id": "r_0368", "gene_reaction_rule": "(YDR147W OR YLR133W)"}, {"subsystem": "", "name": "ethyl acetate-hydrolyzing esterase", "upper_bound": 1000, "lower_bound": 0.0, "notes": {}, "metabolites": {"s_0685": -1.0, "s_0803": -1.0, "s_0794": 1.0, "s_0680": 1.0, "s_0362": 1.0}, "objective_coefficient": 0.0, "variable_kind": "continuous", "id": "r_0369", "gene_reaction_rule": "YOR126C"}, {"subsystem": "", "name": "exo-1,3-beta-glucan glucohydrase", "upper_bound": 1000, "lower_bound": 0.0, "notes": {}, "metabolites": {"s_0003": -1.0, "s_0805": -1.0, "s_0565": 1.0}, "objective_coefficient": 0.0, "variable_kind": "continuous", "id": "r_0370", "gene_reaction_rule": "(YDR261C OR YGR282C OR YLR300W OR YNR067C OR YOR190W)"}, {"subsystem": "", "name": "farnesyltranstransferase", "upper_bound": 1000, "lower_bound": 0.0, "notes": {}, "metabolites": {"s_0189": 1.0, "s_0190": -1.0, "s_0633": 1.0, "s_0943": -1.0}, "objective_coefficient": 0.0, "variable_kind": "continuous", "id": "r_0373", "gene_reaction_rule": "YPL069C"}, {"subsystem": "", "name": "fatty-acid--CoA ligase (decanoate)", "upper_bound": 1000, "lower_bound": -1000, "notes": {}, "metabolites": {"s_0534": -1.0, "s_0439": -1.0, "s_0605": 1.0, "s_0600": -1.0, "s_0638": 1.0, "s_0426": 1.0}, "objective_coefficient": 0.0, "variable_kind": "continuous", "id": "r_0399", "gene_reaction_rule": "YER015W"}, {"subsystem": "", "name": "fatty-acid--CoA ligase (dodecanoate)", "upper_bound": 1000, "lower_bound": -1000, "notes": {}, "metabolites": {"s_1070": -1.0, "s_1076": 1.0, "s_0534": -1.0, "s_0439": -1.0, "s_0638": 1.0, "s_0426": 1.0}, "objective_coefficient": 0.0, "variable_kind": "continuous", "id": "r_0400", "gene_reaction_rule": "YER015W"}, {"subsystem": "", "name": "fatty-acid--CoA ligase (hexadecanoate)", "upper_bound": 1000, "lower_bound": -1000, "notes": {}, "metabolites": {"s_1305": 1.0, "s_0534": -1.0, "s_1291": -1.0, "s_0439": -1.0, "s_0638": 1.0, "s_0426": 1.0}, "objective_coefficient": 0.0, "variable_kind": "continuous", "id": "r_0402", "gene_reaction_rule": "YER015W"}, {"subsystem": "", "name": "fatty-acid--CoA ligase (octanoate)", "upper_bound": 1000, "lower_bound": -1000, "notes": {}, "metabolites": {"s_0534": -1.0, "s_0439": -1.0, "s_1258": 1.0, "s_0638": 1.0, "s_1253": -1.0, "s_0426": 1.0}, "objective_coefficient": 0.0, "variable_kind": "continuous", "id": "r_0410", "gene_reaction_rule": "YER015W"}, {"subsystem": "", "name": "fatty-acid--CoA ligase (tetradecanoate)", "upper_bound": 1000, "lower_bound": -1000, "notes": {}, "metabolites": {"s_1179": 1.0, "s_1166": -1.0, "s_0534": -1.0, "s_0439": -1.0, "s_0638": 1.0, "s_0426": 1.0}, "objective_coefficient": 0.0, "variable_kind": "continuous", "id": "r_0412", "gene_reaction_rule": "YER015W"}, {"subsystem": "", "name": "ferrochelatase", "upper_bound": 1000, "lower_bound": 0.0, "notes": {}, "metabolites": {"s_0799": 2.0, "s_0712": 1.0, "s_0926": -1.0, "s_1383": -1.0}, "objective_coefficient": 0.0, "variable_kind": "continuous", "id": "r_0436", "gene_reaction_rule": "YOR176W"}, {"subsystem": "", "name": "ferrocytochrome-c:hydrogen-peroxide oxidoreductase", "upper_bound": 1000, "lower_bound": 0.0, "notes": {}, "metabolites": {"s_0710": -2.0, "s_0838": -1.0, "s_0709": 2.0, "s_0807": 2.0}, "objective_coefficient": 0.0, "variable_kind": "continuous", "id": "r_0437", "gene_reaction_rule": "((YEL039C AND YKR066C) OR (YJR048W AND YKR066C))"}, {"subsystem": "", "name": "ferrocytochrome-c:oxygen oxidoreductase", "upper_bound": 1000, "lower_bound": 0.0, "notes": {}, "metabolites": {"s_0799": -8.0, "s_1278": -1.0, "s_0794": 4.0, "s_0807": 2.0, "s_0710": -4.0, "s_0709": 4.0}, "objective_coefficient": 0.0, "variable_kind": "continuous", "id": "r_0438", "gene_reaction_rule": "((Q0045 AND Q0250 AND Q0275 AND YDL067C AND YEL039C AND YGL187C AND YGL191W AND YHR051W AND YIL111W AND YLR038C AND YLR395C AND YMR256C) OR (Q0045 AND Q0250 AND Q0275 AND YDL067C AND YEL039C AND YGL187C AND YGL191W AND YHR051W AND YLR038C AND YLR395C AND YMR256C AND YNL052W) OR (Q0045 AND Q0250 AND Q0275 AND YDL067C AND YGL187C AND YGL191W AND YHR051W AND YIL111W AND YJR048W AND YLR038C AND YLR395C AND YMR256C) OR (Q0045 AND Q0250 AND Q0275 AND YDL067C AND YGL187C AND YGL191W AND YHR051W AND YJR048W AND YLR038C AND YLR395C AND YMR256C AND YNL052W))"}, {"subsystem": "", "name": "ubiquinol:ferricytochrome c reductase", "upper_bound": 1000, "lower_bound": 0.0, "notes": {}, "metabolites": {"s_0799": -2.0, "s_1537": 1.0, "s_1535": -1.0, "s_0794": 4.0, "s_0710": 2.0, "s_0709": -2.0}, "objective_coefficient": 0.0, "variable_kind": "continuous", "id": "r_0439", "gene_reaction_rule": "((Q0105 AND YBL045C AND YDR529C AND YEL024W AND YEL039C AND YFR033C AND YGR183C AND YHR001W-A AND YJL166W AND YOR065W AND YPR191W) OR (Q0105 AND YBL045C AND YDR529C AND YEL024W AND YFR033C AND YGR183C AND YHR001W-A AND YJL166W AND YJR048W AND YOR065W AND YPR191W))"}, {"subsystem": "", "name": "FMN adenylyltransferase", "upper_bound": 1000, "lower_bound": 0.0, "notes": {}, "metabolites": {"s_0714": -1.0, "s_0434": -1.0, "s_0794": -1.0, "s_0633": 1.0, "s_0687": 1.0}, "objective_coefficient": 0.0, "variable_kind": "continuous", "id": "r_0440", "gene_reaction_rule": "YDL045C"}, {"subsystem": "", "name": "FMN reductase", "upper_bound": 1000, "lower_bound": 0.0, "notes": {}, "metabolites": {"s_0714": -1.0, "s_0794": -1.0, "s_1198": 1.0, "s_1203": -1.0, "s_0717": 1.0}, "objective_coefficient": 0.0, "variable_kind": "continuous", "id": "r_0441", "gene_reaction_rule": "YLR011W"}, {"subsystem": "", "name": "FMN reductase", "upper_bound": 1000, "lower_bound": 0.0, "notes": {}, "metabolites": {"s_0714": -1.0, "s_1207": 1.0, "s_1212": -1.0, "s_0794": -1.0, "s_0717": 1.0}, "objective_coefficient": 0.0, "variable_kind": "continuous", "id": "r_0442", "gene_reaction_rule": "YLR011W"}, {"subsystem": "", "name": "formaldehyde dehydrogenase", "upper_bound": 1000, "lower_bound": 0.0, "notes": {}, "metabolites": {"s_0750": -1.0, "s_0794": 1.0, "s_1198": -1.0, "s_0721": -1.0, "s_1203": 1.0, "s_1421": 1.0}, "objective_coefficient": 0.0, "variable_kind": "continuous", "id": "r_0443", "gene_reaction_rule": "YDL168W"}, {"subsystem": "", "name": "formate dehydrogenase", "upper_bound": 1000, "lower_bound": 0.0, "notes": {}, "metabolites": {"s_0456": 1.0, "s_1198": -1.0, "s_1203": 1.0, "s_0722": -1.0}, "objective_coefficient": 0.0, "variable_kind": "continuous", "id": "r_0445", "gene_reaction_rule": "YOR388C"}, {"subsystem": "", "name": "formate-tetrahydrofolate ligase", "upper_bound": 1000, "lower_bound": -1000, "notes": {}, "metabolites": {"s_1322": 1.0, "s_0394": 1.0, "s_0120": 1.0, "s_0722": -1.0, "s_1487": -1.0, "s_0434": -1.0}, "objective_coefficient": 0.0, "variable_kind": "continuous", "id": "r_0446", "gene_reaction_rule": "YGR204W"}, {"subsystem": "", "name": "formate-tetrahydrofolate ligase", "upper_bound": 1000, "lower_bound": -1000, "notes": {}, "metabolites": {"s_0397": 1.0, "s_1326": 1.0, "s_0724": -1.0, "s_0121": 1.0, "s_1488": -1.0, "s_0437": -1.0}, "objective_coefficient": 0.0, "variable_kind": "continuous", "id": "r_0447", "gene_reaction_rule": "YBR084W"}, {"subsystem": "", "name": "fructose-2,6-bisphosphate 2-phosphatase", "upper_bound": 1000, "lower_bound": 0.0, "notes": {}, "metabolites": {"s_1322": 1.0, "s_0442": -1.0, "s_0803": -1.0, "s_0557": 1.0}, "objective_coefficient": 0.0, "variable_kind": "continuous", "id": "r_0448", "gene_reaction_rule": "YJL155C"}, {"subsystem": "", "name": "fructose-bisphosphatase", "upper_bound": 1000, "lower_bound": 0.0, "notes": {}, "metabolites": {"s_1322": 1.0, "s_0803": -1.0, "s_0557": 1.0, "s_0555": -1.0}, "objective_coefficient": 0.0, "variable_kind": "continuous", "id": "r_0449", "gene_reaction_rule": "YLR377C"}, {"subsystem": "", "name": "fructose-bisphosphate aldolase", "upper_bound": 1000, "lower_bound": -1000, "notes": {}, "metabolites": {"s_0629": 1.0, "s_0764": 1.0, "s_0555": -1.0}, "objective_coefficient": 0.0, "variable_kind": "continuous", "id": "r_0450", "gene_reaction_rule": "YKL060C"}, {"subsystem": "", "name": "fumarase", "upper_bound": 1000, "lower_bound": -1000, "notes": {}, "metabolites": {"s_0727": -1.0, "s_0068": 1.0, "s_0807": -1.0}, "objective_coefficient": 0.0, "variable_kind": "continuous", "id": "r_0451", "gene_reaction_rule": "YPL262W"}, {"subsystem": "", "name": "fumarase, cytoplasmic", "upper_bound": 1000, "lower_bound": -1000, "notes": {}, "metabolites": {"s_0725": -1.0, "s_0803": -1.0, "s_0066": 1.0}, "objective_coefficient": 0.0, "variable_kind": "continuous", "id": "r_0452", "gene_reaction_rule": "YPL262W"}, {"subsystem": "", "name": "dihydoorotic acid dehydrogenase", "upper_bound": 1000, "lower_bound": 0.0, "notes": {}, "metabolites": {"s_0725": -1.0, "s_1458": 1.0, "s_1269": 1.0, "s_0061": -1.0}, "objective_coefficient": 0.0, "variable_kind": "continuous", "id": "r_0453", "gene_reaction_rule": "YKL216W"}, {"subsystem": "", "name": "fumarate reductase", "upper_bound": 1000, "lower_bound": -1000, "notes": {}, "metabolites": {"s_0727": -1.0, "s_0690": -1.0, "s_0688": 1.0, "s_1460": 1.0}, "objective_coefficient": 0.0, "variable_kind": "continuous", "id": "r_0454", "gene_reaction_rule": "YEL047C"}, {"subsystem": "", "name": "soluble fumarate reductase", "upper_bound": 1000, "lower_bound": -1000, "notes": {}, "metabolites": {"s_0725": -1.0, "s_0687": 1.0, "s_1458": 1.0, "s_0689": -1.0}, "objective_coefficient": 0.0, "variable_kind": "continuous", "id": "r_0455", "gene_reaction_rule": "YEL047C"}, {"subsystem": "", "name": "g-glutamyltransferase", "upper_bound": 1000, "lower_bound": 0.0, "notes": {}, "metabolites": {"s_0983": 1.0, "s_0955": -1.0, "s_0750": -1.0, "s_0987": 1.0}, "objective_coefficient": 0.0, "variable_kind": "continuous", "id": "r_0457", "gene_reaction_rule": "YLR299W"}, {"subsystem": "", "name": "galactokinase", "upper_bound": 1000, "lower_bound": 0.0, "notes": {}, "metabolites": {"s_0394": 1.0, "s_0558": -1.0, "s_0410": 1.0, "s_0794": 1.0, "s_0434": -1.0}, "objective_coefficient": 0.0, "variable_kind": "continuous", "id": "r_0458", "gene_reaction_rule": "YBR020W"}, {"subsystem": "", "name": "galactose-1-phosphate uridylyltransferase", "upper_bound": 1000, "lower_bound": 0.0, "notes": {}, "metabolites": {"s_0633": 1.0, "s_1559": -1.0, "s_0410": -1.0, "s_0794": -1.0, "s_1541": 1.0}, "objective_coefficient": 0.0, "variable_kind": "continuous", "id": "r_0459", "gene_reaction_rule": "YBR018C"}, {"subsystem": "", "name": "gamma-glutamylcysteine synthetase", "upper_bound": 1000, "lower_bound": 0.0, "notes": {}, "metabolites": {"s_1322": 1.0, "s_0394": 1.0, "s_0794": 1.0, "s_0988": 1.0, "s_0981": -1.0, "s_0991": -1.0, "s_0434": -1.0}, "objective_coefficient": 0.0, "variable_kind": "continuous", "id": "r_0460", "gene_reaction_rule": "YJL101C"}, {"subsystem": "", "name": "geranylgeranyltranstransferase", "upper_bound": 1000, "lower_bound": 0.0, "notes": {}, "metabolites": {"s_0189": -1.0, "s_1311": 1.0, "s_0633": 1.0, "s_0943": -1.0}, "objective_coefficient": 0.0, "variable_kind": "continuous", "id": "r_0461", "gene_reaction_rule": ""}, {"subsystem": "", "name": "geranyltranstransferase", "upper_bound": 1000, "lower_bound": 0.0, "notes": {}, "metabolites": {"s_0190": 1.0, "s_0633": 1.0, "s_0745": -1.0, "s_0943": -1.0}, "objective_coefficient": 0.0, "variable_kind": "continuous", "id": "r_0462", "gene_reaction_rule": "YJL167W"}, {"subsystem": "", "name": "glucan 1,4-alpha-glucosidase", "upper_bound": 1000, "lower_bound": 0.0, "notes": {}, "metabolites": {"s_0563": 1.0, "s_0773": -1.0, "s_0803": -1.0}, "objective_coefficient": 0.0, "variable_kind": "continuous", "id": "r_0463", "gene_reaction_rule": "YPR184W"}, {"subsystem": "", "name": "glucan 1,4-alpha-glucosidase, vacuole", "upper_bound": 1000, "lower_bound": 0.0, "notes": {}, "metabolites": {"s_0566": 1.0, "s_0774": -1.0, "s_0810": -1.0}, "objective_coefficient": 0.0, "variable_kind": "continuous", "id": "r_0464", "gene_reaction_rule": "YIL099W"}, {"subsystem": "", "name": "glucosamine-6-phosphate deaminase", "upper_bound": 1000, "lower_bound": 0.0, "notes": {}, "metabolites": {"s_0412": -1.0, "s_0419": 1.0, "s_0803": -1.0, "s_0557": 1.0}, "objective_coefficient": 0.0, "variable_kind": "continuous", "id": "r_0465", "gene_reaction_rule": ""}, {"subsystem": "", "name": "glucose 6-phosphate dehydrogenase", "upper_bound": 1000, "lower_bound": 0.0, "notes": {}, "metabolites": {"s_0794": 1.0, "s_1207": -1.0, "s_0568": -1.0, "s_1212": 1.0, "s_0335": 1.0}, "objective_coefficient": 0.0, "variable_kind": "continuous", "id": "r_0466", "gene_reaction_rule": "YNL241C"}, {"subsystem": "", "name": "glucose-6-phosphate isomerase", "upper_bound": 1000, "lower_bound": -1000, "notes": {}, "metabolites": {"s_0568": -1.0, "s_0557": 1.0}, "objective_coefficient": 0.0, "variable_kind": "continuous", "id": "r_0467", "gene_reaction_rule": "YBR196C"}, {"subsystem": "", "name": "glutamate 5-kinase", "upper_bound": 1000, "lower_bound": 0.0, "notes": {}, "metabolites": {"s_0394": 1.0, "s_0991": -1.0, "s_0434": -1.0, "s_0986": 1.0}, "objective_coefficient": 0.0, "variable_kind": "continuous", "id": "r_0468", "gene_reaction_rule": "YDR300C"}, {"subsystem": "", "name": "glutamate decarboxylase", "upper_bound": 1000, "lower_bound": 0.0, "notes": {}, "metabolites": {"s_0456": 1.0, "s_0734": 1.0, "s_0991": -1.0, "s_0794": -1.0}, "objective_coefficient": 0.0, "variable_kind": "continuous", "id": "r_0469", "gene_reaction_rule": "YMR250W"}, {"subsystem": "", "name": "glutamate dehydrogenase (NAD)", "upper_bound": 1000, "lower_bound": 0.0, "notes": {}, "metabolites": {"s_0180": 1.0, "s_0419": 1.0, "s_0803": -1.0, "s_0794": 1.0, "s_1198": -1.0, "s_1203": 1.0, "s_0991": -1.0}, "objective_coefficient": 0.0, "variable_kind": "continuous", "id": "r_0470", "gene_reaction_rule": "YDL215C"}, {"subsystem": "", "name": "glutamate dehydrogenase (NADP)", "upper_bound": 1000, "lower_bound": 0.0, "notes": {}, "metabolites": {"s_0180": -1.0, "s_0419": -1.0, "s_0803": 1.0, "s_0794": -1.0, "s_1207": 1.0, "s_1212": -1.0, "s_0991": 1.0}, "objective_coefficient": 0.0, "variable_kind": "continuous", "id": "r_0471", "gene_reaction_rule": "(YAL062W OR YOR375C)"}, {"subsystem": "", "name": "glutamate synthase (NADH2)", "upper_bound": 1000, "lower_bound": 0.0, "notes": {}, "metabolites": {"s_0180": -1.0, "s_0794": -1.0, "s_1198": 1.0, "s_0999": -1.0, "s_1203": -1.0, "s_0991": 2.0}, "objective_coefficient": 0.0, "variable_kind": "continuous", "id": "r_0472", "gene_reaction_rule": "YDL171C"}, {"subsystem": "", "name": "glutamate-5-semialdehyde dehydrogenase", "upper_bound": 1000, "lower_bound": 0.0, "notes": {}, "metabolites": {"s_1322": 1.0, "s_0794": -1.0, "s_1207": 1.0, "s_1212": -1.0, "s_0997": 1.0, "s_0986": -1.0}, "objective_coefficient": 0.0, "variable_kind": "continuous", "id": "r_0473", "gene_reaction_rule": "YOR323C"}, {"subsystem": "", "name": "glutaminase", "upper_bound": 1000, "lower_bound": 0.0, "notes": {}, "metabolites": {"s_0803": -1.0, "s_0991": 1.0, "s_0419": 1.0, "s_0999": -1.0}, "objective_coefficient": 0.0, "variable_kind": "continuous", "id": "r_0475", "gene_reaction_rule": ""}, {"subsystem": "", "name": "glutamine synthetase", "upper_bound": 1000, "lower_bound": 0.0, "notes": {}, "metabolites": {"s_0394": 1.0, "s_1322": 1.0, "s_0419": -1.0, "s_0794": 1.0, "s_0999": 1.0, "s_0991": -1.0, "s_0434": -1.0}, "objective_coefficient": 0.0, "variable_kind": "continuous", "id": "r_0476", "gene_reaction_rule": "YPR035W"}, {"subsystem": "", "name": "glutamine-fructose-6-phosphate transaminase", "upper_bound": 1000, "lower_bound": 0.0, "notes": {}, "metabolites": {"s_0412": 1.0, "s_0991": 1.0, "s_0999": -1.0, "s_0557": -1.0}, "objective_coefficient": 0.0, "variable_kind": "continuous", "id": "r_0477", "gene_reaction_rule": "YKL104C"}, {"subsystem": "", "name": "glutaminyl-tRNA synthetase", "upper_bound": 1000, "lower_bound": 0.0, "notes": {}, "metabolites": {"s_0747": 1.0, "s_1590": -1.0, "s_0999": -1.0, "s_0423": 1.0, "s_0633": 1.0, "s_0434": -1.0}, "objective_coefficient": 0.0, "variable_kind": "continuous", "id": "r_0478", "gene_reaction_rule": "YOR168W"}, {"subsystem": "", "name": "glutamyl-tRNA synthetase", "upper_bound": 1000, "lower_bound": 0.0, "notes": {}, "metabolites": {"s_0748": 1.0, "s_1591": -1.0, "s_0423": 1.0, "s_0991": -1.0, "s_0633": 1.0, "s_0434": -1.0}, "objective_coefficient": 0.0, "variable_kind": "continuous", "id": "r_0479", "gene_reaction_rule": "YGL245W"}, {"subsystem": "", "name": "glutamyl-tRNA synthetase", "upper_bound": 1000, "lower_bound": 0.0, "notes": {}, "metabolites": {"s_0749": 1.0, "s_1592": -1.0, "s_0437": -1.0, "s_0636": 1.0, "s_0993": -1.0, "s_0424": 1.0}, "objective_coefficient": 0.0, "variable_kind": "continuous", "id": "r_0480", "gene_reaction_rule": "YOL033W"}, {"subsystem": "", "name": "glutathione oxidoreductase", "upper_bound": 1000, "lower_bound": 0.0, "notes": {}, "metabolites": {"s_0754": -1.0, "s_1212": -1.0, "s_1207": 1.0, "s_0794": -1.0, "s_0750": 2.0}, "objective_coefficient": 0.0, "variable_kind": "continuous", "id": "r_0481", "gene_reaction_rule": "((YCL035C AND YPL091W) OR (YDR098C AND YPL091W) OR (YDR513W AND YPL091W) OR (YER174C AND YPL091W))"}, {"subsystem": "", "name": "glutathione oxidoreductase", "upper_bound": 1000, "lower_bound": 0.0, "notes": {}, "metabolites": {"s_0799": -1.0, "s_1214": -1.0, "s_0756": -1.0, "s_0752": 2.0, "s_1210": 1.0}, "objective_coefficient": 0.0, "variable_kind": "continuous", "id": "r_0482", "gene_reaction_rule": "(YPL059W AND YPL091W)"}, {"subsystem": "", "name": "glutathione peridoxase", "upper_bound": 1000, "lower_bound": -1000, "notes": {}, "metabolites": {"s_0754": 1.0, "s_0837": -1.0, "s_0803": 2.0, "s_0750": -2.0}, "objective_coefficient": 0.0, "variable_kind": "continuous", "id": "r_0483", "gene_reaction_rule": "(YBR244W OR YCL035C OR YDR513W OR YIR037W OR YKL026C)"}, {"subsystem": "", "name": "glutathione peroxidase, mitochondria", "upper_bound": 1000, "lower_bound": -1000, "notes": {}, "metabolites": {"s_0756": 1.0, "s_0838": -1.0, "s_0752": -2.0, "s_0807": 2.0}, "objective_coefficient": 0.0, "variable_kind": "continuous", "id": "r_0484", "gene_reaction_rule": "YPL059W"}, {"subsystem": "", "name": "glutathione synthetase", "upper_bound": 1000, "lower_bound": 0.0, "notes": {}, "metabolites": {"s_1322": 1.0, "s_0394": 1.0, "s_1003": -1.0, "s_0794": 1.0, "s_0988": -1.0, "s_0750": 1.0, "s_0434": -1.0}, "objective_coefficient": 0.0, "variable_kind": "continuous", "id": "r_0485", "gene_reaction_rule": "YOL049W"}, {"subsystem": "", "name": "glyceraldehyde-3-phosphate dehydrogenase", "upper_bound": 1000, "lower_bound": -1000, "notes": {}, "metabolites": {"s_1322": -1.0, "s_0794": 1.0, "s_0075": 1.0, "s_1198": -1.0, "s_1203": 1.0, "s_0764": -1.0}, "objective_coefficient": 0.0, "variable_kind": "continuous", "id": "r_0486", "gene_reaction_rule": "(YGR192C OR YJL052W OR YJR009C)"}, {"subsystem": "", "name": "glycerol dehydrogenase (NADP-dependent)", "upper_bound": 1000, "lower_bound": 0.0, "notes": {}, "metabolites": {"s_1212": 1.0, "s_1207": -1.0, "s_0771": 1.0, "s_0765": -1.0, "s_0794": 1.0}, "objective_coefficient": 0.0, "variable_kind": "continuous", "id": "r_0487", "gene_reaction_rule": "YOR120W"}, {"subsystem": "", "name": "glycerol kinase", "upper_bound": 1000, "lower_bound": 0.0, "notes": {}, "metabolites": {"s_0394": 1.0, "s_0794": 1.0, "s_0765": -1.0, "s_0434": -1.0, "s_0767": 1.0}, "objective_coefficient": 0.0, "variable_kind": "continuous", "id": "r_0488", "gene_reaction_rule": "YHL032C"}, {"subsystem": "", "name": "glycerol-3-phosphatase", "upper_bound": 1000, "lower_bound": 0.0, "notes": {}, "metabolites": {"s_1322": 1.0, "s_0803": -1.0, "s_0765": 1.0, "s_0767": -1.0}, "objective_coefficient": 0.0, "variable_kind": "continuous", "id": "r_0489", "gene_reaction_rule": "(YER062C OR YIL053W)"}, {"subsystem": "", "name": "glycerol-3-phosphate dehydrogenase (fad)", "upper_bound": 1000, "lower_bound": 0.0, "notes": {}, "metabolites": {"s_0770": -1.0, "s_0632": 1.0, "s_0688": -1.0, "s_0690": 1.0}, "objective_coefficient": 0.0, "variable_kind": "continuous", "id": "r_0490", "gene_reaction_rule": "YIL155C"}, {"subsystem": "", "name": "glycerol-3-phosphate dehydrogenase (NAD)", "upper_bound": 1000, "lower_bound": 0.0, "notes": {}, "metabolites": {"s_0629": -1.0, "s_0767": 1.0, "s_0794": -1.0, "s_1198": 1.0, "s_1203": -1.0}, "objective_coefficient": 0.0, "variable_kind": "continuous", "id": "r_0491", "gene_reaction_rule": "(YDL022W OR YOL059W)"}, {"subsystem": "", "name": "glycerol-3-phosphate dehydrogenase (NAD)", "upper_bound": 1000, "lower_bound": 0.0, "notes": {}, "metabolites": {"s_1205": -1.0, "s_0799": -1.0, "s_0770": 1.0, "s_1200": 1.0, "s_0632": -1.0}, "objective_coefficient": 0.0, "variable_kind": "continuous", "id": "r_0492", "gene_reaction_rule": "YOL059W"}, {"subsystem": "", "name": "glycerophosphodiester phosphodiesterase (glycerophosphocholine)", "upper_bound": 1000, "lower_bound": 0.0, "notes": {}, "metabolites": {"s_1433": -1.0, "s_0803": -1.0, "s_0794": 1.0, "s_0512": 1.0, "s_0767": 1.0}, "objective_coefficient": 0.0, "variable_kind": "continuous", "id": "r_0497", "gene_reaction_rule": "YPL110C"}, {"subsystem": "", "name": "glycinamide ribotide transformylase", "upper_bound": 1000, "lower_bound": 0.0, "notes": {}, "metabolites": {"s_0325": -1.0, "s_0301": 1.0, "s_0120": -1.0, "s_0794": 1.0, "s_1487": 1.0}, "objective_coefficient": 0.0, "variable_kind": "continuous", "id": "r_0499", "gene_reaction_rule": "YDR408C"}, {"subsystem": "", "name": "glycine C-acetyltransferase", "upper_bound": 1000, "lower_bound": 0.0, "notes": {}, "metabolites": {"s_1003": 1.0, "s_0952": -1.0, "s_0373": 1.0, "s_0529": -1.0}, "objective_coefficient": 0.0, "variable_kind": "continuous", "id": "r_0500", "gene_reaction_rule": ""}, {"subsystem": "", "name": "glycine cleavage system", "upper_bound": 1000, "lower_bound": 0.0, "notes": {}, "metabolites": {"s_1005": -1.0, "s_1205": 1.0, "s_1488": -1.0, "s_1200": -1.0, "s_0460": 1.0, "s_0421": 1.0, "s_0307": 1.0}, "objective_coefficient": 0.0, "variable_kind": "continuous", "id": "r_0501", "gene_reaction_rule": "(YAL044C AND YDR019C AND YFL018C AND YMR189W)"}, {"subsystem": "", "name": "glycine hydroxymethyltransferase", "upper_bound": 1000, "lower_bound": -1000, "notes": {}, "metabolites": {"s_1003": 1.0, "s_0803": 1.0, "s_1487": -1.0, "s_0306": 1.0, "s_1039": -1.0}, "objective_coefficient": 0.0, "variable_kind": "continuous", "id": "r_0502", "gene_reaction_rule": "YLR058C"}, {"subsystem": "", "name": "glycine hydroxymethyltransferase", "upper_bound": 1000, "lower_bound": -1000, "notes": {}, "metabolites": {"s_1042": -1.0, "s_1005": 1.0, "s_1488": -1.0, "s_0307": 1.0, "s_0807": 1.0}, "objective_coefficient": 0.0, "variable_kind": "continuous", "id": "r_0503", "gene_reaction_rule": "YBR263W"}, {"subsystem": "", "name": "glycine-cleavage complex (lipoamide)", "upper_bound": 1000, "lower_bound": 0.0, "notes": {}, "metabolites": {"s_0799": -1.0, "s_1005": -1.0, "s_1409": 1.0, "s_0460": 1.0, "s_1097": -1.0}, "objective_coefficient": 0.0, "variable_kind": "continuous", "id": "r_0504", "gene_reaction_rule": "(YAL044C AND YDR019C AND YFL018C AND YMR189W)"}, {"subsystem": "", "name": "glycine-cleavage complex (lipoamide)", "upper_bound": 1000, "lower_bound": 0.0, "notes": {}, "metabolites": {"s_1205": 1.0, "s_0799": 1.0, "s_1097": 1.0, "s_1200": -1.0, "s_0627": -1.0}, "objective_coefficient": 0.0, "variable_kind": "continuous", "id": "r_0505", "gene_reaction_rule": "((YAL044C AND YDR019C AND YFL018C AND YMR189W) OR (YDR148C AND YFL018C AND YIL125W))"}, {"subsystem": "", "name": "glycine-cleavage complex (lipoylprotein)", "upper_bound": 1000, "lower_bound": 0.0, "notes": {}, "metabolites": {"s_1098": -1.0, "s_0799": -1.0, "s_1005": -1.0, "s_1410": 1.0, "s_0460": 1.0}, "objective_coefficient": 0.0, "variable_kind": "continuous", "id": "r_0506", "gene_reaction_rule": "(YAL044C AND YDR019C AND YFL018C AND YMR189W)"}, {"subsystem": "", "name": "glycine-cleavage complex (lipoylprotein)", "upper_bound": 1000, "lower_bound": 0.0, "notes": {}, "metabolites": {"s_0628": 1.0, "s_1410": -1.0, "s_1488": -1.0, "s_0307": 1.0, "s_0421": 1.0}, "objective_coefficient": 0.0, "variable_kind": "continuous", "id": "r_0507", "gene_reaction_rule": "(YAL044C AND YDR019C AND YFL018C AND YMR189W)"}, {"subsystem": "", "name": "glycine-cleavage complex (lipoylprotein)", "upper_bound": 1000, "lower_bound": 0.0, "notes": {}, "metabolites": {"s_0628": -1.0, "s_1205": 1.0, "s_1098": 1.0, "s_1200": -1.0, "s_0799": 1.0}, "objective_coefficient": 0.0, "variable_kind": "continuous", "id": "r_0508", "gene_reaction_rule": "(YAL044C AND YDR019C AND YFL018C AND YMR189W)"}, {"subsystem": "", "name": "glycine-cleavage system (lipoamide)", "upper_bound": 1000, "lower_bound": 0.0, "notes": {}, "metabolites": {"s_1409": -1.0, "s_1488": -1.0, "s_0307": 1.0, "s_0421": 1.0, "s_0627": 1.0}, "objective_coefficient": 0.0, "variable_kind": "continuous", "id": "r_0509", "gene_reaction_rule": "(YAL044C AND YDR019C AND YFL018C AND YMR189W)"}, {"subsystem": "", "name": "glycogen (starch) synthase", "upper_bound": 1000, "lower_bound": 0.0, "notes": {}, "metabolites": {"s_1538": 1.0, "s_0773": 1.0, "s_0803": -1.0, "s_0794": 1.0, "s_1543": -1.0}, "objective_coefficient": 0.0, "variable_kind": "continuous", "id": "r_0510", "gene_reaction_rule": "((YFR015C AND YJL137C) OR (YFR015C AND YKR058W) OR (YJL137C AND YLR258W) OR (YKR058W AND YLR258W))"}, {"subsystem": "", "name": "glycogen phosphorylase", "upper_bound": 1000, "lower_bound": 0.0, "notes": {}, "metabolites": {"s_1322": -1.0, "s_0773": -1.0, "s_0567": 1.0}, "objective_coefficient": 0.0, "variable_kind": "continuous", "id": "r_0511", "gene_reaction_rule": "YPR160W"}, {"subsystem": "", "name": "glycyl-tRNA synthetase", "upper_bound": 1000, "lower_bound": 0.0, "notes": {}, "metabolites": {"s_0757": 1.0, "s_1003": -1.0, "s_1593": -1.0, "s_0423": 1.0, "s_0633": 1.0, "s_0434": -1.0}, "objective_coefficient": 0.0, "variable_kind": "continuous", "id": "r_0512", "gene_reaction_rule": "(YBR121C OR YPR081C)"}, {"subsystem": "", "name": "GMP synthase", "upper_bound": 1000, "lower_bound": 0.0, "notes": {}, "metabolites": {"s_0803": -1.0, "s_0794": 2.0, "s_0999": -1.0, "s_1565": -1.0, "s_0423": 1.0, "s_0991": 1.0, "s_0633": 1.0, "s_0434": -1.0, "s_0782": 1.0}, "objective_coefficient": 0.0, "variable_kind": "continuous", "id": "r_0514", "gene_reaction_rule": "YMR217W"}, {"subsystem": "", "name": "GPI-anchor assembly, step 2", "upper_bound": 1000, "lower_bound": -1000, "notes": {}, "metabolites": {"s_0329": 1.0, "s_0331": -1.0, "s_0804": -1.0, "s_0795": 1.0, "s_0363": 1.0}, "objective_coefficient": 0.0, "variable_kind": "continuous", "id": "r_0518", "gene_reaction_rule": "YMR281W"}, {"subsystem": "", "name": "GPI-anchor assembly, step 5", "upper_bound": 1000, "lower_bound": -1000, "notes": {}, "metabolites": {"s_0330": -1.0, "s_0646": 1.0, "s_0334": 1.0, "s_0644": -1.0}, "objective_coefficient": 0.0, "variable_kind": "continuous", "id": "r_0519", "gene_reaction_rule": "(YCL052C AND YJR013W)"}, {"subsystem": "", "name": "GPI-anchor assembly, step 6", "upper_bound": 1000, "lower_bound": -1000, "notes": {}, "metabolites": {"s_1352": -1.0, "s_0334": -1.0, "s_0337": 1.0}, "objective_coefficient": 0.0, "variable_kind": "continuous", "id": "r_0520", "gene_reaction_rule": "YKL165C"}, {"subsystem": "", "name": "GPI-anchor assembly, step 7", "upper_bound": 1000, "lower_bound": -1000, "notes": {}, "metabolites": {"s_0339": 1.0, "s_0646": 1.0, "s_0337": -1.0, "s_0644": -1.0}, "objective_coefficient": 0.0, "variable_kind": "continuous", "id": "r_0521", "gene_reaction_rule": "YBR004C"}, {"subsystem": "", "name": "GPI-anchor assembly, step 8", "upper_bound": 1000, "lower_bound": -1000, "notes": {}, "metabolites": {"s_0338": 1.0, "s_0339": -1.0, "s_0644": -1.0}, "objective_coefficient": 0.0, "variable_kind": "continuous", "id": "r_0522", "gene_reaction_rule": "YGL142C"}, {"subsystem": "", "name": "GPI-anchor assembly, step 9", "upper_bound": 1000, "lower_bound": -1000, "notes": {}, "metabolites": {"s_0620": 1.0, "s_0332": 1.0, "s_0338": -1.0, "s_1352": -1.0}, "objective_coefficient": 0.0, "variable_kind": "continuous", "id": "r_0523", "gene_reaction_rule": "(YDR302W OR YLL031C)"}, {"subsystem": "", "name": "GTP cyclohydrolase I", "upper_bound": 1000, "lower_bound": 0.0, "notes": {}, "metabolites": {"s_0346": 1.0, "s_0785": -1.0, "s_0803": -1.0, "s_0794": 1.0, "s_0722": 1.0}, "objective_coefficient": 0.0, "variable_kind": "continuous", "id": "r_0524", "gene_reaction_rule": "YGR267C"}, {"subsystem": "", "name": "GTP cyclohydrolase II", "upper_bound": 1000, "lower_bound": 0.0, "notes": {}, "metabolites": {"s_0141": 1.0, "s_0803": -3.0, "s_0794": 2.0, "s_0785": -1.0, "s_0722": 1.0, "s_0633": 1.0}, "objective_coefficient": 0.0, "variable_kind": "continuous", "id": "r_0525", "gene_reaction_rule": "YBL033C"}, {"subsystem": "", "name": "guanine deaminase", "upper_bound": 1000, "lower_bound": 0.0, "notes": {}, "metabolites": {"s_0787": -1.0, "s_0419": 1.0, "s_0803": -1.0, "s_0794": -1.0, "s_0357": 1.0}, "objective_coefficient": 0.0, "variable_kind": "continuous", "id": "r_0526", "gene_reaction_rule": "YDL238C"}, {"subsystem": "", "name": "guanine phosphoribosyltransferase", "upper_bound": 1000, "lower_bound": 0.0, "notes": {}, "metabolites": {"s_0787": -1.0, "s_1386": -1.0, "s_0633": 1.0, "s_0782": 1.0}, "objective_coefficient": 0.0, "variable_kind": "continuous", "id": "r_0527", "gene_reaction_rule": "YDR399W"}, {"subsystem": "", "name": "guanylate kinase", "upper_bound": 1000, "lower_bound": 0.0, "notes": {}, "metabolites": {"s_0394": 1.0, "s_0434": -1.0, "s_0782": -1.0, "s_0739": 1.0}, "objective_coefficient": 0.0, "variable_kind": "continuous", "id": "r_0528", "gene_reaction_rule": "YDR454C"}, {"subsystem": "", "name": "guanylate kinase (GMP:dATP)", "upper_bound": 1000, "lower_bound": -1000, "notes": {}, "metabolites": {"s_0739": 1.0, "s_0586": -1.0, "s_0782": -1.0, "s_0582": 1.0}, "objective_coefficient": 0.0, "variable_kind": "continuous", "id": "r_0529", "gene_reaction_rule": "YDR454C"}, {"subsystem": "", "name": "heme O monooxygenase", "upper_bound": 1000, "lower_bound": 0.0, "notes": {}, "metabolites": {"s_1278": -1.0, "s_0807": 1.0, "s_1205": -1.0, "s_0812": -1.0, "s_0811": 1.0, "s_1200": 1.0}, "objective_coefficient": 0.0, "variable_kind": "continuous", "id": "r_0530", "gene_reaction_rule": "(YDR376W AND YPL252C)"}, {"subsystem": "", "name": "Heme O synthase", "upper_bound": 1000, "lower_bound": 0.0, "notes": {}, "metabolites": {"s_0636": 1.0, "s_0712": -1.0, "s_0191": -1.0, "s_0812": 1.0, "s_0807": -1.0}, "objective_coefficient": 0.0, "variable_kind": "continuous", "id": "r_0531", "gene_reaction_rule": "YPL172C"}, {"subsystem": "", "name": "hexaprenyldihydroxybenzoate methyltransferase", "upper_bound": 1000, "lower_bound": 0.0, "notes": {}, "metabolites": {"s_1415": 1.0, "s_0154": -1.0, "s_1419": -1.0, "s_1535": 1.0, "s_0799": -1.0}, "objective_coefficient": 0.0, "variable_kind": "continuous", "id": "r_0532", "gene_reaction_rule": "(YDR204W AND YGL119W AND YGR255C AND YLR201C AND YML110C AND YOL096C AND YOR125C)"}, {"subsystem": "", "name": "hexokinase (D-fructose:ATP)", "upper_bound": 1000, "lower_bound": 0.0, "notes": {}, "metabolites": {"s_0394": 1.0, "s_0553": -1.0, "s_0794": 1.0, "s_0434": -1.0, "s_0557": 1.0}, "objective_coefficient": 0.0, "variable_kind": "continuous", "id": "r_0533", "gene_reaction_rule": "(YFR053C OR YGL253W)"}, {"subsystem": "", "name": "hexokinase (D-glucose:ATP)", "upper_bound": 1000, "lower_bound": 0.0, "notes": {}, "metabolites": {"s_0394": 1.0, "s_0563": -1.0, "s_0568": 1.0, "s_0794": 1.0, "s_0434": -1.0}, "objective_coefficient": 0.0, "variable_kind": "continuous", "id": "r_0534", "gene_reaction_rule": "(YCL040W OR YFR053C OR YGL253W)"}, {"subsystem": "", "name": "hexokinase (D-mannose:ATP)", "upper_bound": 1000, "lower_bound": 0.0, "notes": {}, "metabolites": {"s_0394": 1.0, "s_0574": 1.0, "s_0794": 1.0, "s_0571": -1.0, "s_0434": -1.0}, "objective_coefficient": 0.0, "variable_kind": "continuous", "id": "r_0535", "gene_reaction_rule": "(YFR053C OR YGL253W)"}, {"subsystem": "", "name": "histidinol dehydrogenase", "upper_bound": 1000, "lower_bound": 0.0, "notes": {}, "metabolites": {"s_1006": 1.0, "s_0803": -1.0, "s_0794": 3.0, "s_1198": -2.0, "s_1203": 2.0, "s_1010": -1.0}, "objective_coefficient": 0.0, "variable_kind": "continuous", "id": "r_0536", "gene_reaction_rule": "YCL030C"}, {"subsystem": "", "name": "histidinol-phosphatase", "upper_bound": 1000, "lower_bound": 0.0, "notes": {}, "metabolites": {"s_1010": 1.0, "s_1011": -1.0, "s_0803": -1.0, "s_1322": 1.0}, "objective_coefficient": 0.0, "variable_kind": "continuous", "id": "r_0537", "gene_reaction_rule": "YFR025C"}, {"subsystem": "", "name": "histidinol-phosphate transaminase", "upper_bound": 1000, "lower_bound": 0.0, "notes": {}, "metabolites": {"s_0180": 1.0, "s_0991": -1.0, "s_0207": -1.0, "s_1011": 1.0}, "objective_coefficient": 0.0, "variable_kind": "continuous", "id": "r_0538", "gene_reaction_rule": "YIL116W"}, {"subsystem": "", "name": "histidyl-tRNA synthetase", "upper_bound": 1000, "lower_bound": 0.0, "notes": {}, "metabolites": {"s_1006": -1.0, "s_0832": 1.0, "s_1594": -1.0, "s_0423": 1.0, "s_0633": 1.0, "s_0434": -1.0}, "objective_coefficient": 0.0, "variable_kind": "continuous", "id": "r_0539", "gene_reaction_rule": "YPR033C"}, {"subsystem": "", "name": "histidyl-tRNA synthetase", "upper_bound": 1000, "lower_bound": 0.0, "notes": {}, "metabolites": {"s_0833": 1.0, "s_1008": -1.0, "s_1595": -1.0, "s_0437": -1.0, "s_0636": 1.0, "s_0424": 1.0}, "objective_coefficient": 0.0, "variable_kind": "continuous", "id": "r_0540", "gene_reaction_rule": "YPR033C"}, {"subsystem": "", "name": "hnRNP arginine N-methyltransferase", "upper_bound": 1000, "lower_bound": 0.0, "notes": {}, "metabolites": {"s_1006": -1.0, "s_1416": -1.0, "s_0794": 1.0, "s_1183": 1.0, "s_1413": 1.0}, "objective_coefficient": 0.0, "variable_kind": "continuous", "id": "r_0541", "gene_reaction_rule": "YBR034C"}, {"subsystem": "", "name": "homoacontinate hydratase", "upper_bound": 1000, "lower_bound": -1000, "notes": {}, "metabolites": {"s_0454": -1.0, "s_0836": 1.0, "s_0807": -1.0}, "objective_coefficient": 0.0, "variable_kind": "continuous", "id": "r_0542", "gene_reaction_rule": "YDR234W"}, {"subsystem": "", "name": "homocitrate synthase", "upper_bound": 1000, "lower_bound": 0.0, "notes": {}, "metabolites": {"s_0808": -1.0, "s_0183": -1.0, "s_0835": 1.0, "s_0377": -1.0, "s_0533": 1.0, "s_0800": 1.0}, "objective_coefficient": 0.0, "variable_kind": "continuous", "id": "r_0543", "gene_reaction_rule": "(YDL131W OR YDL182W)"}, {"subsystem": "", "name": "homocysteine S-methyltransferase", "upper_bound": 1000, "lower_bound": 0.0, "notes": {}, "metabolites": {"s_1029": 1.0, "s_1012": -1.0, "s_0794": 1.0, "s_1416": -1.0, "s_1413": 1.0}, "objective_coefficient": 0.0, "variable_kind": "continuous", "id": "r_0544", "gene_reaction_rule": "(YLL062C OR YPL273W)"}, {"subsystem": "", "name": "homoisocitrate dehydrogenase", "upper_bound": 1000, "lower_bound": 0.0, "notes": {}, "metabolites": {"s_0799": 1.0, "s_0177": 1.0, "s_0836": -1.0, "s_1205": 1.0, "s_1200": -1.0, "s_0460": 1.0}, "objective_coefficient": 0.0, "variable_kind": "continuous", "id": "r_0545", "gene_reaction_rule": "YIL094C"}, {"subsystem": "", "name": "homoserine dehydrogenase (NADH)", "upper_bound": 1000, "lower_bound": 0.0, "notes": {}, "metabolites": {"s_0978": -1.0, "s_1014": 1.0, "s_0794": -1.0, "s_1198": 1.0, "s_1203": -1.0}, "objective_coefficient": 0.0, "variable_kind": "continuous", "id": "r_0546", "gene_reaction_rule": "YJR139C"}, {"subsystem": "", "name": "homoserine dehydrogenase (NADP)", "upper_bound": 1000, "lower_bound": 0.0, "notes": {}, "metabolites": {"s_0978": -1.0, "s_1212": -1.0, "s_1207": 1.0, "s_1014": 1.0, "s_0794": -1.0}, "objective_coefficient": 0.0, "variable_kind": "continuous", "id": "r_0547", "gene_reaction_rule": "YJR139C"}, {"subsystem": "", "name": "homoserine kinase", "upper_bound": 1000, "lower_bound": 0.0, "notes": {}, "metabolites": {"s_0394": 1.0, "s_1238": 1.0, "s_1014": -1.0, "s_0434": -1.0, "s_0794": 1.0}, "objective_coefficient": 0.0, "variable_kind": "continuous", "id": "r_0548", "gene_reaction_rule": "YHR025W"}, {"subsystem": "", "name": "homoserine O-trans-acetylase", "upper_bound": 1000, "lower_bound": 0.0, "notes": {}, "metabolites": {"s_1233": 1.0, "s_1014": -1.0, "s_0373": -1.0, "s_0529": 1.0}, "objective_coefficient": 0.0, "variable_kind": "continuous", "id": "r_0549", "gene_reaction_rule": "YNL277W"}, {"subsystem": "", "name": "hydrogen peroxide reductase (thioredoxin)", "upper_bound": 1000, "lower_bound": 0.0, "notes": {}, "metabolites": {"s_0803": 2.0, "s_0837": -1.0, "s_1620": 1.0, "s_1616": -1.0}, "objective_coefficient": 0.0, "variable_kind": "continuous", "id": "r_0550", "gene_reaction_rule": "((YDR453C AND YGR209C) OR (YDR453C AND YLR043C))"}, {"subsystem": "", "name": "hydrogen peroxide reductase (thioredoxin)", "upper_bound": 1000, "lower_bound": 0.0, "notes": {}, "metabolites": {"s_1621": 1.0, "s_0807": 2.0, "s_1617": -1.0, "s_0838": -1.0}, "objective_coefficient": 0.0, "variable_kind": "continuous", "id": "r_0551", "gene_reaction_rule": "(YBL064C AND YCR083W)"}, {"subsystem": "", "name": "hydrogen peroxide reductase (thioredoxin)", "upper_bound": 1000, "lower_bound": 0.0, "notes": {}, "metabolites": {"s_1623": 1.0, "s_0809": 2.0, "s_1619": -1.0, "s_0840": -1.0}, "objective_coefficient": 0.0, "variable_kind": "continuous", "id": "r_0552", "gene_reaction_rule": "((YGR209C AND YLR109W) OR (YLR043C AND YLR109W))"}, {"subsystem": "", "name": "hydroxyacylglutathione hydrolase", "upper_bound": 1000, "lower_bound": 0.0, "notes": {}, "metabolites": {"s_0750": 1.0, "s_0803": -1.0, "s_0794": 1.0, "s_0033": -1.0, "s_0025": 1.0}, "objective_coefficient": 0.0, "variable_kind": "continuous", "id": "r_0553", "gene_reaction_rule": "YDR272W"}, {"subsystem": "", "name": "hydroxyacylglutathione hydrolase", "upper_bound": 1000, "lower_bound": 0.0, "notes": {}, "metabolites": {"s_0799": 1.0, "s_0027": 1.0, "s_0034": -1.0, "s_0752": 1.0, "s_0807": -1.0}, "objective_coefficient": 0.0, "variable_kind": "continuous", "id": "r_0554", "gene_reaction_rule": "YOR040W"}, {"subsystem": "", "name": "hydroxybenzoate octaprenyltransferase", "upper_bound": 1000, "lower_bound": 0.0, "notes": {}, "metabolites": {"s_0636": 1.0, "s_0831": -1.0, "s_0287": -1.0, "s_0216": 1.0}, "objective_coefficient": 0.0, "variable_kind": "continuous", "id": "r_0555", "gene_reaction_rule": "YNR041C"}, {"subsystem": "", "name": "hydroxyethylthiazole kinase", "upper_bound": 1000, "lower_bound": 0.0, "notes": {}, "metabolites": {"s_0394": 1.0, "s_0794": 1.0, "s_0293": 1.0, "s_0310": -1.0, "s_0434": -1.0}, "objective_coefficient": 0.0, "variable_kind": "continuous", "id": "r_0556", "gene_reaction_rule": "YPL214C"}, {"subsystem": "", "name": "hydroxymethylbilane synthase", "upper_bound": 1000, "lower_bound": 0.0, "notes": {}, "metabolites": {"s_0419": 4.0, "s_0803": -1.0, "s_1378": 1.0, "s_1372": -4.0}, "objective_coefficient": 0.0, "variable_kind": "continuous", "id": "r_0557", "gene_reaction_rule": "YDL205C"}, {"subsystem": "", "name": "hydroxymethylglutaryl CoA reductase", "upper_bound": 1000, "lower_bound": 0.0, "notes": {}, "metabolites": {"s_0794": -2.0, "s_0028": 1.0, "s_1207": 2.0, "s_1212": -2.0, "s_0218": -1.0, "s_0529": 1.0}, "objective_coefficient": 0.0, "variable_kind": "continuous", "id": "r_0558", "gene_reaction_rule": "(YLR450W OR YML075C)"}, {"subsystem": "", "name": "hydroxymethylglutaryl CoA synthase", "upper_bound": 1000, "lower_bound": 0.0, "notes": {}, "metabolites": {"s_0367": -1.0, "s_0803": -1.0, "s_0794": 1.0, "s_0373": -1.0, "s_0218": 1.0, "s_0529": 1.0}, "objective_coefficient": 0.0, "variable_kind": "continuous", "id": "r_0559", "gene_reaction_rule": "YML126C"}, {"subsystem": "", "name": "hydroxymethylglutaryl CoA synthase", "upper_bound": 1000, "lower_bound": 0.0, "notes": {}, "metabolites": {"s_0799": 1.0, "s_0376": -1.0, "s_0532": 1.0, "s_0370": -1.0, "s_0807": -1.0, "s_0221": 1.0}, "objective_coefficient": 0.0, "variable_kind": "continuous", "id": "r_0560", "gene_reaction_rule": "YML126C"}, {"subsystem": "", "name": "hydroxymethylpyrimidine kinase (ATP)", "upper_bound": 1000, "lower_bound": 0.0, "notes": {}, "metabolites": {"s_0268": 1.0, "s_0394": 1.0, "s_0794": 1.0, "s_0434": -1.0, "s_0270": -1.0}, "objective_coefficient": 0.0, "variable_kind": "continuous", "id": "r_0561", "gene_reaction_rule": "(YOL055C OR YPL258C OR YPR121W)"}, {"subsystem": "", "name": "hypoxanthine phosphoribosyltransferase (Hypoxanthine)", "upper_bound": 1000, "lower_bound": 0.0, "notes": {}, "metabolites": {"s_1386": -1.0, "s_0633": 1.0, "s_0849": 1.0, "s_0843": -1.0}, "objective_coefficient": 0.0, "variable_kind": "continuous", "id": "r_0562", "gene_reaction_rule": "YDR399W"}, {"subsystem": "", "name": "Imidazole-glycerol-3-phosphate synthase", "upper_bound": 1000, "lower_bound": 0.0, "notes": {}, "metabolites": {"s_0403": 1.0, "s_0794": 1.0, "s_0550": 1.0, "s_0999": -1.0, "s_0991": 1.0, "s_0312": -1.0}, "objective_coefficient": 0.0, "variable_kind": "continuous", "id": "r_0563", "gene_reaction_rule": "YBR248C"}, {"subsystem": "", "name": "imidazoleglycerol-phosphate dehydratase", "upper_bound": 1000, "lower_bound": 0.0, "notes": {}, "metabolites": {"s_0550": -1.0, "s_0803": 1.0, "s_0207": 1.0}, "objective_coefficient": 0.0, "variable_kind": "continuous", "id": "r_0564", "gene_reaction_rule": "YOR202W"}, {"subsystem": "", "name": "IMP dehydrogenase", "upper_bound": 1000, "lower_bound": 0.0, "notes": {}, "metabolites": {"s_0803": -1.0, "s_0794": 1.0, "s_1198": -1.0, "s_1565": 1.0, "s_1203": 1.0, "s_0849": -1.0}, "objective_coefficient": 0.0, "variable_kind": "continuous", "id": "r_0565", "gene_reaction_rule": "(YHR216W OR YLR432W OR YML056C)"}, {"subsystem": "", "name": "indole-3-glycerol-phosphate synthase", "upper_bound": 1000, "lower_bound": 0.0, "notes": {}, "metabolites": {"s_0456": 1.0, "s_0803": 1.0, "s_0794": -1.0, "s_0086": 1.0, "s_0076": -1.0}, "objective_coefficient": 0.0, "variable_kind": "continuous", "id": "r_0566", "gene_reaction_rule": "YKL211C"}, {"subsystem": "", "name": "indole-3-pyruvate decarboxylase", "upper_bound": 1000, "lower_bound": 0.0, "notes": {}, "metabolites": {"s_0456": 1.0, "s_0850": 1.0, "s_0794": -1.0, "s_0855": -1.0}, "objective_coefficient": 0.0, "variable_kind": "continuous", "id": "r_0567", "gene_reaction_rule": "(YGR087C OR YLR044C OR YLR134W)"}, {"subsystem": "", "name": "inorganic diphosphatase", "upper_bound": 1000, "lower_bound": 0.0, "notes": {}, "metabolites": {"s_1322": 2.0, "s_0633": -1.0, "s_0803": -1.0, "s_0794": 1.0}, "objective_coefficient": 0.0, "variable_kind": "continuous", "id": "r_0568", "gene_reaction_rule": "YBR011C"}, {"subsystem": "", "name": "inorganic diphosphatase", "upper_bound": 1000, "lower_bound": 0.0, "notes": {}, "metabolites": {"s_0636": -1.0, "s_0807": -1.0, "s_1326": 2.0, "s_0799": 1.0}, "objective_coefficient": 0.0, "variable_kind": "continuous", "id": "r_0569", "gene_reaction_rule": "YMR267W"}, {"subsystem": "", "name": "inosine monophosphate cyclohydrolase", "upper_bound": 1000, "lower_bound": -1000, "notes": {}, "metabolites": {"s_0803": 1.0, "s_1365": -1.0, "s_0849": 1.0}, "objective_coefficient": 0.0, "variable_kind": "continuous", "id": "r_0570", "gene_reaction_rule": "(YLR028C OR YMR120C)"}, {"subsystem": "", "name": "inositol-1,3,4,5,6-pentakisphosphate 2-kinase", "upper_bound": 1000, "lower_bound": 0.0, "notes": {}, "metabolites": {"s_0800": -1.0, "s_0438": -1.0, "s_0398": 1.0, "s_1159": 1.0, "s_1157": -1.0}, "objective_coefficient": 0.0, "variable_kind": "continuous", "id": "r_0571", "gene_reaction_rule": "YDR315C"}, {"subsystem": "", "name": "inositol-1,3,4,5-triphosphate 6-kinase, nucleus", "upper_bound": 1000, "lower_bound": 0.0, "notes": {}, "metabolites": {"s_0800": -1.0, "s_0438": -1.0, "s_0398": 1.0, "s_0123": -1.0, "s_1157": 1.0}, "objective_coefficient": 0.0, "variable_kind": "continuous", "id": "r_0572", "gene_reaction_rule": "YDR173C"}, {"subsystem": "", "name": "inositol-1,4,5,6- tetrakisphosphate 3-kinase, nucleus", "upper_bound": 1000, "lower_bound": 0.0, "notes": {}, "metabolites": {"s_0800": -1.0, "s_0438": -1.0, "s_0398": 1.0, "s_1157": 1.0, "s_0124": -1.0}, "objective_coefficient": 0.0, "variable_kind": "continuous", "id": "r_0573", "gene_reaction_rule": "YDR173C"}, {"subsystem": "", "name": "inositol-1,4,5-triphosphate 6-kinase, nucleus", "upper_bound": 1000, "lower_bound": 0.0, "notes": {}, "metabolites": {"s_0800": -1.0, "s_0438": -1.0, "s_0398": 1.0, "s_0125": -1.0, "s_0124": 1.0}, "objective_coefficient": 0.0, "variable_kind": "continuous", "id": "r_0574", "gene_reaction_rule": "YDR173C"}, {"subsystem": "", "name": "inositol-1,4,5-trisphosphate 3-kinase, nucleus", "upper_bound": 1000, "lower_bound": 0.0, "notes": {}, "metabolites": {"s_0800": -1.0, "s_0438": -1.0, "s_0398": 1.0, "s_0123": 1.0, "s_0125": -1.0}, "objective_coefficient": 0.0, "variable_kind": "continuous", "id": "r_0575", "gene_reaction_rule": "YDR173C"}, {"subsystem": "", "name": "IPS phospholipase C", "upper_bound": 1000, "lower_bound": 0.0, "notes": {}, "metabolites": {"s_0475": 1.0, "s_1111": 1.0, "s_1116": -1.0, "s_0804": -1.0}, "objective_coefficient": 0.0, "variable_kind": "continuous", "id": "r_0596", "gene_reaction_rule": "YER019W"}, {"subsystem": "", "name": "IPS phospholipase C", "upper_bound": 1000, "lower_bound": 0.0, "notes": {}, "metabolites": {"s_0804": -1.0, "s_1119": -1.0, "s_0478": 1.0, "s_1111": 1.0}, "objective_coefficient": 0.0, "variable_kind": "continuous", "id": "r_0597", "gene_reaction_rule": "YER019W"}, {"subsystem": "", "name": "IPS phospholipase C", "upper_bound": 1000, "lower_bound": 0.0, "notes": {}, "metabolites": {"s_1128": -1.0, "s_1111": 1.0, "s_0487": 1.0, "s_0804": -1.0}, "objective_coefficient": 0.0, "variable_kind": "continuous", "id": "r_0598", "gene_reaction_rule": "YER019W"}, {"subsystem": "", "name": "IPS phospholipase C", "upper_bound": 1000, "lower_bound": 0.0, "notes": {}, "metabolites": {"s_1111": 1.0, "s_0490": 1.0, "s_0804": -1.0, "s_1131": -1.0}, "objective_coefficient": 0.0, "variable_kind": "continuous", "id": "r_0599", "gene_reaction_rule": "YER019W"}, {"subsystem": "", "name": "IPS phospholipase C", "upper_bound": 1000, "lower_bound": 0.0, "notes": {}, "metabolites": {"s_0804": -1.0, "s_1122": -1.0, "s_1111": 1.0, "s_0481": 1.0}, "objective_coefficient": 0.0, "variable_kind": "continuous", "id": "r_0600", "gene_reaction_rule": "YER019W"}, {"subsystem": "", "name": "IPS phospholipase C", "upper_bound": 1000, "lower_bound": 0.0, "notes": {}, "metabolites": {"s_0484": 1.0, "s_0804": -1.0, "s_1111": 1.0, "s_1125": -1.0}, "objective_coefficient": 0.0, "variable_kind": "continuous", "id": "r_0601", "gene_reaction_rule": "YER019W"}, {"subsystem": "", "name": "IPS phospholipase C", "upper_bound": 1000, "lower_bound": 0.0, "notes": {}, "metabolites": {"s_0493": 1.0, "s_1111": 1.0, "s_1134": -1.0, "s_0804": -1.0}, "objective_coefficient": 0.0, "variable_kind": "continuous", "id": "r_0602", "gene_reaction_rule": "YER019W"}, {"subsystem": "", "name": "IPS phospholipase C", "upper_bound": 1000, "lower_bound": 0.0, "notes": {}, "metabolites": {"s_1137": -1.0, "s_1111": 1.0, "s_0804": -1.0, "s_0496": 1.0}, "objective_coefficient": 0.0, "variable_kind": "continuous", "id": "r_0603", "gene_reaction_rule": "YER019W"}, {"subsystem": "", "name": "IPS phospholipase C", "upper_bound": 1000, "lower_bound": 0.0, "notes": {}, "metabolites": {"s_1111": 1.0, "s_0499": 1.0, "s_0804": -1.0, "s_1140": -1.0}, "objective_coefficient": 0.0, "variable_kind": "continuous", "id": "r_0604", "gene_reaction_rule": "YER019W"}, {"subsystem": "", "name": "IPS phospholipase C", "upper_bound": 1000, "lower_bound": 0.0, "notes": {}, "metabolites": {"s_1143": -1.0, "s_0804": -1.0, "s_1111": 1.0, "s_0502": 1.0}, "objective_coefficient": 0.0, "variable_kind": "continuous", "id": "r_0605", "gene_reaction_rule": "YER019W"}, {"subsystem": "", "name": "IPS phospholipase C", "upper_bound": 1000, "lower_bound": 0.0, "notes": {}, "metabolites": {"s_0475": 1.0, "s_0861": -1.0, "s_0804": -1.0, "s_1109": 1.0}, "objective_coefficient": 0.0, "variable_kind": "continuous", "id": "r_0606", "gene_reaction_rule": "YER019W"}, {"subsystem": "", "name": "IPS phospholipase C", "upper_bound": 1000, "lower_bound": 0.0, "notes": {}, "metabolites": {"s_0804": -1.0, "s_0478": 1.0, "s_0864": -1.0, "s_1109": 1.0}, "objective_coefficient": 0.0, "variable_kind": "continuous", "id": "r_0607", "gene_reaction_rule": "YER019W"}, {"subsystem": "", "name": "IPS phospholipase C", "upper_bound": 1000, "lower_bound": 0.0, "notes": {}, "metabolites": {"s_0873": -1.0, "s_0487": 1.0, "s_0804": -1.0, "s_1109": 1.0}, "objective_coefficient": 0.0, "variable_kind": "continuous", "id": "r_0608", "gene_reaction_rule": "YER019W"}, {"subsystem": "", "name": "IPS phospholipase C", "upper_bound": 1000, "lower_bound": 0.0, "notes": {}, "metabolites": {"s_0804": -1.0, "s_0490": 1.0, "s_1109": 1.0, "s_0876": -1.0}, "objective_coefficient": 0.0, "variable_kind": "continuous", "id": "r_0609", "gene_reaction_rule": "YER019W"}, {"subsystem": "", "name": "IPS phospholipase C", "upper_bound": 1000, "lower_bound": 0.0, "notes": {}, "metabolites": {"s_1109": 1.0, "s_0804": -1.0, "s_0867": -1.0, "s_0481": 1.0}, "objective_coefficient": 0.0, "variable_kind": "continuous", "id": "r_0610", "gene_reaction_rule": "YER019W"}, {"subsystem": "", "name": "IPS phospholipase C", "upper_bound": 1000, "lower_bound": 0.0, "notes": {}, "metabolites": {"s_0484": 1.0, "s_0870": -1.0, "s_0804": -1.0, "s_1109": 1.0}, "objective_coefficient": 0.0, "variable_kind": "continuous", "id": "r_0611", "gene_reaction_rule": "YER019W"}, {"subsystem": "", "name": "IPS phospholipase C", "upper_bound": 1000, "lower_bound": 0.0, "notes": {}, "metabolites": {"s_0879": -1.0, "s_0493": 1.0, "s_0804": -1.0, "s_1109": 1.0}, "objective_coefficient": 0.0, "variable_kind": "continuous", "id": "r_0612", "gene_reaction_rule": "YER019W"}, {"subsystem": "", "name": "IPS phospholipase C", "upper_bound": 1000, "lower_bound": 0.0, "notes": {}, "metabolites": {"s_0882": -1.0, "s_0804": -1.0, "s_0496": 1.0, "s_1109": 1.0}, "objective_coefficient": 0.0, "variable_kind": "continuous", "id": "r_0613", "gene_reaction_rule": "YER019W"}, {"subsystem": "", "name": "IPS phospholipase C", "upper_bound": 1000, "lower_bound": 0.0, "notes": {}, "metabolites": {"s_0499": 1.0, "s_0804": -1.0, "s_0885": -1.0, "s_1109": 1.0}, "objective_coefficient": 0.0, "variable_kind": "continuous", "id": "r_0614", "gene_reaction_rule": "YER019W"}, {"subsystem": "", "name": "IPS phospholipase C", "upper_bound": 1000, "lower_bound": 0.0, "notes": {}, "metabolites": {"s_0888": -1.0, "s_0502": 1.0, "s_0804": -1.0, "s_1109": 1.0}, "objective_coefficient": 0.0, "variable_kind": "continuous", "id": "r_0615", "gene_reaction_rule": "YER019W"}, {"subsystem": "", "name": "IPS phospholipase C", "upper_bound": 1000, "lower_bound": 0.0, "notes": {}, "metabolites": {"s_0896": -1.0, "s_0477": 1.0, "s_0129": 1.0, "s_0807": -1.0}, "objective_coefficient": 0.0, "variable_kind": "continuous", "id": "r_0616", "gene_reaction_rule": "YER019W"}, {"subsystem": "", "name": "IPS phospholipase C", "upper_bound": 1000, "lower_bound": 0.0, "notes": {}, "metabolites": {"s_0129": 1.0, "s_0480": 1.0, "s_0899": -1.0, "s_0807": -1.0}, "objective_coefficient": 0.0, "variable_kind": "continuous", "id": "r_0617", "gene_reaction_rule": "YER019W"}, {"subsystem": "", "name": "IPS phospholipase C", "upper_bound": 1000, "lower_bound": 0.0, "notes": {}, "metabolites": {"s_0908": -1.0, "s_0129": 1.0, "s_0489": 1.0, "s_0807": -1.0}, "objective_coefficient": 0.0, "variable_kind": "continuous", "id": "r_0618", "gene_reaction_rule": "YER019W"}, {"subsystem": "", "name": "IPS phospholipase C", "upper_bound": 1000, "lower_bound": 0.0, "notes": {}, "metabolites": {"s_0492": 1.0, "s_0129": 1.0, "s_0911": -1.0, "s_0807": -1.0}, "objective_coefficient": 0.0, "variable_kind": "continuous", "id": "r_0619", "gene_reaction_rule": "YER019W"}, {"subsystem": "", "name": "IPS phospholipase C", "upper_bound": 1000, "lower_bound": 0.0, "notes": {}, "metabolites": {"s_0807": -1.0, "s_0129": 1.0, "s_0902": -1.0, "s_0483": 1.0}, "objective_coefficient": 0.0, "variable_kind": "continuous", "id": "r_0620", "gene_reaction_rule": "YER019W"}, {"subsystem": "", "name": "IPS phospholipase C", "upper_bound": 1000, "lower_bound": 0.0, "notes": {}, "metabolites": {"s_0486": 1.0, "s_0905": -1.0, "s_0129": 1.0, "s_0807": -1.0}, "objective_coefficient": 0.0, "variable_kind": "continuous", "id": "r_0621", "gene_reaction_rule": "YER019W"}, {"subsystem": "", "name": "IPS phospholipase C", "upper_bound": 1000, "lower_bound": 0.0, "notes": {}, "metabolites": {"s_0129": 1.0, "s_0495": 1.0, "s_0914": -1.0, "s_0807": -1.0}, "objective_coefficient": 0.0, "variable_kind": "continuous", "id": "r_0622", "gene_reaction_rule": "YER019W"}, {"subsystem": "", "name": "IPS phospholipase C", "upper_bound": 1000, "lower_bound": 0.0, "notes": {}, "metabolites": {"s_0129": 1.0, "s_0498": 1.0, "s_0917": -1.0, "s_0807": -1.0}, "objective_coefficient": 0.0, "variable_kind": "continuous", "id": "r_0623", "gene_reaction_rule": "YER019W"}, {"subsystem": "", "name": "IPS phospholipase C", "upper_bound": 1000, "lower_bound": 0.0, "notes": {}, "metabolites": {"s_0129": 1.0, "s_0920": -1.0, "s_0501": 1.0, "s_0807": -1.0}, "objective_coefficient": 0.0, "variable_kind": "continuous", "id": "r_0624", "gene_reaction_rule": "YER019W"}, {"subsystem": "", "name": "IPS phospholipase C", "upper_bound": 1000, "lower_bound": 0.0, "notes": {}, "metabolites": {"s_0923": -1.0, "s_0504": 1.0, "s_0129": 1.0, "s_0807": -1.0}, "objective_coefficient": 0.0, "variable_kind": "continuous", "id": "r_0625", "gene_reaction_rule": "YER019W"}, {"subsystem": "", "name": "IPS phospholipase C", "upper_bound": 1000, "lower_bound": 0.0, "notes": {}, "metabolites": {"s_0477": 1.0, "s_0807": -1.0, "s_1118": -1.0, "s_1112": 1.0}, "objective_coefficient": 0.0, "variable_kind": "continuous", "id": "r_0626", "gene_reaction_rule": "YER019W"}, {"subsystem": "", "name": "IPS phospholipase C", "upper_bound": 1000, "lower_bound": 0.0, "notes": {}, "metabolites": {"s_1121": -1.0, "s_1112": 1.0, "s_0480": 1.0, "s_0807": -1.0}, "objective_coefficient": 0.0, "variable_kind": "continuous", "id": "r_0627", "gene_reaction_rule": "YER019W"}, {"subsystem": "", "name": "IPS phospholipase C", "upper_bound": 1000, "lower_bound": 0.0, "notes": {}, "metabolites": {"s_0807": -1.0, "s_0489": 1.0, "s_1112": 1.0, "s_1130": -1.0}, "objective_coefficient": 0.0, "variable_kind": "continuous", "id": "r_0628", "gene_reaction_rule": "YER019W"}, {"subsystem": "", "name": "IPS phospholipase C", "upper_bound": 1000, "lower_bound": 0.0, "notes": {}, "metabolites": {"s_0492": 1.0, "s_1112": 1.0, "s_1133": -1.0, "s_0807": -1.0}, "objective_coefficient": 0.0, "variable_kind": "continuous", "id": "r_0629", "gene_reaction_rule": "YER019W"}, {"subsystem": "", "name": "IPS phospholipase C", "upper_bound": 1000, "lower_bound": 0.0, "notes": {}, "metabolites": {"s_0807": -1.0, "s_1124": -1.0, "s_1112": 1.0, "s_0483": 1.0}, "objective_coefficient": 0.0, "variable_kind": "continuous", "id": "r_0630", "gene_reaction_rule": "YER019W"}, {"subsystem": "", "name": "IPS phospholipase C", "upper_bound": 1000, "lower_bound": 0.0, "notes": {}, "metabolites": {"s_0807": -1.0, "s_0486": 1.0, "s_1112": 1.0, "s_1127": -1.0}, "objective_coefficient": 0.0, "variable_kind": "continuous", "id": "r_0631", "gene_reaction_rule": "YER019W"}, {"subsystem": "", "name": "IPS phospholipase C", "upper_bound": 1000, "lower_bound": 0.0, "notes": {}, "metabolites": {"s_1136": -1.0, "s_0807": -1.0, "s_0495": 1.0, "s_1112": 1.0}, "objective_coefficient": 0.0, "variable_kind": "continuous", "id": "r_0632", "gene_reaction_rule": "YER019W"}, {"subsystem": "", "name": "IPS phospholipase C", "upper_bound": 1000, "lower_bound": 0.0, "notes": {}, "metabolites": {"s_1112": 1.0, "s_0498": 1.0, "s_1139": -1.0, "s_0807": -1.0}, "objective_coefficient": 0.0, "variable_kind": "continuous", "id": "r_0633", "gene_reaction_rule": "YER019W"}, {"subsystem": "", "name": "IPS phospholipase C", "upper_bound": 1000, "lower_bound": 0.0, "notes": {}, "metabolites": {"s_1142": -1.0, "s_1112": 1.0, "s_0501": 1.0, "s_0807": -1.0}, "objective_coefficient": 0.0, "variable_kind": "continuous", "id": "r_0634", "gene_reaction_rule": "YER019W"}, {"subsystem": "", "name": "IPS phospholipase C", "upper_bound": 1000, "lower_bound": 0.0, "notes": {}, "metabolites": {"s_0504": 1.0, "s_0807": -1.0, "s_1112": 1.0, "s_1145": -1.0}, "objective_coefficient": 0.0, "variable_kind": "continuous", "id": "r_0635", "gene_reaction_rule": "YER019W"}, {"subsystem": "", "name": "IPS phospholipase C", "upper_bound": 1000, "lower_bound": 0.0, "notes": {}, "metabolites": {"s_0863": -1.0, "s_0477": 1.0, "s_1110": 1.0, "s_0807": -1.0}, "objective_coefficient": 0.0, "variable_kind": "continuous", "id": "r_0636", "gene_reaction_rule": "YER019W"}, {"subsystem": "", "name": "IPS phospholipase C", "upper_bound": 1000, "lower_bound": 0.0, "notes": {}, "metabolites": {"s_0866": -1.0, "s_0480": 1.0, "s_1110": 1.0, "s_0807": -1.0}, "objective_coefficient": 0.0, "variable_kind": "continuous", "id": "r_0637", "gene_reaction_rule": "YER019W"}, {"subsystem": "", "name": "IPS phospholipase C", "upper_bound": 1000, "lower_bound": 0.0, "notes": {}, "metabolites": {"s_0807": -1.0, "s_0875": -1.0, "s_0489": 1.0, "s_1110": 1.0}, "objective_coefficient": 0.0, "variable_kind": "continuous", "id": "r_0638", "gene_reaction_rule": "YER019W"}, {"subsystem": "", "name": "IPS phospholipase C", "upper_bound": 1000, "lower_bound": 0.0, "notes": {}, "metabolites": {"s_0878": -1.0, "s_0807": -1.0, "s_1110": 1.0, "s_0492": 1.0}, "objective_coefficient": 0.0, "variable_kind": "continuous", "id": "r_0639", "gene_reaction_rule": "YER019W"}, {"subsystem": "", "name": "IPS phospholipase C", "upper_bound": 1000, "lower_bound": 0.0, "notes": {}, "metabolites": {"s_0807": -1.0, "s_0869": -1.0, "s_1110": 1.0, "s_0483": 1.0}, "objective_coefficient": 0.0, "variable_kind": "continuous", "id": "r_0640", "gene_reaction_rule": "YER019W"}, {"subsystem": "", "name": "IPS phospholipase C", "upper_bound": 1000, "lower_bound": 0.0, "notes": {}, "metabolites": {"s_0486": 1.0, "s_0872": -1.0, "s_1110": 1.0, "s_0807": -1.0}, "objective_coefficient": 0.0, "variable_kind": "continuous", "id": "r_0641", "gene_reaction_rule": "YER019W"}, {"subsystem": "", "name": "IPS phospholipase C", "upper_bound": 1000, "lower_bound": 0.0, "notes": {}, "metabolites": {"s_0881": -1.0, "s_1110": 1.0, "s_0495": 1.0, "s_0807": -1.0}, "objective_coefficient": 0.0, "variable_kind": "continuous", "id": "r_0642", "gene_reaction_rule": "YER019W"}, {"subsystem": "", "name": "IPS phospholipase C", "upper_bound": 1000, "lower_bound": 0.0, "notes": {}, "metabolites": {"s_0498": 1.0, "s_0884": -1.0, "s_1110": 1.0, "s_0807": -1.0}, "objective_coefficient": 0.0, "variable_kind": "continuous", "id": "r_0643", "gene_reaction_rule": "YER019W"}, {"subsystem": "", "name": "IPS phospholipase C", "upper_bound": 1000, "lower_bound": 0.0, "notes": {}, "metabolites": {"s_0807": -1.0, "s_0501": 1.0, "s_1110": 1.0, "s_0887": -1.0}, "objective_coefficient": 0.0, "variable_kind": "continuous", "id": "r_0644", "gene_reaction_rule": "YER019W"}, {"subsystem": "", "name": "IPS phospholipase C", "upper_bound": 1000, "lower_bound": 0.0, "notes": {}, "metabolites": {"s_0504": 1.0, "s_0807": -1.0, "s_1110": 1.0, "s_0890": -1.0}, "objective_coefficient": 0.0, "variable_kind": "continuous", "id": "r_0645", "gene_reaction_rule": "YER019W"}, {"subsystem": "", "name": "IPS phospholipase C", "upper_bound": 1000, "lower_bound": 0.0, "notes": {}, "metabolites": {"s_0475": 1.0, "s_0804": -1.0, "s_0894": -1.0, "s_0127": 1.0}, "objective_coefficient": 0.0, "variable_kind": "continuous", "id": "r_0646", "gene_reaction_rule": "YER019W"}, {"subsystem": "", "name": "IPS phospholipase C", "upper_bound": 1000, "lower_bound": 0.0, "notes": {}, "metabolites": {"s_0897": -1.0, "s_0127": 1.0, "s_0804": -1.0, "s_0478": 1.0}, "objective_coefficient": 0.0, "variable_kind": "continuous", "id": "r_0647", "gene_reaction_rule": "YER019W"}, {"subsystem": "", "name": "IPS phospholipase C", "upper_bound": 1000, "lower_bound": 0.0, "notes": {}, "metabolites": {"s_0804": -1.0, "s_0487": 1.0, "s_0127": 1.0, "s_0906": -1.0}, "objective_coefficient": 0.0, "variable_kind": "continuous", "id": "r_0648", "gene_reaction_rule": "YER019W"}, {"subsystem": "", "name": "IPS phospholipase C", "upper_bound": 1000, "lower_bound": 0.0, "notes": {}, "metabolites": {"s_0909": -1.0, "s_0804": -1.0, "s_0490": 1.0, "s_0127": 1.0}, "objective_coefficient": 0.0, "variable_kind": "continuous", "id": "r_0649", "gene_reaction_rule": "YER019W"}, {"subsystem": "", "name": "IPS phospholipase C", "upper_bound": 1000, "lower_bound": 0.0, "notes": {}, "metabolites": {"s_0900": -1.0, "s_0127": 1.0, "s_0481": 1.0, "s_0804": -1.0}, "objective_coefficient": 0.0, "variable_kind": "continuous", "id": "r_0650", "gene_reaction_rule": "YER019W"}, {"subsystem": "", "name": "IPS phospholipase C", "upper_bound": 1000, "lower_bound": 0.0, "notes": {}, "metabolites": {"s_0484": 1.0, "s_0804": -1.0, "s_0903": -1.0, "s_0127": 1.0}, "objective_coefficient": 0.0, "variable_kind": "continuous", "id": "r_0651", "gene_reaction_rule": "YER019W"}, {"subsystem": "", "name": "IPS phospholipase C", "upper_bound": 1000, "lower_bound": 0.0, "notes": {}, "metabolites": {"s_0912": -1.0, "s_0127": 1.0, "s_0804": -1.0, "s_0493": 1.0}, "objective_coefficient": 0.0, "variable_kind": "continuous", "id": "r_0652", "gene_reaction_rule": "YER019W"}, {"subsystem": "", "name": "IPS phospholipase C", "upper_bound": 1000, "lower_bound": 0.0, "notes": {}, "metabolites": {"s_0127": 1.0, "s_0804": -1.0, "s_0496": 1.0, "s_0915": -1.0}, "objective_coefficient": 0.0, "variable_kind": "continuous", "id": "r_0653", "gene_reaction_rule": "YER019W"}, {"subsystem": "", "name": "IPS phospholipase C", "upper_bound": 1000, "lower_bound": 0.0, "notes": {}, "metabolites": {"s_0127": 1.0, "s_0499": 1.0, "s_0804": -1.0, "s_0918": -1.0}, "objective_coefficient": 0.0, "variable_kind": "continuous", "id": "r_0654", "gene_reaction_rule": "YER019W"}, {"subsystem": "", "name": "IPS phospholipase C", "upper_bound": 1000, "lower_bound": 0.0, "notes": {}, "metabolites": {"s_0127": 1.0, "s_0921": -1.0, "s_0804": -1.0, "s_0502": 1.0}, "objective_coefficient": 0.0, "variable_kind": "continuous", "id": "r_0655", "gene_reaction_rule": "YER019W"}, {"subsystem": "", "name": "isoamyl acetate-hydrolyzing esterase", "upper_bound": 1000, "lower_bound": 0.0, "notes": {}, "metabolites": {"s_0927": -1.0, "s_0929": 1.0, "s_0803": -1.0, "s_0794": 1.0, "s_0362": 1.0}, "objective_coefficient": 0.0, "variable_kind": "continuous", "id": "r_0656", "gene_reaction_rule": "YOR126C"}, {"subsystem": "", "name": "isobutyl acetate-hydrolyzing esterase", "upper_bound": 1000, "lower_bound": 0.0, "notes": {}, "metabolites": {"s_0935": -1.0, "s_0803": -1.0, "s_0794": 1.0, "s_0932": 1.0, "s_0362": 1.0}, "objective_coefficient": 0.0, "variable_kind": "continuous", "id": "r_0657", "gene_reaction_rule": "YOR126C"}, {"subsystem": "", "name": "isocitrate dehydrogenase (NAD+)", "upper_bound": 1000, "lower_bound": 0.0, "notes": {}, "metabolites": {"s_1205": 1.0, "s_0182": 1.0, "s_0941": -1.0, "s_1200": -1.0, "s_0460": 1.0}, "objective_coefficient": 0.0, "variable_kind": "continuous", "id": "r_0658", "gene_reaction_rule": "(YNL037C AND YOR136W)"}, {"subsystem": "", "name": "isocitrate dehydrogenase (NADP)", "upper_bound": 1000, "lower_bound": -1000, "notes": {}, "metabolites": {"s_0180": 1.0, "s_1207": -1.0, "s_1212": 1.0, "s_0940": -1.0, "s_0456": 1.0}, "objective_coefficient": 0.0, "variable_kind": "continuous", "id": "r_0659", "gene_reaction_rule": "YLR174W"}, {"subsystem": "", "name": "isocitrate dehydrogenase (NADP+), peroxisomal", "upper_bound": 1000, "lower_bound": 0.0, "notes": {}, "metabolites": {"s_0942": -1.0, "s_0462": 1.0, "s_0184": 1.0, "s_1215": 1.0, "s_1211": -1.0}, "objective_coefficient": 0.0, "variable_kind": "continuous", "id": "r_0661", "gene_reaction_rule": "YNL009W"}, {"subsystem": "", "name": "isocitrate lyase", "upper_bound": 1000, "lower_bound": 0.0, "notes": {}, "metabolites": {"s_1458": 1.0, "s_0779": 1.0, "s_0940": -1.0}, "objective_coefficient": 0.0, "variable_kind": "continuous", "id": "r_0662", "gene_reaction_rule": "YER065C"}, {"subsystem": "", "name": "isoleucine transaminase", "upper_bound": 1000, "lower_bound": -1000, "notes": {}, "metabolites": {"s_0180": -1.0, "s_0991": 1.0, "s_0056": 1.0, "s_1016": -1.0}, "objective_coefficient": 0.0, "variable_kind": "continuous", "id": "r_0663", "gene_reaction_rule": "YJR148W"}, {"subsystem": "", "name": "isoleucine transaminase", "upper_bound": 1000, "lower_bound": -1000, "notes": {}, "metabolites": {"s_1018": -1.0, "s_0993": 1.0, "s_0060": 1.0, "s_0182": -1.0}, "objective_coefficient": 0.0, "variable_kind": "continuous", "id": "r_0664", "gene_reaction_rule": "YHR208W"}, {"subsystem": "", "name": "isoleucyl-tRNA synthetase", "upper_bound": 1000, "lower_bound": 0.0, "notes": {}, "metabolites": {"s_1596": -1.0, "s_0423": 1.0, "s_0847": 1.0, "s_0633": 1.0, "s_0434": -1.0, "s_1016": -1.0}, "objective_coefficient": 0.0, "variable_kind": "continuous", "id": "r_0665", "gene_reaction_rule": "YBL076C"}, {"subsystem": "", "name": "isoleucyl-tRNA synthetase", "upper_bound": 1000, "lower_bound": 0.0, "notes": {}, "metabolites": {"s_1018": -1.0, "s_0848": 1.0, "s_0424": 1.0, "s_1597": -1.0, "s_0636": 1.0, "s_0437": -1.0}, "objective_coefficient": 0.0, "variable_kind": "continuous", "id": "r_0666", "gene_reaction_rule": "YPL040C"}, {"subsystem": "", "name": "isopentenyl-diphosphate D-isomerase", "upper_bound": 1000, "lower_bound": -1000, "notes": {}, "metabolites": {"s_1376": 1.0, "s_0943": -1.0}, "objective_coefficient": 0.0, "variable_kind": "continuous", "id": "r_0667", "gene_reaction_rule": "YPL117C"}, {"subsystem": "", "name": "itaconate-CoA ligase (ADP-forming)", "upper_bound": 1000, "lower_bound": -1000, "notes": {}, "metabolites": {"s_0397": 1.0, "s_1326": 1.0, "s_0532": -1.0, "s_0946": -1.0, "s_0949": 1.0, "s_0437": -1.0}, "objective_coefficient": 0.0, "variable_kind": "continuous", "id": "r_0668", "gene_reaction_rule": "(YGR244C AND YOR142W)"}, {"subsystem": "", "name": "ketol-acid reductoisomerase (2-aceto-2-hydroxybutanoate)", "upper_bound": 1000, "lower_bound": 0.0, "notes": {}, "metabolites": {"s_0008": 1.0, "s_0799": -1.0, "s_1214": -1.0, "s_0039": -1.0, "s_1210": 1.0}, "objective_coefficient": 0.0, "variable_kind": "continuous", "id": "r_0669", "gene_reaction_rule": "YLR355C"}, {"subsystem": "", "name": "kynureninase", "upper_bound": 1000, "lower_bound": 0.0, "notes": {}, "metabolites": {"s_0955": 1.0, "s_0803": -1.0, "s_0794": 1.0, "s_1020": -1.0, "s_0427": 1.0}, "objective_coefficient": 0.0, "variable_kind": "continuous", "id": "r_0670", "gene_reaction_rule": "YLR231C"}, {"subsystem": "", "name": "kynurenine 3-monooxygenase", "upper_bound": 1000, "lower_bound": 0.0, "notes": {}, "metabolites": {"s_1275": -1.0, "s_0803": 1.0, "s_0794": -1.0, "s_1207": 1.0, "s_1212": -1.0, "s_1020": -1.0, "s_0222": 1.0}, "objective_coefficient": 0.0, "variable_kind": "continuous", "id": "r_0671", "gene_reaction_rule": "YBL098W"}, {"subsystem": "", "name": "L-1-pyrroline-3-hydroxy-5-carboxylate dehydrogenase", "upper_bound": 1000, "lower_bound": -1000, "notes": {}, "metabolites": {"s_0799": 1.0, "s_0678": 1.0, "s_0117": -1.0, "s_0807": -2.0, "s_1205": 1.0, "s_1200": -1.0}, "objective_coefficient": 0.0, "variable_kind": "continuous", "id": "r_0672", "gene_reaction_rule": "YHR037W"}, {"subsystem": "", "name": "L-4-hydroxyglutamate semialdehyde dehydrogenase", "upper_bound": 1000, "lower_bound": -1000, "notes": {}, "metabolites": {"s_0799": 2.0, "s_0954": -1.0, "s_0678": 1.0, "s_0807": -1.0, "s_1205": 1.0, "s_1200": -1.0}, "objective_coefficient": 0.0, "variable_kind": "continuous", "id": "r_0673", "gene_reaction_rule": "YHR037W"}, {"subsystem": "", "name": "L-alanine transaminase", "upper_bound": 1000, "lower_bound": -1000, "notes": {}, "metabolites": {"s_0993": 1.0, "s_1401": 1.0, "s_0182": -1.0, "s_0957": -1.0}, "objective_coefficient": 0.0, "variable_kind": "continuous", "id": "r_0674", "gene_reaction_rule": "YLR089C"}, {"subsystem": "", "name": "L-allo-threonine aldolase", "upper_bound": 1000, "lower_bound": 0.0, "notes": {}, "metabolites": {"s_0359": 1.0, "s_1003": 1.0, "s_0958": -1.0}, "objective_coefficient": 0.0, "variable_kind": "continuous", "id": "r_0675", "gene_reaction_rule": "YEL046C"}, {"subsystem": "", "name": "L-allo-threonine dehydrogenase", "upper_bound": 1000, "lower_bound": -1000, "notes": {}, "metabolites": {"s_0952": 1.0, "s_1212": 1.0, "s_1207": -1.0, "s_0794": 1.0, "s_0958": -1.0}, "objective_coefficient": 0.0, "variable_kind": "continuous", "id": "r_0676", "gene_reaction_rule": "YMR226C"}, {"subsystem": "", "name": "L-aminoadipate-semialdehyde dehydrogenase (NADPH)", "upper_bound": 1000, "lower_bound": 0.0, "notes": {}, "metabolites": {"s_0959": 1.0, "s_0794": -1.0, "s_0953": -1.0, "s_1207": 1.0, "s_1212": -1.0, "s_0423": 1.0, "s_0633": 1.0, "s_0434": -1.0}, "objective_coefficient": 0.0, "variable_kind": "continuous", "id": "r_0678", "gene_reaction_rule": "(YBR115C AND YGL154C)"}, {"subsystem": "", "name": "L-asparaginase", "upper_bound": 1000, "lower_bound": 0.0, "notes": {}, "metabolites": {"s_0973": 1.0, "s_0419": 1.0, "s_0803": -1.0, "s_0969": -1.0}, "objective_coefficient": 0.0, "variable_kind": "continuous", "id": "r_0679", "gene_reaction_rule": "YDR321W"}, {"subsystem": "", "name": "L-asparaginase", "upper_bound": 1000, "lower_bound": 0.0, "notes": {}, "metabolites": {"s_0970": -1.0, "s_0420": 1.0, "s_0974": 1.0, "s_0805": -1.0}, "objective_coefficient": 0.0, "variable_kind": "continuous", "id": "r_0680", "gene_reaction_rule": "(YLR155C OR YLR157C OR YLR158C OR YLR160C)"}, {"subsystem": "", "name": "L-erythro-4-hydroxyglutamate:2-oxoglutarate aminotransferase", "upper_bound": 1000, "lower_bound": 0.0, "notes": {}, "metabolites": {"s_0282": 1.0, "s_0180": -1.0, "s_0991": 1.0, "s_0677": -1.0}, "objective_coefficient": 0.0, "variable_kind": "continuous", "id": "r_0681", "gene_reaction_rule": "YLR027C"}, {"subsystem": "", "name": "L-erythro-4-hydroxyglutamate:2-oxoglutarate aminotransferase", "upper_bound": 1000, "lower_bound": 0.0, "notes": {}, "metabolites": {"s_0993": 1.0, "s_0182": -1.0, "s_0283": 1.0, "s_0678": -1.0}, "objective_coefficient": 0.0, "variable_kind": "continuous", "id": "r_0682", "gene_reaction_rule": "YKL106W"}, {"subsystem": "", "name": "L-erythro-4-hydroxyglutamate:2-oxoglutarate aminotransferase", "upper_bound": 1000, "lower_bound": 0.0, "notes": {}, "metabolites": {"s_0679": -1.0, "s_0184": -1.0, "s_0284": 1.0, "s_0995": 1.0}, "objective_coefficient": 0.0, "variable_kind": "continuous", "id": "r_0683", "gene_reaction_rule": "YLR027C"}, {"subsystem": "", "name": "L-hydroxyproline reductase (NADP)", "upper_bound": 1000, "lower_bound": 0.0, "notes": {}, "metabolites": {"s_0116": -1.0, "s_1212": -1.0, "s_1207": 1.0, "s_1035": 1.0, "s_0794": -2.0}, "objective_coefficient": 0.0, "variable_kind": "continuous", "id": "r_0687", "gene_reaction_rule": "YER023W"}, {"subsystem": "", "name": "L-lactaldehyde:NADP+ 1-oxidoreductase", "upper_bound": 1000, "lower_bound": 0.0, "notes": {}, "metabolites": {"s_1151": -1.0, "s_0062": 1.0, "s_1207": 1.0, "s_1212": -1.0, "s_0794": -1.0}, "objective_coefficient": 0.0, "variable_kind": "continuous", "id": "r_0688", "gene_reaction_rule": "(YHR104W OR YOL151W)"}, {"subsystem": "", "name": "L-serine deaminase", "upper_bound": 1000, "lower_bound": 0.0, "notes": {}, "metabolites": {"s_0419": 1.0, "s_1399": 1.0, "s_1039": -1.0}, "objective_coefficient": 0.0, "variable_kind": "continuous", "id": "r_0689", "gene_reaction_rule": "YCL064C"}, {"subsystem": "", "name": "L-serine dehydrogenase", "upper_bound": 1000, "lower_bound": 0.0, "notes": {}, "metabolites": {"s_1212": 1.0, "s_1207": -1.0, "s_0960": 1.0, "s_0794": 1.0, "s_1039": -1.0}, "objective_coefficient": 0.0, "variable_kind": "continuous", "id": "r_0690", "gene_reaction_rule": "YMR226C"}, {"subsystem": "", "name": "L-sorbitol dehydrogenase (L-sorbose-producing)", "upper_bound": 1000, "lower_bound": 0.0, "notes": {}, "metabolites": {"s_0989": -1.0, "s_1043": 1.0, "s_0794": 1.0, "s_1198": -1.0, "s_1203": 1.0}, "objective_coefficient": 0.0, "variable_kind": "continuous", "id": "r_0691", "gene_reaction_rule": "YJR159W"}, {"subsystem": "", "name": "L-threonine deaminase", "upper_bound": 1000, "lower_bound": 0.0, "notes": {}, "metabolites": {"s_0178": 1.0, "s_0419": 1.0, "s_1045": -1.0}, "objective_coefficient": 0.0, "variable_kind": "continuous", "id": "r_0692", "gene_reaction_rule": "YCL064C"}, {"subsystem": "", "name": "L-threonine deaminase", "upper_bound": 1000, "lower_bound": 0.0, "notes": {}, "metabolites": {"s_0179": 1.0, "s_0421": 1.0, "s_1047": -1.0}, "objective_coefficient": 0.0, "variable_kind": "continuous", "id": "r_0693", "gene_reaction_rule": "YER086W"}, {"subsystem": "", "name": "L-tryptophan:oxygen 2,3-oxidoreductase (decyclizing)", "upper_bound": 1000, "lower_bound": 0.0, "notes": {}, "metabolites": {"s_1195": 1.0, "s_1275": -1.0, "s_1048": -1.0}, "objective_coefficient": 0.0, "variable_kind": "continuous", "id": "r_0694", "gene_reaction_rule": "YJR078W"}, {"subsystem": "", "name": "L-tyrosine N-formyltransferase", "upper_bound": 1000, "lower_bound": 0.0, "notes": {}, "metabolites": {"s_1487": 1.0, "s_0120": -1.0, "s_1196": 1.0, "s_0794": 1.0, "s_1051": -1.0}, "objective_coefficient": 0.0, "variable_kind": "continuous", "id": "r_0695", "gene_reaction_rule": "YDR403W"}, {"subsystem": "", "name": "lactaldehyde dehydrogenase", "upper_bound": 1000, "lower_bound": 0.0, "notes": {}, "metabolites": {"s_0062": -1.0, "s_0063": 1.0, "s_0803": -1.0, "s_0794": 2.0, "s_1198": -1.0, "s_1203": 1.0}, "objective_coefficient": 0.0, "variable_kind": "continuous", "id": "r_0696", "gene_reaction_rule": ""}, {"subsystem": "", "name": "lactoylglutathione lyase", "upper_bound": 1000, "lower_bound": 0.0, "notes": {}, "metabolites": {"s_1151": -1.0, "s_0750": -1.0, "s_0033": 1.0}, "objective_coefficient": 0.0, "variable_kind": "continuous", "id": "r_0697", "gene_reaction_rule": "YML004C"}, {"subsystem": "", "name": "lanosterol synthase", "upper_bound": 1000, "lower_bound": 0.0, "notes": {}, "metabolites": {"s_0037": -1.0, "s_1059": 1.0}, "objective_coefficient": 0.0, "variable_kind": "continuous", "id": "r_0698", "gene_reaction_rule": "YHR072W"}, {"subsystem": "", "name": "leucine transaminase", "upper_bound": 1000, "lower_bound": -1000, "notes": {}, "metabolites": {"s_0291": 1.0, "s_0180": -1.0, "s_0991": 1.0, "s_1021": -1.0}, "objective_coefficient": 0.0, "variable_kind": "continuous", "id": "r_0699", "gene_reaction_rule": "YJR148W"}, {"subsystem": "", "name": "leucine transaminase", "upper_bound": 1000, "lower_bound": -1000, "notes": {}, "metabolites": {"s_0292": 1.0, "s_0182": -1.0, "s_1023": -1.0, "s_0993": 1.0}, "objective_coefficient": 0.0, "variable_kind": "continuous", "id": "r_0700", "gene_reaction_rule": "YHR208W"}, {"subsystem": "", "name": "leucyl-tRNA synthetase", "upper_bound": 1000, "lower_bound": 0.0, "notes": {}, "metabolites": {"s_1077": 1.0, "s_0633": 1.0, "s_0423": 1.0, "s_1598": -1.0, "s_1021": -1.0, "s_0434": -1.0}, "objective_coefficient": 0.0, "variable_kind": "continuous", "id": "r_0701", "gene_reaction_rule": "YPL160W"}, {"subsystem": "", "name": "leucyl-tRNA synthetase", "upper_bound": 1000, "lower_bound": 0.0, "notes": {}, "metabolites": {"s_0437": -1.0, "s_1078": 1.0, "s_0424": 1.0, "s_1599": -1.0, "s_0636": 1.0, "s_1023": -1.0}, "objective_coefficient": 0.0, "variable_kind": "continuous", "id": "r_0702", "gene_reaction_rule": "YLR382C"}, {"subsystem": "", "name": "leukotriene A4 hydrolase", "upper_bound": 1000, "lower_bound": -1000, "notes": {}, "metabolites": {"s_0803": -1.0, "s_1079": -1.0, "s_0013": 1.0}, "objective_coefficient": 0.0, "variable_kind": "continuous", "id": "r_0703", "gene_reaction_rule": "YNL045W"}, {"subsystem": "", "name": "leukotriene A4 hydrolase", "upper_bound": 1000, "lower_bound": -1000, "notes": {}, "metabolites": {"s_0808": -1.0, "s_0014": 1.0, "s_1080": -1.0}, "objective_coefficient": 0.0, "variable_kind": "continuous", "id": "r_0704", "gene_reaction_rule": "YNL045W"}, {"subsystem": "", "name": "leukotriene A4 hydrolase", "upper_bound": 1000, "lower_bound": -1000, "notes": {}, "metabolites": {"s_0803": -1.0, "s_1079": -1.0, "s_0608": 1.0}, "objective_coefficient": 0.0, "variable_kind": "continuous", "id": "r_0705", "gene_reaction_rule": "YNL045W"}, {"subsystem": "", "name": "leukotriene A4 hydrolase", "upper_bound": 1000, "lower_bound": -1000, "notes": {}, "metabolites": {"s_0808": -1.0, "s_0609": 1.0, "s_1080": -1.0}, "objective_coefficient": 0.0, "variable_kind": "continuous", "id": "r_0706", "gene_reaction_rule": "YNL045W"}, {"subsystem": "", "name": "leukotriene A4 hydrolase", "upper_bound": 1000, "lower_bound": -1000, "notes": {}, "metabolites": {"s_0803": -1.0, "s_1079": -1.0, "s_1081": 1.0}, "objective_coefficient": 0.0, "variable_kind": "continuous", "id": "r_0707", "gene_reaction_rule": "YNL045W"}, {"subsystem": "", "name": "leukotriene A4 hydrolase", "upper_bound": 1000, "lower_bound": -1000, "notes": {}, "metabolites": {"s_0808": -1.0, "s_1082": 1.0, "s_1080": -1.0}, "objective_coefficient": 0.0, "variable_kind": "continuous", "id": "r_0708", "gene_reaction_rule": "YNL045W"}, {"subsystem": "", "name": "lysyl-tRNA synthetase", "upper_bound": 1000, "lower_bound": 0.0, "notes": {}, "metabolites": {"s_1099": 1.0, "s_1600": -1.0, "s_1025": -1.0, "s_0423": 1.0, "s_0633": 1.0, "s_0434": -1.0}, "objective_coefficient": 0.0, "variable_kind": "continuous", "id": "r_0711", "gene_reaction_rule": "YDR037W"}, {"subsystem": "", "name": "lysyl-tRNA synthetase", "upper_bound": 1000, "lower_bound": 0.0, "notes": {}, "metabolites": {"s_0424": 1.0, "s_1601": -1.0, "s_0437": -1.0, "s_0636": 1.0, "s_1027": -1.0, "s_1100": 1.0}, "objective_coefficient": 0.0, "variable_kind": "continuous", "id": "r_0712", "gene_reaction_rule": "YNL073W"}, {"subsystem": "", "name": "malate dehydrogenase", "upper_bound": 1000, "lower_bound": -1000, "notes": {}, "metabolites": {"s_1205": 1.0, "s_0799": 1.0, "s_0068": -1.0, "s_1200": -1.0, "s_1273": 1.0}, "objective_coefficient": 0.0, "variable_kind": "continuous", "id": "r_0713", "gene_reaction_rule": "YKL085W"}, {"subsystem": "", "name": "malate dehydrogenase, cytoplasmic", "upper_bound": 1000, "lower_bound": -1000, "notes": {}, "metabolites": {"s_0794": 1.0, "s_0066": -1.0, "s_1198": -1.0, "s_1203": 1.0, "s_1271": 1.0}, "objective_coefficient": 0.0, "variable_kind": "continuous", "id": "r_0714", "gene_reaction_rule": "YOL126C"}, {"subsystem": "", "name": "malate dehydrogenase, peroxisomal", "upper_bound": 1000, "lower_bound": -1000, "notes": {}, "metabolites": {"s_1274": 1.0, "s_0801": 1.0, "s_0069": -1.0, "s_1206": 1.0, "s_1202": -1.0}, "objective_coefficient": 0.0, "variable_kind": "continuous", "id": "r_0715", "gene_reaction_rule": "YDL078C"}, {"subsystem": "", "name": "malate synthase", "upper_bound": 1000, "lower_bound": 0.0, "notes": {}, "metabolites": {"s_0794": 1.0, "s_0803": -1.0, "s_0066": 1.0, "s_0373": -1.0, "s_0779": -1.0, "s_0529": 1.0}, "objective_coefficient": 0.0, "variable_kind": "continuous", "id": "r_0716", "gene_reaction_rule": "(YIR031C OR YNL117W)"}, {"subsystem": "", "name": "malate synthase", "upper_bound": 1000, "lower_bound": 0.0, "notes": {}, "metabolites": {"s_0809": -1.0, "s_0069": 1.0, "s_0378": -1.0, "s_0801": 1.0, "s_0534": 1.0, "s_0781": -1.0}, "objective_coefficient": 0.0, "variable_kind": "continuous", "id": "r_0717", "gene_reaction_rule": "YNL117W"}, {"subsystem": "", "name": "malic enzyme (NAD)", "upper_bound": 1000, "lower_bound": 0.0, "notes": {}, "metabolites": {"s_1205": 1.0, "s_0068": -1.0, "s_1401": 1.0, "s_1200": -1.0, "s_0460": 1.0}, "objective_coefficient": 0.0, "variable_kind": "continuous", "id": "r_0718", "gene_reaction_rule": "YKL029C"}, {"subsystem": "", "name": "malic enzyme (NADP)", "upper_bound": 1000, "lower_bound": 0.0, "notes": {}, "metabolites": {"s_1401": 1.0, "s_1214": 1.0, "s_0068": -1.0, "s_1210": -1.0, "s_0460": 1.0}, "objective_coefficient": 0.0, "variable_kind": "continuous", "id": "r_0719", "gene_reaction_rule": "YKL029C"}, {"subsystem": "", "name": "malonyl-CoA-ACP transacylase", "upper_bound": 1000, "lower_bound": -1000, "notes": {}, "metabolites": {"s_1104": -1.0, "s_0465": 1.0, "s_0532": 1.0, "s_1845": -1.0}, "objective_coefficient": 0.0, "variable_kind": "continuous", "id": "r_0721", "gene_reaction_rule": "(YKL192C AND YOR221C)"}, {"subsystem": "", "name": "mannose-1-phosphate guanylyltransferase", "upper_bound": 1000, "lower_bound": 0.0, "notes": {}, "metabolites": {"s_0743": 1.0, "s_0633": 1.0, "s_0785": -1.0, "s_0794": -1.0, "s_0573": -1.0}, "objective_coefficient": 0.0, "variable_kind": "continuous", "id": "r_0722", "gene_reaction_rule": "YDL055C"}, {"subsystem": "", "name": "mannose-6-phosphate isomerase", "upper_bound": 1000, "lower_bound": -1000, "notes": {}, "metabolites": {"s_0574": -1.0, "s_0557": 1.0}, "objective_coefficient": 0.0, "variable_kind": "continuous", "id": "r_0723", "gene_reaction_rule": "YER003C"}, {"subsystem": "", "name": "methenyltetrahydrifikate cyclohydrolase", "upper_bound": 1000, "lower_bound": -1000, "notes": {}, "metabolites": {"s_0799": 1.0, "s_0121": 1.0, "s_0305": -1.0, "s_0807": -1.0}, "objective_coefficient": 0.0, "variable_kind": "continuous", "id": "r_0724", "gene_reaction_rule": "YBR084W"}, {"subsystem": "", "name": "methenyltetrahydrofolate cyclohydrolase", "upper_bound": 1000, "lower_bound": -1000, "notes": {}, "metabolites": {"s_0120": 1.0, "s_0803": -1.0, "s_0794": 1.0, "s_0304": -1.0}, "objective_coefficient": 0.0, "variable_kind": "continuous", "id": "r_0725", "gene_reaction_rule": "YGR204W"}, {"subsystem": "", "name": "methionine adenosyltransferase", "upper_bound": 1000, "lower_bound": 0.0, "notes": {}, "metabolites": {"s_1322": 1.0, "s_1416": 1.0, "s_0803": -1.0, "s_1029": -1.0, "s_0633": 1.0, "s_0434": -1.0}, "objective_coefficient": 0.0, "variable_kind": "continuous", "id": "r_0726", "gene_reaction_rule": "(YDR502C OR YLR180W)"}, {"subsystem": "", "name": "methionine synthase", "upper_bound": 1000, "lower_bound": 0.0, "notes": {}, "metabolites": {"s_1029": 1.0, "s_1012": -1.0, "s_0322": -1.0, "s_0794": 1.0, "s_1487": 1.0}, "objective_coefficient": 0.0, "variable_kind": "continuous", "id": "r_0727", "gene_reaction_rule": "YER091C"}, {"subsystem": "", "name": "methionyl-tRNA formyltransferase", "upper_bound": 1000, "lower_bound": 0.0, "notes": {}, "metabolites": {"s_0799": 1.0, "s_0121": -1.0, "s_1149": -1.0, "s_1488": 1.0, "s_0713": 1.0}, "objective_coefficient": 0.0, "variable_kind": "continuous", "id": "r_0728", "gene_reaction_rule": "YBL013W"}, {"subsystem": "", "name": "methionyl-tRNA synthetase", "upper_bound": 1000, "lower_bound": 0.0, "notes": {}, "metabolites": {"s_1148": 1.0, "s_1602": -1.0, "s_1029": -1.0, "s_0423": 1.0, "s_0633": 1.0, "s_0434": -1.0}, "objective_coefficient": 0.0, "variable_kind": "continuous", "id": "r_0729", "gene_reaction_rule": "YGR264C"}, {"subsystem": "", "name": "methionyl-tRNA synthetase", "upper_bound": 1000, "lower_bound": 0.0, "notes": {}, "metabolites": {"s_1149": 1.0, "s_1603": -1.0, "s_0437": -1.0, "s_0636": 1.0, "s_0424": 1.0, "s_1031": -1.0}, "objective_coefficient": 0.0, "variable_kind": "continuous", "id": "r_0730", "gene_reaction_rule": "YGR171C"}, {"subsystem": "", "name": "methylenetetrahydrofolate dehydrogenase (NAD)", "upper_bound": 1000, "lower_bound": 0.0, "notes": {}, "metabolites": {"s_0304": 1.0, "s_0306": -1.0, "s_1203": 1.0, "s_1198": -1.0}, "objective_coefficient": 0.0, "variable_kind": "continuous", "id": "r_0731", "gene_reaction_rule": "YKR080W"}, {"subsystem": "", "name": "methylenetetrahydrofolate dehydrogenase (NADP)", "upper_bound": 1000, "lower_bound": -1000, "notes": {}, "metabolites": {"s_1207": -1.0, "s_1212": 1.0, "s_0306": -1.0, "s_0304": 1.0}, "objective_coefficient": 0.0, "variable_kind": "continuous", "id": "r_0732", "gene_reaction_rule": "YGR204W"}, {"subsystem": "", "name": "methylenetetrahydrofolate dehydrogenase (NADP)", "upper_bound": 1000, "lower_bound": -1000, "notes": {}, "metabolites": {"s_1214": 1.0, "s_0307": -1.0, "s_0305": 1.0, "s_1210": -1.0}, "objective_coefficient": 0.0, "variable_kind": "continuous", "id": "r_0733", "gene_reaction_rule": "YBR084W"}, {"subsystem": "", "name": "methylisocitrate lyase", "upper_bound": 1000, "lower_bound": 0.0, "notes": {}, "metabolites": {"s_1401": 1.0, "s_1460": 1.0, "s_0012": -1.0}, "objective_coefficient": 0.0, "variable_kind": "continuous", "id": "r_0734", "gene_reaction_rule": "YPR006C"}, {"subsystem": "", "name": "mevalonate kinase (atp)", "upper_bound": 1000, "lower_bound": 0.0, "notes": {}, "metabolites": {"s_0394": 1.0, "s_0794": 1.0, "s_0019": 1.0, "s_0028": -1.0, "s_0434": -1.0}, "objective_coefficient": 0.0, "variable_kind": "continuous", "id": "r_0735", "gene_reaction_rule": "YMR208W"}, {"subsystem": "", "name": "mevalonate kinase (ctp)", "upper_bound": 1000, "lower_bound": 0.0, "notes": {}, "metabolites": {"s_0539": -1.0, "s_0794": 1.0, "s_0019": 1.0, "s_0028": -1.0, "s_0467": 1.0}, "objective_coefficient": 0.0, "variable_kind": "continuous", "id": "r_0736", "gene_reaction_rule": "YMR208W"}, {"subsystem": "", "name": "mevalonate kinase (gtp)", "upper_bound": 1000, "lower_bound": 0.0, "notes": {}, "metabolites": {"s_0785": -1.0, "s_0794": 1.0, "s_0019": 1.0, "s_0028": -1.0, "s_0739": 1.0}, "objective_coefficient": 0.0, "variable_kind": "continuous", "id": "r_0737", "gene_reaction_rule": "YMR208W"}, {"subsystem": "", "name": "mevalonate kinase (UTP)", "upper_bound": 1000, "lower_bound": 0.0, "notes": {}, "metabolites": {"s_0794": 1.0, "s_1538": 1.0, "s_1559": -1.0, "s_0019": 1.0, "s_0028": -1.0}, "objective_coefficient": 0.0, "variable_kind": "continuous", "id": "r_0738", "gene_reaction_rule": "YMR208W"}, {"subsystem": "", "name": "mevalonate pyrophoshate decarboxylase", "upper_bound": 1000, "lower_bound": 0.0, "notes": {}, "metabolites": {"s_0394": 1.0, "s_1322": 1.0, "s_0018": -1.0, "s_0943": 1.0, "s_0456": 1.0, "s_0434": -1.0}, "objective_coefficient": 0.0, "variable_kind": "continuous", "id": "r_0739", "gene_reaction_rule": "YNR043W"}, {"subsystem": "", "name": "MIPC synthase", "upper_bound": 1000, "lower_bound": 0.0, "notes": {}, "metabolites": {"s_0895": -1.0, "s_0740": 1.0, "s_1117": 1.0, "s_0744": -1.0}, "objective_coefficient": 0.0, "variable_kind": "continuous", "id": "r_0747", "gene_reaction_rule": "((YBR036C AND YBR161W) OR (YBR036C AND YPL057C))"}, {"subsystem": "", "name": "MIPC synthase", "upper_bound": 1000, "lower_bound": 0.0, "notes": {}, "metabolites": {"s_1120": 1.0, "s_0740": 1.0, "s_0744": -1.0, "s_0898": -1.0}, "objective_coefficient": 0.0, "variable_kind": "continuous", "id": "r_0748", "gene_reaction_rule": "((YBR036C AND YBR161W) OR (YBR036C AND YPL057C))"}, {"subsystem": "", "name": "MIPC synthase", "upper_bound": 1000, "lower_bound": 0.0, "notes": {}, "metabolites": {"s_1129": 1.0, "s_0740": 1.0, "s_0907": -1.0, "s_0744": -1.0}, "objective_coefficient": 0.0, "variable_kind": "continuous", "id": "r_0749", "gene_reaction_rule": "((YBR036C AND YBR161W) OR (YBR036C AND YPL057C))"}, {"subsystem": "", "name": "MIPC synthase", "upper_bound": 1000, "lower_bound": 0.0, "notes": {}, "metabolites": {"s_0910": -1.0, "s_0740": 1.0, "s_1132": 1.0, "s_0744": -1.0}, "objective_coefficient": 0.0, "variable_kind": "continuous", "id": "r_0750", "gene_reaction_rule": "((YBR036C AND YBR161W) OR (YBR036C AND YPL057C))"}, {"subsystem": "", "name": "MIPC synthase", "upper_bound": 1000, "lower_bound": 0.0, "notes": {}, "metabolites": {"s_0901": -1.0, "s_1123": 1.0, "s_0740": 1.0, "s_0744": -1.0}, "objective_coefficient": 0.0, "variable_kind": "continuous", "id": "r_0751", "gene_reaction_rule": "((YBR036C AND YBR161W) OR (YBR036C AND YPL057C))"}, {"subsystem": "", "name": "MIPC synthase", "upper_bound": 1000, "lower_bound": 0.0, "notes": {}, "metabolites": {"s_0740": 1.0, "s_0904": -1.0, "s_1126": 1.0, "s_0744": -1.0}, "objective_coefficient": 0.0, "variable_kind": "continuous", "id": "r_0752", "gene_reaction_rule": "((YBR036C AND YBR161W) OR (YBR036C AND YPL057C))"}, {"subsystem": "", "name": "MIPC synthase", "upper_bound": 1000, "lower_bound": 0.0, "notes": {}, "metabolites": {"s_0913": -1.0, "s_1135": 1.0, "s_0740": 1.0, "s_0744": -1.0}, "objective_coefficient": 0.0, "variable_kind": "continuous", "id": "r_0753", "gene_reaction_rule": "((YBR036C AND YBR161W) OR (YBR036C AND YPL057C))"}, {"subsystem": "", "name": "MIPC synthase", "upper_bound": 1000, "lower_bound": 0.0, "notes": {}, "metabolites": {"s_1138": 1.0, "s_0740": 1.0, "s_0916": -1.0, "s_0744": -1.0}, "objective_coefficient": 0.0, "variable_kind": "continuous", "id": "r_0754", "gene_reaction_rule": "((YBR036C AND YBR161W) OR (YBR036C AND YPL057C))"}, {"subsystem": "", "name": "MIPC synthase", "upper_bound": 1000, "lower_bound": 0.0, "notes": {}, "metabolites": {"s_0740": 1.0, "s_1141": 1.0, "s_0919": -1.0, "s_0744": -1.0}, "objective_coefficient": 0.0, "variable_kind": "continuous", "id": "r_0755", "gene_reaction_rule": "((YBR036C AND YBR161W) OR (YBR036C AND YPL057C))"}, {"subsystem": "", "name": "MIPC synthase", "upper_bound": 1000, "lower_bound": 0.0, "notes": {}, "metabolites": {"s_0922": -1.0, "s_0740": 1.0, "s_1144": 1.0, "s_0744": -1.0}, "objective_coefficient": 0.0, "variable_kind": "continuous", "id": "r_0756", "gene_reaction_rule": "((YBR036C AND YBR161W) OR (YBR036C AND YPL057C))"}, {"subsystem": "", "name": "myo-inositol 1-phosphatase", "upper_bound": 1000, "lower_bound": 0.0, "notes": {}, "metabolites": {"s_1322": 1.0, "s_1153": 1.0, "s_0803": -1.0, "s_0126": -1.0}, "objective_coefficient": 0.0, "variable_kind": "continuous", "id": "r_0757", "gene_reaction_rule": "(YDR287W OR YHR046C)"}, {"subsystem": "", "name": "myo-inositol-1-phosphate synthase", "upper_bound": 1000, "lower_bound": 0.0, "notes": {}, "metabolites": {"s_0568": -1.0, "s_0126": 1.0}, "objective_coefficient": 0.0, "variable_kind": "continuous", "id": "r_0758", "gene_reaction_rule": "YJL153C"}, {"subsystem": "", "name": "N-acetyl-g-glutamyl-phosphate reductase", "upper_bound": 1000, "lower_bound": 0.0, "notes": {}, "metabolites": {"s_0145": 1.0, "s_0799": -1.0, "s_1326": 1.0, "s_1214": -1.0, "s_1210": 1.0, "s_1191": -1.0}, "objective_coefficient": 0.0, "variable_kind": "continuous", "id": "r_0759", "gene_reaction_rule": "YER069W"}, {"subsystem": "", "name": "N-acetylglucosamine-6-phosphate synthase", "upper_bound": 1000, "lower_bound": -1000, "notes": {}, "metabolites": {"s_0412": -1.0, "s_0794": 1.0, "s_0373": -1.0, "s_0529": 1.0, "s_1190": 1.0}, "objective_coefficient": 0.0, "variable_kind": "continuous", "id": "r_0760", "gene_reaction_rule": "YFL017C"}, {"subsystem": "", "name": "N-acteylglutamate synthase", "upper_bound": 1000, "lower_bound": 0.0, "notes": {}, "metabolites": {"s_0376": -1.0, "s_0993": -1.0, "s_0532": 1.0, "s_1192": 1.0, "s_0799": 1.0}, "objective_coefficient": 0.0, "variable_kind": "continuous", "id": "r_0761", "gene_reaction_rule": "(YJL071W OR YMR062C)"}, {"subsystem": "", "name": "N-formyl-L-kynurenine amidohydrolase", "upper_bound": 1000, "lower_bound": 0.0, "notes": {}, "metabolites": {"s_1195": -1.0, "s_0803": -1.0, "s_0794": 1.0, "s_1020": 1.0, "s_0722": 1.0}, "objective_coefficient": 0.0, "variable_kind": "continuous", "id": "r_0762", "gene_reaction_rule": "YDR428C"}, {"subsystem": "", "name": "N-formyltyrosine oxidase", "upper_bound": 1000, "lower_bound": 0.0, "notes": {}, "metabolites": {"s_0794": -1.0, "s_1207": 1.0, "s_1196": -2.0, "s_1212": -1.0, "s_1185": 1.0}, "objective_coefficient": 0.0, "variable_kind": "continuous", "id": "r_0763", "gene_reaction_rule": "(YDR402C AND YDR403W)"}, {"subsystem": "", "name": "NAD diphosphatase", "upper_bound": 1000, "lower_bound": 0.0, "notes": {}, "metabolites": {"s_0809": -1.0, "s_0801": 2.0, "s_1228": 1.0, "s_0426": 1.0, "s_1202": -1.0}, "objective_coefficient": 0.0, "variable_kind": "continuous", "id": "r_0764", "gene_reaction_rule": "YGL067W"}, {"subsystem": "", "name": "NAD kinase", "upper_bound": 1000, "lower_bound": 0.0, "notes": {}, "metabolites": {"s_0394": 1.0, "s_1207": 1.0, "s_0794": 1.0, "s_0434": -1.0, "s_1198": -1.0}, "objective_coefficient": 0.0, "variable_kind": "continuous", "id": "r_0765", "gene_reaction_rule": "(YEL041W OR YJR049C)"}, {"subsystem": "", "name": "NAD kinase", "upper_bound": 1000, "lower_bound": 0.0, "notes": {}, "metabolites": {"s_1210": 1.0, "s_0799": 1.0, "s_0397": 1.0, "s_1200": -1.0, "s_0437": -1.0}, "objective_coefficient": 0.0, "variable_kind": "continuous", "id": "r_0766", "gene_reaction_rule": "(YEL041W OR YJR049C OR YPL188W)"}, {"subsystem": "", "name": "NAD nucleosidase nuclear", "upper_bound": 1000, "lower_bound": 0.0, "notes": {}, "metabolites": {"s_0808": -1.0, "s_0800": 1.0, "s_1201": -1.0, "s_0402": 1.0, "s_1217": 1.0}, "objective_coefficient": 0.0, "variable_kind": "continuous", "id": "r_0767", "gene_reaction_rule": "(YDL042C OR YDR191W OR YOL068C OR YOR025W OR YPL015C)"}, {"subsystem": "", "name": "NAD synthase", "upper_bound": 1000, "lower_bound": 0.0, "notes": {}, "metabolites": {"s_0803": -1.0, "s_0794": 1.0, "s_1198": 1.0, "s_0999": -1.0, "s_0591": -1.0, "s_0423": 1.0, "s_0991": 1.0, "s_0633": 1.0, "s_0434": -1.0}, "objective_coefficient": 0.0, "variable_kind": "continuous", "id": "r_0768", "gene_reaction_rule": "YHR074W"}, {"subsystem": "", "name": "NAD synthase", "upper_bound": 1000, "lower_bound": -1000, "notes": {}, "metabolites": {"s_0808": -1.0, "s_1001": -1.0, "s_0800": 1.0, "s_0438": -1.0, "s_1201": 1.0, "s_0593": -1.0, "s_0637": 1.0, "s_0994": 1.0, "s_0425": 1.0}, "objective_coefficient": 0.0, "variable_kind": "continuous", "id": "r_0769", "gene_reaction_rule": "YHR074W"}, {"subsystem": "", "name": "NADH dehydrogenase, cytosolic/mitochondrial", "upper_bound": 1000, "lower_bound": 0.0, "notes": {}, "metabolites": {"s_1203": -1.0, "s_1537": -1.0, "s_0794": -1.0, "s_1198": 1.0, "s_1535": 1.0}, "objective_coefficient": 0.0, "variable_kind": "continuous", "id": "r_0770", "gene_reaction_rule": "(YDL085W OR YMR145C)"}, {"subsystem": "", "name": "NADH kinase", "upper_bound": 1000, "lower_bound": 0.0, "notes": {}, "metabolites": {"s_0394": 1.0, "s_0794": 1.0, "s_1212": 1.0, "s_0434": -1.0, "s_1203": -1.0}, "objective_coefficient": 0.0, "variable_kind": "continuous", "id": "r_0771", "gene_reaction_rule": "(YEL041W OR YJR049C)"}, {"subsystem": "", "name": "NADH kinase mitochondrial", "upper_bound": 1000, "lower_bound": 0.0, "notes": {}, "metabolites": {"s_1205": -1.0, "s_0799": 1.0, "s_1214": 1.0, "s_0397": 1.0, "s_0437": -1.0}, "objective_coefficient": 0.0, "variable_kind": "continuous", "id": "r_0772", "gene_reaction_rule": "(YEL041W OR YJR049C OR YPL188W)"}, {"subsystem": "", "name": "NADH:ubiquinone oxidoreductase", "upper_bound": 1000, "lower_bound": 0.0, "notes": {}, "metabolites": {"s_1205": -1.0, "s_0799": -1.0, "s_1537": -1.0, "s_1200": 1.0, "s_1535": 1.0}, "objective_coefficient": 0.0, "variable_kind": "continuous", "id": "r_0773", "gene_reaction_rule": "YML120C"}, {"subsystem": "", "name": "NAPRtase", "upper_bound": 1000, "lower_bound": 0.0, "notes": {}, "metabolites": {"s_0633": 1.0, "s_1386": -1.0, "s_0794": -1.0, "s_1222": 1.0, "s_1219": -1.0}, "objective_coefficient": 0.0, "variable_kind": "continuous", "id": "r_0774", "gene_reaction_rule": "YOR209C"}, {"subsystem": "", "name": "NAPRtase", "upper_bound": 1000, "lower_bound": 0.0, "notes": {}, "metabolites": {"s_0799": -1.0, "s_1387": -1.0, "s_1223": 1.0, "s_1221": -1.0, "s_0636": 1.0}, "objective_coefficient": 0.0, "variable_kind": "continuous", "id": "r_0775", "gene_reaction_rule": "YOR209C"}, {"subsystem": "", "name": "nicotinamidase", "upper_bound": 1000, "lower_bound": 0.0, "notes": {}, "metabolites": {"s_1216": -1.0, "s_0419": 1.0, "s_0803": -1.0, "s_1219": 1.0}, "objective_coefficient": 0.0, "variable_kind": "continuous", "id": "r_0781", "gene_reaction_rule": "YGL037C"}, {"subsystem": "", "name": "nicotinamide N-methyltransferase", "upper_bound": 1000, "lower_bound": 0.0, "notes": {}, "metabolites": {"s_1216": -1.0, "s_1416": -1.0, "s_1413": 1.0, "s_0087": 1.0}, "objective_coefficient": 0.0, "variable_kind": "continuous", "id": "r_0782", "gene_reaction_rule": "YLR285W"}, {"subsystem": "", "name": "nicotinamide-nucleotide adenylyltransferase", "upper_bound": 1000, "lower_bound": 0.0, "notes": {}, "metabolites": {"s_0633": 1.0, "s_1224": -1.0, "s_0794": -1.0, "s_1198": 1.0, "s_0434": -1.0}, "objective_coefficient": 0.0, "variable_kind": "continuous", "id": "r_0783", "gene_reaction_rule": "YLR328W"}, {"subsystem": "", "name": "nicotinamide-nucleotide adenylyltransferase", "upper_bound": 1000, "lower_bound": 0.0, "notes": {}, "metabolites": {"s_0637": 1.0, "s_0800": -1.0, "s_0438": -1.0, "s_1227": -1.0, "s_1201": 1.0}, "objective_coefficient": 0.0, "variable_kind": "continuous", "id": "r_0784", "gene_reaction_rule": "(YGR010W OR YLR328W)"}, {"subsystem": "", "name": "nicotinate-nucleotide adenylyltransferase", "upper_bound": 1000, "lower_bound": 0.0, "notes": {}, "metabolites": {"s_0633": 1.0, "s_0434": -1.0, "s_0794": -1.0, "s_1222": -1.0, "s_0591": 1.0}, "objective_coefficient": 0.0, "variable_kind": "continuous", "id": "r_0785", "gene_reaction_rule": "(YGR010W OR YLR328W)"}, {"subsystem": "", "name": "nicotinate-nucleotide diphosphorylase (carboxylating)", "upper_bound": 1000, "lower_bound": 0.0, "notes": {}, "metabolites": {"s_1403": -1.0, "s_0794": -2.0, "s_1386": -1.0, "s_0456": 1.0, "s_0633": 1.0, "s_1222": 1.0}, "objective_coefficient": 0.0, "variable_kind": "continuous", "id": "r_0786", "gene_reaction_rule": "YFR047C"}, {"subsystem": "", "name": "nicotinate-nucleotide diphosphorylase (carboxylating)", "upper_bound": 1000, "lower_bound": 0.0, "notes": {}, "metabolites": {"s_0799": -2.0, "s_1404": -1.0, "s_1387": -1.0, "s_0460": 1.0, "s_0636": 1.0, "s_1223": 1.0}, "objective_coefficient": 0.0, "variable_kind": "continuous", "id": "r_0787", "gene_reaction_rule": "YFR047C"}, {"subsystem": "", "name": "nucleoside diphosphatase", "upper_bound": 1000, "lower_bound": 0.0, "notes": {}, "metabolites": {"s_0394": -1.0, "s_1322": 1.0, "s_0803": -1.0, "s_0794": 1.0, "s_0423": 1.0}, "objective_coefficient": 0.0, "variable_kind": "continuous", "id": "r_0788", "gene_reaction_rule": "YER005W"}, {"subsystem": "", "name": "nucleoside diphosphatase", "upper_bound": 1000, "lower_bound": 0.0, "notes": {}, "metabolites": {"s_1322": 1.0, "s_0803": -1.0, "s_0794": 1.0, "s_0782": 1.0, "s_0739": -1.0}, "objective_coefficient": 0.0, "variable_kind": "continuous", "id": "r_0789", "gene_reaction_rule": "YER005W"}, {"subsystem": "", "name": "nucleoside diphosphatase", "upper_bound": 1000, "lower_bound": 0.0, "notes": {}, "metabolites": {"s_1538": -1.0, "s_1322": 1.0, "s_1545": 1.0, "s_0803": -1.0, "s_0794": 1.0}, "objective_coefficient": 0.0, "variable_kind": "continuous", "id": "r_0790", "gene_reaction_rule": "YER005W"}, {"subsystem": "", "name": "nucleoside diphosphatase", "upper_bound": 1000, "lower_bound": 0.0, "notes": {}, "metabolites": {"s_1546": 1.0, "s_1539": -1.0, "s_0797": 1.0, "s_0806": -1.0, "s_1325": 1.0}, "objective_coefficient": 0.0, "variable_kind": "continuous", "id": "r_0791", "gene_reaction_rule": "YEL042W"}, {"subsystem": "", "name": "nucleoside diphosphatase", "upper_bound": 1000, "lower_bound": 0.0, "notes": {}, "metabolites": {"s_1322": 1.0, "s_0467": -1.0, "s_0803": -1.0, "s_0794": 1.0, "s_0526": 1.0}, "objective_coefficient": 0.0, "variable_kind": "continuous", "id": "r_0792", "gene_reaction_rule": "YER005W"}, {"subsystem": "", "name": "nucleoside diphosphatase", "upper_bound": 1000, "lower_bound": 0.0, "notes": {}, "metabolites": {"s_1322": 1.0, "s_0846": -1.0, "s_0803": -1.0, "s_0794": 1.0, "s_0849": 1.0}, "objective_coefficient": 0.0, "variable_kind": "continuous", "id": "r_0793", "gene_reaction_rule": "YER005W"}, {"subsystem": "", "name": "nucleoside diphosphate kinase", "upper_bound": 1000, "lower_bound": 0.0, "notes": {}, "metabolites": {"s_0394": 1.0, "s_0467": -1.0, "s_0434": -1.0, "s_0539": 1.0}, "objective_coefficient": 0.0, "variable_kind": "continuous", "id": "r_0795", "gene_reaction_rule": "YKL067W"}, {"subsystem": "", "name": "nucleoside diphosphate kinase", "upper_bound": 1000, "lower_bound": 0.0, "notes": {}, "metabolites": {"s_0394": 1.0, "s_0586": 1.0, "s_0434": -1.0, "s_0582": -1.0}, "objective_coefficient": 0.0, "variable_kind": "continuous", "id": "r_0796", "gene_reaction_rule": "YKL067W"}, {"subsystem": "", "name": "nucleoside diphosphate kinase", "upper_bound": 1000, "lower_bound": 0.0, "notes": {}, "metabolites": {"s_0394": 1.0, "s_0587": -1.0, "s_0434": -1.0, "s_0590": 1.0}, "objective_coefficient": 0.0, "variable_kind": "continuous", "id": "r_0797", "gene_reaction_rule": "YKL067W"}, {"subsystem": "", "name": "nucleoside diphosphate kinase", "upper_bound": 1000, "lower_bound": 0.0, "notes": {}, "metabolites": {"s_0394": 1.0, "s_0617": 1.0, "s_0434": -1.0, "s_0613": -1.0}, "objective_coefficient": 0.0, "variable_kind": "continuous", "id": "r_0798", "gene_reaction_rule": "YKL067W"}, {"subsystem": "", "name": "nucleoside diphosphate kinase", "upper_bound": 1000, "lower_bound": 0.0, "notes": {}, "metabolites": {"s_0394": 1.0, "s_0650": 1.0, "s_0434": -1.0, "s_0647": -1.0}, "objective_coefficient": 0.0, "variable_kind": "continuous", "id": "r_0799", "gene_reaction_rule": "YKL067W"}, {"subsystem": "", "name": "nucleoside diphosphate kinase", "upper_bound": 1000, "lower_bound": 0.0, "notes": {}, "metabolites": {"s_0394": 1.0, "s_0785": 1.0, "s_0434": -1.0, "s_0739": -1.0}, "objective_coefficient": 0.0, "variable_kind": "continuous", "id": "r_0800", "gene_reaction_rule": "YKL067W"}, {"subsystem": "", "name": "nucleoside diphosphate kinase", "upper_bound": 1000, "lower_bound": 0.0, "notes": {}, "metabolites": {"s_0394": 1.0, "s_0846": -1.0, "s_0434": -1.0, "s_0950": 1.0}, "objective_coefficient": 0.0, "variable_kind": "continuous", "id": "r_0801", "gene_reaction_rule": "YKL067W"}, {"subsystem": "", "name": "nucleoside diphosphate kinase", "upper_bound": 1000, "lower_bound": -1000, "notes": {}, "metabolites": {"s_0394": 1.0, "s_0618": -1.0, "s_0639": 1.0, "s_0434": -1.0}, "objective_coefficient": 0.0, "variable_kind": "continuous", "id": "r_0802", "gene_reaction_rule": "YKL067W"}, {"subsystem": "", "name": "nucleoside diphosphate kinase", "upper_bound": 1000, "lower_bound": -1000, "notes": {}, "metabolites": {"s_0394": 1.0, "s_0652": -1.0, "s_0434": -1.0, "s_0656": 1.0}, "objective_coefficient": 0.0, "variable_kind": "continuous", "id": "r_0803", "gene_reaction_rule": "YKL067W"}, {"subsystem": "", "name": "nucleoside triphosphatase", "upper_bound": 1000, "lower_bound": 0.0, "notes": {}, "metabolites": {"s_1322": 1.0, "s_0785": -1.0, "s_0803": -1.0, "s_0794": 1.0, "s_0739": 1.0}, "objective_coefficient": 0.0, "variable_kind": "continuous", "id": "r_0804", "gene_reaction_rule": "YER005W"}, {"subsystem": "", "name": "nucleoside triphosphatase", "upper_bound": 1000, "lower_bound": 0.0, "notes": {}, "metabolites": {"s_1538": 1.0, "s_0794": 1.0, "s_0803": -1.0, "s_1559": -1.0, "s_1322": 1.0}, "objective_coefficient": 0.0, "variable_kind": "continuous", "id": "r_0805", "gene_reaction_rule": "YER005W"}, {"subsystem": "", "name": "nucleoside triphosphatase", "upper_bound": 1000, "lower_bound": 0.0, "notes": {}, "metabolites": {"s_1322": 1.0, "s_0467": 1.0, "s_0803": -1.0, "s_0794": 1.0, "s_0539": -1.0}, "objective_coefficient": 0.0, "variable_kind": "continuous", "id": "r_0806", "gene_reaction_rule": "YER005W"}, {"subsystem": "", "name": "nucleoside triphosphatase", "upper_bound": 1000, "lower_bound": 0.0, "notes": {}, "metabolites": {"s_1322": 1.0, "s_0846": 1.0, "s_0803": -1.0, "s_0794": 1.0, "s_0950": -1.0}, "objective_coefficient": 0.0, "variable_kind": "continuous", "id": "r_0807", "gene_reaction_rule": "YER005W"}, {"subsystem": "", "name": "nucleoside-diphosphatase (GDP), Golgi", "upper_bound": 1000, "lower_bound": 0.0, "notes": {}, "metabolites": {"s_0797": 1.0, "s_0783": 1.0, "s_0740": -1.0, "s_0806": -1.0, "s_1325": 1.0}, "objective_coefficient": 0.0, "variable_kind": "continuous", "id": "r_0810", "gene_reaction_rule": "YEL042W"}, {"subsystem": "", "name": "nucleoside-diphosphate kinase (ATP:UDP)", "upper_bound": 1000, "lower_bound": 0.0, "notes": {}, "metabolites": {"s_0394": 1.0, "s_1538": -1.0, "s_1559": 1.0, "s_0434": -1.0}, "objective_coefficient": 0.0, "variable_kind": "continuous", "id": "r_0811", "gene_reaction_rule": "YKL067W"}, {"subsystem": "", "name": "O-acetylhomoserine (thiol)-lyase", "upper_bound": 1000, "lower_bound": 0.0, "notes": {}, "metabolites": {"s_1029": 1.0, "s_1150": -1.0, "s_1233": -1.0, "s_0794": 1.0, "s_0362": 1.0}, "objective_coefficient": 0.0, "variable_kind": "continuous", "id": "r_0812", "gene_reaction_rule": "YLR303W"}, {"subsystem": "", "name": "O-acetylhomoserine (thiol)-lyase", "upper_bound": 1000, "lower_bound": 0.0, "notes": {}, "metabolites": {"s_1012": 1.0, "s_1233": -1.0, "s_0794": 1.0, "s_0841": -1.0, "s_0362": 1.0}, "objective_coefficient": 0.0, "variable_kind": "continuous", "id": "r_0813", "gene_reaction_rule": "YLR303W"}, {"subsystem": "", "name": "O-succinylhomoserine lyase (L-cysteine)", "upper_bound": 1000, "lower_bound": -1000, "notes": {}, "metabolites": {"s_0981": -1.0, "s_0980": 1.0, "s_1458": 1.0, "s_1241": -1.0, "s_0794": 1.0}, "objective_coefficient": 0.0, "variable_kind": "continuous", "id": "r_0815", "gene_reaction_rule": "YAL012W"}, {"subsystem": "", "name": "ornithine carbamoyltransferase", "upper_bound": 1000, "lower_bound": 0.0, "notes": {}, "metabolites": {"s_1322": 1.0, "s_0979": 1.0, "s_0455": -1.0, "s_0794": 1.0, "s_1266": -1.0}, "objective_coefficient": 0.0, "variable_kind": "continuous", "id": "r_0816", "gene_reaction_rule": "YJL088W"}, {"subsystem": "", "name": "ornithine decarboxylase", "upper_bound": 1000, "lower_bound": 0.0, "notes": {}, "metabolites": {"s_0456": 1.0, "s_0794": -1.0, "s_1266": -1.0, "s_1389": 1.0}, "objective_coefficient": 0.0, "variable_kind": "continuous", "id": "r_0817", "gene_reaction_rule": "YKL184W"}, {"subsystem": "", "name": "ornithine transacetylase", "upper_bound": 1000, "lower_bound": 0.0, "notes": {}, "metabolites": {"s_0993": -1.0, "s_1268": 1.0, "s_1182": -1.0, "s_1192": 1.0}, "objective_coefficient": 0.0, "variable_kind": "continuous", "id": "r_0818", "gene_reaction_rule": "YMR062C"}, {"subsystem": "", "name": "ornithine transaminase", "upper_bound": 1000, "lower_bound": 0.0, "notes": {}, "metabolites": {"s_0180": -1.0, "s_0991": 1.0, "s_1266": -1.0, "s_0997": 1.0}, "objective_coefficient": 0.0, "variable_kind": "continuous", "id": "r_0819", "gene_reaction_rule": "YLR438W"}, {"subsystem": "", "name": "orotate phosphoribosyltransferase", "upper_bound": 1000, "lower_bound": -1000, "notes": {}, "metabolites": {"s_0633": -1.0, "s_1269": 1.0, "s_1270": -1.0, "s_1386": 1.0}, "objective_coefficient": 0.0, "variable_kind": "continuous", "id": "r_0820", "gene_reaction_rule": "(YML106W OR YMR271C)"}, {"subsystem": "", "name": "orotidine-5'-phosphate decarboxylase", "upper_bound": 1000, "lower_bound": 0.0, "notes": {}, "metabolites": {"s_1270": -1.0, "s_1545": 1.0, "s_0794": -1.0, "s_0456": 1.0}, "objective_coefficient": 0.0, "variable_kind": "continuous", "id": "r_0821", "gene_reaction_rule": "YEL021W"}, {"subsystem": "", "name": "oxoglutarate dehydrogenase (dihydrolipoamide S-succinyltransferase)", "upper_bound": 1000, "lower_bound": 0.0, "notes": {}, "metabolites": {"s_1464": 1.0, "s_0532": -1.0, "s_1411": -1.0, "s_0627": 1.0}, "objective_coefficient": 0.0, "variable_kind": "continuous", "id": "r_0831", "gene_reaction_rule": "(YDR148C AND YFL018C AND YIL125W)"}, {"subsystem": "", "name": "oxoglutarate dehydrogenase (lipoamide)", "upper_bound": 1000, "lower_bound": 0.0, "notes": {}, "metabolites": {"s_0799": -1.0, "s_0182": -1.0, "s_1411": 1.0, "s_0460": 1.0, "s_1097": -1.0}, "objective_coefficient": 0.0, "variable_kind": "continuous", "id": "r_0832", "gene_reaction_rule": "(YDR148C AND YFL018C AND YIL125W)"}, {"subsystem": "", "name": "pantetheine-phosphate adenylyltransferase", "upper_bound": 1000, "lower_bound": 0.0, "notes": {}, "metabolites": {"s_0794": -1.0, "s_1307": -1.0, "s_0633": 1.0, "s_0197": 1.0, "s_0434": -1.0}, "objective_coefficient": 0.0, "variable_kind": "continuous", "id": "r_0841", "gene_reaction_rule": "YGR277C"}, {"subsystem": "", "name": "pantothenate kinase", "upper_bound": 1000, "lower_bound": 0.0, "notes": {}, "metabolites": {"s_0017": 1.0, "s_0394": 1.0, "s_0031": -1.0, "s_0434": -1.0, "s_0794": 1.0}, "objective_coefficient": 0.0, "variable_kind": "continuous", "id": "r_0842", "gene_reaction_rule": "YDR531W"}, {"subsystem": "", "name": "pantothenate synthase", "upper_bound": 1000, "lower_bound": 0.0, "notes": {}, "metabolites": {"s_0031": 1.0, "s_0030": -1.0, "s_0794": 1.0, "s_0441": -1.0, "s_0423": 1.0, "s_0633": 1.0, "s_0434": -1.0}, "objective_coefficient": 0.0, "variable_kind": "continuous", "id": "r_0843", "gene_reaction_rule": "YIL145C"}, {"subsystem": "", "name": "peroxisomal acyl-CoA thioesterase", "upper_bound": 1000, "lower_bound": 0.0, "notes": {}, "metabolites": {"s_0809": -1.0, "s_0605": -1.0, "s_0534": 1.0, "s_0600": 1.0, "s_0801": 1.0}, "objective_coefficient": 0.0, "variable_kind": "continuous", "id": "r_0844", "gene_reaction_rule": "YJR019C"}, {"subsystem": "", "name": "peroxisomal acyl-CoA thioesterase", "upper_bound": 1000, "lower_bound": 0.0, "notes": {}, "metabolites": {"s_1076": -1.0, "s_0809": -1.0, "s_1070": 1.0, "s_0534": 1.0, "s_0801": 1.0}, "objective_coefficient": 0.0, "variable_kind": "continuous", "id": "r_0845", "gene_reaction_rule": "YJR019C"}, {"subsystem": "", "name": "peroxisomal acyl-CoA thioesterase", "upper_bound": 1000, "lower_bound": 0.0, "notes": {}, "metabolites": {"s_0801": 1.0, "s_0809": -1.0, "s_1291": 1.0, "s_0534": 1.0, "s_1305": -1.0}, "objective_coefficient": 0.0, "variable_kind": "continuous", "id": "r_0847", "gene_reaction_rule": "YJR019C"}, {"subsystem": "", "name": "peroxisomal acyl-CoA thioesterase", "upper_bound": 1000, "lower_bound": 0.0, "notes": {}, "metabolites": {"s_0809": -1.0, "s_1179": -1.0, "s_0534": 1.0, "s_1166": 1.0, "s_0801": 1.0}, "objective_coefficient": 0.0, "variable_kind": "continuous", "id": "r_0848", "gene_reaction_rule": "YJR019C"}, {"subsystem": "", "name": "peroxisomal acyl-CoA thioesterase", "upper_bound": 1000, "lower_bound": 0.0, "notes": {}, "metabolites": {"s_1451": 1.0, "s_0809": -1.0, "s_0801": 1.0, "s_0534": 1.0, "s_1457": -1.0}, "objective_coefficient": 0.0, "variable_kind": "continuous", "id": "r_0849", "gene_reaction_rule": "YJR019C"}, {"subsystem": "", "name": "peroxisomal acyl-CoA thioesterase", "upper_bound": 1000, "lower_bound": 0.0, "notes": {}, "metabolites": {"s_0809": -1.0, "s_0801": 1.0, "s_1258": -1.0, "s_0534": 1.0, "s_1253": 1.0}, "objective_coefficient": 0.0, "variable_kind": "continuous", "id": "r_0850", "gene_reaction_rule": "YJR019C"}, {"subsystem": "", "name": "phenylalanine transaminase", "upper_bound": 1000, "lower_bound": -1000, "notes": {}, "metabolites": {"s_0180": -1.0, "s_0991": 1.0, "s_1032": -1.0, "s_0951": 1.0}, "objective_coefficient": 0.0, "variable_kind": "continuous", "id": "r_0851", "gene_reaction_rule": "YGL202W"}, {"subsystem": "", "name": "phenylalanyl-tRNA synthetase", "upper_bound": 1000, "lower_bound": 0.0, "notes": {}, "metabolites": {"s_0633": 1.0, "s_1314": 1.0, "s_1604": -1.0, "s_0423": 1.0, "s_1032": -1.0, "s_0434": -1.0}, "objective_coefficient": 0.0, "variable_kind": "continuous", "id": "r_0852", "gene_reaction_rule": "(YFL022C AND YLR060W)"}, {"subsystem": "", "name": "phenylalanyl-tRNA synthetase", "upper_bound": 1000, "lower_bound": 0.0, "notes": {}, "metabolites": {"s_1315": 1.0, "s_1605": -1.0, "s_0424": 1.0, "s_0636": 1.0, "s_1034": -1.0, "s_0437": -1.0}, "objective_coefficient": 0.0, "variable_kind": "continuous", "id": "r_0853", "gene_reaction_rule": "YPR047W"}, {"subsystem": "", "name": "phenylpyruvate decarboxylase", "upper_bound": 1000, "lower_bound": 0.0, "notes": {}, "metabolites": {"s_0456": 1.0, "s_1318": 1.0, "s_0794": -1.0, "s_0951": -1.0}, "objective_coefficient": 0.0, "variable_kind": "continuous", "id": "r_0854", "gene_reaction_rule": "YDR380W"}, {"subsystem": "", "name": "phopshoribosylaminoimidazole synthetase", "upper_bound": 1000, "lower_bound": 0.0, "notes": {}, "metabolites": {"s_0394": 1.0, "s_1322": 1.0, "s_0794": 2.0, "s_0302": -1.0, "s_0300": 1.0, "s_0434": -1.0}, "objective_coefficient": 0.0, "variable_kind": "continuous", "id": "r_0855", "gene_reaction_rule": "YGL234W"}, {"subsystem": "", "name": "phosphoacetylglucosamine mutase", "upper_bound": 1000, "lower_bound": -1000, "notes": {}, "metabolites": {"s_1190": -1.0, "s_1189": 1.0}, "objective_coefficient": 0.0, "variable_kind": "continuous", "id": "r_0882", "gene_reaction_rule": "YEL058W"}, {"subsystem": "", "name": "phosphoadenylyl-sulfate reductase (thioredoxin)", "upper_bound": 1000, "lower_bound": 0.0, "notes": {}, "metabolites": {"s_0390": 1.0, "s_0794": 2.0, "s_0201": -1.0, "s_1616": -1.0, "s_1620": 1.0, "s_1469": 1.0}, "objective_coefficient": 0.0, "variable_kind": "continuous", "id": "r_0883", "gene_reaction_rule": "((YGR209C AND YPR167C) OR (YLR043C AND YPR167C))"}, {"subsystem": "", "name": "phosphoenolpyruvate carboxykinase", "upper_bound": 1000, "lower_bound": 0.0, "notes": {}, "metabolites": {"s_0394": 1.0, "s_0456": 1.0, "s_1271": -1.0, "s_1360": 1.0, "s_0434": -1.0}, "objective_coefficient": 0.0, "variable_kind": "continuous", "id": "r_0884", "gene_reaction_rule": "YKR097W"}, {"subsystem": "", "name": "phosphoethanolamine cytidyltransferase", "upper_bound": 1000, "lower_bound": 0.0, "notes": {}, "metabolites": {"s_0539": -1.0, "s_0474": 1.0, "s_0794": -1.0, "s_0633": 1.0, "s_1239": -1.0}, "objective_coefficient": 0.0, "variable_kind": "continuous", "id": "r_0885", "gene_reaction_rule": "YGR007W"}, {"subsystem": "", "name": "phosphofructokinase", "upper_bound": 1000, "lower_bound": 0.0, "notes": {}, "metabolites": {"s_0394": 1.0, "s_0794": 1.0, "s_0434": -1.0, "s_0557": -1.0, "s_0555": 1.0}, "objective_coefficient": 0.0, "variable_kind": "continuous", "id": "r_0886", "gene_reaction_rule": "(YGR240C AND YMR205C)"}, {"subsystem": "", "name": "phosphofructokinase (s7p)", "upper_bound": 1000, "lower_bound": 0.0, "notes": {}, "metabolites": {"s_0394": 1.0, "s_0794": 1.0, "s_0434": -1.0, "s_1427": -1.0, "s_1426": 1.0}, "objective_coefficient": 0.0, "variable_kind": "continuous", "id": "r_0887", "gene_reaction_rule": "(YGR240C AND YMR205C)"}, {"subsystem": "", "name": "phosphoglucomutase", "upper_bound": 1000, "lower_bound": -1000, "notes": {}, "metabolites": {"s_0568": -1.0, "s_0567": 1.0}, "objective_coefficient": 0.0, "variable_kind": "continuous", "id": "r_0888", "gene_reaction_rule": "(YKL127W OR YMR105C)"}, {"subsystem": "", "name": "phosphogluconate dehydrogenase", "upper_bound": 1000, "lower_bound": 0.0, "notes": {}, "metabolites": {"s_0456": 1.0, "s_1207": -1.0, "s_0577": 1.0, "s_1212": 1.0, "s_0340": -1.0}, "objective_coefficient": 0.0, "variable_kind": "continuous", "id": "r_0889", "gene_reaction_rule": "(YGR256W OR YHR183W)"}, {"subsystem": "", "name": "phosphoglucosamine mutase", "upper_bound": 1000, "lower_bound": -1000, "notes": {}, "metabolites": {"s_0412": 1.0, "s_0411": -1.0}, "objective_coefficient": 0.0, "variable_kind": "continuous", "id": "r_0890", "gene_reaction_rule": "YEL058W"}, {"subsystem": "", "name": "phosphoglycerate dehydrogenase", "upper_bound": 1000, "lower_bound": 0.0, "notes": {}, "metabolites": {"s_0260": -1.0, "s_0794": 1.0, "s_1198": -1.0, "s_1203": 1.0, "s_0258": 1.0}, "objective_coefficient": 0.0, "variable_kind": "continuous", "id": "r_0891", "gene_reaction_rule": "(YER081W OR YIL074C)"}, {"subsystem": "", "name": "phosphoglycerate kinase", "upper_bound": 1000, "lower_bound": -1000, "notes": {}, "metabolites": {"s_0394": -1.0, "s_0260": 1.0, "s_0075": -1.0, "s_0434": 1.0}, "objective_coefficient": 0.0, "variable_kind": "continuous", "id": "r_0892", "gene_reaction_rule": "YCR012W"}, {"subsystem": "", "name": "phosphoglycerate mutase", "upper_bound": 1000, "lower_bound": -1000, "notes": {}, "metabolites": {"s_0260": -1.0, "s_0188": 1.0}, "objective_coefficient": 0.0, "variable_kind": "continuous", "id": "r_0893", "gene_reaction_rule": "YKL152C"}, {"subsystem": "", "name": "phosphomannomutase", "upper_bound": 1000, "lower_bound": -1000, "notes": {}, "metabolites": {"s_0574": 1.0, "s_0573": -1.0}, "objective_coefficient": 0.0, "variable_kind": "continuous", "id": "r_0902", "gene_reaction_rule": "YFL045C"}, {"subsystem": "", "name": "phosphomethylpyrimidine kinase", "upper_bound": 1000, "lower_bound": 0.0, "notes": {}, "metabolites": {"s_0268": -1.0, "s_0394": 1.0, "s_0434": -1.0, "s_0267": 1.0}, "objective_coefficient": 0.0, "variable_kind": "continuous", "id": "r_0903", "gene_reaction_rule": "(YOL055C OR YPL258C OR YPR121W)"}, {"subsystem": "", "name": "phosphomevalonate kinase", "upper_bound": 1000, "lower_bound": 0.0, "notes": {}, "metabolites": {"s_0394": 1.0, "s_0434": -1.0, "s_0019": -1.0, "s_0018": 1.0}, "objective_coefficient": 0.0, "variable_kind": "continuous", "id": "r_0904", "gene_reaction_rule": "YMR220W"}, {"subsystem": "", "name": "phosphopantothenate-cysteine ligase", "upper_bound": 1000, "lower_bound": 0.0, "notes": {}, "metabolites": {"s_0539": -1.0, "s_0017": -1.0, "s_0794": 1.0, "s_1188": 1.0, "s_0526": 1.0, "s_0981": -1.0, "s_0633": 1.0}, "objective_coefficient": 0.0, "variable_kind": "continuous", "id": "r_0905", "gene_reaction_rule": "YIL083C"}, {"subsystem": "", "name": "phosphopantothenoylcysteine decarboxylase", "upper_bound": 1000, "lower_bound": 0.0, "notes": {}, "metabolites": {"s_0456": 1.0, "s_1307": 1.0, "s_0794": -1.0, "s_1188": -1.0}, "objective_coefficient": 0.0, "variable_kind": "continuous", "id": "r_0906", "gene_reaction_rule": "((YKL088W AND YKR072C AND YOR054C) OR (YKL088W AND YKR072C) OR (YKL088W AND YOR054C) OR YKL088W)"}, {"subsystem": "", "name": "phosphopentomutase", "upper_bound": 1000, "lower_bound": -1000, "notes": {}, "metabolites": {"s_1408": 1.0, "s_0415": -1.0}, "objective_coefficient": 0.0, "variable_kind": "continuous", "id": "r_0907", "gene_reaction_rule": "(YKL127W OR YMR105C OR YMR278W)"}, {"subsystem": "", "name": "phosphoribosyl amino imidazolesuccinocarbozamide synthetase", "upper_bound": 1000, "lower_bound": 0.0, "notes": {}, "metabolites": {"s_0394": 1.0, "s_1322": 1.0, "s_0973": -1.0, "s_0794": 1.0, "s_0299": 1.0, "s_1364": -1.0, "s_0434": -1.0}, "objective_coefficient": 0.0, "variable_kind": "continuous", "id": "r_0908", "gene_reaction_rule": "YAR015W"}, {"subsystem": "", "name": "phosphoribosyl-AMP cyclohydrolase", "upper_bound": 1000, "lower_bound": 0.0, "notes": {}, "metabolites": {"s_0078": -1.0, "s_0803": -1.0, "s_0077": 1.0}, "objective_coefficient": 0.0, "variable_kind": "continuous", "id": "r_0909", "gene_reaction_rule": "YCL030C"}, {"subsystem": "", "name": "phosphoribosyl-ATP pyrophosphatase", "upper_bound": 1000, "lower_bound": 0.0, "notes": {}, "metabolites": {"s_0078": 1.0, "s_0803": -1.0, "s_0633": 1.0, "s_0794": 1.0, "s_0326": -1.0}, "objective_coefficient": 0.0, "variable_kind": "continuous", "id": "r_0910", "gene_reaction_rule": "YCL030C"}, {"subsystem": "", "name": "phosphoribosylaminoimidazole-carboxylase", "upper_bound": 1000, "lower_bound": 0.0, "notes": {}, "metabolites": {"s_1322": 1.0, "s_0394": 1.0, "s_0803": -1.0, "s_0794": 1.0, "s_0456": -1.0, "s_1364": 1.0, "s_0300": -1.0, "s_0434": -1.0}, "objective_coefficient": 0.0, "variable_kind": "continuous", "id": "r_0911", "gene_reaction_rule": "YOR128C"}, {"subsystem": "", "name": "phosphoribosylaminoimidazolecarboxamide formyltransferase", "upper_bound": 1000, "lower_bound": -1000, "notes": {}, "metabolites": {"s_1365": 1.0, "s_0120": -1.0, "s_1487": 1.0, "s_0403": -1.0}, "objective_coefficient": 0.0, "variable_kind": "continuous", "id": "r_0912", "gene_reaction_rule": "(YLR028C OR YMR120C)"}, {"subsystem": "", "name": "phosphoribosylanthranilate isomerase", "upper_bound": 1000, "lower_bound": 0.0, "notes": {}, "metabolites": {"s_1187": -1.0, "s_0076": 1.0}, "objective_coefficient": 0.0, "variable_kind": "continuous", "id": "r_0913", "gene_reaction_rule": "YDR007W"}, {"subsystem": "", "name": "phosphoribosylglycinamidine synthetase", "upper_bound": 1000, "lower_bound": 0.0, "notes": {}, "metabolites": {"s_0394": 1.0, "s_1322": 1.0, "s_1003": -1.0, "s_0794": 1.0, "s_0325": 1.0, "s_0327": -1.0, "s_0434": -1.0}, "objective_coefficient": 0.0, "variable_kind": "continuous", "id": "r_0914", "gene_reaction_rule": "YGL234W"}, {"subsystem": "", "name": "phosphoribosylpyrophosphate amidotransferase", "upper_bound": 1000, "lower_bound": 0.0, "notes": {}, "metabolites": {"s_0803": -1.0, "s_1386": -1.0, "s_0999": -1.0, "s_0327": 1.0, "s_0991": 1.0, "s_0633": 1.0}, "objective_coefficient": 0.0, "variable_kind": "continuous", "id": "r_0915", "gene_reaction_rule": "YMR300C"}, {"subsystem": "", "name": "phosphoribosylpyrophosphate synthetase", "upper_bound": 1000, "lower_bound": 0.0, "notes": {}, "metabolites": {"s_0423": 1.0, "s_1386": 1.0, "s_1408": -1.0, "s_0794": 1.0, "s_0434": -1.0}, "objective_coefficient": 0.0, "variable_kind": "continuous", "id": "r_0916", "gene_reaction_rule": "((YBL068W AND YOL061W) OR (YER099C AND YOL061W) OR (YHL011C AND YKL181W))"}, {"subsystem": "", "name": "phosphoserine phosphatase (L-serine)", "upper_bound": 1000, "lower_bound": 0.0, "notes": {}, "metabolites": {"s_1322": 1.0, "s_0803": -1.0, "s_0259": -1.0, "s_1039": 1.0}, "objective_coefficient": 0.0, "variable_kind": "continuous", "id": "r_0917", "gene_reaction_rule": "YGR208W"}, {"subsystem": "", "name": "phosphoserine transaminase", "upper_bound": 1000, "lower_bound": 0.0, "notes": {}, "metabolites": {"s_0180": 1.0, "s_0991": -1.0, "s_0259": 1.0, "s_0258": -1.0}, "objective_coefficient": 0.0, "variable_kind": "continuous", "id": "r_0918", "gene_reaction_rule": "YOR184W"}, {"subsystem": "", "name": "phytoceramidase", "upper_bound": 1000, "lower_bound": 0.0, "notes": {}, "metabolites": {"s_1366": -1.0, "s_1085": -1.0, "s_0481": 1.0}, "objective_coefficient": 0.0, "variable_kind": "continuous", "id": "r_0919", "gene_reaction_rule": "YBR183W"}, {"subsystem": "", "name": "phytoceramidase", "upper_bound": 1000, "lower_bound": 0.0, "notes": {}, "metabolites": {"s_1366": -1.0, "s_0484": 1.0, "s_0507": -1.0}, "objective_coefficient": 0.0, "variable_kind": "continuous", "id": "r_0920", "gene_reaction_rule": "YDR402C"}, {"subsystem": "", "name": "Phytosphingosine phosphate lyase", "upper_bound": 1000, "lower_bound": 0.0, "notes": {}, "metabolites": {"s_1367": -1.0, "s_0161": 1.0, "s_1240": 1.0}, "objective_coefficient": 0.0, "variable_kind": "continuous", "id": "r_0921", "gene_reaction_rule": "YDR294C"}, {"subsystem": "", "name": "phytosphingosine synthesis", "upper_bound": 1000, "lower_bound": 0.0, "notes": {}, "metabolites": {"s_1276": -1.0, "s_0804": 1.0, "s_0795": -1.0, "s_1213": -1.0, "s_1366": 1.0, "s_1445": -1.0, "s_1208": 1.0}, "objective_coefficient": 0.0, "variable_kind": "continuous", "id": "r_0922", "gene_reaction_rule": "YDR297W"}, {"subsystem": "", "name": "polyamine oxidase", "upper_bound": 1000, "lower_bound": 0.0, "notes": {}, "metabolites": {"s_1275": -1.0, "s_1180": -1.0, "s_1193": 1.0, "s_0837": 1.0, "s_0803": -1.0, "s_0208": 1.0}, "objective_coefficient": 0.0, "variable_kind": "continuous", "id": "r_0929", "gene_reaction_rule": "YMR020W"}, {"subsystem": "", "name": "porphobilinogen synthase", "upper_bound": 1000, "lower_bound": 0.0, "notes": {}, "metabolites": {"s_0315": -2.0, "s_0803": 2.0, "s_0794": 1.0, "s_1372": 1.0}, "objective_coefficient": 0.0, "variable_kind": "continuous", "id": "r_0935", "gene_reaction_rule": "YGL040C"}, {"subsystem": "", "name": "poylamine oxidase", "upper_bound": 1000, "lower_bound": 0.0, "notes": {}, "metabolites": {"s_1275": -1.0, "s_1180": 1.0, "s_1181": -1.0, "s_0837": 1.0, "s_0803": -1.0, "s_0208": 1.0}, "objective_coefficient": 0.0, "variable_kind": "continuous", "id": "r_0936", "gene_reaction_rule": "YMR020W"}, {"subsystem": "", "name": "poylamine oxidase", "upper_bound": 1000, "lower_bound": 0.0, "notes": {}, "metabolites": {"s_1275": -1.0, "s_0837": 1.0, "s_0803": -1.0, "s_1439": 1.0, "s_0208": 1.0, "s_1442": -1.0}, "objective_coefficient": 0.0, "variable_kind": "continuous", "id": "r_0937", "gene_reaction_rule": "YMR020W"}, {"subsystem": "", "name": "prephenate dehydratase", "upper_bound": 1000, "lower_bound": 0.0, "notes": {}, "metabolites": {"s_0456": 1.0, "s_1377": -1.0, "s_0803": 1.0, "s_0794": -1.0, "s_0951": 1.0}, "objective_coefficient": 0.0, "variable_kind": "continuous", "id": "r_0938", "gene_reaction_rule": "YNL316C"}, {"subsystem": "", "name": "prephenate dehydrogenase (NADP)", "upper_bound": 1000, "lower_bound": 0.0, "notes": {}, "metabolites": {"s_0456": 1.0, "s_1207": -1.0, "s_1212": 1.0, "s_1377": -1.0, "s_0204": 1.0}, "objective_coefficient": 0.0, "variable_kind": "continuous", "id": "r_0939", "gene_reaction_rule": "YBR166C"}, {"subsystem": "", "name": "proline oxidase (NAD)", "upper_bound": 1000, "lower_bound": 0.0, "notes": {}, "metabolites": {"s_1037": -1.0, "s_0119": 1.0, "s_0690": 1.0, "s_0688": -1.0}, "objective_coefficient": 0.0, "variable_kind": "continuous", "id": "r_0940", "gene_reaction_rule": "YLR142W"}, {"subsystem": "", "name": "prolyl-tRNA synthetase", "upper_bound": 1000, "lower_bound": 0.0, "notes": {}, "metabolites": {"s_0794": 1.0, "s_1379": 1.0, "s_1606": -1.0, "s_0423": 1.0, "s_1035": -1.0, "s_0633": 1.0, "s_0434": -1.0}, "objective_coefficient": 0.0, "variable_kind": "continuous", "id": "r_0941", "gene_reaction_rule": "YHR020W"}, {"subsystem": "", "name": "protoporphyrinogen oxidase", "upper_bound": 1000, "lower_bound": 0.0, "notes": {}, "metabolites": {"s_1385": -2.0, "s_0807": 6.0, "s_1278": -3.0, "s_1383": 2.0}, "objective_coefficient": 0.0, "variable_kind": "continuous", "id": "r_0942", "gene_reaction_rule": "YER014W"}, {"subsystem": "", "name": "purine-nucleoside phosphorylase", "upper_bound": 1000, "lower_bound": 0.0, "notes": {}, "metabolites": {"s_1322": -1.0, "s_1216": 1.0, "s_0794": 1.0, "s_0415": 1.0, "s_1218": -1.0}, "objective_coefficient": 0.0, "variable_kind": "continuous", "id": "r_0943", "gene_reaction_rule": "(YDR400W AND YLR017W AND YLR209C)"}, {"subsystem": "", "name": "guanosine phosphorylase", "upper_bound": 1000, "lower_bound": -1000, "notes": {}, "metabolites": {"s_0790": -1.0, "s_1322": -1.0, "s_0787": 1.0, "s_0415": 1.0}, "objective_coefficient": 0.0, "variable_kind": "continuous", "id": "r_0949", "gene_reaction_rule": "YLR209C"}, {"subsystem": "", "name": "guanosine phosphorylase", "upper_bound": 1000, "lower_bound": -1000, "notes": {}, "metabolites": {"s_0792": -1.0, "s_1326": -1.0, "s_0416": 1.0, "s_0789": 1.0}, "objective_coefficient": 0.0, "variable_kind": "continuous", "id": "r_0950", "gene_reaction_rule": "YLR209C"}, {"subsystem": "", "name": "inosine phosphorylase", "upper_bound": 1000, "lower_bound": -1000, "notes": {}, "metabolites": {"s_1322": -1.0, "s_0856": -1.0, "s_0415": 1.0, "s_0843": 1.0}, "objective_coefficient": 0.0, "variable_kind": "continuous", "id": "r_0951", "gene_reaction_rule": "YLR209C"}, {"subsystem": "", "name": "pyridoxal oxidase", "upper_bound": 1000, "lower_bound": 0.0, "notes": {}, "metabolites": {"s_1275": -0.5, "s_0419": -1.0, "s_0803": -2.0, "s_1392": -1.0, "s_1394": 1.0, "s_0837": 2.0}, "objective_coefficient": 0.0, "variable_kind": "continuous", "id": "r_0953", "gene_reaction_rule": "YBR035C"}, {"subsystem": "", "name": "pyridoxamine 5'-phosphate oxidase", "upper_bound": 1000, "lower_bound": 0.0, "notes": {}, "metabolites": {"s_1275": -1.0, "s_0419": 1.0, "s_0803": -1.0, "s_1393": 1.0, "s_1395": -1.0, "s_0837": 1.0}, "objective_coefficient": 0.0, "variable_kind": "continuous", "id": "r_0954", "gene_reaction_rule": "YBR035C"}, {"subsystem": "", "name": "pyridoxine 5'-phosphate oxidase", "upper_bound": 1000, "lower_bound": -1000, "notes": {}, "metabolites": {"s_1393": 1.0, "s_1275": -1.0, "s_0837": 1.0, "s_1398": -1.0}, "objective_coefficient": 0.0, "variable_kind": "continuous", "id": "r_0955", "gene_reaction_rule": "YBR035C"}, {"subsystem": "", "name": "pyridoxine oxidase", "upper_bound": 1000, "lower_bound": 0.0, "notes": {}, "metabolites": {"s_1392": 1.0, "s_0837": 1.0, "s_1396": -1.0, "s_1275": -1.0}, "objective_coefficient": 0.0, "variable_kind": "continuous", "id": "r_0956", "gene_reaction_rule": "YBR035C"}, {"subsystem": "", "name": "pyrroline-5-carboxylate reductase", "upper_bound": 1000, "lower_bound": 0.0, "notes": {}, "metabolites": {"s_1212": -1.0, "s_1207": 1.0, "s_1035": 1.0, "s_0794": -2.0, "s_0118": -1.0}, "objective_coefficient": 0.0, "variable_kind": "continuous", "id": "r_0957", "gene_reaction_rule": "YER023W"}, {"subsystem": "", "name": "pyruvate carboxylase", "upper_bound": 1000, "lower_bound": 0.0, "notes": {}, "metabolites": {"s_0394": 1.0, "s_1322": 1.0, "s_1271": 1.0, "s_0794": 1.0, "s_0445": -1.0, "s_1399": -1.0, "s_0434": -1.0}, "objective_coefficient": 0.0, "variable_kind": "continuous", "id": "r_0958", "gene_reaction_rule": "(YBR218C OR YGL062W)"}, {"subsystem": "", "name": "pyruvate decarboxylase", "upper_bound": 1000, "lower_bound": 0.0, "notes": {}, "metabolites": {"s_0359": 1.0, "s_1399": -1.0, "s_0794": -1.0, "s_0456": 1.0}, "objective_coefficient": 0.0, "variable_kind": "continuous", "id": "r_0959", "gene_reaction_rule": "(YGR087C OR YLR044C OR YLR134W)"}, {"subsystem": "", "name": "pyruvate decarboxylase (acetoin-forming)", "upper_bound": 1000, "lower_bound": 0.0, "notes": {}, "metabolites": {"s_0359": -1.0, "s_1399": -1.0, "s_0794": -1.0, "s_0020": 1.0, "s_0456": 1.0}, "objective_coefficient": 0.0, "variable_kind": "continuous", "id": "r_0960", "gene_reaction_rule": "(YGR087C OR YLR044C OR YLR134W)"}, {"subsystem": "", "name": "pyruvate dehydrogenase", "upper_bound": 1000, "lower_bound": 0.0, "notes": {}, "metabolites": {"s_1401": -1.0, "s_0376": 1.0, "s_0532": -1.0, "s_1205": 1.0, "s_1200": -1.0, "s_0460": 1.0}, "objective_coefficient": 0.0, "variable_kind": "continuous", "id": "r_0961", "gene_reaction_rule": "(YBR221C AND YER178W AND YFL018C AND YGR193C AND YNL071W)"}, {"subsystem": "", "name": "pyruvate kinase", "upper_bound": 1000, "lower_bound": 0.0, "notes": {}, "metabolites": {"s_0394": -1.0, "s_1399": 1.0, "s_0794": -1.0, "s_0434": 1.0, "s_1360": -1.0}, "objective_coefficient": 0.0, "variable_kind": "continuous", "id": "r_0962", "gene_reaction_rule": "(YAL038W OR YOR347C)"}, {"subsystem": "", "name": "quinone oxidoreductase", "upper_bound": 1000, "lower_bound": 0.0, "notes": {}, "metabolites": {"s_0156": -1.0, "s_0799": -1.0, "s_0154": 1.0, "s_1278": -1.0, "s_0807": 1.0, "s_1205": -1.0, "s_1200": 1.0}, "objective_coefficient": 0.0, "variable_kind": "continuous", "id": "r_0963", "gene_reaction_rule": "(YDR204W AND YGL119W AND YGR255C AND YLR201C AND YML110C AND YOL096C AND YOR125C)"}, {"subsystem": "", "name": "riboflavin kinase", "upper_bound": 1000, "lower_bound": 0.0, "notes": {}, "metabolites": {"s_0394": 1.0, "s_0794": 1.0, "s_0714": 1.0, "s_0434": -1.0, "s_1405": -1.0}, "objective_coefficient": 0.0, "variable_kind": "continuous", "id": "r_0965", "gene_reaction_rule": "YDR236C"}, {"subsystem": "", "name": "riboflavin kinase", "upper_bound": 1000, "lower_bound": 0.0, "notes": {}, "metabolites": {"s_0799": 1.0, "s_0397": 1.0, "s_1407": -1.0, "s_0716": 1.0, "s_0437": -1.0}, "objective_coefficient": 0.0, "variable_kind": "continuous", "id": "r_0966", "gene_reaction_rule": "YDR236C"}, {"subsystem": "", "name": "riboflavin synthase", "upper_bound": 1000, "lower_bound": 0.0, "notes": {}, "metabolites": {"s_0314": -1.0, "s_0328": 1.0, "s_0803": 2.0, "s_1322": 1.0, "s_0158": -1.0}, "objective_coefficient": 0.0, "variable_kind": "continuous", "id": "r_0967", "gene_reaction_rule": "YOL143C"}, {"subsystem": "", "name": "riboflavin synthase", "upper_bound": 1000, "lower_bound": 0.0, "notes": {}, "metabolites": {"s_0314": 1.0, "s_0328": -2.0, "s_1405": 1.0}, "objective_coefficient": 0.0, "variable_kind": "continuous", "id": "r_0968", "gene_reaction_rule": "YBR256C"}, {"subsystem": "", "name": "ribokinase", "upper_bound": 1000, "lower_bound": 0.0, "notes": {}, "metabolites": {"s_0394": 1.0, "s_0575": -1.0, "s_1408": 1.0, "s_0794": 1.0, "s_0434": -1.0}, "objective_coefficient": 0.0, "variable_kind": "continuous", "id": "r_0969", "gene_reaction_rule": "YCR036W"}, {"subsystem": "", "name": "ribonucleoside-triphosphate reductase (ATP)", "upper_bound": 1000, "lower_bound": 0.0, "notes": {}, "metabolites": {"s_0803": 1.0, "s_1620": 1.0, "s_0586": 1.0, "s_1616": -1.0, "s_0434": -1.0}, "objective_coefficient": 0.0, "variable_kind": "continuous", "id": "r_0970", "gene_reaction_rule": "YGR209C"}, {"subsystem": "", "name": "ribonucleoside-triphosphate reductase (CTP)", "upper_bound": 1000, "lower_bound": 0.0, "notes": {}, "metabolites": {"s_0803": 1.0, "s_0539": -1.0, "s_1620": 1.0, "s_1616": -1.0, "s_0590": 1.0}, "objective_coefficient": 0.0, "variable_kind": "continuous", "id": "r_0971", "gene_reaction_rule": "YGR209C"}, {"subsystem": "", "name": "ribonucleoside-triphosphate reductase (GTP)", "upper_bound": 1000, "lower_bound": 0.0, "notes": {}, "metabolites": {"s_1620": 1.0, "s_0617": 1.0, "s_0803": 1.0, "s_1616": -1.0, "s_0785": -1.0}, "objective_coefficient": 0.0, "variable_kind": "continuous", "id": "r_0972", "gene_reaction_rule": "YGR209C"}, {"subsystem": "", "name": "ribonucleoside-triphosphate reductase (UTP)", "upper_bound": 1000, "lower_bound": 0.0, "notes": {}, "metabolites": {"s_1616": -1.0, "s_0803": 1.0, "s_1559": -1.0, "s_1620": 1.0, "s_0656": 1.0}, "objective_coefficient": 0.0, "variable_kind": "continuous", "id": "r_0973", "gene_reaction_rule": "YGR209C"}, {"subsystem": "", "name": "ribonucleotide reductase", "upper_bound": 1000, "lower_bound": 0.0, "notes": {}, "metabolites": {"s_0394": -1.0, "s_0803": 1.0, "s_1616": -1.0, "s_1620": 1.0, "s_0582": 1.0}, "objective_coefficient": 0.0, "variable_kind": "continuous", "id": "r_0974", "gene_reaction_rule": "(YER070W OR YGR180C OR YIL066C OR YJL026W)"}, {"subsystem": "", "name": "ribonucleotide reductase", "upper_bound": 1000, "lower_bound": 0.0, "notes": {}, "metabolites": {"s_0808": 1.0, "s_1622": 1.0, "s_1618": -1.0, "s_0398": -1.0, "s_0583": 1.0}, "objective_coefficient": 0.0, "variable_kind": "continuous", "id": "r_0975", "gene_reaction_rule": "(YER070W OR YGR180C OR YIL066C OR YJL026W)"}, {"subsystem": "", "name": "ribonucleotide reductase", "upper_bound": 1000, "lower_bound": 0.0, "notes": {}, "metabolites": {"s_0467": -1.0, "s_0587": 1.0, "s_0803": 1.0, "s_1616": -1.0, "s_1620": 1.0}, "objective_coefficient": 0.0, "variable_kind": "continuous", "id": "r_0976", "gene_reaction_rule": "(YER070W OR YGR180C OR YIL066C OR YJL026W)"}, {"subsystem": "", "name": "ribonucleotide reductase", "upper_bound": 1000, "lower_bound": 0.0, "notes": {}, "metabolites": {"s_0808": 1.0, "s_1622": 1.0, "s_1618": -1.0, "s_0588": 1.0, "s_0468": -1.0}, "objective_coefficient": 0.0, "variable_kind": "continuous", "id": "r_0977", "gene_reaction_rule": "(YER070W OR YGR180C OR YIL066C OR YJL026W)"}, {"subsystem": "", "name": "ribonucleotide reductase", "upper_bound": 1000, "lower_bound": 0.0, "notes": {}, "metabolites": {"s_0803": 1.0, "s_1616": -1.0, "s_1620": 1.0, "s_0613": 1.0, "s_0739": -1.0}, "objective_coefficient": 0.0, "variable_kind": "continuous", "id": "r_0978", "gene_reaction_rule": "(YER070W OR YGR180C OR YIL066C OR YJL026W)"}, {"subsystem": "", "name": "ribonucleotide reductase", "upper_bound": 1000, "lower_bound": 0.0, "notes": {}, "metabolites": {"s_0808": 1.0, "s_0742": -1.0, "s_1618": -1.0, "s_1622": 1.0, "s_0614": 1.0}, "objective_coefficient": 0.0, "variable_kind": "continuous", "id": "r_0979", "gene_reaction_rule": "(YER070W OR YGR180C OR YIL066C OR YJL026W)"}, {"subsystem": "", "name": "ribose-5-phosphate isomerase", "upper_bound": 1000, "lower_bound": -1000, "notes": {}, "metabolites": {"s_0577": -1.0, "s_1408": 1.0}, "objective_coefficient": 0.0, "variable_kind": "continuous", "id": "r_0982", "gene_reaction_rule": "YOR095C"}, {"subsystem": "", "name": "ribosylnicotinamide kinase", "upper_bound": 1000, "lower_bound": 0.0, "notes": {}, "metabolites": {"s_0394": 1.0, "s_1224": 1.0, "s_0794": 1.0, "s_0434": -1.0, "s_1218": -1.0}, "objective_coefficient": 0.0, "variable_kind": "continuous", "id": "r_0983", "gene_reaction_rule": "YNL129W"}, {"subsystem": "", "name": "ribulose 5-phosphate 3-epimerase", "upper_bound": 1000, "lower_bound": -1000, "notes": {}, "metabolites": {"s_0577": -1.0, "s_0581": 1.0}, "objective_coefficient": 0.0, "variable_kind": "continuous", "id": "r_0984", "gene_reaction_rule": "YJL121C"}, {"subsystem": "", "name": "S-adenosyl-L-methionine:3-hexaprenyl-4,5-dihydroxylate O-methyltransferase", "upper_bound": 1000, "lower_bound": 0.0, "notes": {}, "metabolites": {"s_0799": 1.0, "s_0213": -1.0, "s_1419": -1.0, "s_0214": 1.0, "s_1415": 1.0}, "objective_coefficient": 0.0, "variable_kind": "continuous", "id": "r_0985", "gene_reaction_rule": "(YDR204W AND YGL119W AND YGR255C AND YLR201C AND YML110C AND YOL096C AND YOR125C)"}, {"subsystem": "", "name": "S-adenosyl-methionine delta-24-sterol-c-methyltransferase", "upper_bound": 1000, "lower_bound": 0.0, "notes": {}, "metabolites": {"s_1569": -1.0, "s_1416": -1.0, "s_1413": 1.0, "s_0794": 1.0, "s_0700": 1.0}, "objective_coefficient": 0.0, "variable_kind": "continuous", "id": "r_0986", "gene_reaction_rule": "YML008C"}, {"subsystem": "", "name": "S-formylglutathione hydralase", "upper_bound": 1000, "lower_bound": -1000, "notes": {}, "metabolites": {"s_1421": -1.0, "s_0794": 1.0, "s_0803": -1.0, "s_0750": 1.0, "s_0722": 1.0}, "objective_coefficient": 0.0, "variable_kind": "continuous", "id": "r_0987", "gene_reaction_rule": "YJL068C"}, {"subsystem": "", "name": "saccharopine dehydrogenase (NAD, L-lysine forming)", "upper_bound": 1000, "lower_bound": 0.0, "notes": {}, "metabolites": {"s_0180": 1.0, "s_1203": 1.0, "s_0803": -1.0, "s_0794": 1.0, "s_1198": -1.0, "s_1038": -1.0, "s_1025": 1.0}, "objective_coefficient": 0.0, "variable_kind": "continuous", "id": "r_0988", "gene_reaction_rule": "YIR034C"}, {"subsystem": "", "name": "saccharopine dehydrogenase (NADP, L-glutamate forming)", "upper_bound": 1000, "lower_bound": 0.0, "notes": {}, "metabolites": {"s_0959": -1.0, "s_0803": 1.0, "s_0794": -1.0, "s_1207": 1.0, "s_1212": -1.0, "s_1038": 1.0, "s_0991": -1.0}, "objective_coefficient": 0.0, "variable_kind": "continuous", "id": "r_0989", "gene_reaction_rule": "YNR050C"}, {"subsystem": "", "name": "sedoheptulose 1,7-bisphosphate D-glyceraldehyde-3-phosphate-lyase", "upper_bound": 1000, "lower_bound": -1000, "notes": {}, "metabolites": {"s_0629": 1.0, "s_0551": 1.0, "s_1426": -1.0}, "objective_coefficient": 0.0, "variable_kind": "continuous", "id": "r_0990", "gene_reaction_rule": "YKL060C"}, {"subsystem": "", "name": "serine O-acetyltransferase", "upper_bound": 1000, "lower_bound": 0.0, "notes": {}, "metabolites": {"s_1234": 1.0, "s_0373": -1.0, "s_0529": 1.0, "s_1039": -1.0}, "objective_coefficient": 0.0, "variable_kind": "continuous", "id": "r_0992", "gene_reaction_rule": ""}, {"subsystem": "", "name": "serine palmitotransferase", "upper_bound": 1000, "lower_bound": 0.0, "notes": {}, "metabolites": {"s_0530": 1.0, "s_0457": 1.0, "s_0231": 1.0, "s_1040": -1.0, "s_1303": -1.0}, "objective_coefficient": 0.0, "variable_kind": "continuous", "id": "r_0993", "gene_reaction_rule": "((YBR058C-A AND YDR062W AND YMR296C) OR (YDR062W AND YMR296C))"}, {"subsystem": "", "name": "seryl-tRNA synthetase", "upper_bound": 1000, "lower_bound": 0.0, "notes": {}, "metabolites": {"s_1428": 1.0, "s_1607": -1.0, "s_1039": -1.0, "s_0423": 1.0, "s_0633": 1.0, "s_0434": -1.0}, "objective_coefficient": 0.0, "variable_kind": "continuous", "id": "r_0995", "gene_reaction_rule": "(YDR023W OR YHR011W)"}, {"subsystem": "", "name": "shikimate dehydrogenase", "upper_bound": 1000, "lower_bound": 0.0, "notes": {}, "metabolites": {"s_0211": -1.0, "s_1429": 1.0, "s_1207": 1.0, "s_1212": -1.0, "s_0794": -1.0}, "objective_coefficient": 0.0, "variable_kind": "continuous", "id": "r_0996", "gene_reaction_rule": "YDR127W"}, {"subsystem": "", "name": "shikimate kinase", "upper_bound": 1000, "lower_bound": 0.0, "notes": {}, "metabolites": {"s_1429": -1.0, "s_0261": 1.0, "s_0794": 1.0, "s_0434": -1.0, "s_0394": 1.0}, "objective_coefficient": 0.0, "variable_kind": "continuous", "id": "r_0997", "gene_reaction_rule": "YDR127W"}, {"subsystem": "", "name": "sirohydrochlorin dehydrogenase", "upper_bound": 1000, "lower_bound": 0.0, "notes": {}, "metabolites": {"s_1375": -1.0, "s_1431": 1.0, "s_0794": 1.0, "s_1198": -1.0, "s_1203": 1.0}, "objective_coefficient": 0.0, "variable_kind": "continuous", "id": "r_0998", "gene_reaction_rule": "YBR213W"}, {"subsystem": "", "name": "sirohydrochlorin ferrochetalase", "upper_bound": 1000, "lower_bound": 0.0, "notes": {}, "metabolites": {"s_1430": 1.0, "s_1431": -1.0, "s_0794": 3.0, "s_0924": -1.0}, "objective_coefficient": 0.0, "variable_kind": "continuous", "id": "r_0999", "gene_reaction_rule": "YBR213W"}, {"subsystem": "", "name": "fumarate reductase (FMN)", "upper_bound": 1000, "lower_bound": -1000, "notes": {}, "metabolites": {"s_0725": -1.0, "s_1458": 1.0, "s_0714": 1.0, "s_0717": -1.0}, "objective_coefficient": 0.0, "variable_kind": "continuous", "id": "r_1000", "gene_reaction_rule": "YEL047C"}, {"subsystem": "", "name": "spermidine synthase", "upper_bound": 1000, "lower_bound": 0.0, "notes": {}, "metabolites": {"s_0303": 1.0, "s_1420": -1.0, "s_1439": 1.0, "s_0794": 1.0, "s_1389": -1.0}, "objective_coefficient": 0.0, "variable_kind": "continuous", "id": "r_1001", "gene_reaction_rule": "YPR069C"}, {"subsystem": "", "name": "spermine synthase", "upper_bound": 1000, "lower_bound": 0.0, "notes": {}, "metabolites": {"s_0303": 1.0, "s_1420": -1.0, "s_1439": -1.0, "s_0794": 1.0, "s_1442": 1.0}, "objective_coefficient": 0.0, "variable_kind": "continuous", "id": "r_1002", "gene_reaction_rule": "YLR146C"}, {"subsystem": "", "name": "sphinganine phosphate lyase", "upper_bound": 1000, "lower_bound": 0.0, "notes": {}, "metabolites": {"s_1446": -1.0, "s_0825": 1.0, "s_1240": 1.0}, "objective_coefficient": 0.0, "variable_kind": "continuous", "id": "r_1003", "gene_reaction_rule": "YDR294C"}, {"subsystem": "", "name": "sphingoid base-phosphate phosphatase (phytosphingosine 1-phosphate)", "upper_bound": 1000, "lower_bound": 0.0, "notes": {}, "metabolites": {"s_1366": 1.0, "s_1323": 1.0, "s_0804": -1.0, "s_1367": -1.0}, "objective_coefficient": 0.0, "variable_kind": "continuous", "id": "r_1004", "gene_reaction_rule": "(YJL134W OR YKR053C)"}, {"subsystem": "", "name": "sphingoid base-phosphate phosphatase (sphinganine 1-phosphatase)", "upper_bound": 1000, "lower_bound": 0.0, "notes": {}, "metabolites": {"s_1323": 1.0, "s_1445": 1.0, "s_0804": -1.0, "s_1446": -1.0}, "objective_coefficient": 0.0, "variable_kind": "continuous", "id": "r_1005", "gene_reaction_rule": "(YJL134W OR YKR053C)"}, {"subsystem": "", "name": "sphingolipid long chain base kinase (phytosphingosine)", "upper_bound": 1000, "lower_bound": 0.0, "notes": {}, "metabolites": {"s_1366": -1.0, "s_0395": 1.0, "s_0435": -1.0, "s_0795": 1.0, "s_1367": 1.0}, "objective_coefficient": 0.0, "variable_kind": "continuous", "id": "r_1006", "gene_reaction_rule": "(YLR260W OR YOR171C)"}, {"subsystem": "", "name": "sphingolipid long chain base kinase (sphinganine)", "upper_bound": 1000, "lower_bound": 0.0, "notes": {}, "metabolites": {"s_0395": 1.0, "s_1445": -1.0, "s_0435": -1.0, "s_0795": 1.0, "s_1446": 1.0}, "objective_coefficient": 0.0, "variable_kind": "continuous", "id": "r_1007", "gene_reaction_rule": "(YLR260W OR YOR171C)"}, {"subsystem": "", "name": "spontaneous cis-aconitate(3-) to trans-aconitate", "upper_bound": 1000, "lower_bound": -1000, "notes": {}, "metabolites": {"s_0517": -1.0, "s_1504": 1.0}, "objective_coefficient": 0.0, "variable_kind": "continuous", "id": "r_1008", "gene_reaction_rule": ""}, {"subsystem": "", "name": "spontaneous cis-aconitate(3-) to trans-aconitate", "upper_bound": 1000, "lower_bound": -1000, "notes": {}, "metabolites": {"s_0516": -1.0, "s_1503": 1.0}, "objective_coefficient": 0.0, "variable_kind": "continuous", "id": "r_1009", "gene_reaction_rule": ""}, {"subsystem": "", "name": "squalene epoxidase (NAD)", "upper_bound": 1000, "lower_bound": 0.0, "notes": {}, "metabolites": {"s_1276": -1.0, "s_1199": 1.0, "s_0804": 1.0, "s_0038": 1.0, "s_0795": -1.0, "s_1204": -1.0, "s_1448": -1.0}, "objective_coefficient": 0.0, "variable_kind": "continuous", "id": "r_1010", "gene_reaction_rule": "YGR175C"}, {"subsystem": "", "name": "squalene epoxidase (NADP)", "upper_bound": 1000, "lower_bound": 0.0, "notes": {}, "metabolites": {"s_1276": -1.0, "s_0804": 1.0, "s_0038": 1.0, "s_0795": -1.0, "s_1213": -1.0, "s_1448": -1.0, "s_1208": 1.0}, "objective_coefficient": 0.0, "variable_kind": "continuous", "id": "r_1011", "gene_reaction_rule": "YGR175C"}, {"subsystem": "", "name": "squalene synthase", "upper_bound": 1000, "lower_bound": 0.0, "notes": {}, "metabolites": {"s_0190": -2.0, "s_0794": -1.0, "s_1207": 1.0, "s_1212": -1.0, "s_1447": 1.0, "s_0633": 2.0}, "objective_coefficient": 0.0, "variable_kind": "continuous", "id": "r_1012", "gene_reaction_rule": "YHR190W"}, {"subsystem": "", "name": "succinate dehydrogenase (ubiquinone-6)", "upper_bound": 1000, "lower_bound": -1000, "notes": {}, "metabolites": {"s_0727": 1.0, "s_1537": -1.0, "s_1460": -1.0, "s_1535": 1.0}, "objective_coefficient": 0.0, "variable_kind": "continuous", "id": "r_1021", "gene_reaction_rule": "((YDR178W AND YJL045W AND YKL141W AND YLL041C) OR (YDR178W AND YKL141W AND YKL148C AND YLL041C))"}, {"subsystem": "", "name": "succinate-CoA ligase (ADP-forming)", "upper_bound": 1000, "lower_bound": 0.0, "notes": {}, "metabolites": {"s_0397": -1.0, "s_1326": -1.0, "s_0532": 1.0, "s_1464": -1.0, "s_1460": 1.0, "s_0437": 1.0}, "objective_coefficient": 0.0, "variable_kind": "continuous", "id": "r_1022", "gene_reaction_rule": "(YGR244C AND YOR142W)"}, {"subsystem": "", "name": "succinate-semialdehyde dehydrogenase (NADP)", "upper_bound": 1000, "lower_bound": 0.0, "notes": {}, "metabolites": {"s_0803": -1.0, "s_0794": 2.0, "s_1207": -1.0, "s_1461": -1.0, "s_1458": 1.0, "s_1212": 1.0}, "objective_coefficient": 0.0, "variable_kind": "continuous", "id": "r_1023", "gene_reaction_rule": "YBR006W"}, {"subsystem": "", "name": "sucrose hydrolyzing enxyme", "upper_bound": 1000, "lower_bound": 0.0, "notes": {}, "metabolites": {"s_1466": -1.0, "s_0565": 1.0, "s_0554": 1.0, "s_0805": -1.0}, "objective_coefficient": 0.0, "variable_kind": "continuous", "id": "r_1024", "gene_reaction_rule": "YIL162W"}, {"subsystem": "", "name": "sulfate adenylyltransferase", "upper_bound": 1000, "lower_bound": 0.0, "notes": {}, "metabolites": {"s_0298": 1.0, "s_1467": -1.0, "s_0633": 1.0, "s_0434": -1.0, "s_0794": -1.0}, "objective_coefficient": 0.0, "variable_kind": "continuous", "id": "r_1025", "gene_reaction_rule": "YJR010W"}, {"subsystem": "", "name": "sulfate adenylyltransferase (ADP)", "upper_bound": 1000, "lower_bound": 0.0, "notes": {}, "metabolites": {"s_1322": 1.0, "s_0298": 1.0, "s_1467": -1.0, "s_0794": -1.0, "s_0394": -1.0}, "objective_coefficient": 0.0, "variable_kind": "continuous", "id": "r_1026", "gene_reaction_rule": "YCL050C"}, {"subsystem": "", "name": "sulfite reductase (NADPH2)", "upper_bound": 1000, "lower_bound": 0.0, "notes": {}, "metabolites": {"s_0803": 3.0, "s_0794": -5.0, "s_1207": 3.0, "s_1212": -3.0, "s_1469": -1.0, "s_0841": 1.0}, "objective_coefficient": 0.0, "variable_kind": "continuous", "id": "r_1027", "gene_reaction_rule": "(YFR030W AND YJR137C)"}, {"subsystem": "", "name": "taurine dioxygenase", "upper_bound": 1000, "lower_bound": 0.0, "notes": {}, "metabolites": {"s_1275": -1.0, "s_0417": 1.0, "s_0180": -1.0, "s_0794": 1.0, "s_1471": -1.0, "s_1458": 1.0, "s_0456": 1.0, "s_1469": 1.0}, "objective_coefficient": 0.0, "variable_kind": "continuous", "id": "r_1029", "gene_reaction_rule": "YLL057C"}, {"subsystem": "", "name": "tetrahydrofolate aminomethyltransferase", "upper_bound": 1000, "lower_bound": 0.0, "notes": {}, "metabolites": {"s_0321": 1.0, "s_0799": 1.0, "s_0305": -1.0, "s_0807": -1.0}, "objective_coefficient": 0.0, "variable_kind": "continuous", "id": "r_1030", "gene_reaction_rule": "(YAL044C AND YDR019C AND YFL018C AND YMR189W)"}, {"subsystem": "", "name": "tetrahydrofolate:L-glutamate gamma-ligase (ADP-forming)", "upper_bound": 1000, "lower_bound": -1000, "notes": {}, "metabolites": {"s_0394": 1.0, "s_1322": 1.0, "s_0794": 1.0, "s_0308": 1.0, "s_0991": -1.0, "s_1487": -1.0, "s_0434": -1.0}, "objective_coefficient": 0.0, "variable_kind": "continuous", "id": "r_1031", "gene_reaction_rule": "(YKL132C OR YOR241W)"}, {"subsystem": "", "name": "thiamin diphosphatase", "upper_bound": 1000, "lower_bound": 0.0, "notes": {}, "metabolites": {"s_1476": -1.0, "s_1324": 2.0, "s_1490": 1.0, "s_0805": -2.0, "s_0796": 1.0}, "objective_coefficient": 0.0, "variable_kind": "continuous", "id": "r_1032", "gene_reaction_rule": "YBR092C"}, {"subsystem": "", "name": "thiamin phosphatase", "upper_bound": 1000, "lower_bound": 0.0, "notes": {}, "metabolites": {"s_1490": 1.0, "s_1498": -1.0, "s_0805": -1.0, "s_1324": 1.0}, "objective_coefficient": 0.0, "variable_kind": "continuous", "id": "r_1033", "gene_reaction_rule": "YBR092C"}, {"subsystem": "", "name": "thiamine diphosphokinase", "upper_bound": 1000, "lower_bound": 0.0, "notes": {}, "metabolites": {"s_0423": 1.0, "s_1489": -1.0, "s_1475": 1.0, "s_0794": 1.0, "s_0434": -1.0}, "objective_coefficient": 0.0, "variable_kind": "continuous", "id": "r_1034", "gene_reaction_rule": "YOR143C"}, {"subsystem": "", "name": "thiamine-diphosphate kinase", "upper_bound": 1000, "lower_bound": 0.0, "notes": {}, "metabolites": {"s_0394": 1.0, "s_1532": 1.0, "s_1475": -1.0, "s_0434": -1.0}, "objective_coefficient": 0.0, "variable_kind": "continuous", "id": "r_1035", "gene_reaction_rule": "YOR143C"}, {"subsystem": "", "name": "thiamine-phosphate diphosphorylase", "upper_bound": 1000, "lower_bound": 0.0, "notes": {}, "metabolites": {"s_0633": 1.0, "s_0293": -1.0, "s_1497": 1.0, "s_0794": -1.0, "s_0267": -1.0}, "objective_coefficient": 0.0, "variable_kind": "continuous", "id": "r_1036", "gene_reaction_rule": "YPL214C"}, {"subsystem": "", "name": "thioredoxin", "upper_bound": 1000, "lower_bound": 0.0, "notes": {}, "metabolites": {"s_0808": 2.0, "s_1622": 1.0, "s_1618": -1.0, "s_0839": -1.0}, "objective_coefficient": 0.0, "variable_kind": "continuous", "id": "r_1037", "gene_reaction_rule": "((YGR209C AND YIL010W) OR (YIL010W AND YLR043C))"}, {"subsystem": "", "name": "thioredoxin reductase (NADPH)", "upper_bound": 1000, "lower_bound": 0.0, "notes": {}, "metabolites": {"s_1616": 1.0, "s_1207": 1.0, "s_1620": -1.0, "s_1212": -1.0, "s_0794": -1.0}, "objective_coefficient": 0.0, "variable_kind": "continuous", "id": "r_1038", "gene_reaction_rule": "((YDR353W AND YGR209C) OR (YDR353W AND YLR043C) OR YDR353W)"}, {"subsystem": "", "name": "thioredoxin reductase (NADPH)", "upper_bound": 1000, "lower_bound": 0.0, "notes": {}, "metabolites": {"s_0799": -1.0, "s_1214": -1.0, "s_1621": -1.0, "s_1210": 1.0, "s_1617": 1.0}, "objective_coefficient": 0.0, "variable_kind": "continuous", "id": "r_1039", "gene_reaction_rule": "((YCR083W AND YHR106W) OR (YCR083W AND YPL091W))"}, {"subsystem": "", "name": "threonine aldolase", "upper_bound": 1000, "lower_bound": 0.0, "notes": {}, "metabolites": {"s_0359": 1.0, "s_1003": 1.0, "s_1045": -1.0}, "objective_coefficient": 0.0, "variable_kind": "continuous", "id": "r_1040", "gene_reaction_rule": "YEL046C"}, {"subsystem": "", "name": "threonine synthase", "upper_bound": 1000, "lower_bound": 0.0, "notes": {}, "metabolites": {"s_1322": 1.0, "s_1238": -1.0, "s_0803": -1.0, "s_1045": 1.0}, "objective_coefficient": 0.0, "variable_kind": "continuous", "id": "r_1041", "gene_reaction_rule": "YCR053W"}, {"subsystem": "", "name": "threonyl-tRNA synthetase", "upper_bound": 1000, "lower_bound": 0.0, "notes": {}, "metabolites": {"s_1045": -1.0, "s_1491": 1.0, "s_0423": 1.0, "s_1608": -1.0, "s_0633": 1.0, "s_0434": -1.0}, "objective_coefficient": 0.0, "variable_kind": "continuous", "id": "r_1042", "gene_reaction_rule": "YIL078W"}, {"subsystem": "", "name": "threonyl-tRNA synthetase", "upper_bound": 1000, "lower_bound": 0.0, "notes": {}, "metabolites": {"s_1047": -1.0, "s_0424": 1.0, "s_0636": 1.0, "s_1609": -1.0, "s_0437": -1.0, "s_1492": 1.0}, "objective_coefficient": 0.0, "variable_kind": "continuous", "id": "r_1043", "gene_reaction_rule": "YKL194C"}, {"subsystem": "", "name": "thymidylate synthase", "upper_bound": 1000, "lower_bound": 0.0, "notes": {}, "metabolites": {"s_0625": 1.0, "s_0649": 1.0, "s_0306": -1.0, "s_0654": -1.0}, "objective_coefficient": 0.0, "variable_kind": "continuous", "id": "r_1045", "gene_reaction_rule": "YOR074C"}, {"subsystem": "", "name": "trans-aconitate 3-methyltransferase", "upper_bound": 1000, "lower_bound": 0.0, "notes": {}, "metabolites": {"s_1503": -1.0, "s_1416": -1.0, "s_1413": 1.0, "s_0007": 1.0}, "objective_coefficient": 0.0, "variable_kind": "continuous", "id": "r_1046", "gene_reaction_rule": "YER175C"}, {"subsystem": "", "name": "trans-pentaprenyltranstransferase", "upper_bound": 1000, "lower_bound": 0.0, "notes": {}, "metabolites": {"s_0945": -1.0, "s_1313": -1.0, "s_0831": 1.0, "s_0636": 1.0}, "objective_coefficient": 0.0, "variable_kind": "continuous", "id": "r_1047", "gene_reaction_rule": "YBR003W"}, {"subsystem": "", "name": "transaldolase", "upper_bound": 1000, "lower_bound": -1000, "notes": {}, "metabolites": {"s_0551": 1.0, "s_0764": -1.0, "s_1427": -1.0, "s_0557": 1.0}, "objective_coefficient": 0.0, "variable_kind": "continuous", "id": "r_1048", "gene_reaction_rule": "YLR354C"}, {"subsystem": "", "name": "transketolase 1", "upper_bound": 1000, "lower_bound": -1000, "notes": {}, "metabolites": {"s_1408": -1.0, "s_0581": -1.0, "s_0764": 1.0, "s_1427": 1.0}, "objective_coefficient": 0.0, "variable_kind": "continuous", "id": "r_1049", "gene_reaction_rule": "(YBR117C OR YPR074C)"}, {"subsystem": "", "name": "transketolase 2", "upper_bound": 1000, "lower_bound": -1000, "notes": {}, "metabolites": {"s_0551": -1.0, "s_0581": -1.0, "s_0557": 1.0, "s_0764": 1.0}, "objective_coefficient": 0.0, "variable_kind": "continuous", "id": "r_1050", "gene_reaction_rule": "(YBR117C OR YPR074C)"}, {"subsystem": "", "name": "trehalose-phosphatase", "upper_bound": 1000, "lower_bound": 0.0, "notes": {}, "metabolites": {"s_1322": 1.0, "s_0803": -1.0, "s_1520": 1.0, "s_0409": -1.0}, "objective_coefficient": 0.0, "variable_kind": "continuous", "id": "r_1051", "gene_reaction_rule": "((YBR126C AND YDR074W AND YML100W) OR (YBR126C AND YDR074W AND YMR261C))"}, {"subsystem": "", "name": "triose-phosphate isomerase", "upper_bound": 1000, "lower_bound": -1000, "notes": {}, "metabolites": {"s_0629": -1.0, "s_0764": 1.0}, "objective_coefficient": 0.0, "variable_kind": "continuous", "id": "r_1054", "gene_reaction_rule": "YDR050C"}, {"subsystem": "", "name": "tryptophan synthase (indoleglycerol phosphate)", "upper_bound": 1000, "lower_bound": 0.0, "notes": {}, "metabolites": {"s_1048": 1.0, "s_0803": 1.0, "s_0764": 1.0, "s_0086": -1.0, "s_1039": -1.0}, "objective_coefficient": 0.0, "variable_kind": "continuous", "id": "r_1055", "gene_reaction_rule": "YGL026C"}, {"subsystem": "", "name": "tryptophan transaminase", "upper_bound": 1000, "lower_bound": 0.0, "notes": {}, "metabolites": {"s_0180": -1.0, "s_0991": 1.0, "s_1048": -1.0, "s_0855": 1.0}, "objective_coefficient": 0.0, "variable_kind": "continuous", "id": "r_1056", "gene_reaction_rule": "YGL202W"}, {"subsystem": "", "name": "tryptophanyl-tRNA synthetase", "upper_bound": 1000, "lower_bound": 0.0, "notes": {}, "metabolites": {"s_1048": -1.0, "s_1610": -1.0, "s_1527": 1.0, "s_0423": 1.0, "s_0633": 1.0, "s_0434": -1.0}, "objective_coefficient": 0.0, "variable_kind": "continuous", "id": "r_1057", "gene_reaction_rule": "YOL097C"}, {"subsystem": "", "name": "tryptophanyl-tRNA synthetase", "upper_bound": 1000, "lower_bound": 0.0, "notes": {}, "metabolites": {"s_1050": -1.0, "s_1528": 1.0, "s_1611": -1.0, "s_0437": -1.0, "s_0636": 1.0, "s_0424": 1.0}, "objective_coefficient": 0.0, "variable_kind": "continuous", "id": "r_1058", "gene_reaction_rule": "YDR268W"}, {"subsystem": "", "name": "tyrosine transaminase", "upper_bound": 1000, "lower_bound": -1000, "notes": {}, "metabolites": {"s_0180": 1.0, "s_0991": -1.0, "s_1051": 1.0, "s_0204": -1.0}, "objective_coefficient": 0.0, "variable_kind": "continuous", "id": "r_1063", "gene_reaction_rule": "YGL202W"}, {"subsystem": "", "name": "tyrosine transaminase", "upper_bound": 1000, "lower_bound": 0.0, "notes": {}, "metabolites": {"s_1054": 1.0, "s_0206": -1.0, "s_0184": 1.0, "s_0995": -1.0}, "objective_coefficient": 0.0, "variable_kind": "continuous", "id": "r_1065", "gene_reaction_rule": "YLR027C"}, {"subsystem": "", "name": "tyrosyl-tRNA synthetase", "upper_bound": 1000, "lower_bound": 0.0, "notes": {}, "metabolites": {"s_1533": 1.0, "s_1051": -1.0, "s_1612": -1.0, "s_0423": 1.0, "s_0633": 1.0, "s_0434": -1.0}, "objective_coefficient": 0.0, "variable_kind": "continuous", "id": "r_1066", "gene_reaction_rule": "YGR185C"}, {"subsystem": "", "name": "tyrosyl-tRNA synthetase", "upper_bound": 1000, "lower_bound": 0.0, "notes": {}, "metabolites": {"s_1534": 1.0, "s_1053": -1.0, "s_1613": -1.0, "s_0437": -1.0, "s_0636": 1.0, "s_0424": 1.0}, "objective_coefficient": 0.0, "variable_kind": "continuous", "id": "r_1067", "gene_reaction_rule": "YPL097W"}, {"subsystem": "", "name": "UDP-glucose:ergosterol glucosyltransferase", "upper_bound": 1000, "lower_bound": 0.0, "notes": {}, "metabolites": {"s_1538": 1.0, "s_0666": -1.0, "s_0670": 1.0, "s_0794": 1.0, "s_1543": -1.0}, "objective_coefficient": 0.0, "variable_kind": "continuous", "id": "r_1068", "gene_reaction_rule": "YLR189C"}, {"subsystem": "", "name": "UDP-N-acetylglucosamine diphosphorylase", "upper_bound": 1000, "lower_bound": -1000, "notes": {}, "metabolites": {"s_1559": -1.0, "s_1544": 1.0, "s_0794": -1.0, "s_0633": 1.0, "s_1189": -1.0}, "objective_coefficient": 0.0, "variable_kind": "continuous", "id": "r_1069", "gene_reaction_rule": "YDL103C"}, {"subsystem": "", "name": "UDPglucose 4-epimerase", "upper_bound": 1000, "lower_bound": -1000, "notes": {}, "metabolites": {"s_1543": -1.0, "s_1541": 1.0}, "objective_coefficient": 0.0, "variable_kind": "continuous", "id": "r_1070", "gene_reaction_rule": "YBR019C"}, {"subsystem": "", "name": "UDPglucose--hexose-1-phosphate uridylyltransferase", "upper_bound": 1000, "lower_bound": -1000, "notes": {}, "metabolites": {"s_0410": -1.0, "s_0567": 1.0, "s_1543": -1.0, "s_1541": 1.0}, "objective_coefficient": 0.0, "variable_kind": "continuous", "id": "r_1071", "gene_reaction_rule": "YBR018C"}, {"subsystem": "", "name": "UMP kinase", "upper_bound": 1000, "lower_bound": 0.0, "notes": {}, "metabolites": {"s_0394": 1.0, "s_1545": -1.0, "s_1538": 1.0, "s_0434": -1.0}, "objective_coefficient": 0.0, "variable_kind": "continuous", "id": "r_1072", "gene_reaction_rule": "YKL024C"}, {"subsystem": "", "name": "UMP kinase", "upper_bound": 1000, "lower_bound": 0.0, "notes": {}, "metabolites": {"s_0438": -1.0, "s_0398": 1.0, "s_1548": -1.0, "s_1540": 1.0}, "objective_coefficient": 0.0, "variable_kind": "continuous", "id": "r_1073", "gene_reaction_rule": "YKL024C"}, {"subsystem": "", "name": "uracil phosphoribosyltransferase", "upper_bound": 1000, "lower_bound": 0.0, "notes": {}, "metabolites": {"s_1386": -1.0, "s_1545": 1.0, "s_0633": 1.0, "s_1550": -1.0}, "objective_coefficient": 0.0, "variable_kind": "continuous", "id": "r_1074", "gene_reaction_rule": "YHR128W"}, {"subsystem": "", "name": "urea carboxylase", "upper_bound": 1000, "lower_bound": 0.0, "notes": {}, "metabolites": {"s_1322": 1.0, "s_0394": 1.0, "s_0794": 1.0, "s_1554": 1.0, "s_0445": -1.0, "s_1552": -1.0, "s_0434": -1.0}, "objective_coefficient": 0.0, "variable_kind": "continuous", "id": "r_1075", "gene_reaction_rule": "YBR208C"}, {"subsystem": "", "name": "ureidoglycolate hydrolase", "upper_bound": 1000, "lower_bound": 0.0, "notes": {}, "metabolites": {"s_0419": 2.0, "s_0803": -1.0, "s_0794": -2.0, "s_1555": -1.0, "s_0779": 1.0, "s_0456": 1.0}, "objective_coefficient": 0.0, "variable_kind": "continuous", "id": "r_1076", "gene_reaction_rule": "YIR032C"}, {"subsystem": "", "name": "uridine kinase (ATP:uridine)", "upper_bound": 1000, "lower_bound": 0.0, "notes": {}, "metabolites": {"s_0394": 1.0, "s_1545": 1.0, "s_1556": -1.0, "s_0794": 1.0, "s_0434": -1.0}, "objective_coefficient": 0.0, "variable_kind": "continuous", "id": "r_1077", "gene_reaction_rule": "YNR012W"}, {"subsystem": "", "name": "uridine kinase (GTP:uridine)", "upper_bound": 1000, "lower_bound": 0.0, "notes": {}, "metabolites": {"s_1545": 1.0, "s_0785": -1.0, "s_1556": -1.0, "s_0794": 1.0, "s_0739": 1.0}, "objective_coefficient": 0.0, "variable_kind": "continuous", "id": "r_1078", "gene_reaction_rule": "YNR012W"}, {"subsystem": "", "name": "uridylate kinase (dUMP)", "upper_bound": 1000, "lower_bound": 0.0, "notes": {}, "metabolites": {"s_0394": 1.0, "s_0652": 1.0, "s_0434": -1.0, "s_0654": -1.0}, "objective_coefficient": 0.0, "variable_kind": "continuous", "id": "r_1079", "gene_reaction_rule": "YKL024C"}, {"subsystem": "", "name": "uridylate kinase (dUMP)", "upper_bound": 1000, "lower_bound": 0.0, "notes": {}, "metabolites": {"s_0438": -1.0, "s_0653": 1.0, "s_0655": -1.0, "s_0398": 1.0}, "objective_coefficient": 0.0, "variable_kind": "continuous", "id": "r_1080", "gene_reaction_rule": "YKL024C"}, {"subsystem": "", "name": "uroporphyrinogen decarboxylase (uroporphyrinogen III)", "upper_bound": 1000, "lower_bound": 0.0, "notes": {}, "metabolites": {"s_0538": 1.0, "s_0456": 4.0, "s_0794": -4.0, "s_1558": -1.0}, "objective_coefficient": 0.0, "variable_kind": "continuous", "id": "r_1081", "gene_reaction_rule": "YDR047W"}, {"subsystem": "", "name": "uroporphyrinogen methyltransferase", "upper_bound": 1000, "lower_bound": 0.0, "notes": {}, "metabolites": {"s_1375": 1.0, "s_1416": -2.0, "s_0794": 1.0, "s_1558": -1.0, "s_1413": 2.0}, "objective_coefficient": 0.0, "variable_kind": "continuous", "id": "r_1082", "gene_reaction_rule": "YKR069W"}, {"subsystem": "", "name": "uroporphyrinogen-III synthase", "upper_bound": 1000, "lower_bound": 0.0, "notes": {}, "metabolites": {"s_0803": 1.0, "s_1558": 1.0, "s_1378": -1.0}, "objective_coefficient": 0.0, "variable_kind": "continuous", "id": "r_1083", "gene_reaction_rule": "YOR278W"}, {"subsystem": "", "name": "UTP-glucose-1-phosphate uridylyltransferase", "upper_bound": 1000, "lower_bound": -1000, "notes": {}, "metabolites": {"s_1559": -1.0, "s_0794": -1.0, "s_0633": 1.0, "s_0567": -1.0, "s_1543": 1.0}, "objective_coefficient": 0.0, "variable_kind": "continuous", "id": "r_1084", "gene_reaction_rule": "YKL035W"}, {"subsystem": "", "name": "valine transaminase", "upper_bound": 1000, "lower_bound": -1000, "notes": {}, "metabolites": {"s_0232": 1.0, "s_1056": -1.0, "s_0991": 1.0, "s_0180": -1.0}, "objective_coefficient": 0.0, "variable_kind": "continuous", "id": "r_1087", "gene_reaction_rule": "YJR148W"}, {"subsystem": "", "name": "valine transaminase, mitochondiral", "upper_bound": 1000, "lower_bound": -1000, "notes": {}, "metabolites": {"s_0233": 1.0, "s_0993": 1.0, "s_0182": -1.0, "s_1058": -1.0}, "objective_coefficient": 0.0, "variable_kind": "continuous", "id": "r_1088", "gene_reaction_rule": "YHR208W"}, {"subsystem": "", "name": "valyl-tRNA synthetase", "upper_bound": 1000, "lower_bound": 0.0, "notes": {}, "metabolites": {"s_1056": -1.0, "s_1561": 1.0, "s_1614": -1.0, "s_0423": 1.0, "s_0633": 1.0, "s_0434": -1.0}, "objective_coefficient": 0.0, "variable_kind": "continuous", "id": "r_1089", "gene_reaction_rule": "YGR094W"}, {"subsystem": "", "name": "valyl-tRNA synthetase", "upper_bound": 1000, "lower_bound": 0.0, "notes": {}, "metabolites": {"s_1058": -1.0, "s_1562": 1.0, "s_0437": -1.0, "s_1615": -1.0, "s_0636": 1.0, "s_0424": 1.0}, "objective_coefficient": 0.0, "variable_kind": "continuous", "id": "r_1090", "gene_reaction_rule": "YGR094W"}, {"subsystem": "", "name": "xanthine phosphoribosyltransferase", "upper_bound": 1000, "lower_bound": 0.0, "notes": {}, "metabolites": {"s_1386": -1.0, "s_0633": 1.0, "s_1565": 1.0, "s_0357": -1.0}, "objective_coefficient": 0.0, "variable_kind": "continuous", "id": "r_1091", "gene_reaction_rule": "YJR133W"}, {"subsystem": "", "name": "xylitol dehydrogenase (D-xyulose-forming)", "upper_bound": 1000, "lower_bound": 0.0, "notes": {}, "metabolites": {"s_1203": 1.0, "s_0794": 1.0, "s_0580": 1.0, "s_1566": -1.0, "s_1198": -1.0}, "objective_coefficient": 0.0, "variable_kind": "continuous", "id": "r_1092", "gene_reaction_rule": "YLR070C"}, {"subsystem": "", "name": "xylose reductase", "upper_bound": 1000, "lower_bound": 0.0, "notes": {}, "metabolites": {"s_1212": -1.0, "s_1207": 1.0, "s_0578": -1.0, "s_0794": -1.0, "s_1566": 1.0}, "objective_coefficient": 0.0, "variable_kind": "continuous", "id": "r_1093", "gene_reaction_rule": "YHR104W"}, {"subsystem": "", "name": "xylulokinase", "upper_bound": 1000, "lower_bound": 0.0, "notes": {}, "metabolites": {"s_0394": 1.0, "s_0794": 1.0, "s_0581": 1.0, "s_0434": -1.0, "s_0580": -1.0}, "objective_coefficient": 0.0, "variable_kind": "continuous", "id": "r_1094", "gene_reaction_rule": "YGR194C"}, {"subsystem": "", "name": "yUMP synthetase", "upper_bound": 1000, "lower_bound": -1000, "notes": {}, "metabolites": {"s_0803": 1.0, "s_1388": 1.0, "s_1550": -1.0, "s_1408": -1.0}, "objective_coefficient": 0.0, "variable_kind": "continuous", "id": "r_1095", "gene_reaction_rule": "(YFL001W OR YGL063W OR YNL292W OR YPL212C)"}, {"subsystem": "", "name": "5'-nucleotidase (GMP)", "upper_bound": 1000, "lower_bound": 0.0, "notes": {}, "metabolites": {"s_0790": 1.0, "s_1322": 1.0, "s_0803": -1.0, "s_0782": -1.0}, "objective_coefficient": 0.0, "variable_kind": "continuous", "id": "r_1619", "gene_reaction_rule": "YER037W"}, {"subsystem": "", "name": "homocitrate synthase", "upper_bound": 1000, "lower_bound": 0.0, "notes": {}, "metabolites": {"s_0799": 1.0, "s_0182": -1.0, "s_0376": -1.0, "s_0834": 1.0, "s_0532": 1.0, "s_0807": -1.0}, "objective_coefficient": 0.0, "variable_kind": "continuous", "id": "r_1838", "gene_reaction_rule": "(YDL131W OR YDL182W)"}, {"subsystem": "", "name": "pyridoxine kinase", "upper_bound": 1000, "lower_bound": 0.0, "notes": {}, "metabolites": {"s_0394": 1.0, "s_1398": 1.0, "s_0794": 1.0, "s_0434": -1.0, "s_1396": -1.0}, "objective_coefficient": 0.0, "variable_kind": "continuous", "id": "r_2029", "gene_reaction_rule": "YEL029C"}, {"subsystem": "", "name": "kynurenine aminotransferase", "upper_bound": 1000, "lower_bound": -1000, "notes": {}, "metabolites": {"s_1399": -1.0, "s_0955": 1.0, "s_2763": 1.0, "s_1020": -1.0}, "objective_coefficient": 0.0, "variable_kind": "continuous", "id": "r_2112", "gene_reaction_rule": "YJL060W"}, {"subsystem": "", "name": "spontaneous kynurenic acid to quinaldic acid", "upper_bound": 1000, "lower_bound": 0.0, "notes": {}, "metabolites": {"s_2764": 1.0, "s_2763": -1.0}, "objective_coefficient": 0.0, "variable_kind": "continuous", "id": "r_2113", "gene_reaction_rule": ""}, {"subsystem": "", "name": "spontaneous 2-amino-3-carboxymuconate-6-semialdehyde to quinolinate", "upper_bound": 1000, "lower_bound": 0.0, "notes": {}, "metabolites": {"s_1403": 1.0, "s_0147": -1.0, "s_0803": 1.0}, "objective_coefficient": 0.0, "variable_kind": "continuous", "id": "r_2114", "gene_reaction_rule": ""}, {"subsystem": "", "name": "alcohol dehydrogenase, (acetaldehyde to ethanol)", "upper_bound": 1000, "lower_bound": 0.0, "notes": {}, "metabolites": {"s_0359": -1.0, "s_0680": 1.0, "s_0794": -1.0, "s_1198": 1.0, "s_1203": -1.0}, "objective_coefficient": 0.0, "variable_kind": "continuous", "id": "r_2115", "gene_reaction_rule": "(YBR145W OR YOL086C)"}, {"subsystem": "", "name": "acetaldehyde dehydrogenase", "upper_bound": 1000, "lower_bound": 0.0, "notes": {}, "metabolites": {"s_0359": -1.0, "s_0803": -1.0, "s_0794": 1.0, "s_1198": -1.0, "s_0362": 1.0, "s_1203": 1.0}, "objective_coefficient": 0.0, "variable_kind": "continuous", "id": "r_2116", "gene_reaction_rule": "YMR170C"}, {"subsystem": "", "name": "phenylalanine transaminase", "upper_bound": 1000, "lower_bound": -1000, "notes": {}, "metabolites": {"s_1399": -1.0, "s_0955": 1.0, "s_1032": -1.0, "s_0951": 1.0}, "objective_coefficient": 0.0, "variable_kind": "continuous", "id": "r_2117", "gene_reaction_rule": "YHR137W"}, {"subsystem": "", "name": "tryptophan transaminase", "upper_bound": 1000, "lower_bound": 0.0, "notes": {}, "metabolites": {"s_1048": -1.0, "s_1032": 1.0, "s_0855": 1.0, "s_0951": -1.0}, "objective_coefficient": 0.0, "variable_kind": "continuous", "id": "r_2118", "gene_reaction_rule": "YHR137W"}, {"subsystem": "", "name": "tyrosine transaminase", "upper_bound": 1000, "lower_bound": -1000, "notes": {}, "metabolites": {"s_1399": 1.0, "s_0955": -1.0, "s_1051": 1.0, "s_0204": -1.0}, "objective_coefficient": 0.0, "variable_kind": "continuous", "id": "r_2119", "gene_reaction_rule": "YHR137W"}, {"subsystem": "", "name": "sedoheptulose bisphosphatase", "upper_bound": 1000, "lower_bound": 0.0, "notes": {}, "metabolites": {"s_1322": 1.0, "s_1427": 1.0, "s_1426": -1.0}, "objective_coefficient": 0.0, "variable_kind": "continuous", "id": "r_2126", "gene_reaction_rule": "YKR043C"}, {"subsystem": "", "name": "isocitrate dehydrogenase", "upper_bound": 1000, "lower_bound": 0.0, "notes": {}, "metabolites": {"s_1214": 1.0, "s_0182": 1.0, "s_0941": -1.0, "s_1210": -1.0, "s_0460": 1.0}, "objective_coefficient": 0.0, "variable_kind": "continuous", "id": "r_2131", "gene_reaction_rule": "YDL066W"}, {"subsystem": "", "name": "fatty-acyl-CoA synthase (n-C16:0CoA)", "upper_bound": 1000, "lower_bound": 0.0, "notes": {}, "metabolites": {"s_0803": 7.0, "s_0794": -21.0, "s_0373": -1.0, "s_1302": 1.0, "s_1207": 14.0, "s_1212": -14.0, "s_0456": 7.0, "s_0529": 7.0, "s_1101": -7.0}, "objective_coefficient": 0.0, "variable_kind": "continuous", "id": "r_2140", "gene_reaction_rule": "(YKL182W AND YPL231W)"}, {"subsystem": "", "name": "fatty-acyl-CoA synthase (n-C18:0CoA)", "upper_bound": 1000, "lower_bound": 0.0, "notes": {}, "metabolites": {"s_1454": 1.0, "s_0803": 8.0, "s_0794": -24.0, "s_0373": -1.0, "s_1207": 16.0, "s_1212": -16.0, "s_0456": 8.0, "s_0529": 8.0, "s_1101": -8.0}, "objective_coefficient": 0.0, "variable_kind": "continuous", "id": "r_2141", "gene_reaction_rule": "(YKL182W AND YPL231W)"}, {"subsystem": "", "name": "B-ketoacyl-ACP synthase (acetoacetyl-ACP)", "upper_bound": 1000, "lower_bound": 0.0, "notes": {}, "metabolites": {"s_2770": 1.0, "s_0799": -1.0, "s_1845": 1.0, "s_0372": -1.0, "s_0465": -1.0, "s_0460": 1.0}, "objective_coefficient": 0.0, "variable_kind": "continuous", "id": "r_2142", "gene_reaction_rule": "(YER061C AND YKL192C)"}, {"subsystem": "", "name": "B-ketoacyl-ACP synthase (3-oxo-hexanoyl-ACP)", "upper_bound": 1000, "lower_bound": 0.0, "notes": {}, "metabolites": {"s_2771": -1.0, "s_2772": 1.0, "s_1845": 1.0, "s_0799": -1.0, "s_0465": -1.0, "s_0460": 1.0}, "objective_coefficient": 0.0, "variable_kind": "continuous", "id": "r_2143", "gene_reaction_rule": "(YER061C AND YKL192C)"}, {"subsystem": "", "name": "B-ketoacyl-ACP synthase (3-oxo-octanoyl-ACP)", "upper_bound": 1000, "lower_bound": 0.0, "notes": {}, "metabolites": {"s_0799": -1.0, "s_2773": -1.0, "s_2774": 1.0, "s_1845": 1.0, "s_0465": -1.0, "s_0460": 1.0}, "objective_coefficient": 0.0, "variable_kind": "continuous", "id": "r_2144", "gene_reaction_rule": "(YER061C AND YKL192C)"}, {"subsystem": "", "name": "3-oxoacyl-ACP reductase (3-hydroxybutanoyl-ACP)", "upper_bound": 1000, "lower_bound": 0.0, "notes": {}, "metabolites": {"s_2770": -1.0, "s_0799": -1.0, "s_1214": -1.0, "s_2775": 1.0, "s_1210": 1.0}, "objective_coefficient": 0.0, "variable_kind": "continuous", "id": "r_2145", "gene_reaction_rule": "YKL055C"}, {"subsystem": "", "name": "3-oxoacyl-ACP reductase (3-hydroxyhexanoyl-ACP)", "upper_bound": 1000, "lower_bound": 0.0, "notes": {}, "metabolites": {"s_1210": 1.0, "s_0799": -1.0, "s_1214": -1.0, "s_2772": -1.0, "s_2776": 1.0}, "objective_coefficient": 0.0, "variable_kind": "continuous", "id": "r_2146", "gene_reaction_rule": "YKL055C"}, {"subsystem": "", "name": "3-oxoacyl-ACP reductase (3-hydroxyoctanoyl-ACP)", "upper_bound": 1000, "lower_bound": 0.0, "notes": {}, "metabolites": {"s_0799": -1.0, "s_1214": -1.0, "s_2774": -1.0, "s_1210": 1.0, "s_2777": 1.0}, "objective_coefficient": 0.0, "variable_kind": "continuous", "id": "r_2147", "gene_reaction_rule": "YKL055C"}, {"subsystem": "", "name": "3-hydroxyacyl-thioester dehydratase (trans-but-2-enoyl-ACP)", "upper_bound": 1000, "lower_bound": -1000, "notes": {}, "metabolites": {"s_2778": 1.0, "s_2775": -1.0, "s_0807": 1.0}, "objective_coefficient": 0.0, "variable_kind": "continuous", "id": "r_2148", "gene_reaction_rule": "YHR067W"}, {"subsystem": "", "name": "3-hydroxyacyl-thioester dehydratase (trans-hex-2-enoyl-ACP)", "upper_bound": 1000, "lower_bound": -1000, "notes": {}, "metabolites": {"s_2779": 1.0, "s_2776": -1.0, "s_0807": 1.0}, "objective_coefficient": 0.0, "variable_kind": "continuous", "id": "r_2149", "gene_reaction_rule": "YHR067W"}, {"subsystem": "", "name": "3-hydroxyacyl-thioester dehydratase (trans-oct-2-enoyl-ACP)", "upper_bound": 1000, "lower_bound": -1000, "notes": {}, "metabolites": {"s_2780": 1.0, "s_2777": -1.0, "s_0807": 1.0}, "objective_coefficient": 0.0, "variable_kind": "continuous", "id": "r_2150", "gene_reaction_rule": "YHR067W"}, {"subsystem": "", "name": "enoyl-ACP reductase (butanoyl-ACP)", "upper_bound": 1000, "lower_bound": 0.0, "notes": {}, "metabolites": {"s_2778": -1.0, "s_0799": -1.0, "s_1214": -1.0, "s_1210": 1.0, "s_2771": 1.0}, "objective_coefficient": 0.0, "variable_kind": "continuous", "id": "r_2151", "gene_reaction_rule": "YBR026C"}, {"subsystem": "", "name": "enoyl-ACP reductase (hexanoyl-ACP)", "upper_bound": 1000, "lower_bound": 0.0, "notes": {}, "metabolites": {"s_2779": -1.0, "s_1214": -1.0, "s_2773": 1.0, "s_1210": 1.0, "s_0799": -1.0}, "objective_coefficient": 0.0, "variable_kind": "continuous", "id": "r_2152", "gene_reaction_rule": "YBR026C"}, {"subsystem": "", "name": "enoyl-ACP reductase (octanoyl-ACP)", "upper_bound": 1000, "lower_bound": 0.0, "notes": {}, "metabolites": {"s_2780": -1.0, "s_1214": -1.0, "s_1210": 1.0, "s_1254": 1.0, "s_0799": -1.0}, "objective_coefficient": 0.0, "variable_kind": "continuous", "id": "r_2153", "gene_reaction_rule": "YBR026C"}, {"subsystem": "", "name": "elongase I (3-oxotetradecanoyl-CoA)", "upper_bound": 1000, "lower_bound": 0.0, "notes": {}, "metabolites": {"s_2781": -1.0, "s_2783": -1.0, "s_2782": -1.0, "s_2785": 1.0, "s_2784": 1.0, "s_2786": 1.0}, "objective_coefficient": 0.0, "variable_kind": "continuous", "id": "r_2154", "gene_reaction_rule": "YJL196C"}, {"subsystem": "", "name": "elongase I (3-oxopalmitoyl-CoA)", "upper_bound": 1000, "lower_bound": 0.0, "notes": {}, "metabolites": {"s_2783": -1.0, "s_2782": -1.0, "s_2785": 1.0, "s_2784": 1.0, "s_2787": -1.0, "s_2788": 1.0}, "objective_coefficient": 0.0, "variable_kind": "continuous", "id": "r_2155", "gene_reaction_rule": "YJL196C"}, {"subsystem": "", "name": "elongase II (3-oxooctadecanoyl-CoA)", "upper_bound": 1000, "lower_bound": 0.0, "notes": {}, "metabolites": {"s_2783": -1.0, "s_2782": -1.0, "s_2785": 1.0, "s_2784": 1.0, "s_2789": -1.0, "s_2790": 1.0}, "objective_coefficient": 0.0, "variable_kind": "continuous", "id": "r_2156", "gene_reaction_rule": "YCR034W"}, {"subsystem": "", "name": "elongase II or III (3-oxoicosanoyl-CoA)", "upper_bound": 1000, "lower_bound": 0.0, "notes": {}, "metabolites": {"s_2792": 1.0, "s_2783": -1.0, "s_2782": -1.0, "s_2785": 1.0, "s_2784": 1.0, "s_2791": -1.0}, "objective_coefficient": 0.0, "variable_kind": "continuous", "id": "r_2157", "gene_reaction_rule": "(YCR034W OR YLR372W)"}, {"subsystem": "", "name": "elongase II or III (3-oxodocosanoyl-CoA)", "upper_bound": 1000, "lower_bound": 0.0, "notes": {}, "metabolites": {"s_2793": -1.0, "s_2783": -1.0, "s_2782": -1.0, "s_2785": 1.0, "s_2784": 1.0, "s_2794": 1.0}, "objective_coefficient": 0.0, "variable_kind": "continuous", "id": "r_2158", "gene_reaction_rule": "(YCR034W OR YLR372W)"}, {"subsystem": "", "name": "elongase II or III (3-oxotetracosanoyl-CoA)", "upper_bound": 1000, "lower_bound": 0.0, "notes": {}, "metabolites": {"s_2783": -1.0, "s_2782": -1.0, "s_2796": 1.0, "s_2784": 1.0, "s_2795": -1.0, "s_2785": 1.0}, "objective_coefficient": 0.0, "variable_kind": "continuous", "id": "r_2159", "gene_reaction_rule": "(YCR034W OR YLR372W)"}, {"subsystem": "", "name": "elongase III (3-oxohexacosanoyl-CoA)", "upper_bound": 1000, "lower_bound": 0.0, "notes": {}, "metabolites": {"s_2783": -1.0, "s_2782": -1.0, "s_2785": 1.0, "s_2797": -1.0, "s_2798": 1.0, "s_2784": 1.0}, "objective_coefficient": 0.0, "variable_kind": "continuous", "id": "r_2160", "gene_reaction_rule": "YLR372W"}, {"subsystem": "", "name": "B-ketoacyl-CoA reductase ((S)-3-hydroxytetradecanoyl-CoA)", "upper_bound": 1000, "lower_bound": 0.0, "notes": {}, "metabolites": {"s_2799": -1.0, "s_2783": -1.0, "s_2786": -1.0, "s_2800": 1.0, "s_2801": 1.0}, "objective_coefficient": 0.0, "variable_kind": "continuous", "id": "r_2161", "gene_reaction_rule": "YBR159W"}, {"subsystem": "", "name": "B-ketoacyl-CoA reductase ((S)-3-hydroxypalmitoyl-CoA)", "upper_bound": 1000, "lower_bound": 0.0, "notes": {}, "metabolites": {"s_2788": -1.0, "s_2783": -1.0, "s_2799": -1.0, "s_2802": 1.0, "s_2800": 1.0}, "objective_coefficient": 0.0, "variable_kind": "continuous", "id": "r_2162", "gene_reaction_rule": "YBR159W"}, {"subsystem": "", "name": "B-ketoacyl-CoA reductase (3-hydroxyoctadecanoyl-CoA)", "upper_bound": 1000, "lower_bound": 0.0, "notes": {}, "metabolites": {"s_2790": -1.0, "s_2799": -1.0, "s_2783": -1.0, "s_2803": 1.0, "s_2800": 1.0}, "objective_coefficient": 0.0, "variable_kind": "continuous", "id": "r_2163", "gene_reaction_rule": "YBR159W"}, {"subsystem": "", "name": "B-ketoacyl-CoA reductase (3-hydroxyicosanoyl-CoA)", "upper_bound": 1000, "lower_bound": 0.0, "notes": {}, "metabolites": {"s_2792": -1.0, "s_2804": 1.0, "s_2799": -1.0, "s_2783": -1.0, "s_2800": 1.0}, "objective_coefficient": 0.0, "variable_kind": "continuous", "id": "r_2164", "gene_reaction_rule": "YBR159W"}, {"subsystem": "", "name": "B-ketoacyl-CoA reductase (3-hydroxydocosanoyl-CoA)", "upper_bound": 1000, "lower_bound": 0.0, "notes": {}, "metabolites": {"s_2783": -1.0, "s_2799": -1.0, "s_2800": 1.0, "s_2794": -1.0, "s_2805": 1.0}, "objective_coefficient": 0.0, "variable_kind": "continuous", "id": "r_2165", "gene_reaction_rule": "YBR159W"}, {"subsystem": "", "name": "B-ketoacyl-CoA reductase (3-hydroxytetracosanoyl-CoA)", "upper_bound": 1000, "lower_bound": 0.0, "notes": {}, "metabolites": {"s_2806": 1.0, "s_2783": -1.0, "s_2799": -1.0, "s_2796": -1.0, "s_2800": 1.0}, "objective_coefficient": 0.0, "variable_kind": "continuous", "id": "r_2166", "gene_reaction_rule": "YBR159W"}, {"subsystem": "", "name": "B-ketoacyl-CoA reductase ((S)-3-hydroxyhexacosanoyl-CoA)", "upper_bound": 1000, "lower_bound": 0.0, "notes": {}, "metabolites": {"s_2807": 1.0, "s_2783": -1.0, "s_2799": -1.0, "s_2798": -1.0, "s_2800": 1.0}, "objective_coefficient": 0.0, "variable_kind": "continuous", "id": "r_2167", "gene_reaction_rule": "YBR159W"}, {"subsystem": "", "name": "B-hydroxyacyl-CoA dehydratase (trans-tetradec-2-enoyl-CoA)", "upper_bound": 1000, "lower_bound": -1000, "notes": {}, "metabolites": {"s_2801": -1.0, "s_2808": 1.0, "s_2809": 1.0}, "objective_coefficient": 0.0, "variable_kind": "continuous", "id": "r_2168", "gene_reaction_rule": "YJL097W"}, {"subsystem": "", "name": "B-hydroxyacyl-CoA dehydratase (trans-hexadec-2-enoyl-CoA)", "upper_bound": 1000, "lower_bound": -1000, "notes": {}, "metabolites": {"s_2802": -1.0, "s_2810": 1.0, "s_2808": 1.0}, "objective_coefficient": 0.0, "variable_kind": "continuous", "id": "r_2169", "gene_reaction_rule": "YJL097W"}, {"subsystem": "", "name": "B-hydroxyacyl-CoA dehydratase (trans-octadec-2-enoyl-CoA)", "upper_bound": 1000, "lower_bound": -1000, "notes": {}, "metabolites": {"s_2811": 1.0, "s_2803": -1.0, "s_2808": 1.0}, "objective_coefficient": 0.0, "variable_kind": "continuous", "id": "r_2170", "gene_reaction_rule": "YJL097W"}, {"subsystem": "", "name": "B-hydroxyacyl-CoA dehydratase (trans-icos-2-enoyl-CoA)", "upper_bound": 1000, "lower_bound": -1000, "notes": {}, "metabolites": {"s_2804": -1.0, "s_2808": 1.0, "s_2812": 1.0}, "objective_coefficient": 0.0, "variable_kind": "continuous", "id": "r_2171", "gene_reaction_rule": "YJL097W"}, {"subsystem": "", "name": "B-hydroxyacyl-CoA dehydratase (trans-docos-2-enoyl-CoA)", "upper_bound": 1000, "lower_bound": -1000, "notes": {}, "metabolites": {"s_2805": -1.0, "s_2808": 1.0, "s_2813": 1.0}, "objective_coefficient": 0.0, "variable_kind": "continuous", "id": "r_2172", "gene_reaction_rule": "YJL097W"}, {"subsystem": "", "name": "B-hydroxyacyl-CoA dehydratase (trans-tetracos-2-enoyl-CoA)", "upper_bound": 1000, "lower_bound": -1000, "notes": {}, "metabolites": {"s_2806": -1.0, "s_2814": 1.0, "s_2808": 1.0}, "objective_coefficient": 0.0, "variable_kind": "continuous", "id": "r_2173", "gene_reaction_rule": "YJL097W"}, {"subsystem": "", "name": "B-hydroxyacyl-CoA dehydratase (trans-hexacos-2-enoyl-CoA)", "upper_bound": 1000, "lower_bound": -1000, "notes": {}, "metabolites": {"s_2815": 1.0, "s_2807": -1.0, "s_2808": 1.0}, "objective_coefficient": 0.0, "variable_kind": "continuous", "id": "r_2174", "gene_reaction_rule": "YJL097W"}, {"subsystem": "", "name": "trans-2-enoyl-CoA reductase (n-C14:0CoA)", "upper_bound": 1000, "lower_bound": 0.0, "notes": {}, "metabolites": {"s_2783": -1.0, "s_2799": -1.0, "s_2800": 1.0, "s_2787": 1.0, "s_2809": -1.0}, "objective_coefficient": 0.0, "variable_kind": "continuous", "id": "r_2175", "gene_reaction_rule": "YDL015C"}, {"subsystem": "", "name": "trans-2-enoyl-CoA reductase (n-C16:0CoA)", "upper_bound": 1000, "lower_bound": 0.0, "notes": {}, "metabolites": {"s_2789": 1.0, "s_2783": -1.0, "s_2799": -1.0, "s_2810": -1.0, "s_2800": 1.0}, "objective_coefficient": 0.0, "variable_kind": "continuous", "id": "r_2176", "gene_reaction_rule": "YDL015C"}, {"subsystem": "", "name": "trans-2-enoyl-CoA reductase (n-C18:0CoA)", "upper_bound": 1000, "lower_bound": 0.0, "notes": {}, "metabolites": {"s_2791": 1.0, "s_2783": -1.0, "s_2799": -1.0, "s_2811": -1.0, "s_2800": 1.0}, "objective_coefficient": 0.0, "variable_kind": "continuous", "id": "r_2177", "gene_reaction_rule": "YDL015C"}, {"subsystem": "", "name": "trans-2-enoyl-CoA reductase (n-C20:0CoA)", "upper_bound": 1000, "lower_bound": 0.0, "notes": {}, "metabolites": {"s_2793": 1.0, "s_2783": -1.0, "s_2799": -1.0, "s_2800": 1.0, "s_2812": -1.0}, "objective_coefficient": 0.0, "variable_kind": "continuous", "id": "r_2178", "gene_reaction_rule": "YDL015C"}, {"subsystem": "", "name": "trans-2-enoyl-CoA reductase (n-C22:0CoA)", "upper_bound": 1000, "lower_bound": 0.0, "notes": {}, "metabolites": {"s_2783": -1.0, "s_2799": -1.0, "s_2800": 1.0, "s_2813": -1.0, "s_2795": 1.0}, "objective_coefficient": 0.0, "variable_kind": "continuous", "id": "r_2179", "gene_reaction_rule": "YDL015C"}, {"subsystem": "", "name": "trans-2-enoyl-CoA reductase (n-C24:0CoA)", "upper_bound": 1000, "lower_bound": 0.0, "notes": {}, "metabolites": {"s_2814": -1.0, "s_2783": -1.0, "s_2799": -1.0, "s_2797": 1.0, "s_2800": 1.0}, "objective_coefficient": 0.0, "variable_kind": "continuous", "id": "r_2180", "gene_reaction_rule": "YDL015C"}, {"subsystem": "", "name": "trans-2-enoyl-CoA reductase (n-C26:0CoA)", "upper_bound": 1000, "lower_bound": 0.0, "notes": {}, "metabolites": {"s_2815": -1.0, "s_2816": 1.0, "s_2783": -1.0, "s_2799": -1.0, "s_2800": 1.0}, "objective_coefficient": 0.0, "variable_kind": "continuous", "id": "r_2181", "gene_reaction_rule": "YDL015C"}, {"subsystem": "", "name": "palmitoyl-CoA desaturase (n-C16:0CoA -> n-C16:1CoA), ER membrane", "upper_bound": 1000, "lower_bound": 0.0, "notes": {}, "metabolites": {"s_2783": -1.0, "s_2789": -1.0, "s_2819": 1.0, "s_2818": -1.0, "s_2808": 2.0, "s_2820": 1.0, "s_2817": -1.0}, "objective_coefficient": 0.0, "variable_kind": "continuous", "id": "r_2182", "gene_reaction_rule": "YGL055W"}, {"subsystem": "", "name": "stearoyl-CoA desaturase (n-C18:0CoA -> n-C18:1CoA), ER membrane", "upper_bound": 1000, "lower_bound": 0.0, "notes": {}, "metabolites": {"s_2783": -1.0, "s_2791": -1.0, "s_2818": -1.0, "s_2808": 2.0, "s_2820": 1.0, "s_2821": 1.0, "s_2817": -1.0}, "objective_coefficient": 0.0, "variable_kind": "continuous", "id": "r_2183", "gene_reaction_rule": "YGL055W"}, {"subsystem": "", "name": "fatty-acid--CoA ligase (dodecanoate), ER membrane", "upper_bound": 1000, "lower_bound": -1000, "notes": {}, "metabolites": {"s_2781": 1.0, "s_2834": 1.0, "s_2833": 1.0, "s_2832": -1.0, "s_2831": -1.0, "s_2785": -1.0}, "objective_coefficient": 0.0, "variable_kind": "continuous", "id": "r_2194", "gene_reaction_rule": "YOR317W"}, {"subsystem": "", "name": "fatty-acid--CoA ligase (tetradecanoate), ER membrane", "upper_bound": 1000, "lower_bound": -1000, "notes": {}, "metabolites": {"s_2835": -1.0, "s_2834": 1.0, "s_2833": 1.0, "s_2787": 1.0, "s_2831": -1.0, "s_2785": -1.0}, "objective_coefficient": 0.0, "variable_kind": "continuous", "id": "r_2195", "gene_reaction_rule": "(YMR246W OR YOR317W)"}, {"subsystem": "", "name": "fatty-acid--CoA ligase (hexadecanoate), ER membrane", "upper_bound": 1000, "lower_bound": -1000, "notes": {}, "metabolites": {"s_2836": -1.0, "s_2834": 1.0, "s_2833": 1.0, "s_2831": -1.0, "s_2789": 1.0, "s_2785": -1.0}, "objective_coefficient": 0.0, "variable_kind": "continuous", "id": "r_2196", "gene_reaction_rule": "(YMR246W OR YOR317W)"}, {"subsystem": "", "name": "fatty-acid--CoA ligase (hexadecenoate), ER membrane", "upper_bound": 1000, "lower_bound": -1000, "notes": {}, "metabolites": {"s_2837": -1.0, "s_2834": 1.0, "s_2785": -1.0, "s_2831": -1.0, "s_2819": 1.0, "s_2833": 1.0}, "objective_coefficient": 0.0, "variable_kind": "continuous", "id": "r_2197", "gene_reaction_rule": "(YMR246W OR YOR317W)"}, {"subsystem": "", "name": "fatty-acid--CoA ligase (octadecanoate), ER membrane", "upper_bound": 1000, "lower_bound": -1000, "notes": {}, "metabolites": {"s_2834": 1.0, "s_2785": -1.0, "s_2831": -1.0, "s_2838": -1.0, "s_2791": 1.0, "s_2833": 1.0}, "objective_coefficient": 0.0, "variable_kind": "continuous", "id": "r_2198", "gene_reaction_rule": "(YMR246W OR YOR317W)"}, {"subsystem": "", "name": "fatty-acid--CoA ligase (octadecenoate), ER membrane", "upper_bound": 1000, "lower_bound": -1000, "notes": {}, "metabolites": {"s_2834": 1.0, "s_2833": 1.0, "s_2831": -1.0, "s_2839": -1.0, "s_2785": -1.0, "s_2821": 1.0}, "objective_coefficient": 0.0, "variable_kind": "continuous", "id": "r_2199", "gene_reaction_rule": "(YMR246W OR YOR317W)"}, {"subsystem": "", "name": "fatty-acid--CoA ligase (dodecanoate), lipid particle", "upper_bound": 1000, "lower_bound": -1000, "notes": {}, "metabolites": {"s_2842": 1.0, "s_2843": 1.0, "s_2840": -1.0, "s_2841": -1.0, "s_0531": -1.0, "s_0635": 1.0}, "objective_coefficient": 0.0, "variable_kind": "continuous", "id": "r_2200", "gene_reaction_rule": "YOR317W"}, {"subsystem": "", "name": "fatty-acid--CoA ligase (tetradecanoate), lipid particle", "upper_bound": 1000, "lower_bound": -1000, "notes": {}, "metabolites": {"s_2842": 1.0, "s_2840": -1.0, "s_2844": -1.0, "s_2845": 1.0, "s_0531": -1.0, "s_0635": 1.0}, "objective_coefficient": 0.0, "variable_kind": "continuous", "id": "r_2201", "gene_reaction_rule": "(YMR246W OR YOR317W)"}, {"subsystem": "", "name": "fatty-acid--CoA ligase (hexadecanoate), lipid particle", "upper_bound": 1000, "lower_bound": -1000, "notes": {}, "metabolites": {"s_2842": 1.0, "s_2840": -1.0, "s_2846": -1.0, "s_2847": 1.0, "s_0531": -1.0, "s_0635": 1.0}, "objective_coefficient": 0.0, "variable_kind": "continuous", "id": "r_2202", "gene_reaction_rule": "(YMR246W OR YOR317W)"}, {"subsystem": "", "name": "fatty-acid--CoA ligase (hexadecenoate), lipid particle", "upper_bound": 1000, "lower_bound": -1000, "notes": {}, "metabolites": {"s_2842": 1.0, "s_2840": -1.0, "s_0531": -1.0, "s_2848": -1.0, "s_2849": 1.0, "s_0635": 1.0}, "objective_coefficient": 0.0, "variable_kind": "continuous", "id": "r_2203", "gene_reaction_rule": "(YMR246W OR YOR317W)"}, {"subsystem": "", "name": "fatty-acid--CoA ligase (octadecanoate), lipid particle", "upper_bound": 1000, "lower_bound": -1000, "notes": {}, "metabolites": {"s_2851": 1.0, "s_2850": -1.0, "s_2840": -1.0, "s_0531": -1.0, "s_0635": 1.0, "s_2842": 1.0}, "objective_coefficient": 0.0, "variable_kind": "continuous", "id": "r_2204", "gene_reaction_rule": "(YMR246W OR YOR317W)"}, {"subsystem": "", "name": "fatty-acid--CoA ligase (octadecenoate), lipid particle", "upper_bound": 1000, "lower_bound": -1000, "notes": {}, "metabolites": {"s_2842": 1.0, "s_2853": 1.0, "s_2852": -1.0, "s_0531": -1.0, "s_2840": -1.0, "s_0635": 1.0}, "objective_coefficient": 0.0, "variable_kind": "continuous", "id": "r_2205", "gene_reaction_rule": "(YMR246W OR YOR317W)"}, {"subsystem": "", "name": "fatty-acid--CoA ligase (hexadecenoate), peroxisome", "upper_bound": 1000, "lower_bound": -1000, "notes": {}, "metabolites": {"s_2854": 1.0, "s_1298": -1.0, "s_0534": -1.0, "s_0439": -1.0, "s_0638": 1.0, "s_0426": 1.0}, "objective_coefficient": 0.0, "variable_kind": "continuous", "id": "r_2206", "gene_reaction_rule": "YER015W"}, {"subsystem": "", "name": "fatty-acid--CoA ligase (octadecanoate), peroxisome", "upper_bound": 1000, "lower_bound": -1000, "notes": {}, "metabolites": {"s_0638": 1.0, "s_0534": -1.0, "s_0439": -1.0, "s_1451": -1.0, "s_1457": 1.0, "s_0426": 1.0}, "objective_coefficient": 0.0, "variable_kind": "continuous", "id": "r_2207", "gene_reaction_rule": "YER015W"}, {"subsystem": "", "name": "fatty-acid--CoA ligase (octadecenoate), peroxisome", "upper_bound": 1000, "lower_bound": -1000, "notes": {}, "metabolites": {"s_2855": -1.0, "s_1265": 1.0, "s_0534": -1.0, "s_0439": -1.0, "s_0638": 1.0, "s_0426": 1.0}, "objective_coefficient": 0.0, "variable_kind": "continuous", "id": "r_2208", "gene_reaction_rule": "YER015W"}, {"subsystem": "", "name": "fatty-acid--CoA ligase (arachidate), cell envelope", "upper_bound": 1000, "lower_bound": -1000, "notes": {}, "metabolites": {"s_2857": -1.0, "s_2856": -1.0, "s_2859": 1.0, "s_2858": -1.0, "s_2860": 1.0, "s_2861": 1.0}, "objective_coefficient": 0.0, "variable_kind": "continuous", "id": "r_2209", "gene_reaction_rule": "YIL009W"}, {"subsystem": "", "name": "fatty-acid--CoA ligase (behenate), cell envelope", "upper_bound": 1000, "lower_bound": -1000, "notes": {}, "metabolites": {"s_2857": -1.0, "s_2856": -1.0, "s_2859": 1.0, "s_2860": 1.0, "s_2862": -1.0, "s_2863": 1.0}, "objective_coefficient": 0.0, "variable_kind": "continuous", "id": "r_2210", "gene_reaction_rule": "YIL009W"}, {"subsystem": "", "name": "fatty-acid--CoA ligase (lignoceric acid), cell envelope", "upper_bound": 1000, "lower_bound": -1000, "notes": {}, "metabolites": {"s_2857": -1.0, "s_2856": -1.0, "s_2859": 1.0, "s_2865": 1.0, "s_2860": 1.0, "s_2864": -1.0}, "objective_coefficient": 0.0, "variable_kind": "continuous", "id": "r_2211", "gene_reaction_rule": "YIL009W"}, {"subsystem": "", "name": "fatty-acid--CoA ligase (cerotic acid), cell envelope", "upper_bound": 1000, "lower_bound": -1000, "notes": {}, "metabolites": {"s_2857": -1.0, "s_2856": -1.0, "s_2859": 1.0, "s_2866": -1.0, "s_2867": 1.0, "s_2860": 1.0}, "objective_coefficient": 0.0, "variable_kind": "continuous", "id": "r_2212", "gene_reaction_rule": "YIL009W"}, {"subsystem": "", "name": "fatty-acid--CoA ligase (behenate), ER membrane", "upper_bound": 1000, "lower_bound": -1000, "notes": {}, "metabolites": {"s_2834": 1.0, "s_2785": -1.0, "s_2831": -1.0, "s_2795": 1.0, "s_2868": -1.0, "s_2833": 1.0}, "objective_coefficient": 0.0, "variable_kind": "continuous", "id": "r_2213", "gene_reaction_rule": "YBR041W"}, {"subsystem": "", "name": "fatty-acid--CoA ligase (lignoceric acid), ER membrane", "upper_bound": 1000, "lower_bound": -1000, "notes": {}, "metabolites": {"s_2834": 1.0, "s_2785": -1.0, "s_2797": 1.0, "s_2831": -1.0, "s_2833": 1.0, "s_2869": -1.0}, "objective_coefficient": 0.0, "variable_kind": "continuous", "id": "r_2214", "gene_reaction_rule": "YBR041W"}, {"subsystem": "", "name": "fatty-acid--CoA ligase (cerotic acid), ER membrane", "upper_bound": 1000, "lower_bound": -1000, "notes": {}, "metabolites": {"s_2834": 1.0, "s_2785": -1.0, "s_2831": -1.0, "s_2870": -1.0, "s_2833": 1.0, "s_2816": 1.0}, "objective_coefficient": 0.0, "variable_kind": "continuous", "id": "r_2215", "gene_reaction_rule": "YBR041W"}, {"subsystem": "", "name": "fatty-acid--CoA ligase (behenate), lipid particle", "upper_bound": 1000, "lower_bound": -1000, "notes": {}, "metabolites": {"s_2842": 1.0, "s_2840": -1.0, "s_2872": 1.0, "s_2871": -1.0, "s_0531": -1.0, "s_0635": 1.0}, "objective_coefficient": 0.0, "variable_kind": "continuous", "id": "r_2216", "gene_reaction_rule": "YBR041W"}, {"subsystem": "", "name": "fatty-acid--CoA ligase (lignoceric acid), lipid particle", "upper_bound": 1000, "lower_bound": -1000, "notes": {}, "metabolites": {"s_2842": 1.0, "s_2840": -1.0, "s_2873": -1.0, "s_0531": -1.0, "s_2874": 1.0, "s_0635": 1.0}, "objective_coefficient": 0.0, "variable_kind": "continuous", "id": "r_2217", "gene_reaction_rule": "YBR041W"}, {"subsystem": "", "name": "fatty-acid--CoA ligase (cerotic acid), lipid particle", "upper_bound": 1000, "lower_bound": -1000, "notes": {}, "metabolites": {"s_2842": 1.0, "s_2840": -1.0, "s_0531": -1.0, "s_2876": 1.0, "s_2875": -1.0, "s_0635": 1.0}, "objective_coefficient": 0.0, "variable_kind": "continuous", "id": "r_2218", "gene_reaction_rule": "YBR041W"}, {"subsystem": "", "name": "peroxisomal acyl-CoA thioesterase (4:0)", "upper_bound": 1000, "lower_bound": 0.0, "notes": {}, "metabolites": {"s_0809": -1.0, "s_2884": -1.0, "s_0534": 1.0, "s_2882": 1.0, "s_0801": 1.0}, "objective_coefficient": 0.0, "variable_kind": "continuous", "id": "r_2232", "gene_reaction_rule": "YJR019C"}, {"subsystem": "", "name": "peroxisomal acyl-CoA thioesterase (6:0)", "upper_bound": 1000, "lower_bound": 0.0, "notes": {}, "metabolites": {"s_0809": -1.0, "s_2885": -1.0, "s_0534": 1.0, "s_2883": 1.0, "s_0801": 1.0}, "objective_coefficient": 0.0, "variable_kind": "continuous", "id": "r_2233", "gene_reaction_rule": "YJR019C"}, {"subsystem": "", "name": "peroxisomal acyl-CoA thioesterase (16:1)", "upper_bound": 1000, "lower_bound": 0.0, "notes": {}, "metabolites": {"s_0809": -1.0, "s_0534": 1.0, "s_2854": -1.0, "s_1298": 1.0, "s_0801": 1.0}, "objective_coefficient": 0.0, "variable_kind": "continuous", "id": "r_2234", "gene_reaction_rule": "YJR019C"}, {"subsystem": "", "name": "peroxisomal acyl-CoA thioesterase (18:1)", "upper_bound": 1000, "lower_bound": 0.0, "notes": {}, "metabolites": {"s_0809": -1.0, "s_2855": 1.0, "s_0534": 1.0, "s_1265": -1.0, "s_0801": 1.0}, "objective_coefficient": 0.0, "variable_kind": "continuous", "id": "r_2235", "gene_reaction_rule": "YJR019C"}, {"subsystem": "", "name": "acyl-CoA oxidase (butanoyl-CoA)", "upper_bound": 1000, "lower_bound": 0.0, "notes": {}, "metabolites": {"s_2886": 1.0, "s_2884": -1.0, "s_0840": 1.0, "s_1279": -1.0}, "objective_coefficient": 0.0, "variable_kind": "continuous", "id": "r_2236", "gene_reaction_rule": "YGL205W"}, {"subsystem": "", "name": "acyl-CoA oxidase (hexanoyl-CoA)", "upper_bound": 1000, "lower_bound": 0.0, "notes": {}, "metabolites": {"s_2887": 1.0, "s_2885": -1.0, "s_0840": 1.0, "s_1279": -1.0}, "objective_coefficient": 0.0, "variable_kind": "continuous", "id": "r_2237", "gene_reaction_rule": "YGL205W"}, {"subsystem": "", "name": "acyl-CoA oxidase (octanoyl-CoA)", "upper_bound": 1000, "lower_bound": 0.0, "notes": {}, "metabolites": {"s_1258": -1.0, "s_0840": 1.0, "s_1279": -1.0, "s_2888": 1.0}, "objective_coefficient": 0.0, "variable_kind": "continuous", "id": "r_2238", "gene_reaction_rule": "YGL205W"}, {"subsystem": "", "name": "acyl-CoA oxidase (icosanoyl-CoA)", "upper_bound": 1000, "lower_bound": 0.0, "notes": {}, "metabolites": {"s_2879": -1.0, "s_0840": 1.0, "s_1279": -1.0, "s_2889": 1.0}, "objective_coefficient": 0.0, "variable_kind": "continuous", "id": "r_2239", "gene_reaction_rule": "YGL205W"}, {"subsystem": "", "name": "acyl-CoA oxidase (docosanoyl-CoA)", "upper_bound": 1000, "lower_bound": 0.0, "notes": {}, "metabolites": {"s_2890": 1.0, "s_0840": 1.0, "s_1279": -1.0, "s_2881": -1.0}, "objective_coefficient": 0.0, "variable_kind": "continuous", "id": "r_2240", "gene_reaction_rule": "YGL205W"}, {"subsystem": "", "name": "acyl-CoA oxidase (tetracosanoyl-CoA)", "upper_bound": 1000, "lower_bound": 0.0, "notes": {}, "metabolites": {"s_2891": 1.0, "s_0840": 1.0, "s_1279": -1.0, "s_1482": -1.0}, "objective_coefficient": 0.0, "variable_kind": "continuous", "id": "r_2241", "gene_reaction_rule": "YGL205W"}, {"subsystem": "", "name": "acyl-CoA oxidase (palmitoleoyl-CoA)", "upper_bound": 1000, "lower_bound": 0.0, "notes": {}, "metabolites": {"s_2892": 1.0, "s_0840": 1.0, "s_1279": -1.0, "s_2854": -1.0}, "objective_coefficient": 0.0, "variable_kind": "continuous", "id": "r_2242", "gene_reaction_rule": "YGL205W"}, {"subsystem": "", "name": "acyl-CoA oxidase (cis-tetradec-7-enoyl-CoA)", "upper_bound": 1000, "lower_bound": 0.0, "notes": {}, "metabolites": {"s_2894": 1.0, "s_0840": 1.0, "s_1279": -1.0, "s_2893": -1.0}, "objective_coefficient": 0.0, "variable_kind": "continuous", "id": "r_2243", "gene_reaction_rule": "YGL205W"}, {"subsystem": "", "name": "acyl-CoA oxidase (cis-dodec-5-enoyl-CoA)", "upper_bound": 1000, "lower_bound": 0.0, "notes": {}, "metabolites": {"s_2895": -1.0, "s_2896": 1.0, "s_0840": 1.0, "s_1279": -1.0}, "objective_coefficient": 0.0, "variable_kind": "continuous", "id": "r_2244", "gene_reaction_rule": "YGL205W"}, {"subsystem": "", "name": "acyl-CoA oxidase (oleoyl-CoA)", "upper_bound": 1000, "lower_bound": 0.0, "notes": {}, "metabolites": {"s_2897": 1.0, "s_0840": 1.0, "s_1279": -1.0, "s_1265": -1.0}, "objective_coefficient": 0.0, "variable_kind": "continuous", "id": "r_2245", "gene_reaction_rule": "YGL205W"}, {"subsystem": "", "name": "acyl-CoA oxidase (cis-hexadec-7-enoyl-CoA)", "upper_bound": 1000, "lower_bound": 0.0, "notes": {}, "metabolites": {"s_2899": 1.0, "s_0840": 1.0, "s_2898": -1.0, "s_1279": -1.0}, "objective_coefficient": 0.0, "variable_kind": "continuous", "id": "r_2246", "gene_reaction_rule": "YGL205W"}, {"subsystem": "", "name": "acyl-CoA oxidase (cis-tetradec-5-enoyl-CoA)", "upper_bound": 1000, "lower_bound": 0.0, "notes": {}, "metabolites": {"s_0840": 1.0, "s_1279": -1.0, "s_2901": 1.0, "s_2900": -1.0}, "objective_coefficient": 0.0, "variable_kind": "continuous", "id": "r_2247", "gene_reaction_rule": "YGL205W"}, {"subsystem": "", "name": "2-enoyl-CoA hydratase (3-hydroxydecanoyl-CoA)", "upper_bound": 1000, "lower_bound": 0.0, "notes": {}, "metabolites": {"s_0809": -1.0, "s_1507": -1.0, "s_0042": 1.0}, "objective_coefficient": 0.0, "variable_kind": "continuous", "id": "r_2248", "gene_reaction_rule": "YKR009C"}, {"subsystem": "", "name": "2-enoyl-CoA hydratase (3-hydroxydodecanoyl-CoA)", "upper_bound": 1000, "lower_bound": 0.0, "notes": {}, "metabolites": {"s_1510": -1.0, "s_0048": 1.0, "s_0809": -1.0}, "objective_coefficient": 0.0, "variable_kind": "continuous", "id": "r_2249", "gene_reaction_rule": "YKR009C"}, {"subsystem": "", "name": "2-enoyl-CoA hydratase (3-hydroxytetradecanoyl-CoA)", "upper_bound": 1000, "lower_bound": 0.0, "notes": {}, "metabolites": {"s_1519": -1.0, "s_0809": -1.0, "s_0054": 1.0}, "objective_coefficient": 0.0, "variable_kind": "continuous", "id": "r_2250", "gene_reaction_rule": "YKR009C"}, {"subsystem": "", "name": "2-enoyl-CoA hydratase (3-hydroxyhexadecanoyl-CoA)", "upper_bound": 1000, "lower_bound": 0.0, "notes": {}, "metabolites": {"s_0809": -1.0, "s_0051": 1.0, "s_0823": -1.0}, "objective_coefficient": 0.0, "variable_kind": "continuous", "id": "r_2251", "gene_reaction_rule": "YKR009C"}, {"subsystem": "", "name": "2-enoyl-CoA hydratase (3-hydroxyoctadecanoyl-CoA)", "upper_bound": 1000, "lower_bound": 0.0, "notes": {}, "metabolites": {"s_0809": -1.0, "s_0229": 1.0, "s_1516": -1.0}, "objective_coefficient": 0.0, "variable_kind": "continuous", "id": "r_2252", "gene_reaction_rule": "YKR009C"}, {"subsystem": "", "name": "2-enoyl-CoA hydratase (3-hydroxyhexacosanoyl-CoA)", "upper_bound": 1000, "lower_bound": 0.0, "notes": {}, "metabolites": {"s_0809": -1.0, "s_1513": -1.0, "s_0045": 1.0}, "objective_coefficient": 0.0, "variable_kind": "continuous", "id": "r_2253", "gene_reaction_rule": "YKR009C"}, {"subsystem": "", "name": "2-enoyl-CoA hydratase (3-hydroxybutanoyl-CoA)", "upper_bound": 1000, "lower_bound": 0.0, "notes": {}, "metabolites": {"s_2886": -1.0, "s_0809": -1.0, "s_2902": 1.0}, "objective_coefficient": 0.0, "variable_kind": "continuous", "id": "r_2254", "gene_reaction_rule": "YKR009C"}, {"subsystem": "", "name": "2-enoyl-CoA hydratase (3-hydroxyhexanoyl-CoA)", "upper_bound": 1000, "lower_bound": 0.0, "notes": {}, "metabolites": {"s_2887": -1.0, "s_2903": 1.0, "s_0809": -1.0}, "objective_coefficient": 0.0, "variable_kind": "continuous", "id": "r_2255", "gene_reaction_rule": "YKR009C"}, {"subsystem": "", "name": "2-enoyl-CoA hydratase (3-hydroxyoctanoyl-CoA)", "upper_bound": 1000, "lower_bound": 0.0, "notes": {}, "metabolites": {"s_0809": -1.0, "s_2904": 1.0, "s_2888": -1.0}, "objective_coefficient": 0.0, "variable_kind": "continuous", "id": "r_2256", "gene_reaction_rule": "YKR009C"}, {"subsystem": "", "name": "2-enoyl-CoA hydratase (3-hydroxyicosanoyl-CoA)", "upper_bound": 1000, "lower_bound": 0.0, "notes": {}, "metabolites": {"s_0809": -1.0, "s_2905": 1.0, "s_2889": -1.0}, "objective_coefficient": 0.0, "variable_kind": "continuous", "id": "r_2257", "gene_reaction_rule": "YKR009C"}, {"subsystem": "", "name": "2-enoyl-CoA hydratase (3-hydroxydocosanoyl-CoA)", "upper_bound": 1000, "lower_bound": 0.0, "notes": {}, "metabolites": {"s_0809": -1.0, "s_2890": -1.0, "s_2906": 1.0}, "objective_coefficient": 0.0, "variable_kind": "continuous", "id": "r_2258", "gene_reaction_rule": "YKR009C"}, {"subsystem": "", "name": "2-enoyl-CoA hydratase (3-hydroxytetracosanoyl-CoA)", "upper_bound": 1000, "lower_bound": 0.0, "notes": {}, "metabolites": {"s_2907": 1.0, "s_0809": -1.0, "s_2891": -1.0}, "objective_coefficient": 0.0, "variable_kind": "continuous", "id": "r_2259", "gene_reaction_rule": "YKR009C"}, {"subsystem": "", "name": "2-enoyl-CoA hydratase (3-hydroxy-cis-hexadec-9-enoyl-CoA)", "upper_bound": 1000, "lower_bound": 0.0, "notes": {}, "metabolites": {"s_0809": -1.0, "s_2892": -1.0, "s_2908": 1.0}, "objective_coefficient": 0.0, "variable_kind": "continuous", "id": "r_2260", "gene_reaction_rule": "YKR009C"}, {"subsystem": "", "name": "2-enoyl-CoA hydratase (3-hydroxy-cis-tetradec-7-enoyl-CoA)", "upper_bound": 1000, "lower_bound": 0.0, "notes": {}, "metabolites": {"s_2894": -1.0, "s_2909": 1.0, "s_0809": -1.0}, "objective_coefficient": 0.0, "variable_kind": "continuous", "id": "r_2261", "gene_reaction_rule": "YKR009C"}, {"subsystem": "", "name": "2-enoyl-CoA hydratase (3-hydroxy-cis-dodec-5-enoyl-CoA)", "upper_bound": 1000, "lower_bound": 0.0, "notes": {}, "metabolites": {"s_2910": 1.0, "s_0809": -1.0, "s_2896": -1.0}, "objective_coefficient": 0.0, "variable_kind": "continuous", "id": "r_2262", "gene_reaction_rule": "YKR009C"}, {"subsystem": "", "name": "2-enoyl-CoA hydratase (3-hydroxy-cis-octadec-9-enoyl-CoA)", "upper_bound": 1000, "lower_bound": 0.0, "notes": {}, "metabolites": {"s_0809": -1.0, "s_2897": -1.0, "s_2911": 1.0}, "objective_coefficient": 0.0, "variable_kind": "continuous", "id": "r_2263", "gene_reaction_rule": "YKR009C"}, {"subsystem": "", "name": "2-enoyl-CoA hydratase (3-hydroxy-cis-hexadec-7-enoyl-CoA)", "upper_bound": 1000, "lower_bound": 0.0, "notes": {}, "metabolites": {"s_0809": -1.0, "s_2912": 1.0, "s_2899": -1.0}, "objective_coefficient": 0.0, "variable_kind": "continuous", "id": "r_2264", "gene_reaction_rule": "YKR009C"}, {"subsystem": "", "name": "2-enoyl-CoA hydratase (3-hydroxy-cis-tetradec-5-enoyl-CoA)", "upper_bound": 1000, "lower_bound": 0.0, "notes": {}, "metabolites": {"s_0809": -1.0, "s_2913": 1.0, "s_2901": -1.0}, "objective_coefficient": 0.0, "variable_kind": "continuous", "id": "r_2265", "gene_reaction_rule": "YKR009C"}, {"subsystem": "", "name": "3-hydroxyacyl-CoA dehydrogenase (3-oxodecanoyl-CoA)", "upper_bound": 1000, "lower_bound": 0.0, "notes": {}, "metabolites": {"s_0801": 1.0, "s_0239": 1.0, "s_1206": 1.0, "s_0042": -1.0, "s_1202": -1.0}, "objective_coefficient": 0.0, "variable_kind": "continuous", "id": "r_2266", "gene_reaction_rule": "YKR009C"}, {"subsystem": "", "name": "3-hydroxyacyl-CoA dehydrogenase (3-oxododecanoyl-CoA)", "upper_bound": 1000, "lower_bound": 0.0, "notes": {}, "metabolites": {"s_0801": 1.0, "s_1206": 1.0, "s_0048": -1.0, "s_0247": 1.0, "s_1202": -1.0}, "objective_coefficient": 0.0, "variable_kind": "continuous", "id": "r_2267", "gene_reaction_rule": "YKR009C"}, {"subsystem": "", "name": "3-hydroxyacyl-CoA dehydrogenase (3-oxohexadecanoyl-CoA)", "upper_bound": 1000, "lower_bound": 0.0, "notes": {}, "metabolites": {"s_0801": 1.0, "s_0051": -1.0, "s_1206": 1.0, "s_0253": 1.0, "s_1202": -1.0}, "objective_coefficient": 0.0, "variable_kind": "continuous", "id": "r_2268", "gene_reaction_rule": "YKR009C"}, {"subsystem": "", "name": "3-hydroxyacyl-CoA dehydrogenase (3-oxooctadecanoyl-CoA)", "upper_bound": 1000, "lower_bound": 0.0, "notes": {}, "metabolites": {"s_0250": 1.0, "s_0801": 1.0, "s_1206": 1.0, "s_0229": -1.0, "s_1202": -1.0}, "objective_coefficient": 0.0, "variable_kind": "continuous", "id": "r_2269", "gene_reaction_rule": "YKR009C"}, {"subsystem": "", "name": "3-hydroxyacyl-CoA dehydrogenase (3-oxohexacosanoyl-CoA)", "upper_bound": 1000, "lower_bound": 0.0, "notes": {}, "metabolites": {"s_0045": -1.0, "s_1206": 1.0, "s_0801": 1.0, "s_0243": 1.0, "s_1202": -1.0}, "objective_coefficient": 0.0, "variable_kind": "continuous", "id": "r_2270", "gene_reaction_rule": "YKR009C"}, {"subsystem": "", "name": "3-hydroxyacyl-CoA dehydrogenase (3-oxobutanoyl-CoA)", "upper_bound": 1000, "lower_bound": 0.0, "notes": {}, "metabolites": {"s_0801": 1.0, "s_1206": 1.0, "s_2914": 1.0, "s_2902": -1.0, "s_1202": -1.0}, "objective_coefficient": 0.0, "variable_kind": "continuous", "id": "r_2271", "gene_reaction_rule": "YKR009C"}, {"subsystem": "", "name": "3-hydroxyacyl-CoA dehydrogenase (3-oxohexanoyl-CoA)", "upper_bound": 1000, "lower_bound": 0.0, "notes": {}, "metabolites": {"s_0801": 1.0, "s_1206": 1.0, "s_2903": -1.0, "s_2915": 1.0, "s_1202": -1.0}, "objective_coefficient": 0.0, "variable_kind": "continuous", "id": "r_2272", "gene_reaction_rule": "YKR009C"}, {"subsystem": "", "name": "3-hydroxyacyl-CoA dehydrogenase (3-oxooctanoyl-CoA)", "upper_bound": 1000, "lower_bound": 0.0, "notes": {}, "metabolites": {"s_0801": 1.0, "s_2904": -1.0, "s_2916": 1.0, "s_1206": 1.0, "s_1202": -1.0}, "objective_coefficient": 0.0, "variable_kind": "continuous", "id": "r_2273", "gene_reaction_rule": "YKR009C"}, {"subsystem": "", "name": "3-hydroxyacyl-CoA dehydrogenase (3-oxoicosanoyl-CoA)", "upper_bound": 1000, "lower_bound": 0.0, "notes": {}, "metabolites": {"s_0801": 1.0, "s_2905": -1.0, "s_2917": 1.0, "s_1206": 1.0, "s_1202": -1.0}, "objective_coefficient": 0.0, "variable_kind": "continuous", "id": "r_2274", "gene_reaction_rule": "YKR009C"}, {"subsystem": "", "name": "3-hydroxyacyl-CoA dehydrogenase (3-oxodocosanoyl-CoA)", "upper_bound": 1000, "lower_bound": 0.0, "notes": {}, "metabolites": {"s_2918": 1.0, "s_2906": -1.0, "s_1206": 1.0, "s_0801": 1.0, "s_1202": -1.0}, "objective_coefficient": 0.0, "variable_kind": "continuous", "id": "r_2275", "gene_reaction_rule": "YKR009C"}, {"subsystem": "", "name": "3-hydroxyacyl-CoA dehydrogenase (3-oxotetracosanoyl-CoA)", "upper_bound": 1000, "lower_bound": 0.0, "notes": {}, "metabolites": {"s_2907": -1.0, "s_0801": 1.0, "s_1206": 1.0, "s_2919": 1.0, "s_1202": -1.0}, "objective_coefficient": 0.0, "variable_kind": "continuous", "id": "r_2276", "gene_reaction_rule": "YKR009C"}, {"subsystem": "", "name": "3-hydroxyacyl-CoA dehydrogenase (3-oxo-cis-hexadec-9-enoyl-CoA)", "upper_bound": 1000, "lower_bound": 0.0, "notes": {}, "metabolites": {"s_0801": 1.0, "s_1202": -1.0, "s_2920": 1.0, "s_1206": 1.0, "s_2908": -1.0}, "objective_coefficient": 0.0, "variable_kind": "continuous", "id": "r_2277", "gene_reaction_rule": "YKR009C"}, {"subsystem": "", "name": "3-hydroxyacyl-CoA dehydrogenase (3-oxo-cis-tetradec-7-enoyl-CoA)", "upper_bound": 1000, "lower_bound": 0.0, "notes": {}, "metabolites": {"s_0801": 1.0, "s_1206": 1.0, "s_2921": 1.0, "s_2909": -1.0, "s_1202": -1.0}, "objective_coefficient": 0.0, "variable_kind": "continuous", "id": "r_2278", "gene_reaction_rule": "YKR009C"}, {"subsystem": "", "name": "3-hydroxyacyl-CoA dehydrogenase (3-oxo-cis-dodec-5-enoyl-CoA)", "upper_bound": 1000, "lower_bound": 0.0, "notes": {}, "metabolites": {"s_2910": -1.0, "s_0801": 1.0, "s_2922": 1.0, "s_1206": 1.0, "s_1202": -1.0}, "objective_coefficient": 0.0, "variable_kind": "continuous", "id": "r_2279", "gene_reaction_rule": "YKR009C"}, {"subsystem": "", "name": "3-hydroxyacyl-CoA dehydrogenase (3-oxo-cis-octadec-9-enoyl-CoA)", "upper_bound": 1000, "lower_bound": 0.0, "notes": {}, "metabolites": {"s_0801": 1.0, "s_1206": 1.0, "s_2911": -1.0, "s_2923": 1.0, "s_1202": -1.0}, "objective_coefficient": 0.0, "variable_kind": "continuous", "id": "r_2280", "gene_reaction_rule": "YKR009C"}, {"subsystem": "", "name": "3-hydroxyacyl-CoA dehydrogenase (3-oxo-cis-hexadec-7-enoyl-CoA)", "upper_bound": 1000, "lower_bound": 0.0, "notes": {}, "metabolites": {"s_2924": 1.0, "s_2912": -1.0, "s_1206": 1.0, "s_0801": 1.0, "s_1202": -1.0}, "objective_coefficient": 0.0, "variable_kind": "continuous", "id": "r_2281", "gene_reaction_rule": "YKR009C"}, {"subsystem": "", "name": "3-hydroxyacyl-CoA dehydrogenase (3-oxo-cis-tetradec-5-enoyl-CoA)", "upper_bound": 1000, "lower_bound": 0.0, "notes": {}, "metabolites": {"s_2925": 1.0, "s_0801": 1.0, "s_1206": 1.0, "s_2913": -1.0, "s_1202": -1.0}, "objective_coefficient": 0.0, "variable_kind": "continuous", "id": "r_2282", "gene_reaction_rule": "YKR009C"}, {"subsystem": "", "name": "acetyl-CoA C-acyltransferase (acetyl-CoA)", "upper_bound": 1000, "lower_bound": 0.0, "notes": {}, "metabolites": {"s_2914": -1.0, "s_0534": -1.0, "s_0378": 2.0}, "objective_coefficient": 0.0, "variable_kind": "continuous", "id": "r_2283", "gene_reaction_rule": "YIL160C"}, {"subsystem": "", "name": "acetyl-CoA C-acyltransferase (butanoyl-CoA)", "upper_bound": 1000, "lower_bound": 0.0, "notes": {}, "metabolites": {"s_2884": 1.0, "s_0534": -1.0, "s_2915": -1.0, "s_0378": 1.0}, "objective_coefficient": 0.0, "variable_kind": "continuous", "id": "r_2284", "gene_reaction_rule": "YIL160C"}, {"subsystem": "", "name": "acetyl-CoA C-acyltransferase (hexanoyl-CoA)", "upper_bound": 1000, "lower_bound": 0.0, "notes": {}, "metabolites": {"s_2885": 1.0, "s_0534": -1.0, "s_0378": 1.0, "s_2916": -1.0}, "objective_coefficient": 0.0, "variable_kind": "continuous", "id": "r_2285", "gene_reaction_rule": "YIL160C"}, {"subsystem": "", "name": "acetyl-CoA C-acyltransferase (stearoyl-CoA)", "upper_bound": 1000, "lower_bound": 0.0, "notes": {}, "metabolites": {"s_2917": -1.0, "s_0534": -1.0, "s_0378": 1.0, "s_1457": 1.0}, "objective_coefficient": 0.0, "variable_kind": "continuous", "id": "r_2286", "gene_reaction_rule": "YIL160C"}, {"subsystem": "", "name": "acetyl-CoA C-acyltransferase (icosanoyl-CoA)", "upper_bound": 1000, "lower_bound": 0.0, "notes": {}, "metabolites": {"s_2918": -1.0, "s_2879": 1.0, "s_0534": -1.0, "s_0378": 1.0}, "objective_coefficient": 0.0, "variable_kind": "continuous", "id": "r_2287", "gene_reaction_rule": "YIL160C"}, {"subsystem": "", "name": "acetyl-CoA C-acyltransferase (docosanoyl-CoA)", "upper_bound": 1000, "lower_bound": 0.0, "notes": {}, "metabolites": {"s_2919": -1.0, "s_0534": -1.0, "s_0378": 1.0, "s_2881": 1.0}, "objective_coefficient": 0.0, "variable_kind": "continuous", "id": "r_2288", "gene_reaction_rule": "YIL160C"}, {"subsystem": "", "name": "acetyl-CoA C-acyltransferase (cis-tetradec-7-enoyl-CoA)", "upper_bound": 1000, "lower_bound": 0.0, "notes": {}, "metabolites": {"s_0534": -1.0, "s_0378": 1.0, "s_2893": 1.0, "s_2920": -1.0}, "objective_coefficient": 0.0, "variable_kind": "continuous", "id": "r_2289", "gene_reaction_rule": "YIL160C"}, {"subsystem": "", "name": "acetyl-CoA C-acyltransferase (cis-dodec-5-enoyl-CoA)", "upper_bound": 1000, "lower_bound": 0.0, "notes": {}, "metabolites": {"s_2895": 1.0, "s_0534": -1.0, "s_2921": -1.0, "s_0378": 1.0}, "objective_coefficient": 0.0, "variable_kind": "continuous", "id": "r_2290", "gene_reaction_rule": "YIL160C"}, {"subsystem": "", "name": "acetyl-CoA C-acyltransferase (cis-dec-3-enoyl-CoA)", "upper_bound": 1000, "lower_bound": 0.0, "notes": {}, "metabolites": {"s_2926": 1.0, "s_0534": -1.0, "s_0378": 1.0, "s_2922": -1.0}, "objective_coefficient": 0.0, "variable_kind": "continuous", "id": "r_2291", "gene_reaction_rule": "YIL160C"}, {"subsystem": "", "name": "acetyl-CoA C-acyltransferase (cis-hexadec-7-enoyl-CoA)", "upper_bound": 1000, "lower_bound": 0.0, "notes": {}, "metabolites": {"s_0534": -1.0, "s_0378": 1.0, "s_2923": -1.0, "s_2898": 1.0}, "objective_coefficient": 0.0, "variable_kind": "continuous", "id": "r_2292", "gene_reaction_rule": "YIL160C"}, {"subsystem": "", "name": "acetyl-CoA C-acyltransferase (cis-tetradec-5-enoyl-CoA)", "upper_bound": 1000, "lower_bound": 0.0, "notes": {}, "metabolites": {"s_2924": -1.0, "s_0534": -1.0, "s_0378": 1.0, "s_2900": 1.0}, "objective_coefficient": 0.0, "variable_kind": "continuous", "id": "r_2293", "gene_reaction_rule": "YIL160C"}, {"subsystem": "", "name": "acetyl-CoA C-acyltransferase (cis-dodec-3-enoyl-CoA)", "upper_bound": 1000, "lower_bound": 0.0, "notes": {}, "metabolites": {"s_2925": -1.0, "s_2927": 1.0, "s_0534": -1.0, "s_0378": 1.0}, "objective_coefficient": 0.0, "variable_kind": "continuous", "id": "r_2294", "gene_reaction_rule": "YIL160C"}, {"subsystem": "", "name": "delta3,delta2-enoyl-CoA isomerase (cis-dec-3-enoyl-CoA)", "upper_bound": 1000, "lower_bound": 0.0, "notes": {}, "metabolites": {"s_2926": -1.0, "s_1507": 1.0}, "objective_coefficient": 0.0, "variable_kind": "continuous", "id": "r_2295", "gene_reaction_rule": "YLR284C"}, {"subsystem": "", "name": "delta3,delta2-enoyl-CoA isomerase (trans-2,cis-5-dodecadienoyl-CoA)", "upper_bound": 1000, "lower_bound": 0.0, "notes": {}, "metabolites": {"s_2896": -1.0, "s_2928": 1.0}, "objective_coefficient": 0.0, "variable_kind": "continuous", "id": "r_2296", "gene_reaction_rule": "YLR284C"}, {"subsystem": "", "name": "delta3,delta2-enoyl-CoA isomerase (trans-dodec-3-enoyl-CoA)", "upper_bound": 1000, "lower_bound": 0.0, "notes": {}, "metabolites": {"s_1510": 1.0, "s_2929": -1.0}, "objective_coefficient": 0.0, "variable_kind": "continuous", "id": "r_2297", "gene_reaction_rule": "YLR284C"}, {"subsystem": "", "name": "delta3,delta2-enoyl-CoA isomerase (cis-dodec-3-enoyl-CoA)", "upper_bound": 1000, "lower_bound": 0.0, "notes": {}, "metabolites": {"s_1510": 1.0, "s_2927": -1.0}, "objective_coefficient": 0.0, "variable_kind": "continuous", "id": "r_2298", "gene_reaction_rule": "YLR284C"}, {"subsystem": "", "name": "delta3,delta2-enoyl-CoA isomerase (trans-2,cis-5-tetradecadienoyl-CoA)", "upper_bound": 1000, "lower_bound": 0.0, "notes": {}, "metabolites": {"s_2930": 1.0, "s_2901": -1.0}, "objective_coefficient": 0.0, "variable_kind": "continuous", "id": "r_2299", "gene_reaction_rule": "YLR284C"}, {"subsystem": "", "name": "delta3,delta2-enoyl-CoA isomerase (trans-tetradec-3-enoyl-CoA)", "upper_bound": 1000, "lower_bound": 0.0, "notes": {}, "metabolites": {"s_1519": 1.0, "s_2931": -1.0}, "objective_coefficient": 0.0, "variable_kind": "continuous", "id": "r_2300", "gene_reaction_rule": "YLR284C"}, {"subsystem": "", "name": "delta(3,5)-delta(2,4)-dienoyl-CoA isomerase (trans-3,cis-5-dodecadienoyl-CoA)", "upper_bound": 1000, "lower_bound": 0.0, "notes": {}, "metabolites": {"s_2932": 1.0, "s_2928": -1.0}, "objective_coefficient": 0.0, "variable_kind": "continuous", "id": "r_2301", "gene_reaction_rule": "YOR180C"}, {"subsystem": "", "name": "delta(3,5)-delta(2,4)-dienoyl-CoA isomerase (trans-3,cis-5-tetradecadienoyl-CoA)", "upper_bound": 1000, "lower_bound": 0.0, "notes": {}, "metabolites": {"s_2933": 1.0, "s_2930": -1.0}, "objective_coefficient": 0.0, "variable_kind": "continuous", "id": "r_2302", "gene_reaction_rule": "YOR180C"}, {"subsystem": "", "name": "2,4-dienoyl-CoA reductase (trans-2,trans-4-dodecadienoyl-CoA)", "upper_bound": 1000, "lower_bound": 0.0, "notes": {}, "metabolites": {"s_0801": -1.0, "s_2932": -1.0, "s_1215": -1.0, "s_2929": 1.0, "s_1211": 1.0}, "objective_coefficient": 0.0, "variable_kind": "continuous", "id": "r_2303", "gene_reaction_rule": "YNL202W"}, {"subsystem": "", "name": "2,4-dienoyl-CoA reductase (trans-2,trans-4-tetradecadienoyl-CoA)", "upper_bound": 1000, "lower_bound": 0.0, "notes": {}, "metabolites": {"s_0801": -1.0, "s_2931": 1.0, "s_1215": -1.0, "s_2933": -1.0, "s_1211": 1.0}, "objective_coefficient": 0.0, "variable_kind": "continuous", "id": "r_2304", "gene_reaction_rule": "YNL202W"}, {"subsystem": "", "name": "cis-aconitate(3-) to isocitrate", "upper_bound": 1000, "lower_bound": -1000, "notes": {}, "metabolites": {"s_0516": -1.0, "s_0803": -1.0, "s_0940": 1.0}, "objective_coefficient": 0.0, "variable_kind": "continuous", "id": "r_2305", "gene_reaction_rule": "YLR304C"}, {"subsystem": "", "name": "glycerol-3-phosphate acyltransferase (16:0), ER membrane", "upper_bound": 1000, "lower_bound": 0.0, "notes": {}, "metabolites": {"s_2789": -1.0, "s_2934": -1.0, "s_2935": 1.0, "s_2785": 1.0}, "objective_coefficient": 0.0, "variable_kind": "continuous", "id": "r_2308", "gene_reaction_rule": "(YBL011W OR YKR067W)"}, {"subsystem": "", "name": "glycerol-3-phosphate acyltransferase (16:1), ER membrane", "upper_bound": 1000, "lower_bound": 0.0, "notes": {}, "metabolites": {"s_2936": 1.0, "s_2785": 1.0, "s_2934": -1.0, "s_2819": -1.0}, "objective_coefficient": 0.0, "variable_kind": "continuous", "id": "r_2309", "gene_reaction_rule": "(YBL011W OR YKR067W)"}, {"subsystem": "", "name": "glycerol-3-phosphate acyltransferase (18:0), ER membrane", "upper_bound": 1000, "lower_bound": 0.0, "notes": {}, "metabolites": {"s_2937": 1.0, "s_2934": -1.0, "s_2791": -1.0, "s_2785": 1.0}, "objective_coefficient": 0.0, "variable_kind": "continuous", "id": "r_2310", "gene_reaction_rule": "YKR067W"}, {"subsystem": "", "name": "glycerol-3-phosphate acyltransferase (18:1), ER membrane", "upper_bound": 1000, "lower_bound": 0.0, "notes": {}, "metabolites": {"s_2821": -1.0, "s_2934": -1.0, "s_2785": 1.0, "s_2938": 1.0}, "objective_coefficient": 0.0, "variable_kind": "continuous", "id": "r_2311", "gene_reaction_rule": "YKR067W"}, {"subsystem": "", "name": "dihydroxyacetone phosphate acyltransferase (16:0), ER membrane", "upper_bound": 1000, "lower_bound": 0.0, "notes": {}, "metabolites": {"s_2789": -1.0, "s_2940": 1.0, "s_2785": 1.0, "s_2939": -1.0}, "objective_coefficient": 0.0, "variable_kind": "continuous", "id": "r_2312", "gene_reaction_rule": "(YBL011W OR YKR067W)"}, {"subsystem": "", "name": "dihydroxyacetone phosphate acyltransferase (16:1), ER membrane", "upper_bound": 1000, "lower_bound": 0.0, "notes": {}, "metabolites": {"s_2785": 1.0, "s_2941": 1.0, "s_2819": -1.0, "s_2939": -1.0}, "objective_coefficient": 0.0, "variable_kind": "continuous", "id": "r_2313", "gene_reaction_rule": "(YBL011W OR YKR067W)"}, {"subsystem": "", "name": "dihydroxyacetone phosphate acyltransferase (18:0), ER membrane", "upper_bound": 1000, "lower_bound": 0.0, "notes": {}, "metabolites": {"s_2942": 1.0, "s_2791": -1.0, "s_2785": 1.0, "s_2939": -1.0}, "objective_coefficient": 0.0, "variable_kind": "continuous", "id": "r_2314", "gene_reaction_rule": "YKR067W"}, {"subsystem": "", "name": "dihydroxyacetone phosphate acyltransferase (18:1), ER membrane", "upper_bound": 1000, "lower_bound": 0.0, "notes": {}, "metabolites": {"s_2943": 1.0, "s_2821": -1.0, "s_2785": 1.0, "s_2939": -1.0}, "objective_coefficient": 0.0, "variable_kind": "continuous", "id": "r_2315", "gene_reaction_rule": "YKR067W"}, {"subsystem": "", "name": "glycerol-3-phosphate acyltransferase (16:0), lipid particle", "upper_bound": 1000, "lower_bound": 0.0, "notes": {}, "metabolites": {"s_0769": -1.0, "s_0531": 1.0, "s_2847": -1.0, "s_2944": 1.0}, "objective_coefficient": 0.0, "variable_kind": "continuous", "id": "r_2316", "gene_reaction_rule": "YKR067W"}, {"subsystem": "", "name": "glycerol-3-phosphate acyltransferase (16:1), lipid particle", "upper_bound": 1000, "lower_bound": 0.0, "notes": {}, "metabolites": {"s_0769": -1.0, "s_0531": 1.0, "s_2849": -1.0, "s_2945": 1.0}, "objective_coefficient": 0.0, "variable_kind": "continuous", "id": "r_2317", "gene_reaction_rule": "YKR067W"}, {"subsystem": "", "name": "glycerol-3-phosphate acyltransferase (18:0), lipid particle", "upper_bound": 1000, "lower_bound": 0.0, "notes": {}, "metabolites": {"s_0769": -1.0, "s_0531": 1.0, "s_2946": 1.0, "s_2851": -1.0}, "objective_coefficient": 0.0, "variable_kind": "continuous", "id": "r_2318", "gene_reaction_rule": "YKR067W"}, {"subsystem": "", "name": "glycerol-3-phosphate acyltransferase (18:1), lipid particle", "upper_bound": 1000, "lower_bound": 0.0, "notes": {}, "metabolites": {"s_0769": -1.0, "s_0531": 1.0, "s_2853": -1.0, "s_2947": 1.0}, "objective_coefficient": 0.0, "variable_kind": "continuous", "id": "r_2319", "gene_reaction_rule": "YKR067W"}, {"subsystem": "", "name": "dihydroxyacetone phosphate acyltransferase (16:0), lipid particle", "upper_bound": 1000, "lower_bound": 0.0, "notes": {}, "metabolites": {"s_0531": 1.0, "s_2948": 1.0, "s_2847": -1.0, "s_0631": -1.0}, "objective_coefficient": 0.0, "variable_kind": "continuous", "id": "r_2320", "gene_reaction_rule": "YKR067W"}, {"subsystem": "", "name": "dihydroxyacetone phosphate acyltransferase (16:1), lipid particle", "upper_bound": 1000, "lower_bound": 0.0, "notes": {}, "metabolites": {"s_0531": 1.0, "s_2949": 1.0, "s_2849": -1.0, "s_0631": -1.0}, "objective_coefficient": 0.0, "variable_kind": "continuous", "id": "r_2321", "gene_reaction_rule": "YKR067W"}, {"subsystem": "", "name": "dihydroxyacetone phosphate acyltransferase (18:0), lipid particle", "upper_bound": 1000, "lower_bound": 0.0, "notes": {}, "metabolites": {"s_2851": -1.0, "s_0531": 1.0, "s_2950": 1.0, "s_0631": -1.0}, "objective_coefficient": 0.0, "variable_kind": "continuous", "id": "r_2322", "gene_reaction_rule": "YKR067W"}, {"subsystem": "", "name": "dihydroxyacetone phosphate acyltransferase (18:1), lipid particle", "upper_bound": 1000, "lower_bound": 0.0, "notes": {}, "metabolites": {"s_0531": 1.0, "s_2853": -1.0, "s_2951": 1.0, "s_0631": -1.0}, "objective_coefficient": 0.0, "variable_kind": "continuous", "id": "r_2323", "gene_reaction_rule": "YKR067W"}, {"subsystem": "", "name": "acyl dhap reductase (16:0), ER membrane", "upper_bound": 1000, "lower_bound": 0.0, "notes": {}, "metabolites": {"s_2940": -1.0, "s_2799": -1.0, "s_2935": 1.0, "s_2783": -1.0, "s_2800": 1.0}, "objective_coefficient": 0.0, "variable_kind": "continuous", "id": "r_2324", "gene_reaction_rule": "YIL124W"}, {"subsystem": "", "name": "acyl dhap reductase (16:1), ER membrane", "upper_bound": 1000, "lower_bound": 0.0, "notes": {}, "metabolites": {"s_2936": 1.0, "s_2941": -1.0, "s_2799": -1.0, "s_2783": -1.0, "s_2800": 1.0}, "objective_coefficient": 0.0, "variable_kind": "continuous", "id": "r_2325", "gene_reaction_rule": "YIL124W"}, {"subsystem": "", "name": "acyl dhap reductase (18:0), ER membrane", "upper_bound": 1000, "lower_bound": 0.0, "notes": {}, "metabolites": {"s_2942": -1.0, "s_2783": -1.0, "s_2799": -1.0, "s_2800": 1.0, "s_2937": 1.0}, "objective_coefficient": 0.0, "variable_kind": "continuous", "id": "r_2326", "gene_reaction_rule": "YIL124W"}, {"subsystem": "", "name": "acyl dhap reductase (18:1), ER membrane", "upper_bound": 1000, "lower_bound": 0.0, "notes": {}, "metabolites": {"s_2943": -1.0, "s_2783": -1.0, "s_2799": -1.0, "s_2800": 1.0, "s_2938": 1.0}, "objective_coefficient": 0.0, "variable_kind": "continuous", "id": "r_2327", "gene_reaction_rule": "YIL124W"}, {"subsystem": "", "name": "acyl dhap reductase (16:0), lipid particle", "upper_bound": 1000, "lower_bound": 0.0, "notes": {}, "metabolites": {"s_0798": -1.0, "s_2953": 1.0, "s_2948": -1.0, "s_2952": -1.0, "s_2944": 1.0}, "objective_coefficient": 0.0, "variable_kind": "continuous", "id": "r_2328", "gene_reaction_rule": "YIL124W"}, {"subsystem": "", "name": "acyl dhap reductase (16:1), lipid particle", "upper_bound": 1000, "lower_bound": 0.0, "notes": {}, "metabolites": {"s_0798": -1.0, "s_2949": -1.0, "s_2952": -1.0, "s_2945": 1.0, "s_2953": 1.0}, "objective_coefficient": 0.0, "variable_kind": "continuous", "id": "r_2329", "gene_reaction_rule": "YIL124W"}, {"subsystem": "", "name": "acyl dhap reductase (18:0), lipid particle", "upper_bound": 1000, "lower_bound": 0.0, "notes": {}, "metabolites": {"s_0798": -1.0, "s_2950": -1.0, "s_2946": 1.0, "s_2952": -1.0, "s_2953": 1.0}, "objective_coefficient": 0.0, "variable_kind": "continuous", "id": "r_2330", "gene_reaction_rule": "YIL124W"}, {"subsystem": "", "name": "acyl dhap reductase (18:1), lipid particle", "upper_bound": 1000, "lower_bound": 0.0, "notes": {}, "metabolites": {"s_0798": -1.0, "s_2947": 1.0, "s_2951": -1.0, "s_2952": -1.0, "s_2953": 1.0}, "objective_coefficient": 0.0, "variable_kind": "continuous", "id": "r_2331", "gene_reaction_rule": "YIL124W"}, {"subsystem": "", "name": "1-acyl-sn-glycerol-3-phosphate acyltransferase (1-16:0, 2-16:1), ER membrane", "upper_bound": 1000, "lower_bound": 0.0, "notes": {}, "metabolites": {"s_2954": 1.0, "s_2819": -1.0, "s_2935": -1.0, "s_2785": 1.0}, "objective_coefficient": 0.0, "variable_kind": "continuous", "id": "r_2332", "gene_reaction_rule": "YOR175C"}, {"subsystem": "", "name": "1-acyl-sn-glycerol-3-phosphate acyltransferase (1-16:0, 2-18:1), ER membrane", "upper_bound": 1000, "lower_bound": 0.0, "notes": {}, "metabolites": {"s_2821": -1.0, "s_2935": -1.0, "s_2785": 1.0, "s_2955": 1.0}, "objective_coefficient": 0.0, "variable_kind": "continuous", "id": "r_2333", "gene_reaction_rule": "(YDL052C OR YOR175C)"}, {"subsystem": "", "name": "1-acyl-sn-glycerol-3-phosphate acyltransferase (1-16:1, 2-16:1), ER membrane", "upper_bound": 1000, "lower_bound": 0.0, "notes": {}, "metabolites": {"s_2936": -1.0, "s_2785": 1.0, "s_2956": 1.0, "s_2819": -1.0}, "objective_coefficient": 0.0, "variable_kind": "continuous", "id": "r_2334", "gene_reaction_rule": "YOR175C"}, {"subsystem": "", "name": "1-acyl-sn-glycerol-3-phosphate acyltransferase (1-16:1, 2-18:1), ER membrane", "upper_bound": 1000, "lower_bound": 0.0, "notes": {}, "metabolites": {"s_2936": -1.0, "s_2821": -1.0, "s_2957": 1.0, "s_2785": 1.0}, "objective_coefficient": 0.0, "variable_kind": "continuous", "id": "r_2335", "gene_reaction_rule": "(YDL052C OR YOR175C)"}, {"subsystem": "", "name": "1-acyl-sn-glycerol-3-phosphate acyltransferase (1-18:0, 2-16:1), ER membrane", "upper_bound": 1000, "lower_bound": 0.0, "notes": {}, "metabolites": {"s_2785": 1.0, "s_2937": -1.0, "s_2819": -1.0, "s_2958": 1.0}, "objective_coefficient": 0.0, "variable_kind": "continuous", "id": "r_2336", "gene_reaction_rule": "YOR175C"}, {"subsystem": "", "name": "1-acyl-sn-glycerol-3-phosphate acyltransferase (1-18:0, 2-18:1), ER membrane", "upper_bound": 1000, "lower_bound": 0.0, "notes": {}, "metabolites": {"s_2821": -1.0, "s_2785": 1.0, "s_2959": 1.0, "s_2937": -1.0}, "objective_coefficient": 0.0, "variable_kind": "continuous", "id": "r_2337", "gene_reaction_rule": "(YDL052C OR YOR175C)"}, {"subsystem": "", "name": "1-acyl-sn-glycerol-3-phosphate acyltransferase (1-18:1, 2-16:1), ER membrane", "upper_bound": 1000, "lower_bound": 0.0, "notes": {}, "metabolites": {"s_2785": 1.0, "s_2960": 1.0, "s_2819": -1.0, "s_2938": -1.0}, "objective_coefficient": 0.0, "variable_kind": "continuous", "id": "r_2338", "gene_reaction_rule": "YOR175C"}, {"subsystem": "", "name": "1-acyl-sn-glycerol-3-phosphate acyltransferase (1-18:1, 2-18:1), ER membrane", "upper_bound": 1000, "lower_bound": 0.0, "notes": {}, "metabolites": {"s_2961": 1.0, "s_2821": -1.0, "s_2785": 1.0, "s_2938": -1.0}, "objective_coefficient": 0.0, "variable_kind": "continuous", "id": "r_2339", "gene_reaction_rule": "(YDL052C OR YOR175C)"}, {"subsystem": "", "name": "1-acyl-sn-glycerol-3-phosphate acyltransferase (1-16:0, 2-18:1), lipid particle", "upper_bound": 1000, "lower_bound": 0.0, "notes": {}, "metabolites": {"s_0531": 1.0, "s_2853": -1.0, "s_2962": 1.0, "s_2944": -1.0}, "objective_coefficient": 0.0, "variable_kind": "continuous", "id": "r_2340", "gene_reaction_rule": "(YDL052C OR YKR089C OR YOR081C)"}, {"subsystem": "", "name": "1-acyl-sn-glycerol-3-phosphate acyltransferase (1-16:1, 2-18:1), lipid particle", "upper_bound": 1000, "lower_bound": 0.0, "notes": {}, "metabolites": {"s_0531": 1.0, "s_2853": -1.0, "s_2963": 1.0, "s_2945": -1.0}, "objective_coefficient": 0.0, "variable_kind": "continuous", "id": "r_2341", "gene_reaction_rule": "(YDL052C OR YKR089C OR YOR081C)"}, {"subsystem": "", "name": "1-acyl-sn-glycerol-3-phosphate acyltransferase (1-18:0, 2-18:1), lipid particle", "upper_bound": 1000, "lower_bound": 0.0, "notes": {}, "metabolites": {"s_0531": 1.0, "s_2853": -1.0, "s_2964": 1.0, "s_2946": -1.0}, "objective_coefficient": 0.0, "variable_kind": "continuous", "id": "r_2342", "gene_reaction_rule": "(YDL052C OR YKR089C OR YOR081C)"}, {"subsystem": "", "name": "1-acyl-sn-glycerol-3-phosphate acyltransferase (1-18:1, 2-18:1), lipid particle", "upper_bound": 1000, "lower_bound": 0.0, "notes": {}, "metabolites": {"s_2965": 1.0, "s_0531": 1.0, "s_2853": -1.0, "s_2947": -1.0}, "objective_coefficient": 0.0, "variable_kind": "continuous", "id": "r_2343", "gene_reaction_rule": "(YDL052C OR YKR089C OR YOR081C)"}, {"subsystem": "", "name": "PA phosphatase (1-16:0, 2-16:1), ER membrane", "upper_bound": 1000, "lower_bound": 0.0, "notes": {}, "metabolites": {"s_2954": -1.0, "s_2967": 1.0, "s_2808": -1.0, "s_2966": 1.0}, "objective_coefficient": 0.0, "variable_kind": "continuous", "id": "r_2344", "gene_reaction_rule": "YMR165C"}, {"subsystem": "", "name": "PA phosphatase (1-16:0, 2-18:1), ER membrane", "upper_bound": 1000, "lower_bound": 0.0, "notes": {}, "metabolites": {"s_2955": -1.0, "s_2968": 1.0, "s_2808": -1.0, "s_2966": 1.0}, "objective_coefficient": 0.0, "variable_kind": "continuous", "id": "r_2345", "gene_reaction_rule": "YMR165C"}, {"subsystem": "", "name": "PA phosphatase (1-16:1, 2-16:1), ER membrane", "upper_bound": 1000, "lower_bound": 0.0, "notes": {}, "metabolites": {"s_2969": 1.0, "s_2956": -1.0, "s_2808": -1.0, "s_2966": 1.0}, "objective_coefficient": 0.0, "variable_kind": "continuous", "id": "r_2346", "gene_reaction_rule": "YMR165C"}, {"subsystem": "", "name": "PA phosphatase (1-16:1, 2-18:1), ER membrane", "upper_bound": 1000, "lower_bound": 0.0, "notes": {}, "metabolites": {"s_2970": 1.0, "s_2957": -1.0, "s_2808": -1.0, "s_2966": 1.0}, "objective_coefficient": 0.0, "variable_kind": "continuous", "id": "r_2347", "gene_reaction_rule": "YMR165C"}, {"subsystem": "", "name": "PA phosphatase (1-18:0, 2-16:1), ER membrane", "upper_bound": 1000, "lower_bound": 0.0, "notes": {}, "metabolites": {"s_2971": 1.0, "s_2958": -1.0, "s_2808": -1.0, "s_2966": 1.0}, "objective_coefficient": 0.0, "variable_kind": "continuous", "id": "r_2348", "gene_reaction_rule": "YMR165C"}, {"subsystem": "", "name": "PA phosphatase (1-18:0, 2-18:1), ER membrane", "upper_bound": 1000, "lower_bound": 0.0, "notes": {}, "metabolites": {"s_2972": 1.0, "s_2959": -1.0, "s_2808": -1.0, "s_2966": 1.0}, "objective_coefficient": 0.0, "variable_kind": "continuous", "id": "r_2349", "gene_reaction_rule": "YMR165C"}, {"subsystem": "", "name": "PA phosphatase (1-18:1, 2-16:1), ER membrane", "upper_bound": 1000, "lower_bound": 0.0, "notes": {}, "metabolites": {"s_2973": 1.0, "s_2960": -1.0, "s_2808": -1.0, "s_2966": 1.0}, "objective_coefficient": 0.0, "variable_kind": "continuous", "id": "r_2350", "gene_reaction_rule": "YMR165C"}, {"subsystem": "", "name": "PA phosphatase (1-18:1, 2-18:1), ER membrane", "upper_bound": 1000, "lower_bound": 0.0, "notes": {}, "metabolites": {"s_2961": -1.0, "s_2974": 1.0, "s_2808": -1.0, "s_2966": 1.0}, "objective_coefficient": 0.0, "variable_kind": "continuous", "id": "r_2351", "gene_reaction_rule": "YMR165C"}, {"subsystem": "", "name": "PA phosphatase (1-16:0, 2-16:1), vacuolar membrane", "upper_bound": 1000, "lower_bound": 0.0, "notes": {}, "metabolites": {"s_2978": 1.0, "s_2976": -1.0, "s_2977": 1.0, "s_2975": -1.0}, "objective_coefficient": 0.0, "variable_kind": "continuous", "id": "r_2352", "gene_reaction_rule": "YDR284C"}, {"subsystem": "", "name": "PA phosphatase (1-16:0, 2-18:1), vacuolar membrane", "upper_bound": 1000, "lower_bound": 0.0, "notes": {}, "metabolites": {"s_2979": -1.0, "s_2976": -1.0, "s_2977": 1.0, "s_2980": 1.0}, "objective_coefficient": 0.0, "variable_kind": "continuous", "id": "r_2353", "gene_reaction_rule": "YDR284C"}, {"subsystem": "", "name": "PA phosphatase (1-16:1, 2-16:1), vacuolar membrane", "upper_bound": 1000, "lower_bound": 0.0, "notes": {}, "metabolites": {"s_2976": -1.0, "s_2977": 1.0, "s_2981": -1.0, "s_2982": 1.0}, "objective_coefficient": 0.0, "variable_kind": "continuous", "id": "r_2354", "gene_reaction_rule": "YDR284C"}, {"subsystem": "", "name": "PA phosphatase (1-16:1, 2-18:1), vacuolar membrane", "upper_bound": 1000, "lower_bound": 0.0, "notes": {}, "metabolites": {"s_2983": -1.0, "s_2984": 1.0, "s_2976": -1.0, "s_2977": 1.0}, "objective_coefficient": 0.0, "variable_kind": "continuous", "id": "r_2355", "gene_reaction_rule": "YDR284C"}, {"subsystem": "", "name": "PA phosphatase (1-18:0, 2-16:1), vacuolar membrane", "upper_bound": 1000, "lower_bound": 0.0, "notes": {}, "metabolites": {"s_2986": 1.0, "s_2985": -1.0, "s_2976": -1.0, "s_2977": 1.0}, "objective_coefficient": 0.0, "variable_kind": "continuous", "id": "r_2356", "gene_reaction_rule": "YDR284C"}, {"subsystem": "", "name": "PA phosphatase (1-18:0, 2-18:1), vacuolar membrane", "upper_bound": 1000, "lower_bound": 0.0, "notes": {}, "metabolites": {"s_2987": -1.0, "s_2976": -1.0, "s_2977": 1.0, "s_2988": 1.0}, "objective_coefficient": 0.0, "variable_kind": "continuous", "id": "r_2357", "gene_reaction_rule": "YDR284C"}, {"subsystem": "", "name": "PA phosphatase (1-18:1, 2-16:1), vacuolar membrane", "upper_bound": 1000, "lower_bound": 0.0, "notes": {}, "metabolites": {"s_2990": 1.0, "s_2976": -1.0, "s_2977": 1.0, "s_2989": -1.0}, "objective_coefficient": 0.0, "variable_kind": "continuous", "id": "r_2358", "gene_reaction_rule": "YDR284C"}, {"subsystem": "", "name": "PA phosphatase (1-18:1, 2-18:1), vacuolar membrane", "upper_bound": 1000, "lower_bound": 0.0, "notes": {}, "metabolites": {"s_2991": -1.0, "s_2992": 1.0, "s_2976": -1.0, "s_2977": 1.0}, "objective_coefficient": 0.0, "variable_kind": "continuous", "id": "r_2359", "gene_reaction_rule": "YDR284C"}, {"subsystem": "", "name": "PA phosphatase (1-16:0, 2-16:1), Golgi membrane", "upper_bound": 1000, "lower_bound": 0.0, "notes": {}, "metabolites": {"s_2993": -1.0, "s_2994": -1.0, "s_2995": 1.0, "s_2996": 1.0}, "objective_coefficient": 0.0, "variable_kind": "continuous", "id": "r_2360", "gene_reaction_rule": "YDR503C"}, {"subsystem": "", "name": "PA phosphatase (1-16:0, 2-18:1), Golgi membrane", "upper_bound": 1000, "lower_bound": 0.0, "notes": {}, "metabolites": {"s_2998": 1.0, "s_2994": -1.0, "s_2995": 1.0, "s_2997": -1.0}, "objective_coefficient": 0.0, "variable_kind": "continuous", "id": "r_2361", "gene_reaction_rule": "YDR503C"}, {"subsystem": "", "name": "PA phosphatase (1-16:1, 2-16:1), Golgi membrane", "upper_bound": 1000, "lower_bound": 0.0, "notes": {}, "metabolites": {"s_2999": -1.0, "s_2994": -1.0, "s_2995": 1.0, "s_3000": 1.0}, "objective_coefficient": 0.0, "variable_kind": "continuous", "id": "r_2362", "gene_reaction_rule": "YDR503C"}, {"subsystem": "", "name": "PA phosphatase (1-16:1, 2-18:1), Golgi membrane", "upper_bound": 1000, "lower_bound": 0.0, "notes": {}, "metabolites": {"s_3001": -1.0, "s_2994": -1.0, "s_2995": 1.0, "s_3002": 1.0}, "objective_coefficient": 0.0, "variable_kind": "continuous", "id": "r_2363", "gene_reaction_rule": "YDR503C"}, {"subsystem": "", "name": "PA phosphatase (1-18:0, 2-16:1), Golgi membrane", "upper_bound": 1000, "lower_bound": 0.0, "notes": {}, "metabolites": {"s_3004": 1.0, "s_2994": -1.0, "s_2995": 1.0, "s_3003": -1.0}, "objective_coefficient": 0.0, "variable_kind": "continuous", "id": "r_2364", "gene_reaction_rule": "YDR503C"}, {"subsystem": "", "name": "PA phosphatase (1-18:0, 2-18:1), Golgi membrane", "upper_bound": 1000, "lower_bound": 0.0, "notes": {}, "metabolites": {"s_3005": -1.0, "s_3006": 1.0, "s_2994": -1.0, "s_2995": 1.0}, "objective_coefficient": 0.0, "variable_kind": "continuous", "id": "r_2365", "gene_reaction_rule": "YDR503C"}, {"subsystem": "", "name": "PA phosphatase (1-18:1, 2-16:1), Golgi membrane", "upper_bound": 1000, "lower_bound": 0.0, "notes": {}, "metabolites": {"s_3007": -1.0, "s_2994": -1.0, "s_2995": 1.0, "s_3008": 1.0}, "objective_coefficient": 0.0, "variable_kind": "continuous", "id": "r_2366", "gene_reaction_rule": "YDR503C"}, {"subsystem": "", "name": "PA phosphatase (1-18:1, 2-18:1), Golgi membrane", "upper_bound": 1000, "lower_bound": 0.0, "notes": {}, "metabolites": {"s_2994": -1.0, "s_3009": -1.0, "s_2995": 1.0, "s_3010": 1.0}, "objective_coefficient": 0.0, "variable_kind": "continuous", "id": "r_2367", "gene_reaction_rule": "YDR503C"}, {"subsystem": "", "name": "diacylglycerol acyltransferase (1-16:0, 2-16:1, 3-16:0), ER membrane", "upper_bound": 1000, "lower_bound": 0.0, "notes": {}, "metabolites": {"s_2789": -1.0, "s_2785": 1.0, "s_2967": -1.0, "s_3011": 1.0}, "objective_coefficient": 0.0, "variable_kind": "continuous", "id": "r_2368", "gene_reaction_rule": "(YCR048W OR YNR019W OR YOR245C)"}, {"subsystem": "", "name": "diacylglycerol acyltransferase (1-16:0, 2-18:1, 3-16:0), ER membrane", "upper_bound": 1000, "lower_bound": 0.0, "notes": {}, "metabolites": {"s_2789": -1.0, "s_2968": -1.0, "s_2785": 1.0, "s_3012": 1.0}, "objective_coefficient": 0.0, "variable_kind": "continuous", "id": "r_2369", "gene_reaction_rule": "(YCR048W OR YNR019W OR YOR245C)"}, {"subsystem": "", "name": "diacylglycerol acyltransferase (1-16:1, 2-16:1, 3-16:0), ER membrane", "upper_bound": 1000, "lower_bound": 0.0, "notes": {}, "metabolites": {"s_2789": -1.0, "s_2969": -1.0, "s_2785": 1.0, "s_3013": 1.0}, "objective_coefficient": 0.0, "variable_kind": "continuous", "id": "r_2370", "gene_reaction_rule": "(YCR048W OR YNR019W OR YOR245C)"}, {"subsystem": "", "name": "diacylglycerol acyltransferase (1-16:1, 2-18:1, 3-16:0), ER membrane", "upper_bound": 1000, "lower_bound": 0.0, "notes": {}, "metabolites": {"s_2789": -1.0, "s_2970": -1.0, "s_2785": 1.0, "s_3014": 1.0}, "objective_coefficient": 0.0, "variable_kind": "continuous", "id": "r_2371", "gene_reaction_rule": "(YCR048W OR YNR019W OR YOR245C)"}, {"subsystem": "", "name": "diacylglycerol acyltransferase (1-18:0, 2-16:1, 3-16:0), ER membrane", "upper_bound": 1000, "lower_bound": 0.0, "notes": {}, "metabolites": {"s_2789": -1.0, "s_2971": -1.0, "s_3015": 1.0, "s_2785": 1.0}, "objective_coefficient": 0.0, "variable_kind": "continuous", "id": "r_2372", "gene_reaction_rule": "(YCR048W OR YNR019W OR YOR245C)"}, {"subsystem": "", "name": "diacylglycerol acyltransferase (1-18:0, 2-18:1, 3-16:0), ER membrane", "upper_bound": 1000, "lower_bound": 0.0, "notes": {}, "metabolites": {"s_2972": -1.0, "s_2789": -1.0, "s_2785": 1.0, "s_3016": 1.0}, "objective_coefficient": 0.0, "variable_kind": "continuous", "id": "r_2373", "gene_reaction_rule": "(YCR048W OR YNR019W OR YOR245C)"}, {"subsystem": "", "name": "diacylglycerol acyltransferase (1-18:1, 2-16:1, 3-16:0), ER membrane", "upper_bound": 1000, "lower_bound": 0.0, "notes": {}, "metabolites": {"s_2789": -1.0, "s_3017": 1.0, "s_2785": 1.0, "s_2973": -1.0}, "objective_coefficient": 0.0, "variable_kind": "continuous", "id": "r_2374", "gene_reaction_rule": "(YCR048W OR YNR019W OR YOR245C)"}, {"subsystem": "", "name": "diacylglycerol acyltransferase (1-18:1, 2-18:1, 3-16:0), ER membrane", "upper_bound": 1000, "lower_bound": 0.0, "notes": {}, "metabolites": {"s_2789": -1.0, "s_2785": 1.0, "s_3018": 1.0, "s_2974": -1.0}, "objective_coefficient": 0.0, "variable_kind": "continuous", "id": "r_2375", "gene_reaction_rule": "(YCR048W OR YNR019W OR YOR245C)"}, {"subsystem": "", "name": "diacylglycerol acyltransferase (1-16:0, 2-16:1, 3-16:1), ER membrane", "upper_bound": 1000, "lower_bound": 0.0, "notes": {}, "metabolites": {"s_2819": -1.0, "s_2785": 1.0, "s_2967": -1.0, "s_3019": 1.0}, "objective_coefficient": 0.0, "variable_kind": "continuous", "id": "r_2376", "gene_reaction_rule": "(YCR048W OR YNR019W OR YOR245C)"}, {"subsystem": "", "name": "diacylglycerol acyltransferase (1-16:0, 2-18:1, 3-16:1), ER membrane", "upper_bound": 1000, "lower_bound": 0.0, "notes": {}, "metabolites": {"s_2968": -1.0, "s_2785": 1.0, "s_2819": -1.0, "s_3020": 1.0}, "objective_coefficient": 0.0, "variable_kind": "continuous", "id": "r_2377", "gene_reaction_rule": "(YCR048W OR YNR019W OR YOR245C)"}, {"subsystem": "", "name": "diacylglycerol acyltransferase (1-16:1, 2-16:1, 3-16:1), ER membrane", "upper_bound": 1000, "lower_bound": 0.0, "notes": {}, "metabolites": {"s_2969": -1.0, "s_2819": -1.0, "s_2785": 1.0, "s_3021": 1.0}, "objective_coefficient": 0.0, "variable_kind": "continuous", "id": "r_2378", "gene_reaction_rule": "(YCR048W OR YNR019W OR YOR245C)"}, {"subsystem": "", "name": "diacylglycerol acyltransferase (1-16:1, 2-18:1, 3-16:1), ER membrane", "upper_bound": 1000, "lower_bound": 0.0, "notes": {}, "metabolites": {"s_2785": 1.0, "s_2970": -1.0, "s_2819": -1.0, "s_3022": 1.0}, "objective_coefficient": 0.0, "variable_kind": "continuous", "id": "r_2379", "gene_reaction_rule": "(YCR048W OR YNR019W OR YOR245C)"}, {"subsystem": "", "name": "diacylglycerol acyltransferase (1-18:0, 2-16:1, 3-16:1), ER membrane", "upper_bound": 1000, "lower_bound": 0.0, "notes": {}, "metabolites": {"s_2785": 1.0, "s_2819": -1.0, "s_2971": -1.0, "s_3023": 1.0}, "objective_coefficient": 0.0, "variable_kind": "continuous", "id": "r_2380", "gene_reaction_rule": "(YCR048W OR YNR019W OR YOR245C)"}, {"subsystem": "", "name": "diacylglycerol acyltransferase (1-18:0, 2-18:1, 3-16:1), ER membrane", "upper_bound": 1000, "lower_bound": 0.0, "notes": {}, "metabolites": {"s_2972": -1.0, "s_2819": -1.0, "s_3024": 1.0, "s_2785": 1.0}, "objective_coefficient": 0.0, "variable_kind": "continuous", "id": "r_2381", "gene_reaction_rule": "(YCR048W OR YNR019W OR YOR245C)"}, {"subsystem": "", "name": "diacylglycerol acyltransferase (1-18:1, 2-16:1, 3-16:1), ER membrane", "upper_bound": 1000, "lower_bound": 0.0, "notes": {}, "metabolites": {"s_2785": 1.0, "s_2973": -1.0, "s_3025": 1.0, "s_2819": -1.0}, "objective_coefficient": 0.0, "variable_kind": "continuous", "id": "r_2382", "gene_reaction_rule": "(YCR048W OR YNR019W OR YOR245C)"}, {"subsystem": "", "name": "diacylglycerol acyltransferase (1-18:1, 2-18:1, 3-16:1), ER membrane", "upper_bound": 1000, "lower_bound": 0.0, "notes": {}, "metabolites": {"s_3026": 1.0, "s_2785": 1.0, "s_2974": -1.0, "s_2819": -1.0}, "objective_coefficient": 0.0, "variable_kind": "continuous", "id": "r_2383", "gene_reaction_rule": "(YCR048W OR YNR019W OR YOR245C)"}, {"subsystem": "", "name": "diacylglycerol acyltransferase (1-16:0, 2-16:1, 3-18:0), ER membrane", "upper_bound": 1000, "lower_bound": 0.0, "notes": {}, "metabolites": {"s_3027": 1.0, "s_2791": -1.0, "s_2785": 1.0, "s_2967": -1.0}, "objective_coefficient": 0.0, "variable_kind": "continuous", "id": "r_2384", "gene_reaction_rule": "(YCR048W OR YNR019W OR YOR245C)"}, {"subsystem": "", "name": "diacylglycerol acyltransferase (1-16:0, 2-18:1, 3-18:0), ER membrane", "upper_bound": 1000, "lower_bound": 0.0, "notes": {}, "metabolites": {"s_2968": -1.0, "s_2791": -1.0, "s_2785": 1.0, "s_3028": 1.0}, "objective_coefficient": 0.0, "variable_kind": "continuous", "id": "r_2385", "gene_reaction_rule": "(YCR048W OR YNR019W OR YOR245C)"}, {"subsystem": "", "name": "diacylglycerol acyltransferase (1-16:1, 2-16:1, 3-18:0), ER membrane", "upper_bound": 1000, "lower_bound": 0.0, "notes": {}, "metabolites": {"s_2969": -1.0, "s_2791": -1.0, "s_2785": 1.0, "s_3029": 1.0}, "objective_coefficient": 0.0, "variable_kind": "continuous", "id": "r_2386", "gene_reaction_rule": "(YCR048W OR YNR019W OR YOR245C)"}, {"subsystem": "", "name": "diacylglycerol acyltransferase (1-16:1, 2-18:1, 3-18:0), ER membrane", "upper_bound": 1000, "lower_bound": 0.0, "notes": {}, "metabolites": {"s_3030": 1.0, "s_2970": -1.0, "s_2791": -1.0, "s_2785": 1.0}, "objective_coefficient": 0.0, "variable_kind": "continuous", "id": "r_2387", "gene_reaction_rule": "(YCR048W OR YNR019W OR YOR245C)"}, {"subsystem": "", "name": "diacylglycerol acyltransferase (1-18:0, 2-16:1, 3-18:0), ER membrane", "upper_bound": 1000, "lower_bound": 0.0, "notes": {}, "metabolites": {"s_2791": -1.0, "s_3031": 1.0, "s_2971": -1.0, "s_2785": 1.0}, "objective_coefficient": 0.0, "variable_kind": "continuous", "id": "r_2388", "gene_reaction_rule": "(YCR048W OR YNR019W OR YOR245C)"}, {"subsystem": "", "name": "diacylglycerol acyltransferase (1-18:0, 2-18:1, 3-18:0), ER membrane", "upper_bound": 1000, "lower_bound": 0.0, "notes": {}, "metabolites": {"s_2972": -1.0, "s_3032": 1.0, "s_2791": -1.0, "s_2785": 1.0}, "objective_coefficient": 0.0, "variable_kind": "continuous", "id": "r_2389", "gene_reaction_rule": "(YCR048W OR YNR019W OR YOR245C)"}, {"subsystem": "", "name": "diacylglycerol acyltransferase (1-18:1, 2-16:1, 3-18:0), ER membrane", "upper_bound": 1000, "lower_bound": 0.0, "notes": {}, "metabolites": {"s_2973": -1.0, "s_2791": -1.0, "s_2785": 1.0, "s_3033": 1.0}, "objective_coefficient": 0.0, "variable_kind": "continuous", "id": "r_2390", "gene_reaction_rule": "(YCR048W OR YNR019W OR YOR245C)"}, {"subsystem": "", "name": "diacylglycerol acyltransferase (1-18:1, 2-18:1, 3-18:0), ER membrane", "upper_bound": 1000, "lower_bound": 0.0, "notes": {}, "metabolites": {"s_3034": 1.0, "s_2791": -1.0, "s_2785": 1.0, "s_2974": -1.0}, "objective_coefficient": 0.0, "variable_kind": "continuous", "id": "r_2391", "gene_reaction_rule": "(YCR048W OR YNR019W OR YOR245C)"}, {"subsystem": "", "name": "diacylglycerol acyltransferase (1-16:0, 2-16:1, 3-18:1), ER membrane", "upper_bound": 1000, "lower_bound": 0.0, "notes": {}, "metabolites": {"s_2821": -1.0, "s_2785": 1.0, "s_3035": 1.0, "s_2967": -1.0}, "objective_coefficient": 0.0, "variable_kind": "continuous", "id": "r_2392", "gene_reaction_rule": "(YCR048W OR YNR019W OR YOR245C)"}, {"subsystem": "", "name": "diacylglycerol acyltransferase (1-16:0, 2-18:1, 3-18:1), ER membrane", "upper_bound": 1000, "lower_bound": 0.0, "notes": {}, "metabolites": {"s_2968": -1.0, "s_2785": 1.0, "s_3036": 1.0, "s_2821": -1.0}, "objective_coefficient": 0.0, "variable_kind": "continuous", "id": "r_2393", "gene_reaction_rule": "(YCR048W OR YNR019W OR YOR245C)"}, {"subsystem": "", "name": "diacylglycerol acyltransferase (1-16:1, 2-16:1, 3-18:1), ER membrane", "upper_bound": 1000, "lower_bound": 0.0, "notes": {}, "metabolites": {"s_2969": -1.0, "s_2821": -1.0, "s_2785": 1.0, "s_3037": 1.0}, "objective_coefficient": 0.0, "variable_kind": "continuous", "id": "r_2394", "gene_reaction_rule": "(YCR048W OR YNR019W OR YOR245C)"}, {"subsystem": "", "name": "diacylglycerol acyltransferase (1-16:1, 2-18:1, 3-18:1), ER membrane", "upper_bound": 1000, "lower_bound": 0.0, "notes": {}, "metabolites": {"s_3038": 1.0, "s_2821": -1.0, "s_2970": -1.0, "s_2785": 1.0}, "objective_coefficient": 0.0, "variable_kind": "continuous", "id": "r_2395", "gene_reaction_rule": "(YCR048W OR YNR019W OR YOR245C)"}, {"subsystem": "", "name": "diacylglycerol acyltransferase (1-18:0, 2-16:1, 3-18:1), ER membrane", "upper_bound": 1000, "lower_bound": 0.0, "notes": {}, "metabolites": {"s_2821": -1.0, "s_2971": -1.0, "s_2785": 1.0, "s_3039": 1.0}, "objective_coefficient": 0.0, "variable_kind": "continuous", "id": "r_2396", "gene_reaction_rule": "(YCR048W OR YNR019W OR YOR245C)"}, {"subsystem": "", "name": "diacylglycerol acyltransferase (1-18:0, 2-18:1, 3-18:1), ER membrane", "upper_bound": 1000, "lower_bound": 0.0, "notes": {}, "metabolites": {"s_2972": -1.0, "s_2821": -1.0, "s_2785": 1.0, "s_3040": 1.0}, "objective_coefficient": 0.0, "variable_kind": "continuous", "id": "r_2397", "gene_reaction_rule": "(YCR048W OR YNR019W OR YOR245C)"}, {"subsystem": "", "name": "diacylglycerol acyltransferase (1-18:1, 2-16:1, 3-18:1), ER membrane", "upper_bound": 1000, "lower_bound": 0.0, "notes": {}, "metabolites": {"s_3041": 1.0, "s_2821": -1.0, "s_2785": 1.0, "s_2973": -1.0}, "objective_coefficient": 0.0, "variable_kind": "continuous", "id": "r_2398", "gene_reaction_rule": "(YCR048W OR YNR019W OR YOR245C)"}, {"subsystem": "", "name": "diacylglycerol acyltransferase (1-18:1, 2-18:1, 3-18:1), ER membrane", "upper_bound": 1000, "lower_bound": 0.0, "notes": {}, "metabolites": {"s_2821": -1.0, "s_3042": 1.0, "s_2785": 1.0, "s_2974": -1.0}, "objective_coefficient": 0.0, "variable_kind": "continuous", "id": "r_2399", "gene_reaction_rule": "(YCR048W OR YNR019W OR YOR245C)"}, {"subsystem": "", "name": "diacylglycerol acyltransferase (1-16:0, 2-16:1, 3-16:0), lipid particle", "upper_bound": 1000, "lower_bound": 0.0, "notes": {}, "metabolites": {"s_0531": 1.0, "s_3043": -1.0, "s_2847": -1.0, "s_3044": 1.0}, "objective_coefficient": 0.0, "variable_kind": "continuous", "id": "r_2400", "gene_reaction_rule": "YOR245C"}, {"subsystem": "", "name": "diacylglycerol acyltransferase (1-16:0, 2-18:1, 3-16:0), lipid particle", "upper_bound": 1000, "lower_bound": 0.0, "notes": {}, "metabolites": {"s_0531": 1.0, "s_3045": -1.0, "s_2847": -1.0, "s_3046": 1.0}, "objective_coefficient": 0.0, "variable_kind": "continuous", "id": "r_2401", "gene_reaction_rule": "YOR245C"}, {"subsystem": "", "name": "diacylglycerol acyltransferase (1-16:1, 2-16:1, 3-16:0), lipid particle", "upper_bound": 1000, "lower_bound": 0.0, "notes": {}, "metabolites": {"s_0531": 1.0, "s_2847": -1.0, "s_3047": -1.0, "s_3048": 1.0}, "objective_coefficient": 0.0, "variable_kind": "continuous", "id": "r_2402", "gene_reaction_rule": "YOR245C"}, {"subsystem": "", "name": "diacylglycerol acyltransferase (1-16:1, 2-18:1, 3-16:0), lipid particle", "upper_bound": 1000, "lower_bound": 0.0, "notes": {}, "metabolites": {"s_3049": -1.0, "s_0531": 1.0, "s_3050": 1.0, "s_2847": -1.0}, "objective_coefficient": 0.0, "variable_kind": "continuous", "id": "r_2403", "gene_reaction_rule": "YOR245C"}, {"subsystem": "", "name": "diacylglycerol acyltransferase (1-18:0, 2-16:1, 3-16:0), lipid particle", "upper_bound": 1000, "lower_bound": 0.0, "notes": {}, "metabolites": {"s_3052": 1.0, "s_0531": 1.0, "s_3051": -1.0, "s_2847": -1.0}, "objective_coefficient": 0.0, "variable_kind": "continuous", "id": "r_2404", "gene_reaction_rule": "YOR245C"}, {"subsystem": "", "name": "diacylglycerol acyltransferase (1-18:0, 2-18:1, 3-16:0), lipid particle", "upper_bound": 1000, "lower_bound": 0.0, "notes": {}, "metabolites": {"s_0531": 1.0, "s_2847": -1.0, "s_3054": 1.0, "s_3053": -1.0}, "objective_coefficient": 0.0, "variable_kind": "continuous", "id": "r_2405", "gene_reaction_rule": "YOR245C"}, {"subsystem": "", "name": "diacylglycerol acyltransferase (1-18:1, 2-16:1, 3-16:0), lipid particle", "upper_bound": 1000, "lower_bound": 0.0, "notes": {}, "metabolites": {"s_0531": 1.0, "s_3056": 1.0, "s_2847": -1.0, "s_3055": -1.0}, "objective_coefficient": 0.0, "variable_kind": "continuous", "id": "r_2406", "gene_reaction_rule": "YOR245C"}, {"subsystem": "", "name": "diacylglycerol acyltransferase (1-18:1, 2-18:1, 3-16:0), lipid particle", "upper_bound": 1000, "lower_bound": 0.0, "notes": {}, "metabolites": {"s_0531": 1.0, "s_3058": 1.0, "s_3057": -1.0, "s_2847": -1.0}, "objective_coefficient": 0.0, "variable_kind": "continuous", "id": "r_2407", "gene_reaction_rule": "YOR245C"}, {"subsystem": "", "name": "diacylglycerol acyltransferase (1-16:0, 2-16:1, 3-16:1), lipid particle", "upper_bound": 1000, "lower_bound": 0.0, "notes": {}, "metabolites": {"s_0531": 1.0, "s_3043": -1.0, "s_3059": 1.0, "s_2849": -1.0}, "objective_coefficient": 0.0, "variable_kind": "continuous", "id": "r_2408", "gene_reaction_rule": "YOR245C"}, {"subsystem": "", "name": "diacylglycerol acyltransferase (1-16:0, 2-18:1, 3-16:1), lipid particle", "upper_bound": 1000, "lower_bound": 0.0, "notes": {}, "metabolites": {"s_0531": 1.0, "s_2849": -1.0, "s_3045": -1.0, "s_3060": 1.0}, "objective_coefficient": 0.0, "variable_kind": "continuous", "id": "r_2409", "gene_reaction_rule": "YOR245C"}, {"subsystem": "", "name": "diacylglycerol acyltransferase (1-16:1, 2-16:1, 3-16:1), lipid particle", "upper_bound": 1000, "lower_bound": 0.0, "notes": {}, "metabolites": {"s_0531": 1.0, "s_3061": 1.0, "s_2849": -1.0, "s_3047": -1.0}, "objective_coefficient": 0.0, "variable_kind": "continuous", "id": "r_2410", "gene_reaction_rule": "YOR245C"}, {"subsystem": "", "name": "diacylglycerol acyltransferase (1-16:1, 2-18:1, 3-16:1), lipid particle", "upper_bound": 1000, "lower_bound": 0.0, "notes": {}, "metabolites": {"s_3049": -1.0, "s_3062": 1.0, "s_2849": -1.0, "s_0531": 1.0}, "objective_coefficient": 0.0, "variable_kind": "continuous", "id": "r_2411", "gene_reaction_rule": "YOR245C"}, {"subsystem": "", "name": "diacylglycerol acyltransferase (1-18:0, 2-16:1, 3-16:1), lipid particle", "upper_bound": 1000, "lower_bound": 0.0, "notes": {}, "metabolites": {"s_3063": 1.0, "s_0531": 1.0, "s_3051": -1.0, "s_2849": -1.0}, "objective_coefficient": 0.0, "variable_kind": "continuous", "id": "r_2412", "gene_reaction_rule": "YOR245C"}, {"subsystem": "", "name": "diacylglycerol acyltransferase (1-18:0, 2-18:1, 3-16:1), lipid particle", "upper_bound": 1000, "lower_bound": 0.0, "notes": {}, "metabolites": {"s_0531": 1.0, "s_2849": -1.0, "s_3053": -1.0, "s_3064": 1.0}, "objective_coefficient": 0.0, "variable_kind": "continuous", "id": "r_2413", "gene_reaction_rule": "YOR245C"}, {"subsystem": "", "name": "diacylglycerol acyltransferase (1-18:1, 2-16:1, 3-16:1), lipid particle", "upper_bound": 1000, "lower_bound": 0.0, "notes": {}, "metabolites": {"s_0531": 1.0, "s_2849": -1.0, "s_3065": 1.0, "s_3055": -1.0}, "objective_coefficient": 0.0, "variable_kind": "continuous", "id": "r_2414", "gene_reaction_rule": "YOR245C"}, {"subsystem": "", "name": "diacylglycerol acyltransferase (1-18:1, 2-18:1, 3-16:1), lipid particle", "upper_bound": 1000, "lower_bound": 0.0, "notes": {}, "metabolites": {"s_0531": 1.0, "s_2849": -1.0, "s_3057": -1.0, "s_3066": 1.0}, "objective_coefficient": 0.0, "variable_kind": "continuous", "id": "r_2415", "gene_reaction_rule": "YOR245C"}, {"subsystem": "", "name": "diacylglycerol acyltransferase (1-16:0, 2-16:1, 3-18:0), lipid particle", "upper_bound": 1000, "lower_bound": 0.0, "notes": {}, "metabolites": {"s_2851": -1.0, "s_0531": 1.0, "s_3043": -1.0, "s_3067": 1.0}, "objective_coefficient": 0.0, "variable_kind": "continuous", "id": "r_2416", "gene_reaction_rule": "YOR245C"}, {"subsystem": "", "name": "diacylglycerol acyltransferase (1-16:0, 2-18:1, 3-18:0), lipid particle", "upper_bound": 1000, "lower_bound": 0.0, "notes": {}, "metabolites": {"s_2851": -1.0, "s_0531": 1.0, "s_3068": 1.0, "s_3045": -1.0}, "objective_coefficient": 0.0, "variable_kind": "continuous", "id": "r_2417", "gene_reaction_rule": "YOR245C"}, {"subsystem": "", "name": "diacylglycerol acyltransferase (1-16:1, 2-16:1, 3-18:0), lipid particle", "upper_bound": 1000, "lower_bound": 0.0, "notes": {}, "metabolites": {"s_2851": -1.0, "s_0531": 1.0, "s_3069": 1.0, "s_3047": -1.0}, "objective_coefficient": 0.0, "variable_kind": "continuous", "id": "r_2418", "gene_reaction_rule": "YOR245C"}, {"subsystem": "", "name": "diacylglycerol acyltransferase (1-16:1, 2-18:1, 3-18:0), lipid particle", "upper_bound": 1000, "lower_bound": 0.0, "notes": {}, "metabolites": {"s_3049": -1.0, "s_0531": 1.0, "s_3070": 1.0, "s_2851": -1.0}, "objective_coefficient": 0.0, "variable_kind": "continuous", "id": "r_2419", "gene_reaction_rule": "YOR245C"}, {"subsystem": "", "name": "diacylglycerol acyltransferase (1-18:0, 2-16:1, 3-18:0), lipid particle", "upper_bound": 1000, "lower_bound": 0.0, "notes": {}, "metabolites": {"s_2851": -1.0, "s_0531": 1.0, "s_3051": -1.0, "s_3071": 1.0}, "objective_coefficient": 0.0, "variable_kind": "continuous", "id": "r_2420", "gene_reaction_rule": "YOR245C"}, {"subsystem": "", "name": "diacylglycerol acyltransferase (1-18:0, 2-18:1, 3-18:0), lipid particle", "upper_bound": 1000, "lower_bound": 0.0, "notes": {}, "metabolites": {"s_2851": -1.0, "s_0531": 1.0, "s_3072": 1.0, "s_3053": -1.0}, "objective_coefficient": 0.0, "variable_kind": "continuous", "id": "r_2421", "gene_reaction_rule": "YOR245C"}, {"subsystem": "", "name": "diacylglycerol acyltransferase (1-18:1, 2-16:1, 3-18:0), lipid particle", "upper_bound": 1000, "lower_bound": 0.0, "notes": {}, "metabolites": {"s_2851": -1.0, "s_0531": 1.0, "s_3073": 1.0, "s_3055": -1.0}, "objective_coefficient": 0.0, "variable_kind": "continuous", "id": "r_2422", "gene_reaction_rule": "YOR245C"}, {"subsystem": "", "name": "diacylglycerol acyltransferase (1-18:1, 2-18:1, 3-18:0), lipid particle", "upper_bound": 1000, "lower_bound": 0.0, "notes": {}, "metabolites": {"s_2851": -1.0, "s_0531": 1.0, "s_3074": 1.0, "s_3057": -1.0}, "objective_coefficient": 0.0, "variable_kind": "continuous", "id": "r_2423", "gene_reaction_rule": "YOR245C"}, {"subsystem": "", "name": "diacylglycerol acyltransferase (1-16:0, 2-16:1, 3-18:1), lipid particle", "upper_bound": 1000, "lower_bound": 0.0, "notes": {}, "metabolites": {"s_0531": 1.0, "s_2853": -1.0, "s_3043": -1.0, "s_3075": 1.0}, "objective_coefficient": 0.0, "variable_kind": "continuous", "id": "r_2424", "gene_reaction_rule": "YOR245C"}, {"subsystem": "", "name": "diacylglycerol acyltransferase (1-16:0, 2-18:1, 3-18:1), lipid particle", "upper_bound": 1000, "lower_bound": 0.0, "notes": {}, "metabolites": {"s_0531": 1.0, "s_2853": -1.0, "s_3045": -1.0, "s_3076": 1.0}, "objective_coefficient": 0.0, "variable_kind": "continuous", "id": "r_2425", "gene_reaction_rule": "YOR245C"}, {"subsystem": "", "name": "diacylglycerol acyltransferase (1-16:1, 2-16:1, 3-18:1), lipid particle", "upper_bound": 1000, "lower_bound": 0.0, "notes": {}, "metabolites": {"s_0531": 1.0, "s_2853": -1.0, "s_3077": 1.0, "s_3047": -1.0}, "objective_coefficient": 0.0, "variable_kind": "continuous", "id": "r_2426", "gene_reaction_rule": "YOR245C"}, {"subsystem": "", "name": "diacylglycerol acyltransferase (1-16:1, 2-18:1, 3-18:1), lipid particle", "upper_bound": 1000, "lower_bound": 0.0, "notes": {}, "metabolites": {"s_3049": -1.0, "s_0531": 1.0, "s_2853": -1.0, "s_3078": 1.0}, "objective_coefficient": 0.0, "variable_kind": "continuous", "id": "r_2427", "gene_reaction_rule": "YOR245C"}, {"subsystem": "", "name": "diacylglycerol acyltransferase (1-18:0, 2-16:1, 3-18:1), lipid particle", "upper_bound": 1000, "lower_bound": 0.0, "notes": {}, "metabolites": {"s_0531": 1.0, "s_2853": -1.0, "s_3051": -1.0, "s_3079": 1.0}, "objective_coefficient": 0.0, "variable_kind": "continuous", "id": "r_2428", "gene_reaction_rule": "YOR245C"}, {"subsystem": "", "name": "diacylglycerol acyltransferase (1-18:0, 2-18:1, 3-18:1), lipid particle", "upper_bound": 1000, "lower_bound": 0.0, "notes": {}, "metabolites": {"s_3053": -1.0, "s_2853": -1.0, "s_3080": 1.0, "s_0531": 1.0}, "objective_coefficient": 0.0, "variable_kind": "continuous", "id": "r_2429", "gene_reaction_rule": "YOR245C"}, {"subsystem": "", "name": "diacylglycerol acyltransferase (1-18:1, 2-16:1, 3-18:1), lipid particle", "upper_bound": 1000, "lower_bound": 0.0, "notes": {}, "metabolites": {"s_0531": 1.0, "s_2853": -1.0, "s_3081": 1.0, "s_3055": -1.0}, "objective_coefficient": 0.0, "variable_kind": "continuous", "id": "r_2430", "gene_reaction_rule": "YOR245C"}, {"subsystem": "", "name": "diacylglycerol acyltransferase (1-18:1, 2-18:1, 3-18:1), lipid particle", "upper_bound": 1000, "lower_bound": 0.0, "notes": {}, "metabolites": {"s_0531": 1.0, "s_2853": -1.0, "s_3057": -1.0, "s_3082": 1.0}, "objective_coefficient": 0.0, "variable_kind": "continuous", "id": "r_2431", "gene_reaction_rule": "YOR245C"}, {"subsystem": "", "name": "CDP-diacylglycerol synthase (1-16:0, 2-16:1), ER membrane", "upper_bound": 1000, "lower_bound": -1000, "notes": {}, "metabolites": {"s_2954": -1.0, "s_3084": 1.0, "s_2783": -1.0, "s_2834": 1.0, "s_3083": -1.0}, "objective_coefficient": 0.0, "variable_kind": "continuous", "id": "r_2432", "gene_reaction_rule": "YBR029C"}, {"subsystem": "", "name": "CDP-diacylglycerol synthase (1-16:1, 2-16:1), ER membrane", "upper_bound": 1000, "lower_bound": -1000, "notes": {}, "metabolites": {"s_3085": 1.0, "s_2956": -1.0, "s_2834": 1.0, "s_2783": -1.0, "s_3083": -1.0}, "objective_coefficient": 0.0, "variable_kind": "continuous", "id": "r_2433", "gene_reaction_rule": "YBR029C"}, {"subsystem": "", "name": "CDP-diacylglycerol synthase (1-18:0, 2-16:1), ER membrane", "upper_bound": 1000, "lower_bound": -1000, "notes": {}, "metabolites": {"s_2783": -1.0, "s_3086": 1.0, "s_2958": -1.0, "s_3083": -1.0, "s_2834": 1.0}, "objective_coefficient": 0.0, "variable_kind": "continuous", "id": "r_2434", "gene_reaction_rule": "YBR029C"}, {"subsystem": "", "name": "CDP-diacylglycerol synthase (1-18:1, 2-16:1), ER membrane", "upper_bound": 1000, "lower_bound": -1000, "notes": {}, "metabolites": {"s_2960": -1.0, "s_2783": -1.0, "s_2834": 1.0, "s_3087": 1.0, "s_3083": -1.0}, "objective_coefficient": 0.0, "variable_kind": "continuous", "id": "r_2435", "gene_reaction_rule": "YBR029C"}, {"subsystem": "", "name": "CDP-diacylglycerol synthase (1-16:0, 2-18:1), ER membrane", "upper_bound": 1000, "lower_bound": -1000, "notes": {}, "metabolites": {"s_2955": -1.0, "s_2783": -1.0, "s_2834": 1.0, "s_3088": 1.0, "s_3083": -1.0}, "objective_coefficient": 0.0, "variable_kind": "continuous", "id": "r_2436", "gene_reaction_rule": "YBR029C"}, {"subsystem": "", "name": "CDP-diacylglycerol synthase (1-16:1, 2-18:1), ER membrane", "upper_bound": 1000, "lower_bound": -1000, "notes": {}, "metabolites": {"s_3089": 1.0, "s_2783": -1.0, "s_2957": -1.0, "s_2834": 1.0, "s_3083": -1.0}, "objective_coefficient": 0.0, "variable_kind": "continuous", "id": "r_2437", "gene_reaction_rule": "YBR029C"}, {"subsystem": "", "name": "CDP-diacylglycerol synthase (1-18:0, 2-18:1), ER membrane", "upper_bound": 1000, "lower_bound": -1000, "notes": {}, "metabolites": {"s_2783": -1.0, "s_2834": 1.0, "s_3090": 1.0, "s_2959": -1.0, "s_3083": -1.0}, "objective_coefficient": 0.0, "variable_kind": "continuous", "id": "r_2438", "gene_reaction_rule": "YBR029C"}, {"subsystem": "", "name": "CDP-diacylglycerol synthase (1-18:1, 2-18:1), ER membrane", "upper_bound": 1000, "lower_bound": -1000, "notes": {}, "metabolites": {"s_2961": -1.0, "s_2783": -1.0, "s_2834": 1.0, "s_3083": -1.0, "s_3091": 1.0}, "objective_coefficient": 0.0, "variable_kind": "continuous", "id": "r_2439", "gene_reaction_rule": "YBR029C"}, {"subsystem": "", "name": "CDP-diacylglycerol synthase (1-16:0, 2-16:1), mitochondrial membrane", "upper_bound": 1000, "lower_bound": -1000, "notes": {}, "metabolites": {"s_3096": 1.0, "s_3094": -1.0, "s_3095": 1.0, "s_3092": -1.0, "s_3093": -1.0}, "objective_coefficient": 0.0, "variable_kind": "continuous", "id": "r_2440", "gene_reaction_rule": "YBR029C"}, {"subsystem": "", "name": "CDP-diacylglycerol synthase (1-16:1, 2-16:1), mitochondrial membrane", "upper_bound": 1000, "lower_bound": -1000, "notes": {}, "metabolites": {"s_3097": -1.0, "s_3094": -1.0, "s_3095": 1.0, "s_3093": -1.0, "s_3098": 1.0}, "objective_coefficient": 0.0, "variable_kind": "continuous", "id": "r_2441", "gene_reaction_rule": "YBR029C"}, {"subsystem": "", "name": "CDP-diacylglycerol synthase (1-18:0, 2-16:1), mitochondrial membrane", "upper_bound": 1000, "lower_bound": -1000, "notes": {}, "metabolites": {"s_3094": -1.0, "s_3095": 1.0, "s_3100": 1.0, "s_3093": -1.0, "s_3099": -1.0}, "objective_coefficient": 0.0, "variable_kind": "continuous", "id": "r_2442", "gene_reaction_rule": "YBR029C"}, {"subsystem": "", "name": "CDP-diacylglycerol synthase (1-18:1, 2-16:1), mitochondrial membrane", "upper_bound": 1000, "lower_bound": -1000, "notes": {}, "metabolites": {"s_3094": -1.0, "s_3095": 1.0, "s_3101": -1.0, "s_3102": 1.0, "s_3093": -1.0}, "objective_coefficient": 0.0, "variable_kind": "continuous", "id": "r_2443", "gene_reaction_rule": "YBR029C"}, {"subsystem": "", "name": "CDP-diacylglycerol synthase (1-16:0, 2-18:1), mitochondrial membrane", "upper_bound": 1000, "lower_bound": -1000, "notes": {}, "metabolites": {"s_3104": 1.0, "s_3094": -1.0, "s_3095": 1.0, "s_3093": -1.0, "s_3103": -1.0}, "objective_coefficient": 0.0, "variable_kind": "continuous", "id": "r_2444", "gene_reaction_rule": "YBR029C"}, {"subsystem": "", "name": "CDP-diacylglycerol synthase (1-16:1, 2-18:1), mitochondrial membrane", "upper_bound": 1000, "lower_bound": -1000, "notes": {}, "metabolites": {"s_3105": -1.0, "s_3094": -1.0, "s_3095": 1.0, "s_3093": -1.0, "s_3106": 1.0}, "objective_coefficient": 0.0, "variable_kind": "continuous", "id": "r_2445", "gene_reaction_rule": "YBR029C"}, {"subsystem": "", "name": "PS synthase (1-16:0, 2-16:1), ER membrane", "upper_bound": 1000, "lower_bound": 0.0, "notes": {}, "metabolites": {"s_3084": -1.0, "s_2783": 1.0, "s_3107": -1.0, "s_3108": 1.0, "s_3109": 1.0}, "objective_coefficient": 0.0, "variable_kind": "continuous", "id": "r_2446", "gene_reaction_rule": "YER026C"}, {"subsystem": "", "name": "PS synthase (1-16:1, 2-16:1), ER membrane", "upper_bound": 1000, "lower_bound": 0.0, "notes": {}, "metabolites": {"s_3085": -1.0, "s_2783": 1.0, "s_3110": 1.0, "s_3108": 1.0, "s_3107": -1.0}, "objective_coefficient": 0.0, "variable_kind": "continuous", "id": "r_2447", "gene_reaction_rule": "YER026C"}, {"subsystem": "", "name": "PS synthase (1-18:0, 2-16:1), ER membrane", "upper_bound": 1000, "lower_bound": 0.0, "notes": {}, "metabolites": {"s_3108": 1.0, "s_3111": 1.0, "s_3107": -1.0, "s_3086": -1.0, "s_2783": 1.0}, "objective_coefficient": 0.0, "variable_kind": "continuous", "id": "r_2448", "gene_reaction_rule": "YER026C"}, {"subsystem": "", "name": "PS synthase (1-18:1, 2-16:1), ER membrane", "upper_bound": 1000, "lower_bound": 0.0, "notes": {}, "metabolites": {"s_3112": 1.0, "s_3087": -1.0, "s_3107": -1.0, "s_3108": 1.0, "s_2783": 1.0}, "objective_coefficient": 0.0, "variable_kind": "continuous", "id": "r_2449", "gene_reaction_rule": "YER026C"}, {"subsystem": "", "name": "PS synthase (1-16:0, 2-18:1), ER membrane", "upper_bound": 1000, "lower_bound": 0.0, "notes": {}, "metabolites": {"s_3113": 1.0, "s_2783": 1.0, "s_3107": -1.0, "s_3108": 1.0, "s_3088": -1.0}, "objective_coefficient": 0.0, "variable_kind": "continuous", "id": "r_2450", "gene_reaction_rule": "YER026C"}, {"subsystem": "", "name": "PS synthase (1-16:1, 2-18:1), ER membrane", "upper_bound": 1000, "lower_bound": 0.0, "notes": {}, "metabolites": {"s_3108": 1.0, "s_2783": 1.0, "s_3107": -1.0, "s_3089": -1.0, "s_3114": 1.0}, "objective_coefficient": 0.0, "variable_kind": "continuous", "id": "r_2451", "gene_reaction_rule": "YER026C"}, {"subsystem": "", "name": "PS synthase (1-18:0, 2-18:1), ER membrane", "upper_bound": 1000, "lower_bound": 0.0, "notes": {}, "metabolites": {"s_2783": 1.0, "s_3107": -1.0, "s_3108": 1.0, "s_3115": 1.0, "s_3090": -1.0}, "objective_coefficient": 0.0, "variable_kind": "continuous", "id": "r_2452", "gene_reaction_rule": "YER026C"}, {"subsystem": "", "name": "PS synthase (1-18:1, 2-18:1), ER membrane", "upper_bound": 1000, "lower_bound": 0.0, "notes": {}, "metabolites": {"s_2783": 1.0, "s_3107": -1.0, "s_3108": 1.0, "s_3116": 1.0, "s_3091": -1.0}, "objective_coefficient": 0.0, "variable_kind": "continuous", "id": "r_2453", "gene_reaction_rule": "YER026C"}, {"subsystem": "", "name": "PI synthase (1-16:0, 2-16:1), ER membrane", "upper_bound": 1000, "lower_bound": 0.0, "notes": {}, "metabolites": {"s_3108": 1.0, "s_2783": 1.0, "s_3118": 1.0, "s_3117": -1.0, "s_3084": -1.0}, "objective_coefficient": 0.0, "variable_kind": "continuous", "id": "r_2454", "gene_reaction_rule": "YPR113W"}, {"subsystem": "", "name": "PI synthase (1-16:1, 2-16:1), ER membrane", "upper_bound": 1000, "lower_bound": 0.0, "notes": {}, "metabolites": {"s_3085": -1.0, "s_3108": 1.0, "s_3119": 1.0, "s_3117": -1.0, "s_2783": 1.0}, "objective_coefficient": 0.0, "variable_kind": "continuous", "id": "r_2455", "gene_reaction_rule": "YPR113W"}, {"subsystem": "", "name": "PI synthase (1-18:0, 2-16:1), ER membrane", "upper_bound": 1000, "lower_bound": 0.0, "notes": {}, "metabolites": {"s_3108": 1.0, "s_2783": 1.0, "s_3086": -1.0, "s_3117": -1.0, "s_3120": 1.0}, "objective_coefficient": 0.0, "variable_kind": "continuous", "id": "r_2456", "gene_reaction_rule": "YPR113W"}, {"subsystem": "", "name": "PI synthase (1-18:1, 2-16:1), ER membrane", "upper_bound": 1000, "lower_bound": 0.0, "notes": {}, "metabolites": {"s_3108": 1.0, "s_2783": 1.0, "s_3121": 1.0, "s_3117": -1.0, "s_3087": -1.0}, "objective_coefficient": 0.0, "variable_kind": "continuous", "id": "r_2457", "gene_reaction_rule": "YPR113W"}, {"subsystem": "", "name": "PI synthase (1-16:0, 2-18:1), ER membrane", "upper_bound": 1000, "lower_bound": 0.0, "notes": {}, "metabolites": {"s_3122": 1.0, "s_3108": 1.0, "s_2783": 1.0, "s_3117": -1.0, "s_3088": -1.0}, "objective_coefficient": 0.0, "variable_kind": "continuous", "id": "r_2458", "gene_reaction_rule": "YPR113W"}, {"subsystem": "", "name": "PI synthase (1-16:1, 2-18:1), ER membrane", "upper_bound": 1000, "lower_bound": 0.0, "notes": {}, "metabolites": {"s_3117": -1.0, "s_2783": 1.0, "s_3089": -1.0, "s_3108": 1.0, "s_3123": 1.0}, "objective_coefficient": 0.0, "variable_kind": "continuous", "id": "r_2459", "gene_reaction_rule": "YPR113W"}, {"subsystem": "", "name": "PI synthase (1-18:0, 2-18:1), ER membrane", "upper_bound": 1000, "lower_bound": 0.0, "notes": {}, "metabolites": {"s_3117": -1.0, "s_2783": 1.0, "s_3108": 1.0, "s_3124": 1.0, "s_3090": -1.0}, "objective_coefficient": 0.0, "variable_kind": "continuous", "id": "r_2460", "gene_reaction_rule": "YPR113W"}, {"subsystem": "", "name": "PI synthase (1-18:1, 2-18:1), ER membrane", "upper_bound": 1000, "lower_bound": 0.0, "notes": {}, "metabolites": {"s_3108": 1.0, "s_2783": 1.0, "s_3125": 1.0, "s_3117": -1.0, "s_3091": -1.0}, "objective_coefficient": 0.0, "variable_kind": "continuous", "id": "r_2461", "gene_reaction_rule": "YPR113W"}, {"subsystem": "", "name": "lysoPI acyltransferase (1-18:0, 2-16:1), ER membrane", "upper_bound": 1000, "lower_bound": -1000, "notes": {}, "metabolites": {"s_3126": -1.0, "s_3120": 1.0, "s_2791": -1.0, "s_2785": 1.0}, "objective_coefficient": 0.0, "variable_kind": "continuous", "id": "r_2462", "gene_reaction_rule": "YBR042C"}, {"subsystem": "", "name": "lysoPI acyltransferase (1-18:0, 2-18:1), ER membrane", "upper_bound": 1000, "lower_bound": -1000, "notes": {}, "metabolites": {"s_2791": -1.0, "s_2785": 1.0, "s_3127": -1.0, "s_3124": 1.0}, "objective_coefficient": 0.0, "variable_kind": "continuous", "id": "r_2463", "gene_reaction_rule": "YBR042C"}, {"subsystem": "", "name": "PS decarboxylase (1-16:0, 2-16:1), mitochondrial membrane", "upper_bound": 1000, "lower_bound": 0.0, "notes": {}, "metabolites": {"s_3130": 1.0, "s_3128": -1.0, "s_3129": 1.0, "s_3094": -1.0}, "objective_coefficient": 0.0, "variable_kind": "continuous", "id": "r_2464", "gene_reaction_rule": "YNL169C"}, {"subsystem": "", "name": "PS decarboxylase (1-16:1, 2-16:1), mitochondrial membrane", "upper_bound": 1000, "lower_bound": 0.0, "notes": {}, "metabolites": {"s_3131": -1.0, "s_3094": -1.0, "s_3132": 1.0, "s_3129": 1.0}, "objective_coefficient": 0.0, "variable_kind": "continuous", "id": "r_2465", "gene_reaction_rule": "YNL169C"}, {"subsystem": "", "name": "PS decarboxylase (1-18:0, 2-16:1), mitochondrial membrane", "upper_bound": 1000, "lower_bound": 0.0, "notes": {}, "metabolites": {"s_3094": -1.0, "s_3129": 1.0, "s_3134": 1.0, "s_3133": -1.0}, "objective_coefficient": 0.0, "variable_kind": "continuous", "id": "r_2466", "gene_reaction_rule": "YNL169C"}, {"subsystem": "", "name": "PS decarboxylase (1-18:1, 2-16:1), mitochondrial membrane", "upper_bound": 1000, "lower_bound": 0.0, "notes": {}, "metabolites": {"s_3094": -1.0, "s_3129": 1.0, "s_3135": -1.0, "s_3136": 1.0}, "objective_coefficient": 0.0, "variable_kind": "continuous", "id": "r_2467", "gene_reaction_rule": "YNL169C"}, {"subsystem": "", "name": "PS decarboxylase (1-16:0, 2-18:1), mitochondrial membrane", "upper_bound": 1000, "lower_bound": 0.0, "notes": {}, "metabolites": {"s_3138": 1.0, "s_3094": -1.0, "s_3129": 1.0, "s_3137": -1.0}, "objective_coefficient": 0.0, "variable_kind": "continuous", "id": "r_2468", "gene_reaction_rule": "YNL169C"}, {"subsystem": "", "name": "PS decarboxylase (1-16:1, 2-18:1), mitochondrial membrane", "upper_bound": 1000, "lower_bound": 0.0, "notes": {}, "metabolites": {"s_3139": -1.0, "s_3140": 1.0, "s_3094": -1.0, "s_3129": 1.0}, "objective_coefficient": 0.0, "variable_kind": "continuous", "id": "r_2469", "gene_reaction_rule": "YNL169C"}, {"subsystem": "", "name": "PS decarboxylase (1-18:0, 2-18:1), mitochondrial membrane", "upper_bound": 1000, "lower_bound": 0.0, "notes": {}, "metabolites": {"s_3141": -1.0, "s_3094": -1.0, "s_3129": 1.0, "s_3142": 1.0}, "objective_coefficient": 0.0, "variable_kind": "continuous", "id": "r_2470", "gene_reaction_rule": "YNL169C"}, {"subsystem": "", "name": "PS decarboxylase (1-18:1, 2-18:1), mitochondrial membrane", "upper_bound": 1000, "lower_bound": 0.0, "notes": {}, "metabolites": {"s_3129": 1.0, "s_3094": -1.0, "s_3143": -1.0, "s_3144": 1.0}, "objective_coefficient": 0.0, "variable_kind": "continuous", "id": "r_2471", "gene_reaction_rule": "YNL169C"}, {"subsystem": "", "name": "PS decarboxylase (1-16:0, 2-16:1), Golgi membrane", "upper_bound": 1000, "lower_bound": 0.0, "notes": {}, "metabolites": {"s_3148": 1.0, "s_3145": -1.0, "s_3146": -1.0, "s_3147": 1.0}, "objective_coefficient": 0.0, "variable_kind": "continuous", "id": "r_2472", "gene_reaction_rule": "YGR170W"}, {"subsystem": "", "name": "PS decarboxylase (1-16:1, 2-16:1), Golgi membrane", "upper_bound": 1000, "lower_bound": 0.0, "notes": {}, "metabolites": {"s_3149": -1.0, "s_3150": 1.0, "s_3146": -1.0, "s_3147": 1.0}, "objective_coefficient": 0.0, "variable_kind": "continuous", "id": "r_2473", "gene_reaction_rule": "YGR170W"}, {"subsystem": "", "name": "PS decarboxylase (1-18:0, 2-16:1), Golgi membrane", "upper_bound": 1000, "lower_bound": 0.0, "notes": {}, "metabolites": {"s_3151": -1.0, "s_3152": 1.0, "s_3146": -1.0, "s_3147": 1.0}, "objective_coefficient": 0.0, "variable_kind": "continuous", "id": "r_2474", "gene_reaction_rule": "YGR170W"}, {"subsystem": "", "name": "PS decarboxylase (1-18:1, 2-16:1), Golgi membrane", "upper_bound": 1000, "lower_bound": 0.0, "notes": {}, "metabolites": {"s_3154": 1.0, "s_3153": -1.0, "s_3146": -1.0, "s_3147": 1.0}, "objective_coefficient": 0.0, "variable_kind": "continuous", "id": "r_2475", "gene_reaction_rule": "YGR170W"}, {"subsystem": "", "name": "PS decarboxylase (1-16:0, 2-18:1), Golgi membrane", "upper_bound": 1000, "lower_bound": 0.0, "notes": {}, "metabolites": {"s_3156": 1.0, "s_3155": -1.0, "s_3146": -1.0, "s_3147": 1.0}, "objective_coefficient": 0.0, "variable_kind": "continuous", "id": "r_2476", "gene_reaction_rule": "YGR170W"}, {"subsystem": "", "name": "PS decarboxylase (1-16:1, 2-18:1), Golgi membrane", "upper_bound": 1000, "lower_bound": 0.0, "notes": {}, "metabolites": {"s_3157": -1.0, "s_3147": 1.0, "s_3146": -1.0, "s_3158": 1.0}, "objective_coefficient": 0.0, "variable_kind": "continuous", "id": "r_2477", "gene_reaction_rule": "YGR170W"}, {"subsystem": "", "name": "PS decarboxylase (1-18:0, 2-18:1), Golgi membrane", "upper_bound": 1000, "lower_bound": 0.0, "notes": {}, "metabolites": {"s_3160": 1.0, "s_3159": -1.0, "s_3146": -1.0, "s_3147": 1.0}, "objective_coefficient": 0.0, "variable_kind": "continuous", "id": "r_2478", "gene_reaction_rule": "YGR170W"}, {"subsystem": "", "name": "PS decarboxylase (1-18:1, 2-18:1), Golgi membrane", "upper_bound": 1000, "lower_bound": 0.0, "notes": {}, "metabolites": {"s_3161": -1.0, "s_3162": 1.0, "s_3146": -1.0, "s_3147": 1.0}, "objective_coefficient": 0.0, "variable_kind": "continuous", "id": "r_2479", "gene_reaction_rule": "YGR170W"}, {"subsystem": "", "name": "PS decarboxylase (1-16:0, 2-16:1), vacuolar membrane", "upper_bound": 1000, "lower_bound": 0.0, "notes": {}, "metabolites": {"s_3166": 1.0, "s_3164": -1.0, "s_3165": 1.0, "s_3163": -1.0}, "objective_coefficient": 0.0, "variable_kind": "continuous", "id": "r_2480", "gene_reaction_rule": "YGR170W"}, {"subsystem": "", "name": "PS decarboxylase (1-16:1, 2-16:1), vacuolar membrane", "upper_bound": 1000, "lower_bound": 0.0, "notes": {}, "metabolites": {"s_3167": -1.0, "s_3164": -1.0, "s_3165": 1.0, "s_3168": 1.0}, "objective_coefficient": 0.0, "variable_kind": "continuous", "id": "r_2481", "gene_reaction_rule": "YGR170W"}, {"subsystem": "", "name": "PS decarboxylase (1-18:0, 2-16:1), vacuolar membrane", "upper_bound": 1000, "lower_bound": 0.0, "notes": {}, "metabolites": {"s_3164": -1.0, "s_3165": 1.0, "s_3170": 1.0, "s_3169": -1.0}, "objective_coefficient": 0.0, "variable_kind": "continuous", "id": "r_2482", "gene_reaction_rule": "YGR170W"}, {"subsystem": "", "name": "PS decarboxylase (1-18:1, 2-16:1), vacuolar membrane", "upper_bound": 1000, "lower_bound": 0.0, "notes": {}, "metabolites": {"s_3164": -1.0, "s_3165": 1.0, "s_3171": -1.0, "s_3172": 1.0}, "objective_coefficient": 0.0, "variable_kind": "continuous", "id": "r_2483", "gene_reaction_rule": "YGR170W"}, {"subsystem": "", "name": "PS decarboxylase (1-16:0, 2-18:1), vacuolar membrane", "upper_bound": 1000, "lower_bound": 0.0, "notes": {}, "metabolites": {"s_3174": 1.0, "s_3164": -1.0, "s_3165": 1.0, "s_3173": -1.0}, "objective_coefficient": 0.0, "variable_kind": "continuous", "id": "r_2484", "gene_reaction_rule": "YGR170W"}, {"subsystem": "", "name": "PS decarboxylase (1-16:1, 2-18:1), vacuolar membrane", "upper_bound": 1000, "lower_bound": 0.0, "notes": {}, "metabolites": {"s_3175": -1.0, "s_3164": -1.0, "s_3165": 1.0, "s_3176": 1.0}, "objective_coefficient": 0.0, "variable_kind": "continuous", "id": "r_2485", "gene_reaction_rule": "YGR170W"}, {"subsystem": "", "name": "PS decarboxylase (1-18:0, 2-18:1), vacuolar membrane", "upper_bound": 1000, "lower_bound": 0.0, "notes": {}, "metabolites": {"s_3177": -1.0, "s_3165": 1.0, "s_3164": -1.0, "s_3178": 1.0}, "objective_coefficient": 0.0, "variable_kind": "continuous", "id": "r_2486", "gene_reaction_rule": "YGR170W"}, {"subsystem": "", "name": "PS decarboxylase (1-18:1, 2-18:1), vacuolar membrane", "upper_bound": 1000, "lower_bound": 0.0, "notes": {}, "metabolites": {"s_3180": 1.0, "s_3164": -1.0, "s_3165": 1.0, "s_3179": -1.0}, "objective_coefficient": 0.0, "variable_kind": "continuous", "id": "r_2487", "gene_reaction_rule": "YGR170W"}, {"subsystem": "", "name": "PE methyltransferase (1-16:0, 2-16:1), ER membrane", "upper_bound": 1000, "lower_bound": 0.0, "notes": {}, "metabolites": {"s_3184": 1.0, "s_2783": 1.0, "s_3181": -1.0, "s_3182": -1.0, "s_3183": 1.0}, "objective_coefficient": 0.0, "variable_kind": "continuous", "id": "r_2488", "gene_reaction_rule": "(YGR157W OR YJR073C)"}, {"subsystem": "", "name": "PE methyltransferase (1-16:1, 2-16:1), ER membrane", "upper_bound": 1000, "lower_bound": 0.0, "notes": {}, "metabolites": {"s_3185": -1.0, "s_3186": 1.0, "s_2783": 1.0, "s_3182": -1.0, "s_3183": 1.0}, "objective_coefficient": 0.0, "variable_kind": "continuous", "id": "r_2489", "gene_reaction_rule": "(YGR157W OR YJR073C)"}, {"subsystem": "", "name": "PE methyltransferase (1-18:0, 2-16:1), ER membrane", "upper_bound": 1000, "lower_bound": 0.0, "notes": {}, "metabolites": {"s_2783": 1.0, "s_3187": -1.0, "s_3188": 1.0, "s_3182": -1.0, "s_3183": 1.0}, "objective_coefficient": 0.0, "variable_kind": "continuous", "id": "r_2490", "gene_reaction_rule": "(YGR157W OR YJR073C)"}, {"subsystem": "", "name": "PE methyltransferase (1-18:1, 2-16:1), ER membrane", "upper_bound": 1000, "lower_bound": 0.0, "notes": {}, "metabolites": {"s_2783": 1.0, "s_3190": 1.0, "s_3189": -1.0, "s_3182": -1.0, "s_3183": 1.0}, "objective_coefficient": 0.0, "variable_kind": "continuous", "id": "r_2491", "gene_reaction_rule": "(YGR157W OR YJR073C)"}, {"subsystem": "", "name": "PE methyltransferase (1-16:0, 2-18:1), ER membrane", "upper_bound": 1000, "lower_bound": 0.0, "notes": {}, "metabolites": {"s_3192": 1.0, "s_3191": -1.0, "s_2783": 1.0, "s_3182": -1.0, "s_3183": 1.0}, "objective_coefficient": 0.0, "variable_kind": "continuous", "id": "r_2492", "gene_reaction_rule": "(YGR157W OR YJR073C)"}, {"subsystem": "", "name": "PE methyltransferase (1-16:1, 2-18:1), ER membrane", "upper_bound": 1000, "lower_bound": 0.0, "notes": {}, "metabolites": {"s_3193": -1.0, "s_2783": 1.0, "s_3194": 1.0, "s_3182": -1.0, "s_3183": 1.0}, "objective_coefficient": 0.0, "variable_kind": "continuous", "id": "r_2493", "gene_reaction_rule": "(YGR157W OR YJR073C)"}, {"subsystem": "", "name": "PE methyltransferase (1-18:0, 2-18:1), ER membrane", "upper_bound": 1000, "lower_bound": 0.0, "notes": {}, "metabolites": {"s_2783": 1.0, "s_3196": 1.0, "s_3182": -1.0, "s_3195": -1.0, "s_3183": 1.0}, "objective_coefficient": 0.0, "variable_kind": "continuous", "id": "r_2494", "gene_reaction_rule": "(YGR157W OR YJR073C)"}, {"subsystem": "", "name": "PE methyltransferase (1-18:1, 2-18:1), ER membrane", "upper_bound": 1000, "lower_bound": 0.0, "notes": {}, "metabolites": {"s_2783": 1.0, "s_3198": 1.0, "s_3197": -1.0, "s_3182": -1.0, "s_3183": 1.0}, "objective_coefficient": 0.0, "variable_kind": "continuous", "id": "r_2495", "gene_reaction_rule": "(YGR157W OR YJR073C)"}, {"subsystem": "", "name": "phosphatidyl-N-methylethanolamine methyltransferase (1-16:0, 2-16:1), ER membrane", "upper_bound": 1000, "lower_bound": 0.0, "notes": {}, "metabolites": {"s_3184": -1.0, "s_2783": 1.0, "s_3199": 1.0, "s_3182": -1.0, "s_3183": 1.0}, "objective_coefficient": 0.0, "variable_kind": "continuous", "id": "r_2496", "gene_reaction_rule": "YJR073C"}, {"subsystem": "", "name": "phosphatidyl-N-methylethanolamine methyltransferase (1-16:1, 2-16:1), ER membrane", "upper_bound": 1000, "lower_bound": 0.0, "notes": {}, "metabolites": {"s_3186": -1.0, "s_3183": 1.0, "s_2783": 1.0, "s_3182": -1.0, "s_3200": 1.0}, "objective_coefficient": 0.0, "variable_kind": "continuous", "id": "r_2497", "gene_reaction_rule": "YJR073C"}, {"subsystem": "", "name": "phosphatidyl-N-methylethanolamine methyltransferase (1-18:0, 2-16:1), ER membrane", "upper_bound": 1000, "lower_bound": 0.0, "notes": {}, "metabolites": {"s_2783": 1.0, "s_3188": -1.0, "s_3201": 1.0, "s_3182": -1.0, "s_3183": 1.0}, "objective_coefficient": 0.0, "variable_kind": "continuous", "id": "r_2498", "gene_reaction_rule": "YJR073C"}, {"subsystem": "", "name": "phosphatidyl-N-methylethanolamine methyltransferase (1-18:1, 2-16:1), ER membrane", "upper_bound": 1000, "lower_bound": 0.0, "notes": {}, "metabolites": {"s_2783": 1.0, "s_3190": -1.0, "s_3202": 1.0, "s_3182": -1.0, "s_3183": 1.0}, "objective_coefficient": 0.0, "variable_kind": "continuous", "id": "r_2499", "gene_reaction_rule": "YJR073C"}, {"subsystem": "", "name": "phosphatidyl-N-methylethanolamine methyltransferase (1-16:0, 2-18:1), ER membrane", "upper_bound": 1000, "lower_bound": 0.0, "notes": {}, "metabolites": {"s_3192": -1.0, "s_2783": 1.0, "s_3203": 1.0, "s_3182": -1.0, "s_3183": 1.0}, "objective_coefficient": 0.0, "variable_kind": "continuous", "id": "r_2500", "gene_reaction_rule": "YJR073C"}, {"subsystem": "", "name": "phosphatidyl-N-methylethanolamine methyltransferase (1-16:1, 2-18:1), ER membrane", "upper_bound": 1000, "lower_bound": 0.0, "notes": {}, "metabolites": {"s_2783": 1.0, "s_3204": 1.0, "s_3182": -1.0, "s_3183": 1.0, "s_3194": -1.0}, "objective_coefficient": 0.0, "variable_kind": "continuous", "id": "r_2501", "gene_reaction_rule": "YJR073C"}, {"subsystem": "", "name": "phosphatidyl-N-methylethanolamine methyltransferase (1-18:0, 2-18:1), ER membrane", "upper_bound": 1000, "lower_bound": 0.0, "notes": {}, "metabolites": {"s_3205": 1.0, "s_2783": 1.0, "s_3196": -1.0, "s_3182": -1.0, "s_3183": 1.0}, "objective_coefficient": 0.0, "variable_kind": "continuous", "id": "r_2502", "gene_reaction_rule": "YJR073C"}, {"subsystem": "", "name": "phosphatidyl-N-methylethanolamine methyltransferase (1-18:1, 2-18:1), ER membrane", "upper_bound": 1000, "lower_bound": 0.0, "notes": {}, "metabolites": {"s_3206": 1.0, "s_2783": 1.0, "s_3198": -1.0, "s_3182": -1.0, "s_3183": 1.0}, "objective_coefficient": 0.0, "variable_kind": "continuous", "id": "r_2503", "gene_reaction_rule": "YJR073C"}, {"subsystem": "", "name": "phosphatidyl-N,N-dimethylethanolamine methyltransferase (1-16:0, 2-16:1), ER membrane", "upper_bound": 1000, "lower_bound": 0.0, "notes": {}, "metabolites": {"s_3207": 1.0, "s_3199": -1.0, "s_2783": 1.0, "s_3182": -1.0, "s_3183": 1.0}, "objective_coefficient": 0.0, "variable_kind": "continuous", "id": "r_2504", "gene_reaction_rule": "YJR073C"}, {"subsystem": "", "name": "phosphatidyl-N,N-dimethylethanolamine methyltransferase (1-16:1, 2-16:1), ER membrane", "upper_bound": 1000, "lower_bound": 0.0, "notes": {}, "metabolites": {"s_2783": 1.0, "s_3183": 1.0, "s_3208": 1.0, "s_3182": -1.0, "s_3200": -1.0}, "objective_coefficient": 0.0, "variable_kind": "continuous", "id": "r_2505", "gene_reaction_rule": "YJR073C"}, {"subsystem": "", "name": "phosphatidyl-N,N-dimethylethanolamine methyltransferase (1-18:0, 2-16:1), ER membrane", "upper_bound": 1000, "lower_bound": 0.0, "notes": {}, "metabolites": {"s_3182": -1.0, "s_2783": 1.0, "s_3201": -1.0, "s_3209": 1.0, "s_3183": 1.0}, "objective_coefficient": 0.0, "variable_kind": "continuous", "id": "r_2506", "gene_reaction_rule": "YJR073C"}, {"subsystem": "", "name": "phosphatidyl-N,N-dimethylethanolamine methyltransferase (1-18:1, 2-16:1), ER membrane", "upper_bound": 1000, "lower_bound": 0.0, "notes": {}, "metabolites": {"s_3210": 1.0, "s_2783": 1.0, "s_3202": -1.0, "s_3182": -1.0, "s_3183": 1.0}, "objective_coefficient": 0.0, "variable_kind": "continuous", "id": "r_2507", "gene_reaction_rule": "YJR073C"}, {"subsystem": "", "name": "phosphatidyl-N,N-dimethylethanolamine methyltransferase (1-16:0, 2-18:1), ER membrane", "upper_bound": 1000, "lower_bound": 0.0, "notes": {}, "metabolites": {"s_3211": 1.0, "s_2783": 1.0, "s_3203": -1.0, "s_3182": -1.0, "s_3183": 1.0}, "objective_coefficient": 0.0, "variable_kind": "continuous", "id": "r_2508", "gene_reaction_rule": "YJR073C"}, {"subsystem": "", "name": "phosphatidyl-N,N-dimethylethanolamine methyltransferase (1-16:1, 2-18:1), ER membrane", "upper_bound": 1000, "lower_bound": 0.0, "notes": {}, "metabolites": {"s_2783": 1.0, "s_3204": -1.0, "s_3212": 1.0, "s_3182": -1.0, "s_3183": 1.0}, "objective_coefficient": 0.0, "variable_kind": "continuous", "id": "r_2509", "gene_reaction_rule": "YJR073C"}, {"subsystem": "", "name": "phosphatidyl-N,N-dimethylethanolamine methyltransferase (1-18:0, 2-18:1), ER membrane", "upper_bound": 1000, "lower_bound": 0.0, "notes": {}, "metabolites": {"s_3205": -1.0, "s_3213": 1.0, "s_2783": 1.0, "s_3182": -1.0, "s_3183": 1.0}, "objective_coefficient": 0.0, "variable_kind": "continuous", "id": "r_2510", "gene_reaction_rule": "YJR073C"}, {"subsystem": "", "name": "phosphatidyl-N,N-dimethylethanolamine methyltransferase (1-18:1, 2-18:1), ER membrane", "upper_bound": 1000, "lower_bound": 0.0, "notes": {}, "metabolites": {"s_3206": -1.0, "s_2783": 1.0, "s_3214": 1.0, "s_3182": -1.0, "s_3183": 1.0}, "objective_coefficient": 0.0, "variable_kind": "continuous", "id": "r_2511", "gene_reaction_rule": "YJR073C"}, {"subsystem": "", "name": "DAG kinase (1-16:0, 2-16:1), ER membrane", "upper_bound": 1000, "lower_bound": 0.0, "notes": {}, "metabolites": {"s_2954": 1.0, "s_2783": 1.0, "s_2967": -1.0, "s_3083": -1.0, "s_3215": 1.0}, "objective_coefficient": 0.0, "variable_kind": "continuous", "id": "r_2512", "gene_reaction_rule": "YOR311C"}, {"subsystem": "", "name": "DAG kinase (1-16:1, 2-16:1), ER membrane", "upper_bound": 1000, "lower_bound": 0.0, "notes": {}, "metabolites": {"s_2969": -1.0, "s_2783": 1.0, "s_2956": 1.0, "s_3215": 1.0, "s_3083": -1.0}, "objective_coefficient": 0.0, "variable_kind": "continuous", "id": "r_2513", "gene_reaction_rule": "YOR311C"}, {"subsystem": "", "name": "DAG kinase (1-18:0, 2-16:1), ER membrane", "upper_bound": 1000, "lower_bound": 0.0, "notes": {}, "metabolites": {"s_2783": 1.0, "s_2971": -1.0, "s_2958": 1.0, "s_3215": 1.0, "s_3083": -1.0}, "objective_coefficient": 0.0, "variable_kind": "continuous", "id": "r_2514", "gene_reaction_rule": "YOR311C"}, {"subsystem": "", "name": "DAG kinase (1-18:1, 2-16:1), ER membrane", "upper_bound": 1000, "lower_bound": 0.0, "notes": {}, "metabolites": {"s_2960": 1.0, "s_2783": 1.0, "s_3215": 1.0, "s_3083": -1.0, "s_2973": -1.0}, "objective_coefficient": 0.0, "variable_kind": "continuous", "id": "r_2515", "gene_reaction_rule": "YOR311C"}, {"subsystem": "", "name": "DAG kinase (1-16:0, 2-18:1), ER membrane", "upper_bound": 1000, "lower_bound": 0.0, "notes": {}, "metabolites": {"s_2968": -1.0, "s_2783": 1.0, "s_3215": 1.0, "s_3083": -1.0, "s_2955": 1.0}, "objective_coefficient": 0.0, "variable_kind": "continuous", "id": "r_2516", "gene_reaction_rule": "YOR311C"}, {"subsystem": "", "name": "DAG kinase (1-16:1, 2-18:1), ER membrane", "upper_bound": 1000, "lower_bound": 0.0, "notes": {}, "metabolites": {"s_2970": -1.0, "s_2957": 1.0, "s_2783": 1.0, "s_3215": 1.0, "s_3083": -1.0}, "objective_coefficient": 0.0, "variable_kind": "continuous", "id": "r_2517", "gene_reaction_rule": "YOR311C"}, {"subsystem": "", "name": "DAG kinase (1-18:0, 2-18:1), ER membrane", "upper_bound": 1000, "lower_bound": 0.0, "notes": {}, "metabolites": {"s_2972": -1.0, "s_2783": 1.0, "s_3215": 1.0, "s_3083": -1.0, "s_2959": 1.0}, "objective_coefficient": 0.0, "variable_kind": "continuous", "id": "r_2518", "gene_reaction_rule": "YOR311C"}, {"subsystem": "", "name": "DAG kinase (1-18:1, 2-18:1), ER membrane", "upper_bound": 1000, "lower_bound": 0.0, "notes": {}, "metabolites": {"s_2961": 1.0, "s_2783": 1.0, "s_2974": -1.0, "s_3083": -1.0, "s_3215": 1.0}, "objective_coefficient": 0.0, "variable_kind": "continuous", "id": "r_2519", "gene_reaction_rule": "YOR311C"}, {"subsystem": "", "name": "ethanolaminephosphotransferase (1-16:0, 2-16:1), ER membrane", "upper_bound": 1000, "lower_bound": 0.0, "notes": {}, "metabolites": {"s_2967": -1.0, "s_2783": 1.0, "s_3108": 1.0, "s_3181": 1.0, "s_3216": -1.0}, "objective_coefficient": 0.0, "variable_kind": "continuous", "id": "r_2520", "gene_reaction_rule": "YHR123W"}, {"subsystem": "", "name": "ethanolaminephosphotransferase (1-16:1, 2-16:1), ER membrane", "upper_bound": 1000, "lower_bound": 0.0, "notes": {}, "metabolites": {"s_2969": -1.0, "s_3185": 1.0, "s_2783": 1.0, "s_3108": 1.0, "s_3216": -1.0}, "objective_coefficient": 0.0, "variable_kind": "continuous", "id": "r_2521", "gene_reaction_rule": "YHR123W"}, {"subsystem": "", "name": "ethanolaminephosphotransferase (1-18:0, 2-16:1), ER membrane", "upper_bound": 1000, "lower_bound": 0.0, "notes": {}, "metabolites": {"s_2783": 1.0, "s_2971": -1.0, "s_3108": 1.0, "s_3216": -1.0, "s_3187": 1.0}, "objective_coefficient": 0.0, "variable_kind": "continuous", "id": "r_2522", "gene_reaction_rule": "YHR123W"}, {"subsystem": "", "name": "ethanolaminephosphotransferase (1-18:1, 2-16:1), ER membrane", "upper_bound": 1000, "lower_bound": 0.0, "notes": {}, "metabolites": {"s_2973": -1.0, "s_2783": 1.0, "s_3108": 1.0, "s_3189": 1.0, "s_3216": -1.0}, "objective_coefficient": 0.0, "variable_kind": "continuous", "id": "r_2523", "gene_reaction_rule": "YHR123W"}, {"subsystem": "", "name": "ethanolaminephosphotransferase (1-16:0, 2-18:1), ER membrane", "upper_bound": 1000, "lower_bound": 0.0, "notes": {}, "metabolites": {"s_2968": -1.0, "s_3191": 1.0, "s_3108": 1.0, "s_2783": 1.0, "s_3216": -1.0}, "objective_coefficient": 0.0, "variable_kind": "continuous", "id": "r_2524", "gene_reaction_rule": "YHR123W"}, {"subsystem": "", "name": "ethanolaminephosphotransferase (1-16:1, 2-18:1), ER membrane", "upper_bound": 1000, "lower_bound": 0.0, "notes": {}, "metabolites": {"s_3193": 1.0, "s_2970": -1.0, "s_3108": 1.0, "s_2783": 1.0, "s_3216": -1.0}, "objective_coefficient": 0.0, "variable_kind": "continuous", "id": "r_2525", "gene_reaction_rule": "YHR123W"}, {"subsystem": "", "name": "ethanolaminephosphotransferase (1-18:0, 2-18:1), ER membrane", "upper_bound": 1000, "lower_bound": 0.0, "notes": {}, "metabolites": {"s_2972": -1.0, "s_2783": 1.0, "s_3108": 1.0, "s_3195": 1.0, "s_3216": -1.0}, "objective_coefficient": 0.0, "variable_kind": "continuous", "id": "r_2526", "gene_reaction_rule": "YHR123W"}, {"subsystem": "", "name": "ethanolaminephosphotransferase (1-18:1, 2-18:1), ER membrane", "upper_bound": 1000, "lower_bound": 0.0, "notes": {}, "metabolites": {"s_3108": 1.0, "s_2783": 1.0, "s_3197": 1.0, "s_3216": -1.0, "s_2974": -1.0}, "objective_coefficient": 0.0, "variable_kind": "continuous", "id": "r_2527", "gene_reaction_rule": "YHR123W"}, {"subsystem": "", "name": "cholinephosphotransferase (1-16:0, 2-16:1), ER membrane", "upper_bound": 1000, "lower_bound": 0.0, "notes": {}, "metabolites": {"s_3207": 1.0, "s_2783": 1.0, "s_3108": 1.0, "s_2967": -1.0, "s_3217": -1.0}, "objective_coefficient": 0.0, "variable_kind": "continuous", "id": "r_2528", "gene_reaction_rule": "(YHR123W OR YNL130C)"}, {"subsystem": "", "name": "cholinephosphotransferase (1-16:1, 2-16:1), ER membrane", "upper_bound": 1000, "lower_bound": 0.0, "notes": {}, "metabolites": {"s_2969": -1.0, "s_2783": 1.0, "s_3217": -1.0, "s_3108": 1.0, "s_3208": 1.0}, "objective_coefficient": 0.0, "variable_kind": "continuous", "id": "r_2529", "gene_reaction_rule": "(YHR123W OR YNL130C)"}, {"subsystem": "", "name": "cholinephosphotransferase (1-18:0, 2-16:1), ER membrane", "upper_bo
[truncated: 1,247,517 more chars]
